# Supplementary material for: IL-1α is required for T cell-driven weight loss after respiratory viral infection
Source: Mucosal Immunol. 2024 Apr;17(2):272–87. doi: 10.1016/j.mucimm.2024.02.005 (PMC11009121; doi:10.1016/j.mucimm.2024.02.005)
Supplement: Supplementary Table 1 — Respiratory syncytial virus versus Naïve differentially expressed gene (blood). [file mmc2.xlsx]

## Sheet: All genes
symbol	ensembl_ID	User_ID	RSV-Naive_logFC	RSV-Naive_adjPval	RSVNaive_LOG_10
Oasl2	ENSMUSG00000029561	ENSMUSG00000029561	3.63185	6.79e-32	31.1681
H2-D1	ENSMUSG00000073411	ENSMUSG00000073411	1.41163	1.37e-29	28.8633
Gbp2b	ENSMUSG00000040264	ENSMUSG00000040264	3.00521	3.95e-28	27.4034
Gbp2	ENSMUSG00000028270	ENSMUSG00000028270	2.91178	1.2e-24	23.9208
Ccl5	ENSMUSG00000035042	ENSMUSG00000035042	1.95335	2.95e-23	22.5302
H2-K1	ENSMUSG00000061232	ENSMUSG00000061232	1.25739	4.42e-22	21.3546
Igha	ENSMUSG00000095079	ENSMUSG00000095079	2.79699	5.44e-20	19.2644
Cfb	ENSMUSG00000090231	ENSMUSG00000090231	4.06068	4.82e-19	18.317
Ly6c2	ENSMUSG00000022584	ENSMUSG00000022584	2.26604	7.88e-19	18.1035
Lgals1	ENSMUSG00000068220	ENSMUSG00000068220	1.68277	1.78e-17	16.7496
Iigp1	ENSMUSG00000054072	ENSMUSG00000054072	3.61275	1.78e-17	16.7496
Fcgr4	ENSMUSG00000059089	ENSMUSG00000059089	2.10824	1.93e-17	16.7144
Zbp1	ENSMUSG00000027514	ENSMUSG00000027514	1.89598	1.26e-16	15.8996
Ifitm1	ENSMUSG00000025491	ENSMUSG00000025491	2.02018	2.06e-16	15.6861
Plac8	ENSMUSG00000029322	ENSMUSG00000029322	2.07221	2.73e-16	15.5638
S100a6	ENSMUSG00000001025	ENSMUSG00000001025	1.52441	1.87e-15	14.7282
Serpina3g	ENSMUSG00000041481	ENSMUSG00000041481	3.10826	2.11e-15	14.6757
Ms4a6d	ENSMUSG00000024679	ENSMUSG00000024679	2.30407	9.58e-15	14.0186
Asprv1	ENSMUSG00000033508	ENSMUSG00000033508	1.85899	1.14e-14	13.9431
Samhd1	ENSMUSG00000027639	ENSMUSG00000027639	1.12407	3.17e-14	13.4989
C3	ENSMUSG00000024164	ENSMUSG00000024164	2.23104	3.92e-14	13.4067
Ly6e	ENSMUSG00000022587	ENSMUSG00000022587	1.43783	5.1e-14	13.2924
Gbp3	ENSMUSG00000028268	ENSMUSG00000028268	2.30508	5.1e-14	13.2924
Prdx5	ENSMUSG00000024953	ENSMUSG00000024953	1.1685	8.54e-14	13.0685
Oas1a	ENSMUSG00000052776	ENSMUSG00000052776	2.01815	1.02e-13	12.9914
Gzmb	ENSMUSG00000015437	ENSMUSG00000015437	2.38621	1.03e-13	12.9872
Ly6c1	ENSMUSG00000079018	ENSMUSG00000079018	1.92749	1.2e-13	12.9208
Gzma	ENSMUSG00000023132	ENSMUSG00000023132	1.59526	1.2e-12	11.9208
Ctsc	ENSMUSG00000030560	ENSMUSG00000030560	1.64723	1.26e-12	11.8996
B2m	ENSMUSG00000060802	ENSMUSG00000060802	1.45823	3.39e-12	11.4698
Cr2	ENSMUSG00000026616	ENSMUSG00000026616	-2.00866	6.69e-12	11.1746
Tap1	ENSMUSG00000037321	ENSMUSG00000037321	1.32641	6.69e-12	11.1746
Gm49339	ENSMUSG00000062593	ENSMUSG00000062593	1.35633	1.72e-11	10.7645
Csf2rb	ENSMUSG00000071713	ENSMUSG00000071713	1.41364	1.98e-11	10.7033
Oas1g	ENSMUSG00000066861	ENSMUSG00000066861	2.97328	2.1e-11	10.6778
Fcgr1	ENSMUSG00000015947	ENSMUSG00000015947	2.18249	3.65e-11	10.4377
Chil3	ENSMUSG00000040809	ENSMUSG00000040809	4.56086	7.08e-11	10.15
S100a4	ENSMUSG00000001020	ENSMUSG00000001020	1.69902	9.8e-11	10.0088
Hdc	ENSMUSG00000027360	ENSMUSG00000027360	1.82086	1e-10	10
Ifi27l2a	ENSMUSG00000079017	ENSMUSG00000079017	1.59944	1.7e-10	9.76955
Ncf4	ENSMUSG00000071715	ENSMUSG00000071715	1.29876	1.96e-10	9.70774
Ly6a	ENSMUSG00000075602	ENSMUSG00000075602	3.6017	2.08e-10	9.68194
Lgals3	ENSMUSG00000050335	ENSMUSG00000050335	1.485	3.23e-10	9.4908
Stat1	ENSMUSG00000026104	ENSMUSG00000026104	1.25541	3.57e-10	9.44733
Trafd1	ENSMUSG00000042726	ENSMUSG00000042726	1.22436	3.75e-10	9.42597
Irf1	ENSMUSG00000018899	ENSMUSG00000018899	1.52633	1.07e-09	8.97062
Txn1	ENSMUSG00000028367	ENSMUSG00000028367	1.33364	1.1e-09	8.95861
Lyz2	ENSMUSG00000069516	ENSMUSG00000069516	1.15427	1.6e-09	8.79588
C4b	ENSMUSG00000073418	ENSMUSG00000073418	4.95152	1.6e-09	8.79588
Mpeg1	ENSMUSG00000046805	ENSMUSG00000046805	1.10612	3.12e-09	8.50585
Gbp5	ENSMUSG00000105504	ENSMUSG00000105504	2.40228	4.28e-09	8.36856
Fcgr3	ENSMUSG00000059498	ENSMUSG00000059498	1.25575	1.14e-08	7.9431
Xdh	ENSMUSG00000024066	ENSMUSG00000024066	1.47548	1.2e-08	7.92082
Tyrobp	ENSMUSG00000030579	ENSMUSG00000030579	1.2111	1.42e-08	7.84771
Ifit3	ENSMUSG00000074896	ENSMUSG00000074896	1.60616	1.53e-08	7.81531
Serpina3f	ENSMUSG00000066363	ENSMUSG00000066363	7.66995	2.83e-08	7.54821
Rnpep	ENSMUSG00000041926	ENSMUSG00000041926	1.36464	3.38e-08	7.47108
Cebpa	ENSMUSG00000034957	ENSMUSG00000034957	1.27446	3.49e-08	7.45717
Aif1	ENSMUSG00000024397	ENSMUSG00000024397	2.36102	4.12e-08	7.3851
AW112010	ENSMUSG00000075010	ENSMUSG00000075010	1.22572	4.15e-08	7.38195
Ifitm3	ENSMUSG00000025492	ENSMUSG00000025492	1.21373	4.61e-08	7.3363
H2-T22	ENSMUSG00000056116	ENSMUSG00000056116	1.03178	4.69e-08	7.32883
Oasl1	ENSMUSG00000041827	ENSMUSG00000041827	1.75029	4.9e-08	7.3098
Csf2rb2	ENSMUSG00000071714	ENSMUSG00000071714	1.49946	5.5e-08	7.25964
Cd274	ENSMUSG00000016496	ENSMUSG00000016496	1.60823	5.5e-08	7.25964
Bak1	ENSMUSG00000057789	ENSMUSG00000057789	1.16174	5.66e-08	7.24718
Psmb9	ENSMUSG00000096727	ENSMUSG00000096727	1.19708	6.89e-08	7.16178
Casp1	ENSMUSG00000025888	ENSMUSG00000025888	1.56815	6.89e-08	7.16178
Oas2	ENSMUSG00000032690	ENSMUSG00000032690	1.50231	7.41e-08	7.13018
Pirb	ENSMUSG00000058818	ENSMUSG00000058818	1.07637	7.81e-08	7.10735
Irgm1	ENSMUSG00000046879	ENSMUSG00000046879	1.52764	8.4e-08	7.07572
Jchain	ENSMUSG00000067149	ENSMUSG00000067149	2.0707	1.16e-07	6.93554
Grn	ENSMUSG00000034708	ENSMUSG00000034708	1.03065	1.18e-07	6.92812
Anxa2	ENSMUSG00000032231	ENSMUSG00000032231	1.17677	1.72e-07	6.76447
Tcirg1	ENSMUSG00000001750	ENSMUSG00000001750	1.31372	1.72e-07	6.76447
Klra2	ENSMUSG00000030187	ENSMUSG00000030187	1.89434	1.89e-07	6.72354
Fpr2	ENSMUSG00000052270	ENSMUSG00000052270	1.51621	1.97e-07	6.70553
H2-Q4	ENSMUSG00000035929	ENSMUSG00000035929	0.898955	2e-07	6.69897
Tifab	ENSMUSG00000049625	ENSMUSG00000049625	1.31845	2.01e-07	6.6968
Ifitm2	ENSMUSG00000060591	ENSMUSG00000060591	1.40422	2.01e-07	6.6968
Gm4951	ENSMUSG00000073555	ENSMUSG00000073555	7.78341	2.01e-07	6.6968
Ccr5	ENSMUSG00000079227	ENSMUSG00000079227	1.82469	2.02e-07	6.69465
Ncf2	ENSMUSG00000026480	ENSMUSG00000026480	0.968933	2.04e-07	6.69037
Slpi	ENSMUSG00000017002	ENSMUSG00000017002	1.19451	2.3e-07	6.63827
Nfam1	ENSMUSG00000058099	ENSMUSG00000058099	1.16495	2.32e-07	6.63451
Batf2	ENSMUSG00000039699	ENSMUSG00000039699	4.60867	2.52e-07	6.5986
Psap	ENSMUSG00000004207	ENSMUSG00000004207	0.94093	2.59e-07	6.5867
H2-Q1	ENSMUSG00000079507	ENSMUSG00000079507	1.3257	2.86e-07	6.54363
Ifit3b	ENSMUSG00000062488	ENSMUSG00000062488	2.13904	2.94e-07	6.53165
Spi1	ENSMUSG00000002111	ENSMUSG00000002111	1.06997	3.25e-07	6.48812
Pglyrp1	ENSMUSG00000030413	ENSMUSG00000030413	1.11743	3.3e-07	6.48149
Ms4a4c	ENSMUSG00000024675	ENSMUSG00000024675	1.46296	3.36e-07	6.47366
F10	ENSMUSG00000031444	ENSMUSG00000031444	1.61529	3.42e-07	6.46597
Hp	ENSMUSG00000031722	ENSMUSG00000031722	1.42098	3.73e-07	6.42829
Psmb8	ENSMUSG00000024338	ENSMUSG00000024338	1.16791	4.59e-07	6.33819
Wfdc17	ENSMUSG00000069792	ENSMUSG00000069792	2.08436	4.69e-07	6.32883
Trex1	ENSMUSG00000049734	ENSMUSG00000049734	1.38879	4.79e-07	6.31966
Mgst1	ENSMUSG00000008540	ENSMUSG00000008540	1.45116	4.79e-07	6.31966
Il1r2	ENSMUSG00000026073	ENSMUSG00000026073	1.86251	5.73e-07	6.24185
Cxcl9	ENSMUSG00000029417	ENSMUSG00000029417	4.87296	6.91e-07	6.16052
Casp4	ENSMUSG00000033538	ENSMUSG00000033538	1.69251	7.34e-07	6.1343
Pla2g7	ENSMUSG00000023913	ENSMUSG00000023913	1.20785	8.45e-07	6.07314
Ifi205	ENSMUSG00000054203	ENSMUSG00000054203	2.83732	8.99e-07	6.04624
Btla	ENSMUSG00000052013	ENSMUSG00000052013	-1.28984	9.23e-07	6.0348
Clec7a	ENSMUSG00000079293	ENSMUSG00000079293	1.27021	1.01e-06	5.99568
Rtp4	ENSMUSG00000033355	ENSMUSG00000033355	1.45205	1.35e-06	5.86967
Lrrc25	ENSMUSG00000049988	ENSMUSG00000049988	1.57906	1.68e-06	5.77469
Marcksl1	ENSMUSG00000047945	ENSMUSG00000047945	1.38988	1.71e-06	5.767
H2-T23	ENSMUSG00000067212	ENSMUSG00000067212	0.75764	1.79e-06	5.74715
Plin2	ENSMUSG00000028494	ENSMUSG00000028494	1.17736	2.46e-06	5.60906
Myof	ENSMUSG00000048612	ENSMUSG00000048612	2.77802	3.31e-06	5.48017
Tnfrsf1b	ENSMUSG00000028599	ENSMUSG00000028599	0.930208	3.79e-06	5.42136
Msrb1	ENSMUSG00000075705	ENSMUSG00000075705	1.1183	4.9e-06	5.3098
Scnn1a	ENSMUSG00000030340	ENSMUSG00000030340	1.84257	4.92e-06	5.30803
1600014C10Rik	ENSMUSG00000054676	ENSMUSG00000054676	1.23774	5.94e-06	5.22621
S100a9	ENSMUSG00000056071	ENSMUSG00000056071	1.12341	6.86e-06	5.16368
Wars	ENSMUSG00000021266	ENSMUSG00000021266	1.38356	7.2e-06	5.14267
App	ENSMUSG00000022892	ENSMUSG00000022892	1.39825	8.7e-06	5.06048
Mvp	ENSMUSG00000030681	ENSMUSG00000030681	1.06604	8.73e-06	5.05899
Parp10	ENSMUSG00000063268	ENSMUSG00000063268	1.02197	8.86e-06	5.05257
Tgfbi	ENSMUSG00000035493	ENSMUSG00000035493	1.21353	9.17e-06	5.03763
Entpd1	ENSMUSG00000048120	ENSMUSG00000048120	1.15274	9.24e-06	5.03433
Rspo1	ENSMUSG00000028871	ENSMUSG00000028871	3.74496	9.87e-06	5.00568
Ccdc102a	ENSMUSG00000063605	ENSMUSG00000063605	2.1512	9.96e-06	5.00174
Itgb7	ENSMUSG00000001281	ENSMUSG00000001281	0.855531	1.02e-05	4.9914
Chst3	ENSMUSG00000057337	ENSMUSG00000057337	-1.40891	1.34e-05	4.8729
Ifi47	ENSMUSG00000078920	ENSMUSG00000078920	1.15578	1.42e-05	4.84771
Spon1	ENSMUSG00000038156	ENSMUSG00000038156	6.29066	1.42e-05	4.84771
Ccl9	ENSMUSG00000019122	ENSMUSG00000019122	0.987293	1.44e-05	4.84164
H2-Q10	ENSMUSG00000067235	ENSMUSG00000067235	1.108	1.44e-05	4.84164
Nkg7	ENSMUSG00000004612	ENSMUSG00000004612	1.23264	1.44e-05	4.84164
Tgm2	ENSMUSG00000037820	ENSMUSG00000037820	1.64019	1.44e-05	4.84164
Slfn5	ENSMUSG00000054404	ENSMUSG00000054404	1.0222	1.51e-05	4.82102
Fxyd5	ENSMUSG00000009687	ENSMUSG00000009687	0.865745	1.56e-05	4.80688
Ccl6	ENSMUSG00000018927	ENSMUSG00000018927	0.866131	1.57e-05	4.8041
Adap1	ENSMUSG00000056413	ENSMUSG00000056413	1.24575	1.57e-05	4.8041
Nrp1	ENSMUSG00000025810	ENSMUSG00000025810	1.83798	1.73e-05	4.76195
Clec4a1	ENSMUSG00000049037	ENSMUSG00000049037	1.08961	1.82e-05	4.73993
Tapbp	ENSMUSG00000024308	ENSMUSG00000024308	0.778256	1.84e-05	4.73518
Vamp8	ENSMUSG00000050732	ENSMUSG00000050732	0.965452	1.89e-05	4.72354
Fcer1g	ENSMUSG00000058715	ENSMUSG00000058715	1.06646	1.99e-05	4.70115
Plxnb2	ENSMUSG00000036606	ENSMUSG00000036606	1.09301	1.99e-05	4.70115
Hexim2	ENSMUSG00000043372	ENSMUSG00000043372	1.39255	1.99e-05	4.70115
Stat2	ENSMUSG00000040033	ENSMUSG00000040033	1.14578	2e-05	4.69897
Cd68	ENSMUSG00000018774	ENSMUSG00000018774	1.28395	2.05e-05	4.68825
Tbkbp1	ENSMUSG00000038517	ENSMUSG00000038517	1.44345	2.21e-05	4.65561
Mcpt8	ENSMUSG00000022157	ENSMUSG00000022157	1.9078	2.27e-05	4.64397
Acot7	ENSMUSG00000028937	ENSMUSG00000028937	0.992453	2.32e-05	4.63451
Ms4a8a	ENSMUSG00000024730	ENSMUSG00000024730	2.28884	2.45e-05	4.61083
Fgl2	ENSMUSG00000039899	ENSMUSG00000039899	1.18995	2.48e-05	4.60555
Zfp318	ENSMUSG00000015597	ENSMUSG00000015597	-1.43336	2.57e-05	4.59007
Snx20	ENSMUSG00000031662	ENSMUSG00000031662	1.00319	2.65e-05	4.57675
Pkn2	ENSMUSG00000004591	ENSMUSG00000004591	-1.2296	2.66e-05	4.57512
Ctss	ENSMUSG00000038642	ENSMUSG00000038642	0.99252	2.66e-05	4.57512
Ift140	ENSMUSG00000024169	ENSMUSG00000024169	-1.16207	2.76e-05	4.55909
Pld4	ENSMUSG00000052160	ENSMUSG00000052160	1.00779	2.82e-05	4.54975
Cybb	ENSMUSG00000015340	ENSMUSG00000015340	0.881611	2.91e-05	4.53611
Aldh3b1	ENSMUSG00000024885	ENSMUSG00000024885	1.0891	2.91e-05	4.53611
Ccdc88b	ENSMUSG00000047810	ENSMUSG00000047810	0.82034	2.98e-05	4.52578
AB124611	ENSMUSG00000057191	ENSMUSG00000057191	0.779674	3.18e-05	4.49757
Psmb10	ENSMUSG00000031897	ENSMUSG00000031897	0.954198	3.47e-05	4.45967
Tnfrsf1a	ENSMUSG00000030341	ENSMUSG00000030341	1.02404	3.55e-05	4.44977
Sdc3	ENSMUSG00000025743	ENSMUSG00000025743	1.14	3.56e-05	4.44855
Myo1f	ENSMUSG00000024300	ENSMUSG00000024300	0.997613	3.68e-05	4.43415
Man2b1	ENSMUSG00000005142	ENSMUSG00000005142	0.732959	4.07e-05	4.39041
Anp32e	ENSMUSG00000015749	ENSMUSG00000015749	-1.20587	4.2e-05	4.37675
Jaml	ENSMUSG00000048534	ENSMUSG00000048534	0.891049	4.22e-05	4.37469
Stfa2l1	ENSMUSG00000059657	ENSMUSG00000059657	1.63948	4.28e-05	4.36856
Cd8a	ENSMUSG00000053977	ENSMUSG00000053977	1.49681	4.32e-05	4.36452
Cdkn1a	ENSMUSG00000023067	ENSMUSG00000023067	2.49047	4.54e-05	4.34294
Pnp	ENSMUSG00000115338	ENSMUSG00000115338	1.48323	4.59e-05	4.33819
Cebpb	ENSMUSG00000056501	ENSMUSG00000056501	1.19083	5.31e-05	4.27491
Lrg1	ENSMUSG00000037095	ENSMUSG00000037095	1.51917	5.44e-05	4.2644
A930006K02Rik	ENSMUSG00000084866	ENSMUSG00000084866	-1.18759	5.96e-05	4.22475
Ighg2b	ENSMUSG00000076613	ENSMUSG00000076613	3.61553	5.96e-05	4.22475
Ifi44	ENSMUSG00000028037	ENSMUSG00000028037	1.13051	6.04e-05	4.21896
Gyg	ENSMUSG00000019528	ENSMUSG00000019528	1.26159	6.04e-05	4.21896
Spib	ENSMUSG00000008193	ENSMUSG00000008193	-1.02189	6.3e-05	4.20066
Rasa2	ENSMUSG00000032413	ENSMUSG00000032413	-1.49236	6.62e-05	4.17914
Igsf6	ENSMUSG00000035004	ENSMUSG00000035004	1.17521	7.02e-05	4.15366
Klri2	ENSMUSG00000043932	ENSMUSG00000043932	1.75219	7.18e-05	4.14388
Cd55	ENSMUSG00000026399	ENSMUSG00000026399	-0.997638	7.4e-05	4.13077
Rab44	ENSMUSG00000064147	ENSMUSG00000064147	1.32628	7.46e-05	4.12726
Cyba	ENSMUSG00000006519	ENSMUSG00000006519	0.909185	7.54e-05	4.12263
Zfp385a	ENSMUSG00000000552	ENSMUSG00000000552	1.37191	7.85e-05	4.10513
Fes	ENSMUSG00000053158	ENSMUSG00000053158	0.951099	8.11e-05	4.09098
Il13ra1	ENSMUSG00000017057	ENSMUSG00000017057	1.04532	8.15e-05	4.08884
Nlrc5	ENSMUSG00000074151	ENSMUSG00000074151	1.08236	8.43e-05	4.07417
Il18bp	ENSMUSG00000070427	ENSMUSG00000070427	2.64662	8.54e-05	4.06854
Ly6i	ENSMUSG00000022586	ENSMUSG00000022586	3.14854	8.54e-05	4.06854
Serpinb10	ENSMUSG00000092572	ENSMUSG00000092572	1.5406	8.55e-05	4.06803
Parp12	ENSMUSG00000038507	ENSMUSG00000038507	1.52608	9.18e-05	4.03716
Vcan	ENSMUSG00000021614	ENSMUSG00000021614	3.42831	9.25e-05	4.03386
Trim12c	ENSMUSG00000057143	ENSMUSG00000057143	0.666072	9.32e-05	4.03058
Pik3r6	ENSMUSG00000046207	ENSMUSG00000046207	1.40555	9.32e-05	4.03058
Rara	ENSMUSG00000037992	ENSMUSG00000037992	0.97941	9.44e-05	4.02503
Gusb	ENSMUSG00000025534	ENSMUSG00000025534	1.13843	9.59e-05	4.01818
Scd1	ENSMUSG00000037071	ENSMUSG00000037071	-0.897046	9.87e-05	4.00568
Hck	ENSMUSG00000003283	ENSMUSG00000003283	0.919272	0.000107959	3.96674
Spink2	ENSMUSG00000053030	ENSMUSG00000053030	6.2126	0.000111519	3.95265
H2-Q6	ENSMUSG00000073409	ENSMUSG00000073409	1.00683	0.000112729	3.94796
Mrpl33	ENSMUSG00000106918	ENSMUSG00000106918	1.01592	0.000115598	3.93705
Scarb1	ENSMUSG00000037936	ENSMUSG00000037936	1.35237	0.000117029	3.93171
Clec5a	ENSMUSG00000029915	ENSMUSG00000029915	1.69624	0.000117029	3.93171
Ms4a6c	ENSMUSG00000079419	ENSMUSG00000079419	0.985662	0.000125862	3.90011
Lrrk1	ENSMUSG00000015133	ENSMUSG00000015133	1.30746	0.00012607	3.89939
Sem1	ENSMUSG00000042541	ENSMUSG00000042541	0.932458	0.000126737	3.8971
Ccr2	ENSMUSG00000049103	ENSMUSG00000049103	1.03396	0.000127644	3.894
Smc6	ENSMUSG00000020608	ENSMUSG00000020608	-0.883343	0.000129439	3.88793
Ncr1	ENSMUSG00000062524	ENSMUSG00000062524	1.18112	0.000133218	3.87544
Hip1	ENSMUSG00000039959	ENSMUSG00000039959	1.00765	0.000135079	3.86941
Blnk	ENSMUSG00000061132	ENSMUSG00000061132	-1.15901	0.000136767	3.86402
Ets1	ENSMUSG00000032035	ENSMUSG00000032035	-0.778644	0.000140332	3.85284
Pak1	ENSMUSG00000030774	ENSMUSG00000030774	1.59069	0.000148459	3.82839
G6pdx	ENSMUSG00000031400	ENSMUSG00000031400	0.862033	0.000149673	3.82486
Cd24a	ENSMUSG00000047139	ENSMUSG00000047139	-1.30631	0.000150559	3.82229
Ms4a1	ENSMUSG00000024673	ENSMUSG00000024673	-1.04606	0.000150882	3.82136
Cebpd	ENSMUSG00000071637	ENSMUSG00000071637	1.01531	0.000151183	3.8205
Slfn2	ENSMUSG00000072620	ENSMUSG00000072620	0.631495	0.000152314	3.81726
Pxn	ENSMUSG00000029528	ENSMUSG00000029528	0.884103	0.000159739	3.79659
Nrros	ENSMUSG00000052384	ENSMUSG00000052384	0.700891	0.000163961	3.78526
Prr5l	ENSMUSG00000032841	ENSMUSG00000032841	1.09473	0.000163961	3.78526
Sema4a	ENSMUSG00000028064	ENSMUSG00000028064	0.921269	0.000165472	3.78128
Adgrg5	ENSMUSG00000061577	ENSMUSG00000061577	1.3799	0.00016921	3.77157
Id3	ENSMUSG00000007872	ENSMUSG00000007872	-1.66138	0.000179963	3.74482
Cdr2	ENSMUSG00000030878	ENSMUSG00000030878	-1.30395	0.000188915	3.72373
Ubtd1	ENSMUSG00000025171	ENSMUSG00000025171	1.29803	0.000191915	3.71689
Lilr4b	ENSMUSG00000112023	ENSMUSG00000112023	1.25112	0.000192017	3.71666
Psme1	ENSMUSG00000022216	ENSMUSG00000022216	0.804611	0.000192698	3.71512
Gatm	ENSMUSG00000027199	ENSMUSG00000027199	1.94159	0.000210513	3.67672
Emilin2	ENSMUSG00000024053	ENSMUSG00000024053	1.09528	0.000212171	3.67331
Serpinb6b	ENSMUSG00000042842	ENSMUSG00000042842	1.78677	0.000212171	3.67331
Ccl24	ENSMUSG00000004814	ENSMUSG00000004814	2.62898	0.000212171	3.67331
H2-K2	ENSMUSG00000067203	ENSMUSG00000067203	0.8778	0.000227049	3.64388
Osbpl8	ENSMUSG00000020189	ENSMUSG00000020189	-1.00783	0.000231828	3.63483
Clec4a2	ENSMUSG00000030148	ENSMUSG00000030148	1.21599	0.000258115	3.58819
Prdx2	ENSMUSG00000005161	ENSMUSG00000005161	-1.20408	0.000258397	3.58771
H2-T10	ENSMUSG00000079491	ENSMUSG00000079491	1.33618	0.000261774	3.58207
Msr1	ENSMUSG00000025044	ENSMUSG00000025044	1.61057	0.000261774	3.58207
Msantd3	ENSMUSG00000039693	ENSMUSG00000039693	4.45307	0.000267591	3.57253
Plod3	ENSMUSG00000004846	ENSMUSG00000004846	1.07031	0.000281559	3.55043
Ltbr	ENSMUSG00000030339	ENSMUSG00000030339	1.04723	0.000285667	3.54414
Tmem106a	ENSMUSG00000034947	ENSMUSG00000034947	1.63047	0.000287307	3.54165
Akt1	ENSMUSG00000001729	ENSMUSG00000001729	0.668303	0.000302257	3.51962
Gpi1	ENSMUSG00000036427	ENSMUSG00000036427	0.71701	0.000302666	3.51904
Malt1	ENSMUSG00000032688	ENSMUSG00000032688	-0.921072	0.000327231	3.48515
Lst1	ENSMUSG00000073412	ENSMUSG00000073412	1.00232	0.000340366	3.46805
Ifit1bl2	ENSMUSG00000067297	ENSMUSG00000067297	1.5498	0.000360275	3.44337
Pfkp	ENSMUSG00000021196	ENSMUSG00000021196	0.902831	0.000370701	3.43098
Gngt2	ENSMUSG00000038811	ENSMUSG00000038811	1.28447	0.000370701	3.43098
Dclre1b	ENSMUSG00000027845	ENSMUSG00000027845	-1.32615	0.000375678	3.42518
Tlr13	ENSMUSG00000033777	ENSMUSG00000033777	1.24092	0.000379625	3.42065
Prss34	ENSMUSG00000056399	ENSMUSG00000056399	3.54729	0.000379625	3.42065
Rapgef4	ENSMUSG00000049044	ENSMUSG00000049044	-1.65837	0.000382648	3.4172
Ddit3	ENSMUSG00000025408	ENSMUSG00000025408	1.1423	0.000386679	3.41265
Ighm	ENSMUSG00000076617	ENSMUSG00000076617	-0.784972	0.000386927	3.41237
Coro1b	ENSMUSG00000024835	ENSMUSG00000024835	0.735439	0.000390166	3.40875
Rhog	ENSMUSG00000073982	ENSMUSG00000073982	0.811381	0.000390686	3.40817
S100a8	ENSMUSG00000056054	ENSMUSG00000056054	0.996927	0.000391614	3.40714
Fuca1	ENSMUSG00000028673	ENSMUSG00000028673	0.927014	0.000396764	3.40147
Ccrl2	ENSMUSG00000043953	ENSMUSG00000043953	2.12826	0.000401168	3.39667
Serpinb9b	ENSMUSG00000021403	ENSMUSG00000021403	2.12527	0.000402942	3.39476
Cdc25b	ENSMUSG00000027330	ENSMUSG00000027330	-1.24387	0.000404443	3.39314
Iqsec2	ENSMUSG00000041115	ENSMUSG00000041115	3.12713	0.000419281	3.37749
Hopx	ENSMUSG00000059325	ENSMUSG00000059325	1.89962	0.000425774	3.37082
Cstdc5	ENSMUSG00000071561	ENSMUSG00000071561	1.6	0.000440108	3.35644
Mfsd5	ENSMUSG00000045665	ENSMUSG00000045665	0.95164	0.000456691	3.34038
Irgm2	ENSMUSG00000069874	ENSMUSG00000069874	1.2823	0.000471986	3.32607
Prnp	ENSMUSG00000079037	ENSMUSG00000079037	-1.59522	0.000485336	3.31396
Vopp1	ENSMUSG00000037788	ENSMUSG00000037788	-1.22872	0.000491583	3.3084
Myd88	ENSMUSG00000032508	ENSMUSG00000032508	0.964805	0.000495588	3.30488
Memo1	ENSMUSG00000058704	ENSMUSG00000058704	-1.05421	0.000498424	3.3024
P2ry13	ENSMUSG00000036362	ENSMUSG00000036362	1.3809	0.000498424	3.3024
Ifi204	ENSMUSG00000073489	ENSMUSG00000073489	1.05501	0.00051061	3.29191
Trpm2	ENSMUSG00000009292	ENSMUSG00000009292	1.02228	0.000513489	3.28947
Upp1	ENSMUSG00000020407	ENSMUSG00000020407	2.97141	0.000540349	3.26733
Rnf11	ENSMUSG00000028557	ENSMUSG00000028557	-1.2028	0.000549294	3.2602
Pcolce	ENSMUSG00000029718	ENSMUSG00000029718	-6.10952	0.000561648	3.25054
Tcp11l2	ENSMUSG00000020034	ENSMUSG00000020034	-0.758619	0.000593696	3.22644
Hcls1	ENSMUSG00000022831	ENSMUSG00000022831	0.670715	0.000620221	3.20745
Fcer2a	ENSMUSG00000005540	ENSMUSG00000005540	-0.861705	0.000629675	3.20088
Macf1	ENSMUSG00000028649	ENSMUSG00000028649	-0.92529	0.000655092	3.1837
Ctsz	ENSMUSG00000016256	ENSMUSG00000016256	0.675057	0.000659981	3.18047
Crlf2	ENSMUSG00000033467	ENSMUSG00000033467	0.954359	0.000666631	3.17611
Gbp7	ENSMUSG00000040253	ENSMUSG00000040253	1.10266	0.000666631	3.17611
C1qtnf6	ENSMUSG00000022440	ENSMUSG00000022440	2.48965	0.000673434	3.1717
Igtp	ENSMUSG00000078853	ENSMUSG00000078853	0.770845	0.000679267	3.16796
Il1a	ENSMUSG00000027399	ENSMUSG00000027399	5.48595	0.0007	3.1549
Edaradd	ENSMUSG00000095105	ENSMUSG00000095105	-2.29794	0.00073403	3.13429
Rasgrp1	ENSMUSG00000027347	ENSMUSG00000027347	-0.862825	0.000735313	3.13353
Slc31a2	ENSMUSG00000066152	ENSMUSG00000066152	1.63972	0.000743793	3.12855
Pram1	ENSMUSG00000032739	ENSMUSG00000032739	1.26159	0.000766162	3.11568
Mzt1	ENSMUSG00000033186	ENSMUSG00000033186	-0.918319	0.000771543	3.11264
Akr1a1	ENSMUSG00000028692	ENSMUSG00000028692	0.672328	0.000795256	3.09949
Tppp3	ENSMUSG00000014846	ENSMUSG00000014846	1.21898	0.000803801	3.09485
Selenop	ENSMUSG00000064373	ENSMUSG00000064373	-0.742145	0.000810126	3.09145
Gfap	ENSMUSG00000020932	ENSMUSG00000020932	-1.94606	0.000814202	3.08927
Cmtm7	ENSMUSG00000032436	ENSMUSG00000032436	0.958133	0.000814202	3.08927
Cyp27a1	ENSMUSG00000026170	ENSMUSG00000026170	1.04467	0.000814202	3.08927
H2-Q2	ENSMUSG00000091705	ENSMUSG00000091705	1.33008	0.000814202	3.08927
Cd19	ENSMUSG00000030724	ENSMUSG00000030724	-0.925616	0.000852419	3.06935
Nod2	ENSMUSG00000055994	ENSMUSG00000055994	1.47552	0.000852419	3.06935
Filip1l	ENSMUSG00000043336	ENSMUSG00000043336	-0.937048	0.000865518	3.06272
Ptp4a3	ENSMUSG00000059895	ENSMUSG00000059895	-1.15295	0.000867248	3.06186
H2-Ob	ENSMUSG00000041538	ENSMUSG00000041538	-1.1206	0.000885943	3.05259
Hlx	ENSMUSG00000039377	ENSMUSG00000039377	1.17876	0.000910896	3.04053
Ube2f	ENSMUSG00000034343	ENSMUSG00000034343	-1.15822	0.000916394	3.03792
Niban3	ENSMUSG00000043243	ENSMUSG00000043243	-1.61896	0.000922629	3.03497
Hk3	ENSMUSG00000025877	ENSMUSG00000025877	1.111	0.000930958	3.03107
Rbm33	ENSMUSG00000048271	ENSMUSG00000048271	-0.891424	0.000948159	3.02312
Lamtor4	ENSMUSG00000050552	ENSMUSG00000050552	1.01389	0.000948159	3.02312
Polr2c	ENSMUSG00000031783	ENSMUSG00000031783	-0.91109	0.000965389	3.0153
Tnfaip2	ENSMUSG00000021281	ENSMUSG00000021281	1.18766	0.000970682	3.01292
Tut4	ENSMUSG00000034610	ENSMUSG00000034610	-1.0145	0.000976946	3.01013
Slc15a3	ENSMUSG00000024737	ENSMUSG00000024737	1.31059	0.00100124	2.99946
Apobr	ENSMUSG00000042759	ENSMUSG00000042759	0.993561	0.00101723	2.99258
Cstdc4	ENSMUSG00000079597	ENSMUSG00000079597	1.45929	0.00102548	2.98907
Smpdl3b	ENSMUSG00000028885	ENSMUSG00000028885	1.3579	0.00103171	2.98644
Aff3	ENSMUSG00000037138	ENSMUSG00000037138	-1.13825	0.00104613	2.98041
Nod1	ENSMUSG00000038058	ENSMUSG00000038058	1.1052	0.00107989	2.96662
Prf1	ENSMUSG00000037202	ENSMUSG00000037202	1.03627	0.00110007	2.95858
Ap3m1	ENSMUSG00000021824	ENSMUSG00000021824	-1.10804	0.00110042	2.95844
Selenok	ENSMUSG00000042682	ENSMUSG00000042682	-0.932492	0.00110219	2.95774
Gpc1	ENSMUSG00000034220	ENSMUSG00000034220	1.70263	0.00110219	2.95774
Palm	ENSMUSG00000035863	ENSMUSG00000035863	1.27087	0.00110246	2.95764
Ifi44l	ENSMUSG00000039146	ENSMUSG00000039146	1.29467	0.00117372	2.93043
Selenot	ENSMUSG00000075700	ENSMUSG00000075700	-0.756312	0.00121141	2.91671
Ssbp4	ENSMUSG00000070003	ENSMUSG00000070003	0.791701	0.00121141	2.91671
Selenon	ENSMUSG00000050989	ENSMUSG00000050989	1.15287	0.00121141	2.91671
Stfa2	ENSMUSG00000022902	ENSMUSG00000022902	2.72041	0.00121141	2.91671
Adcy4	ENSMUSG00000022220	ENSMUSG00000022220	5.51056	0.00121141	2.91671
Icam1	ENSMUSG00000037405	ENSMUSG00000037405	1.07098	0.00122503	2.91185
Acp1	ENSMUSG00000044573	ENSMUSG00000044573	-1.55473	0.00128282	2.89184
Acmsd	ENSMUSG00000026348	ENSMUSG00000026348	-2.11512	0.00128466	2.89121
Gm11127	ENSMUSG00000079492	ENSMUSG00000079492	0.947279	0.0012923	2.88864
1810053B23Rik	ENSMUSG00000100277	ENSMUSG00000100277	-2.48556	0.00132404	2.8781
Tyk2	ENSMUSG00000032175	ENSMUSG00000032175	0.74841	0.00132404	2.8781
Ifi202b	ENSMUSG00000026535	ENSMUSG00000026535	1.2841	0.00132768	2.87691
Atrnl1	ENSMUSG00000054843	ENSMUSG00000054843	1.74705	0.00137379	2.86208
Ccni	ENSMUSG00000063015	ENSMUSG00000063015	-0.896325	0.00141094	2.85049
Arpc1b	ENSMUSG00000029622	ENSMUSG00000029622	0.595881	0.00141094	2.85049
Adgrb1	ENSMUSG00000034730	ENSMUSG00000034730	6.05455	0.00141377	2.84962
Arid5a	ENSMUSG00000037447	ENSMUSG00000037447	0.811277	0.00144181	2.84109
Dcxr	ENSMUSG00000039450	ENSMUSG00000039450	2.07886	0.00148492	2.8283
Cst3	ENSMUSG00000027447	ENSMUSG00000027447	0.588154	0.00150752	2.82174
Slc14a1	ENSMUSG00000059336	ENSMUSG00000059336	-1.22708	0.00150994	2.82104
Gm2a	ENSMUSG00000000594	ENSMUSG00000000594	0.720931	0.00151607	2.81928
Glud1	ENSMUSG00000021794	ENSMUSG00000021794	0.637913	0.00152505	2.81672
Il2rb	ENSMUSG00000068227	ENSMUSG00000068227	0.769279	0.00160151	2.79547
Dgat1	ENSMUSG00000022555	ENSMUSG00000022555	1.27653	0.00161038	2.79307
Gpd1l	ENSMUSG00000050627	ENSMUSG00000050627	-0.896458	0.001664	2.77885
Pstpip1	ENSMUSG00000032322	ENSMUSG00000032322	0.758326	0.00166517	2.77854
Cyp11a1	ENSMUSG00000032323	ENSMUSG00000032323	1.31555	0.00166517	2.77854
Bst2	ENSMUSG00000046718	ENSMUSG00000046718	0.941431	0.00166994	2.7773
Fgr	ENSMUSG00000028874	ENSMUSG00000028874	0.860177	0.00169416	2.77105
Sp140	ENSMUSG00000070031	ENSMUSG00000070031	1.07133	0.0017042	2.76848
Nadk	ENSMUSG00000029063	ENSMUSG00000029063	0.688284	0.00174704	2.7577
Tns3	ENSMUSG00000020422	ENSMUSG00000020422	1.31378	0.00174704	2.7577
Gpr141	ENSMUSG00000053101	ENSMUSG00000053101	1.5107	0.00174704	2.7577
Tmem40	ENSMUSG00000059900	ENSMUSG00000059900	0.750199	0.00177272	2.75136
Huwe1	ENSMUSG00000025261	ENSMUSG00000025261	-0.676934	0.00177905	2.74981
Pkm	ENSMUSG00000032294	ENSMUSG00000032294	0.641802	0.00178795	2.74765
Chst10	ENSMUSG00000026080	ENSMUSG00000026080	-1.20238	0.00179422	2.74613
Clec4a3	ENSMUSG00000043832	ENSMUSG00000043832	0.883215	0.0018027	2.74408
Gpr35	ENSMUSG00000026271	ENSMUSG00000026271	1.31992	0.0018027	2.74408
Rnh1	ENSMUSG00000038650	ENSMUSG00000038650	0.823382	0.00181472	2.74119
S100a11	ENSMUSG00000027907	ENSMUSG00000027907	1.00831	0.00183875	2.73548
Ago1	ENSMUSG00000041530	ENSMUSG00000041530	-0.915841	0.00184595	2.73378
Treml4	ENSMUSG00000051682	ENSMUSG00000051682	0.937256	0.00191561	2.71769
Slfn1	ENSMUSG00000078763	ENSMUSG00000078763	0.616038	0.00196471	2.7067
Lef1	ENSMUSG00000027985	ENSMUSG00000027985	-0.746998	0.00196729	2.70613
Tnfsf14	ENSMUSG00000005824	ENSMUSG00000005824	0.825113	0.00197111	2.70529
Plekho2	ENSMUSG00000050721	ENSMUSG00000050721	0.882786	0.00199534	2.69998
Mdn1	ENSMUSG00000058006	ENSMUSG00000058006	-1.21179	0.00210624	2.67649
Mapkapk2	ENSMUSG00000016528	ENSMUSG00000016528	0.645192	0.00211545	2.6746
Lair1	ENSMUSG00000055541	ENSMUSG00000055541	1.20799	0.00211545	2.6746
Aprt	ENSMUSG00000006589	ENSMUSG00000006589	0.958301	0.00211591	2.6745
Cd300a	ENSMUSG00000034652	ENSMUSG00000034652	0.705842	0.0021649	2.66456
Arfgef2	ENSMUSG00000074582	ENSMUSG00000074582	-1.28833	0.00219476	2.65861
Ifitm6	ENSMUSG00000059108	ENSMUSG00000059108	0.977773	0.00219572	2.65842
Eif4a2	ENSMUSG00000022884	ENSMUSG00000022884	-0.847348	0.00222043	2.65356
Mmp8	ENSMUSG00000005800	ENSMUSG00000005800	1.09252	0.00223321	2.65107
Vim	ENSMUSG00000026728	ENSMUSG00000026728	0.721439	0.00224784	2.64823
Prelid1	ENSMUSG00000021486	ENSMUSG00000021486	0.649213	0.0022614	2.64562
Itpr3	ENSMUSG00000042644	ENSMUSG00000042644	-0.74758	0.00227471	2.64307
Dram1	ENSMUSG00000020057	ENSMUSG00000020057	1.72059	0.00227471	2.64307
Gga2	ENSMUSG00000030872	ENSMUSG00000030872	-1.10856	0.00234417	2.63001
Ighd	ENSMUSG00000104213	ENSMUSG00000104213	-0.811551	0.0023466	2.62956
Cd79a	ENSMUSG00000003379	ENSMUSG00000003379	-0.738932	0.00242106	2.61599
Gm5150	ENSMUSG00000078780	ENSMUSG00000078780	1.23943	0.00243743	2.61307
Smc4	ENSMUSG00000034349	ENSMUSG00000034349	-0.731412	0.00243974	2.61266
H2ac8	ENSMUSG00000069272	ENSMUSG00000069272	-1.97719	0.00249052	2.60371
Xbp1	ENSMUSG00000020484	ENSMUSG00000020484	0.814036	0.00249052	2.60371
Sigmar1	ENSMUSG00000036078	ENSMUSG00000036078	1.31696	0.00250836	2.60061
Lrp1	ENSMUSG00000040249	ENSMUSG00000040249	1.06262	0.0025284	2.59715
Adam15	ENSMUSG00000028041	ENSMUSG00000028041	0.918147	0.00266025	2.57508
Ybx3	ENSMUSG00000030189	ENSMUSG00000030189	-1.12497	0.00267603	2.57251
Ccdc12	ENSMUSG00000019659	ENSMUSG00000019659	0.654974	0.00279751	2.55323
Napsa	ENSMUSG00000002204	ENSMUSG00000002204	0.774319	0.00280019	2.55281
Gnb2	ENSMUSG00000029713	ENSMUSG00000029713	0.533986	0.00280519	2.55204
Ppp1cb	ENSMUSG00000014956	ENSMUSG00000014956	-0.996877	0.00284487	2.54594
Galnt9	ENSMUSG00000033316	ENSMUSG00000033316	1.48131	0.00286972	2.54216
Trib2	ENSMUSG00000020601	ENSMUSG00000020601	-0.954018	0.00294117	2.53148
Prpf4b	ENSMUSG00000021413	ENSMUSG00000021413	-0.930294	0.00294117	2.53148
Anxa1	ENSMUSG00000024659	ENSMUSG00000024659	0.774634	0.00294117	2.53148
Ifit1	ENSMUSG00000034459	ENSMUSG00000034459	0.996024	0.0030112	2.52126
Csf1r	ENSMUSG00000024621	ENSMUSG00000024621	0.862814	0.00305129	2.51552
Cndp2	ENSMUSG00000024644	ENSMUSG00000024644	0.727746	0.00308736	2.51041
Clic1	ENSMUSG00000007041	ENSMUSG00000007041	0.657568	0.00310076	2.50853
Ubac1	ENSMUSG00000036352	ENSMUSG00000036352	-1.12849	0.00310951	2.50731
G3bp2	ENSMUSG00000029405	ENSMUSG00000029405	-0.945094	0.00320355	2.49437
Tmem37	ENSMUSG00000050777	ENSMUSG00000050777	2.41347	0.00334773	2.47525
Il1f9	ENSMUSG00000044103	ENSMUSG00000044103	1.06484	0.00336686	2.47277
Elf1	ENSMUSG00000036461	ENSMUSG00000036461	-0.675778	0.00338406	2.47056
Pilra	ENSMUSG00000046245	ENSMUSG00000046245	0.952483	0.00338406	2.47056
Hsd3b6	ENSMUSG00000027869	ENSMUSG00000027869	-2.5182	0.00341304	2.46686
Suds3	ENSMUSG00000066900	ENSMUSG00000066900	-1.01405	0.0034255	2.46528
Irf4	ENSMUSG00000021356	ENSMUSG00000021356	-1.11733	0.0036308	2.44
Rasgrp4	ENSMUSG00000030589	ENSMUSG00000030589	1.06909	0.0036308	2.44
Pgap1	ENSMUSG00000073678	ENSMUSG00000073678	-1.28969	0.00365105	2.43758
Mef2c	ENSMUSG00000005583	ENSMUSG00000005583	-0.89969	0.00366084	2.43642
Fcrla	ENSMUSG00000038421	ENSMUSG00000038421	-1.1147	0.00370985	2.43064
Csf2ra	ENSMUSG00000059326	ENSMUSG00000059326	0.863802	0.00370985	2.43064
Map3k11	ENSMUSG00000004054	ENSMUSG00000004054	0.726647	0.00375415	2.42549
Pcnp	ENSMUSG00000071533	ENSMUSG00000071533	-0.865777	0.0037991	2.42032
Slc31a1	ENSMUSG00000066150	ENSMUSG00000066150	1.20866	0.00383983	2.41569
Odc1	ENSMUSG00000011179	ENSMUSG00000011179	-0.993484	0.00401237	2.3966
Mvd	ENSMUSG00000006517	ENSMUSG00000006517	1.20953	0.00405759	2.39173
Tet3	ENSMUSG00000034832	ENSMUSG00000034832	-0.885141	0.00406285	2.39117
Atp10a	ENSMUSG00000025324	ENSMUSG00000025324	1.63776	0.00406285	2.39117
Il1b	ENSMUSG00000027398	ENSMUSG00000027398	0.761257	0.0042249	2.37418
Tspo	ENSMUSG00000041736	ENSMUSG00000041736	0.548351	0.00422714	2.37395
Steap4	ENSMUSG00000012428	ENSMUSG00000012428	1.30857	0.00422714	2.37395
4930523C07Rik	ENSMUSG00000090394	ENSMUSG00000090394	-0.860346	0.00430106	2.36642
Capzb	ENSMUSG00000028745	ENSMUSG00000028745	0.497378	0.00430106	2.36642
Cotl1	ENSMUSG00000031827	ENSMUSG00000031827	0.553595	0.00442617	2.35397
Mmp13	ENSMUSG00000050578	ENSMUSG00000050578	-5.17706	0.00443743	2.35287
Pgd	ENSMUSG00000028961	ENSMUSG00000028961	0.614544	0.00443743	2.35287
Cdk2ap2	ENSMUSG00000024856	ENSMUSG00000024856	0.691719	0.00448038	2.34868
Cpq	ENSMUSG00000039007	ENSMUSG00000039007	2.01468	0.00451054	2.34577
Cd22	ENSMUSG00000030577	ENSMUSG00000030577	-0.858987	0.00454485	2.34248
Abca9	ENSMUSG00000041797	ENSMUSG00000041797	1.2767	0.00455904	2.34113
Grap2	ENSMUSG00000042351	ENSMUSG00000042351	-0.852621	0.00461189	2.33612
Mrgpra2b	ENSMUSG00000096719	ENSMUSG00000096719	1.52658	0.00469416	2.32844
Idh1	ENSMUSG00000025950	ENSMUSG00000025950	0.914025	0.004722	2.32587
Cstdc6	ENSMUSG00000079594	ENSMUSG00000079594	2.73525	0.00476041	2.32236
Ltb4r1	ENSMUSG00000046908	ENSMUSG00000046908	1.14022	0.00481417	2.31748
Stab1	ENSMUSG00000042286	ENSMUSG00000042286	2.92139	0.00481417	2.31748
Add2	ENSMUSG00000030000	ENSMUSG00000030000	-1.28899	0.00483381	2.31571
Bcl11a	ENSMUSG00000000861	ENSMUSG00000000861	-1.00132	0.00483381	2.31571
Serinc1	ENSMUSG00000019877	ENSMUSG00000019877	-1.04749	0.00491882	2.30814
Tor3a	ENSMUSG00000060519	ENSMUSG00000060519	1.13687	0.00497613	2.30311
Samd4	ENSMUSG00000021838	ENSMUSG00000021838	-1.53468	0.00499376	2.30157
Themis2	ENSMUSG00000037731	ENSMUSG00000037731	0.803827	0.00499376	2.30157
Vsir	ENSMUSG00000020101	ENSMUSG00000020101	0.557853	0.00509058	2.29323
Lyl1	ENSMUSG00000034041	ENSMUSG00000034041	0.533705	0.00509852	2.29256
Scai	ENSMUSG00000035236	ENSMUSG00000035236	-1.81616	0.00510661	2.29187
Clcf1	ENSMUSG00000040663	ENSMUSG00000040663	-1.63115	0.00517031	2.28648
Hvcn1	ENSMUSG00000064267	ENSMUSG00000064267	-0.593284	0.00518419	2.28532
Glipr2	ENSMUSG00000028480	ENSMUSG00000028480	0.60381	0.00518419	2.28532
Vangl1	ENSMUSG00000027860	ENSMUSG00000027860	-1.05972	0.00521876	2.28243
Adipor1	ENSMUSG00000026457	ENSMUSG00000026457	-0.992402	0.00525142	2.27972
Rab3d	ENSMUSG00000019066	ENSMUSG00000019066	1.21303	0.005321	2.27401
P2ry2	ENSMUSG00000032860	ENSMUSG00000032860	1.72733	0.00545389	2.26329
Dbi	ENSMUSG00000026385	ENSMUSG00000026385	0.99056	0.00553351	2.257
Rfk	ENSMUSG00000024712	ENSMUSG00000024712	-1.05721	0.00557257	2.25394
Orai1	ENSMUSG00000049686	ENSMUSG00000049686	0.676521	0.00564994	2.24796
Slc16a6	ENSMUSG00000041920	ENSMUSG00000041920	-0.974825	0.00575719	2.23979
Igkv2-137	ENSMUSG00000076501	ENSMUSG00000076501	-1.85374	0.00578194	2.23793
Ctsa	ENSMUSG00000017760	ENSMUSG00000017760	0.66939	0.00581045	2.23579
Slc38a5	ENSMUSG00000031170	ENSMUSG00000031170	-1.12408	0.00581724	2.23528
Ccdc71l	ENSMUSG00000090946	ENSMUSG00000090946	-0.84023	0.00581724	2.23528
Pcx	ENSMUSG00000024892	ENSMUSG00000024892	-1.50201	0.0059338	2.22667
Rgs9	ENSMUSG00000020599	ENSMUSG00000020599	3.56368	0.00604546	2.21857
Ctsf	ENSMUSG00000083282	ENSMUSG00000083282	-1.07723	0.00608551	2.2157
1300017J02Rik	ENSMUSG00000033688	ENSMUSG00000033688	-1.44856	0.00609974	2.21469
Eno1	ENSMUSG00000063524	ENSMUSG00000063524	0.734156	0.00610165	2.21455
Nktr	ENSMUSG00000032525	ENSMUSG00000032525	-0.853033	0.00611676	2.21348
Atf5	ENSMUSG00000038539	ENSMUSG00000038539	0.938424	0.0062163	2.20647
Ube2c	ENSMUSG00000001403	ENSMUSG00000001403	-1.01812	0.00631333	2.19974
Cxcr2	ENSMUSG00000026180	ENSMUSG00000026180	0.838251	0.00649148	2.18766
Map3k1	ENSMUSG00000021754	ENSMUSG00000021754	-0.903144	0.0065522	2.18361
Mocs1	ENSMUSG00000064120	ENSMUSG00000064120	0.970359	0.00657937	2.18182
Ntng2	ENSMUSG00000035513	ENSMUSG00000035513	1.32214	0.00658818	2.18123
Acyp2	ENSMUSG00000060923	ENSMUSG00000060923	-1.12262	0.00661208	2.17966
Fam210b	ENSMUSG00000027495	ENSMUSG00000027495	-1.06227	0.00661208	2.17966
Lmo2	ENSMUSG00000032698	ENSMUSG00000032698	-0.988082	0.00661208	2.17966
Serinc3	ENSMUSG00000017707	ENSMUSG00000017707	-0.894738	0.00661208	2.17966
Abr	ENSMUSG00000017631	ENSMUSG00000017631	0.772695	0.00661208	2.17966
Rasa4	ENSMUSG00000004952	ENSMUSG00000004952	1.23069	0.00661208	2.17966
Ppp2r5b	ENSMUSG00000024777	ENSMUSG00000024777	-1.04035	0.00666595	2.17614
Ago2	ENSMUSG00000036698	ENSMUSG00000036698	-1.03256	0.00685166	2.1642
Cnot6l	ENSMUSG00000034724	ENSMUSG00000034724	-1.02812	0.00685166	2.1642
N4bp1	ENSMUSG00000031652	ENSMUSG00000031652	0.759226	0.00692813	2.15938
Brwd1	ENSMUSG00000022914	ENSMUSG00000022914	-1.33019	0.00703043	2.15302
Slc2a6	ENSMUSG00000036067	ENSMUSG00000036067	1.19536	0.00703938	2.15247
Sod2	ENSMUSG00000006818	ENSMUSG00000006818	-0.948697	0.0070906	2.14932
Unc93b1	ENSMUSG00000036908	ENSMUSG00000036908	0.52093	0.0070906	2.14932
Card9	ENSMUSG00000026928	ENSMUSG00000026928	0.831473	0.0070906	2.14932
Mapkapk3	ENSMUSG00000032577	ENSMUSG00000032577	1.12151	0.0070906	2.14932
Pitrm1	ENSMUSG00000021193	ENSMUSG00000021193	-1.24014	0.00709407	2.1491
Cd300lf	ENSMUSG00000047798	ENSMUSG00000047798	0.938644	0.00709407	2.1491
Bcl7a	ENSMUSG00000029438	ENSMUSG00000029438	-1.32317	0.00711454	2.14785
Tmem106b	ENSMUSG00000029571	ENSMUSG00000029571	-0.978635	0.00711454	2.14785
Pygl	ENSMUSG00000021069	ENSMUSG00000021069	0.770883	0.00711454	2.14785
Ube2e3	ENSMUSG00000027011	ENSMUSG00000027011	-0.928511	0.00718111	2.14381
Bcl3	ENSMUSG00000053175	ENSMUSG00000053175	0.825001	0.0072313	2.14078
Srsf6	ENSMUSG00000016921	ENSMUSG00000016921	-0.742374	0.00727745	2.13802
Secisbp2	ENSMUSG00000035139	ENSMUSG00000035139	-1.15642	0.00728985	2.13728
Fam104a	ENSMUSG00000041629	ENSMUSG00000041629	-0.902254	0.00733888	2.13437
Csf3r	ENSMUSG00000028859	ENSMUSG00000028859	0.849321	0.00739918	2.13082
Ell2	ENSMUSG00000001542	ENSMUSG00000001542	-1.01756	0.00744536	2.12811
Mefv	ENSMUSG00000022534	ENSMUSG00000022534	1.08399	0.00748068	2.12606
Mcemp1	ENSMUSG00000013974	ENSMUSG00000013974	1.08501	0.00750375	2.12472
Cript	ENSMUSG00000024146	ENSMUSG00000024146	-0.855174	0.00751331	2.12417
Xpot	ENSMUSG00000034667	ENSMUSG00000034667	-1.10189	0.00751532	2.12405
Plekhg2	ENSMUSG00000037552	ENSMUSG00000037552	-0.833714	0.00751532	2.12405
Blk	ENSMUSG00000014453	ENSMUSG00000014453	-0.81207	0.00751532	2.12405
Gimap8	ENSMUSG00000064262	ENSMUSG00000064262	-0.676819	0.00751532	2.12405
Fn1	ENSMUSG00000026193	ENSMUSG00000026193	1.01413	0.00751532	2.12405
Bbs7	ENSMUSG00000037325	ENSMUSG00000037325	-4.65991	0.0076074	2.11876
Vpreb3	ENSMUSG00000000903	ENSMUSG00000000903	-1.17883	0.00764395	2.11668
Luc7l2	ENSMUSG00000029823	ENSMUSG00000029823	-0.726292	0.00764395	2.11668
Tpgs1	ENSMUSG00000020308	ENSMUSG00000020308	0.905523	0.00764395	2.11668
Epsti1	ENSMUSG00000022014	ENSMUSG00000022014	1.0284	0.00767948	2.11467
Bach2	ENSMUSG00000040270	ENSMUSG00000040270	-0.916135	0.0077364	2.11146
Zfp710	ENSMUSG00000048897	ENSMUSG00000048897	0.741674	0.0077794	2.10905
Emb	ENSMUSG00000021728	ENSMUSG00000021728	0.511758	0.00782426	2.10656
Chac2	ENSMUSG00000020309	ENSMUSG00000020309	-1.0187	0.00786338	2.10439
Dtx3l	ENSMUSG00000049502	ENSMUSG00000049502	0.610329	0.00788603	2.10314
Itgal	ENSMUSG00000030830	ENSMUSG00000030830	0.615531	0.00790264	2.10223
2510009E07Rik	ENSMUSG00000043391	ENSMUSG00000043391	1.28744	0.00794053	2.10015
Tap2	ENSMUSG00000024339	ENSMUSG00000024339	0.83459	0.00800399	2.09669
Clec12a	ENSMUSG00000053063	ENSMUSG00000053063	0.917246	0.00808238	2.09246
Bst1	ENSMUSG00000029082	ENSMUSG00000029082	1.19026	0.00825158	2.08346
Tnfsf13b	ENSMUSG00000031497	ENSMUSG00000031497	1.65043	0.00825158	2.08346
C5ar1	ENSMUSG00000049130	ENSMUSG00000049130	0.89752	0.00826452	2.08278
Tbx21	ENSMUSG00000001444	ENSMUSG00000001444	1.05517	0.00826452	2.08278
Dnajb2	ENSMUSG00000026203	ENSMUSG00000026203	-1.02382	0.00847974	2.07162
Zdhhc7	ENSMUSG00000031823	ENSMUSG00000031823	0.607425	0.00847974	2.07162
Arhgef37	ENSMUSG00000045094	ENSMUSG00000045094	1.27908	0.00847974	2.07162
Slamf6	ENSMUSG00000015314	ENSMUSG00000015314	-1.02426	0.00860062	2.06547
Selplg	ENSMUSG00000048163	ENSMUSG00000048163	0.754731	0.0087357	2.0587
Mxd3	ENSMUSG00000021485	ENSMUSG00000021485	4.29194	0.0087357	2.0587
Lamtor2	ENSMUSG00000028062	ENSMUSG00000028062	0.875085	0.00881956	2.05455
Arih2	ENSMUSG00000064145	ENSMUSG00000064145	-0.796511	0.00890956	2.05014
Myo1e	ENSMUSG00000032220	ENSMUSG00000032220	-1.02303	0.00902787	2.04441
Dmxl1	ENSMUSG00000037416	ENSMUSG00000037416	-0.938102	0.00902787	2.04441
Npc2	ENSMUSG00000021242	ENSMUSG00000021242	0.579962	0.00902787	2.04441
Rnd1	ENSMUSG00000054855	ENSMUSG00000054855	1.72134	0.00902787	2.04441
Slc11a1	ENSMUSG00000026177	ENSMUSG00000026177	0.843668	0.00905687	2.04302
Zfp526	ENSMUSG00000046541	ENSMUSG00000046541	-1.38326	0.00918983	2.03669
Ripk1	ENSMUSG00000021408	ENSMUSG00000021408	0.741231	0.00918983	2.03669
Trim69	ENSMUSG00000033368	ENSMUSG00000033368	4.68765	0.00919379	2.03651
Crip1	ENSMUSG00000006360	ENSMUSG00000006360	0.780571	0.00939563	2.02707
Trappc1	ENSMUSG00000049299	ENSMUSG00000049299	0.929274	0.00945049	2.02455
Jak3	ENSMUSG00000031805	ENSMUSG00000031805	0.681508	0.00973218	2.01179
Bnip3l-ps	ENSMUSG00000073198	ENSMUSG00000073198	-0.983834	0.00974036	2.01142
Rab1b	ENSMUSG00000024870	ENSMUSG00000024870	0.509664	0.00974036	2.01142
Glmp	ENSMUSG00000001418	ENSMUSG00000001418	0.693806	0.00980482	2.00856
Bola3	ENSMUSG00000045160	ENSMUSG00000045160	-0.910528	0.00998695	2.00057
Slc25a11	ENSMUSG00000014606	ENSMUSG00000014606	0.693533	0.00998695	2.00057
Ppp2r5d	ENSMUSG00000059409	ENSMUSG00000059409	0.822044	0.0100512	1.99778
Otud1	ENSMUSG00000043415	ENSMUSG00000043415	-1.27638	0.010138	1.99405
Foxp1	ENSMUSG00000030067	ENSMUSG00000030067	-0.702691	0.0101855	1.99202
Gcnt2	ENSMUSG00000021360	ENSMUSG00000021360	0.746024	0.0103858	1.98356
Ptpn1	ENSMUSG00000027540	ENSMUSG00000027540	0.540629	0.010695	1.97082
Srd5a3	ENSMUSG00000029233	ENSMUSG00000029233	0.832741	0.010695	1.97082
Mx1	ENSMUSG00000000386	ENSMUSG00000000386	1.29134	0.010695	1.97082
Fam229b	ENSMUSG00000051736	ENSMUSG00000051736	-4.4341	0.0112247	1.94983
Eno3	ENSMUSG00000060600	ENSMUSG00000060600	0.889222	0.0112509	1.94881
Sat1	ENSMUSG00000025283	ENSMUSG00000025283	0.602378	0.0112655	1.94825
Nampt	ENSMUSG00000020572	ENSMUSG00000020572	0.927647	0.0112937	1.94716
Sema6b	ENSMUSG00000001227	ENSMUSG00000001227	2.22454	0.0114269	1.94207
Lyrm9	ENSMUSG00000072640	ENSMUSG00000072640	-1.23434	0.0114972	1.93941
Parp14	ENSMUSG00000034422	ENSMUSG00000034422	0.662129	0.0115305	1.93815
Ppt1	ENSMUSG00000028657	ENSMUSG00000028657	0.65977	0.011615	1.93498
Iscu	ENSMUSG00000025825	ENSMUSG00000025825	-0.935729	0.0116282	1.93449
Psma7	ENSMUSG00000027566	ENSMUSG00000027566	0.773047	0.0116811	1.93252
Eif2ak4	ENSMUSG00000005102	ENSMUSG00000005102	-1.40201	0.012014	1.92031
Dnah8	ENSMUSG00000033826	ENSMUSG00000033826	-0.826621	0.012014	1.92031
Lsp1	ENSMUSG00000018819	ENSMUSG00000018819	0.578179	0.0121555	1.91523
Golga7	ENSMUSG00000015341	ENSMUSG00000015341	-0.872325	0.0121616	1.91501
Ly6g	ENSMUSG00000022582	ENSMUSG00000022582	2.38382	0.0121616	1.91501
Por	ENSMUSG00000005514	ENSMUSG00000005514	0.703395	0.0124248	1.90571
Klf10	ENSMUSG00000037465	ENSMUSG00000037465	1.0495	0.0125082	1.90281
Hebp1	ENSMUSG00000042770	ENSMUSG00000042770	-1.03	0.012596	1.89977
Prtn3	ENSMUSG00000057729	ENSMUSG00000057729	2.57104	0.012721	1.89548
Slc12a7	ENSMUSG00000017756	ENSMUSG00000017756	-0.843256	0.0127646	1.89399
Tmem65	ENSMUSG00000062373	ENSMUSG00000062373	-1.10417	0.0129819	1.88666
Atp5mpl	ENSMUSG00000021290	ENSMUSG00000021290	-0.657551	0.0129897	1.8864
Dedd2	ENSMUSG00000054499	ENSMUSG00000054499	0.687786	0.0130348	1.8849
Mical3	ENSMUSG00000051586	ENSMUSG00000051586	-1.50232	0.0130949	1.8829
B3gnt5	ENSMUSG00000022686	ENSMUSG00000022686	-1.10481	0.0131042	1.88259
Tlr2	ENSMUSG00000027995	ENSMUSG00000027995	1.13743	0.0131042	1.88259
Dpp4	ENSMUSG00000035000	ENSMUSG00000035000	-0.990317	0.0132287	1.87848
Exosc5	ENSMUSG00000061286	ENSMUSG00000061286	0.938833	0.0133169	1.8756
Cox6c	ENSMUSG00000014313	ENSMUSG00000014313	-0.856821	0.0134261	1.87205
Gm5431	ENSMUSG00000058163	ENSMUSG00000058163	1.70463	0.0134261	1.87205
Mcub	ENSMUSG00000027994	ENSMUSG00000027994	1.08763	0.0136703	1.86422
Fbxw8	ENSMUSG00000032867	ENSMUSG00000032867	1.12523	0.0136759	1.86404
Zbed4	ENSMUSG00000034333	ENSMUSG00000034333	-1.06349	0.0136791	1.86394
Isg20	ENSMUSG00000039236	ENSMUSG00000039236	-0.874337	0.0138015	1.86007
Plaur	ENSMUSG00000046223	ENSMUSG00000046223	0.936769	0.013879	1.85764
Plod1	ENSMUSG00000019055	ENSMUSG00000019055	1.26577	0.0139802	1.85449
Il1rl1	ENSMUSG00000026069	ENSMUSG00000026069	1.40423	0.0140534	1.85222
Abcd1	ENSMUSG00000031378	ENSMUSG00000031378	0.746153	0.0141651	1.84878
Abca1	ENSMUSG00000015243	ENSMUSG00000015243	-1.0094	0.0143065	1.84447
Siglecg	ENSMUSG00000030468	ENSMUSG00000030468	-0.89751	0.0143938	1.84182
Dbnl	ENSMUSG00000020476	ENSMUSG00000020476	0.553516	0.0144054	1.84148
Pou2af1	ENSMUSG00000032053	ENSMUSG00000032053	-0.64016	0.0145372	1.83752
Erp29	ENSMUSG00000029616	ENSMUSG00000029616	0.671593	0.0145635	1.83673
Pdia6	ENSMUSG00000020571	ENSMUSG00000020571	0.696652	0.0145635	1.83673
Prxl2a	ENSMUSG00000021792	ENSMUSG00000021792	-1.31059	0.0146831	1.83318
Kmt2a	ENSMUSG00000002028	ENSMUSG00000002028	-0.698249	0.0147826	1.83025
Tlr11	ENSMUSG00000051969	ENSMUSG00000051969	1.89025	0.0147826	1.83025
Ocel1	ENSMUSG00000002396	ENSMUSG00000002396	0.822171	0.0150252	1.82318
Chd2	ENSMUSG00000078671	ENSMUSG00000078671	-0.764397	0.0150374	1.82283
Birc6	ENSMUSG00000024073	ENSMUSG00000024073	-0.704832	0.0150615	1.82213
Slc16a3	ENSMUSG00000025161	ENSMUSG00000025161	0.975632	0.0151692	1.81904
Xist	ENSMUSG00000086503	ENSMUSG00000086503	-0.810768	0.0153492	1.81391
Usp25	ENSMUSG00000022867	ENSMUSG00000022867	-0.936544	0.0153685	1.81337
Hscb	ENSMUSG00000043510	ENSMUSG00000043510	-0.886561	0.0154557	1.81091
Cyth4	ENSMUSG00000018008	ENSMUSG00000018008	0.595679	0.0154689	1.81054
Rrbp1	ENSMUSG00000027422	ENSMUSG00000027422	0.644349	0.0156725	1.80486
Celf1	ENSMUSG00000005506	ENSMUSG00000005506	-0.578614	0.015698	1.80416
Hnrnph1	ENSMUSG00000007850	ENSMUSG00000007850	-0.882619	0.0157162	1.80365
Plscr3	ENSMUSG00000019461	ENSMUSG00000019461	1.15185	0.0157162	1.80365
Agap1	ENSMUSG00000055013	ENSMUSG00000055013	1.9378	0.0157162	1.80365
Slc25a5	ENSMUSG00000016319	ENSMUSG00000016319	0.579983	0.0157218	1.8035
Emilin1	ENSMUSG00000029163	ENSMUSG00000029163	1.01884	0.0157218	1.8035
Gsdmd	ENSMUSG00000022575	ENSMUSG00000022575	0.660708	0.0158411	1.80022
Plxdc1	ENSMUSG00000017417	ENSMUSG00000017417	2.13378	0.0158411	1.80022
Zfp788	ENSMUSG00000074165	ENSMUSG00000074165	-1.47549	0.0158785	1.79919
Usp32	ENSMUSG00000000804	ENSMUSG00000000804	-0.801218	0.0158785	1.79919
Slc28a2	ENSMUSG00000027219	ENSMUSG00000027219	0.995944	0.0160367	1.79489
Slamf8	ENSMUSG00000053318	ENSMUSG00000053318	2.36097	0.0160367	1.79489
Proser2	ENSMUSG00000045319	ENSMUSG00000045319	0.959788	0.0164322	1.7843
Ptdss2	ENSMUSG00000025495	ENSMUSG00000025495	-0.95806	0.0164854	1.7829
Acsl5	ENSMUSG00000024981	ENSMUSG00000024981	0.675827	0.0169483	1.77087
Tgm1	ENSMUSG00000022218	ENSMUSG00000022218	2.41762	0.0169483	1.77087
Cdc27	ENSMUSG00000020687	ENSMUSG00000020687	-1.06384	0.0170808	1.76749
Smad5	ENSMUSG00000021540	ENSMUSG00000021540	-0.93755	0.0170808	1.76749
Nusap1	ENSMUSG00000027306	ENSMUSG00000027306	-0.876772	0.0172716	1.76267
Rassf4	ENSMUSG00000042129	ENSMUSG00000042129	0.738047	0.0172823	1.7624
Riox1	ENSMUSG00000046791	ENSMUSG00000046791	1.31423	0.0174168	1.75903
Vipr1	ENSMUSG00000032528	ENSMUSG00000032528	-1.03963	0.0175699	1.75523
Zfp275	ENSMUSG00000031365	ENSMUSG00000031365	-1.44639	0.0175991	1.75451
Eif5	ENSMUSG00000021282	ENSMUSG00000021282	-0.844832	0.0178519	1.74832
Socs5	ENSMUSG00000037104	ENSMUSG00000037104	-1.14216	0.0179174	1.74672
Ifnlr1	ENSMUSG00000062157	ENSMUSG00000062157	2.31116	0.0179744	1.74535
Itk	ENSMUSG00000020395	ENSMUSG00000020395	-0.633147	0.0182313	1.73918
A430093F15Rik	ENSMUSG00000067577	ENSMUSG00000067577	-1.86947	0.0183629	1.73606
Ifrd2	ENSMUSG00000010048	ENSMUSG00000010048	-1.37372	0.0183786	1.73569
Esyt2	ENSMUSG00000021171	ENSMUSG00000021171	-0.754496	0.0183786	1.73569
Zyx	ENSMUSG00000029860	ENSMUSG00000029860	0.691238	0.0183786	1.73569
Eepd1	ENSMUSG00000036611	ENSMUSG00000036611	1.57607	0.01854	1.73189
Dusp22	ENSMUSG00000069255	ENSMUSG00000069255	1.28214	0.0187331	1.72739
Ptpro	ENSMUSG00000030223	ENSMUSG00000030223	0.807764	0.0187627	1.72671
M1ap	ENSMUSG00000030041	ENSMUSG00000030041	-1.30196	0.0188025	1.72578
Pepd	ENSMUSG00000063931	ENSMUSG00000063931	-0.944687	0.0188249	1.72527
Amdhd2	ENSMUSG00000036820	ENSMUSG00000036820	0.961976	0.0188249	1.72527
Yy1	ENSMUSG00000021264	ENSMUSG00000021264	-0.734249	0.0190186	1.72082
Alkbh5	ENSMUSG00000042650	ENSMUSG00000042650	-0.710176	0.0190207	1.72077
Lag3	ENSMUSG00000030124	ENSMUSG00000030124	2.39125	0.0190207	1.72077
Ankrd10	ENSMUSG00000031508	ENSMUSG00000031508	-0.846716	0.0192896	1.71468
Adssl1	ENSMUSG00000011148	ENSMUSG00000011148	0.804497	0.0193433	1.71347
Nt5c3b	ENSMUSG00000017176	ENSMUSG00000017176	-1.11964	0.0193458	1.71341
Il1r1	ENSMUSG00000026072	ENSMUSG00000026072	4.35119	0.0195465	1.70893
Ash1l	ENSMUSG00000028053	ENSMUSG00000028053	-1.13906	0.0196808	1.70596
Narf	ENSMUSG00000000056	ENSMUSG00000000056	-1.04574	0.0196808	1.70596
Psmd4	ENSMUSG00000005625	ENSMUSG00000005625	-0.821976	0.0196808	1.70596
Agtrap	ENSMUSG00000029007	ENSMUSG00000029007	0.893095	0.0196808	1.70596
Crem	ENSMUSG00000063889	ENSMUSG00000063889	-0.95728	0.0199497	1.70006
Cnot7	ENSMUSG00000031601	ENSMUSG00000031601	-0.967328	0.019988	1.69923
Map7d1	ENSMUSG00000028849	ENSMUSG00000028849	0.645325	0.0201416	1.69591
Ufc1	ENSMUSG00000062963	ENSMUSG00000062963	1.18969	0.0201416	1.69591
Pcmtd1	ENSMUSG00000051285	ENSMUSG00000051285	-0.707513	0.020518	1.68786
Arrdc4	ENSMUSG00000042659	ENSMUSG00000042659	0.920639	0.0205707	1.68675
Atp1a3	ENSMUSG00000040907	ENSMUSG00000040907	0.865595	0.0206776	1.6845
Klra17	ENSMUSG00000014543	ENSMUSG00000014543	1.00171	0.0206776	1.6845
Stradb	ENSMUSG00000026027	ENSMUSG00000026027	-0.840308	0.0207553	1.68287
Adgra2	ENSMUSG00000031486	ENSMUSG00000031486	5.09495	0.0210918	1.67589
Pde3b	ENSMUSG00000030671	ENSMUSG00000030671	-1.00526	0.0213052	1.67151
Aldh3b2	ENSMUSG00000075296	ENSMUSG00000075296	-1.57242	0.0214366	1.66884
Rnf157	ENSMUSG00000052949	ENSMUSG00000052949	1.28749	0.0214366	1.66884
Klrg1	ENSMUSG00000030114	ENSMUSG00000030114	1.2935	0.0214435	1.6687
Id2	ENSMUSG00000020644	ENSMUSG00000020644	0.816494	0.0215229	1.6671
Psmf1	ENSMUSG00000032869	ENSMUSG00000032869	-0.83072	0.0217055	1.66343
Socs3	ENSMUSG00000053113	ENSMUSG00000053113	0.958308	0.0217405	1.66273
Ghitm	ENSMUSG00000041028	ENSMUSG00000041028	-0.890519	0.0219393	1.65878
Tmem256	ENSMUSG00000070394	ENSMUSG00000070394	-0.813722	0.0219393	1.65878
Junb	ENSMUSG00000052837	ENSMUSG00000052837	0.494276	0.0219393	1.65878
Tpd52	ENSMUSG00000027506	ENSMUSG00000027506	0.627301	0.0219393	1.65878
Dcaf1	ENSMUSG00000040325	ENSMUSG00000040325	-0.947754	0.0219487	1.65859
Bscl2	ENSMUSG00000071657	ENSMUSG00000071657	0.75258	0.0221041	1.65553
Dgkd	ENSMUSG00000070738	ENSMUSG00000070738	-0.486849	0.0222338	1.65299
Cd244a	ENSMUSG00000004709	ENSMUSG00000004709	0.90846	0.0222897	1.6519
Psmc3	ENSMUSG00000002102	ENSMUSG00000002102	0.558153	0.0223455	1.65081
Pomp	ENSMUSG00000029649	ENSMUSG00000029649	0.685415	0.0225342	1.64716
Spire1	ENSMUSG00000024533	ENSMUSG00000024533	-1.01294	0.0227021	1.64393
Atp5h	ENSMUSG00000034566	ENSMUSG00000034566	-0.715821	0.0228009	1.64205
Emp3	ENSMUSG00000040212	ENSMUSG00000040212	0.721097	0.0228009	1.64205
Larp1b	ENSMUSG00000025762	ENSMUSG00000025762	-0.958972	0.022893	1.6403
Tmem51	ENSMUSG00000040616	ENSMUSG00000040616	1.42041	0.0231939	1.63463
Zcchc17	ENSMUSG00000028772	ENSMUSG00000028772	-0.852624	0.0232872	1.63288
Wdr26	ENSMUSG00000038733	ENSMUSG00000038733	-0.914252	0.0233462	1.63178
Lrrc59	ENSMUSG00000020869	ENSMUSG00000020869	0.878731	0.0233462	1.63178
1600010M07Rik	ENSMUSG00000101585	ENSMUSG00000101585	0.937689	0.0234302	1.63022
Timm17b	ENSMUSG00000031158	ENSMUSG00000031158	-0.813979	0.0235359	1.62827
Psmb2	ENSMUSG00000028837	ENSMUSG00000028837	0.752558	0.0237552	1.62424
Crat	ENSMUSG00000026853	ENSMUSG00000026853	-0.953818	0.0237597	1.62416
Tgfb1	ENSMUSG00000002603	ENSMUSG00000002603	0.52258	0.0238617	1.6223
Adnp	ENSMUSG00000051149	ENSMUSG00000051149	-0.619845	0.0239481	1.62073
Pfn1	ENSMUSG00000018293	ENSMUSG00000018293	0.466964	0.0240587	1.61873
Usf1	ENSMUSG00000026641	ENSMUSG00000026641	0.868747	0.0240587	1.61873
Nfil3	ENSMUSG00000056749	ENSMUSG00000056749	1.12242	0.0241491	1.6171
Gpsm3	ENSMUSG00000034786	ENSMUSG00000034786	0.540438	0.0242183	1.61586
Sirpa	ENSMUSG00000037902	ENSMUSG00000037902	0.696376	0.0244586	1.61157
Dmtn	ENSMUSG00000022099	ENSMUSG00000022099	-1.07408	0.0245823	1.60938
Plekhg3	ENSMUSG00000052609	ENSMUSG00000052609	0.855834	0.0247949	1.60564
Gvin2	ENSMUSG00000078606	ENSMUSG00000078606	1.17599	0.0248592	1.60451
Endou	ENSMUSG00000022468	ENSMUSG00000022468	-3.73943	0.0248673	1.60437
Rab32	ENSMUSG00000019832	ENSMUSG00000019832	0.909728	0.0252552	1.59765
Cyp4f16	ENSMUSG00000048440	ENSMUSG00000048440	1.0032	0.0252552	1.59765
S1pr1	ENSMUSG00000045092	ENSMUSG00000045092	-0.696248	0.0256112	1.59157
Cfl1	ENSMUSG00000056201	ENSMUSG00000056201	0.411928	0.0256112	1.59157
Stk32b	ENSMUSG00000029123	ENSMUSG00000029123	-1.64086	0.0258784	1.58706
Paqr9	ENSMUSG00000064225	ENSMUSG00000064225	-0.883345	0.0258784	1.58706
H3f3a	ENSMUSG00000060743	ENSMUSG00000060743	-0.784534	0.0258784	1.58706
Tbk1	ENSMUSG00000020115	ENSMUSG00000020115	-0.771508	0.0258784	1.58706
Siah1a	ENSMUSG00000036840	ENSMUSG00000036840	-0.758529	0.0258784	1.58706
Dnajc9	ENSMUSG00000021811	ENSMUSG00000021811	-0.654388	0.0258784	1.58706
Clec4e	ENSMUSG00000030142	ENSMUSG00000030142	0.852316	0.0258784	1.58706
Abcd2	ENSMUSG00000055782	ENSMUSG00000055782	1.04209	0.0258784	1.58706
Hdlbp	ENSMUSG00000034088	ENSMUSG00000034088	0.574536	0.0258975	1.58674
Rec114	ENSMUSG00000074269	ENSMUSG00000074269	-0.810397	0.0260446	1.58428
Lama5	ENSMUSG00000015647	ENSMUSG00000015647	2.00548	0.0260446	1.58428
Mtmr10	ENSMUSG00000030522	ENSMUSG00000030522	-1.18462	0.0265366	1.57615
Iglc3	ENSMUSG00000105547	ENSMUSG00000105547	-0.72457	0.0267508	1.57266
C3ar1	ENSMUSG00000040552	ENSMUSG00000040552	1.70982	0.0267508	1.57266
Snrpc	ENSMUSG00000024217	ENSMUSG00000024217	0.808462	0.0269207	1.56991
Trim30a	ENSMUSG00000030921	ENSMUSG00000030921	0.524356	0.0270773	1.5674
Akap17b	ENSMUSG00000059708	ENSMUSG00000059708	-2.49948	0.0273272	1.5634
Cped1	ENSMUSG00000062980	ENSMUSG00000062980	-2.52796	0.0273798	1.56257
Ifi35	ENSMUSG00000010358	ENSMUSG00000010358	0.690915	0.0273798	1.56257
Ndst2	ENSMUSG00000039308	ENSMUSG00000039308	0.786982	0.0273798	1.56257
Mmp14	ENSMUSG00000000957	ENSMUSG00000000957	3.88801	0.0273798	1.56257
Diaph3	ENSMUSG00000022021	ENSMUSG00000022021	-1.02859	0.0278415	1.55531
Metrnl	ENSMUSG00000039208	ENSMUSG00000039208	0.816592	0.0278415	1.55531
Csnk1g3	ENSMUSG00000073563	ENSMUSG00000073563	-0.788178	0.0279144	1.55417
Pradc1	ENSMUSG00000030008	ENSMUSG00000030008	1.739	0.0279144	1.55417
Lpar2	ENSMUSG00000031861	ENSMUSG00000031861	2.2103	0.0279144	1.55417
Tigit	ENSMUSG00000071552	ENSMUSG00000071552	2.59711	0.0279144	1.55417
Nhlrc4	ENSMUSG00000090113	ENSMUSG00000090113	-2.0449	0.0285706	1.54408
Arhgdia	ENSMUSG00000025132	ENSMUSG00000025132	0.530222	0.0285775	1.54398
Bsg	ENSMUSG00000023175	ENSMUSG00000023175	-0.760478	0.0285854	1.54386
Satb1	ENSMUSG00000023927	ENSMUSG00000023927	-0.656191	0.0288554	1.53977
Ccdc142	ENSMUSG00000107499	ENSMUSG00000107499	-1.69941	0.0290062	1.53751
Chil1	ENSMUSG00000064246	ENSMUSG00000064246	1.04159	0.0290062	1.53751
Cep43	ENSMUSG00000069135	ENSMUSG00000069135	-1.11437	0.0290211	1.53729
Trim26	ENSMUSG00000024457	ENSMUSG00000024457	-0.571863	0.0290211	1.53729
Clec4d	ENSMUSG00000030144	ENSMUSG00000030144	0.637878	0.0290211	1.53729
Cuta	ENSMUSG00000024194	ENSMUSG00000024194	0.674769	0.0290211	1.53729
Rnf123	ENSMUSG00000041528	ENSMUSG00000041528	-1.01133	0.0293034	1.53308
Haus8	ENSMUSG00000035439	ENSMUSG00000035439	0.872399	0.0293034	1.53308
Inka1	ENSMUSG00000042106	ENSMUSG00000042106	0.89623	0.0293034	1.53308
Smad7	ENSMUSG00000025880	ENSMUSG00000025880	-0.879937	0.0301181	1.52117
Cyfip1	ENSMUSG00000030447	ENSMUSG00000030447	0.935468	0.0301924	1.5201
Ube2b	ENSMUSG00000020390	ENSMUSG00000020390	-0.781257	0.030196	1.52005
Spop	ENSMUSG00000057522	ENSMUSG00000057522	-0.711777	0.030228	1.51959
Sh3pxd2a	ENSMUSG00000053617	ENSMUSG00000053617	-1.39685	0.0303525	1.51781
Kmt2d	ENSMUSG00000048154	ENSMUSG00000048154	-0.675623	0.0303525	1.51781
Ivns1abp	ENSMUSG00000023150	ENSMUSG00000023150	-0.734148	0.0303892	1.51728
Edem2	ENSMUSG00000038312	ENSMUSG00000038312	0.600652	0.0305225	1.51538
Relt	ENSMUSG00000008318	ENSMUSG00000008318	0.687931	0.0305237	1.51536
Nme2	ENSMUSG00000020857	ENSMUSG00000020857	0.576397	0.0305468	1.51503
Nabp1	ENSMUSG00000026107	ENSMUSG00000026107	0.80988	0.0306643	1.51337
Rrm2	ENSMUSG00000020649	ENSMUSG00000020649	1.5668	0.0306643	1.51337
Tmem170	ENSMUSG00000031953	ENSMUSG00000031953	-1.93356	0.0308157	1.51123
Tgtp2	ENSMUSG00000078921	ENSMUSG00000078921	0.734811	0.0308157	1.51123
Trim33	ENSMUSG00000033014	ENSMUSG00000033014	-0.84585	0.0309076	1.50994
Psma4	ENSMUSG00000032301	ENSMUSG00000032301	0.738028	0.0309076	1.50994
Scand1	ENSMUSG00000046229	ENSMUSG00000046229	0.511512	0.0309332	1.50958
Nipa1	ENSMUSG00000047037	ENSMUSG00000047037	-1.13666	0.0310437	1.50803
Ppfia4	ENSMUSG00000026458	ENSMUSG00000026458	0.805446	0.0310437	1.50803
Bhlhe41	ENSMUSG00000030256	ENSMUSG00000030256	-3.2528	0.0311158	1.50702
Creb3	ENSMUSG00000028466	ENSMUSG00000028466	0.822238	0.0313174	1.50421
Mxd1	ENSMUSG00000001156	ENSMUSG00000001156	0.722618	0.0315007	1.50168
Hspa8	ENSMUSG00000015656	ENSMUSG00000015656	0.59121	0.0316057	1.50023
Qars	ENSMUSG00000032604	ENSMUSG00000032604	0.612498	0.0317528	1.49822
Pan3	ENSMUSG00000029647	ENSMUSG00000029647	-0.614496	0.0320216	1.49456
D8Ertd738e	ENSMUSG00000019362	ENSMUSG00000019362	0.57625	0.0320216	1.49456
Tuba8	ENSMUSG00000030137	ENSMUSG00000030137	0.752665	0.0320216	1.49456
Itm2c	ENSMUSG00000026223	ENSMUSG00000026223	0.516851	0.0321739	1.4925
Ikzf5	ENSMUSG00000040167	ENSMUSG00000040167	-1.19621	0.0323213	1.49051
Adgre5	ENSMUSG00000002885	ENSMUSG00000002885	0.467305	0.0329001	1.4828
Ech1	ENSMUSG00000053898	ENSMUSG00000053898	0.782303	0.0331381	1.47967
H1f0	ENSMUSG00000096210	ENSMUSG00000096210	1.33484	0.0331381	1.47967
Usf3	ENSMUSG00000068284	ENSMUSG00000068284	-0.835567	0.0334335	1.47582
Ap1s3	ENSMUSG00000054702	ENSMUSG00000054702	-1.24202	0.0335239	1.47465
Cpsf6	ENSMUSG00000055531	ENSMUSG00000055531	-0.789733	0.0338113	1.47094
P4hb	ENSMUSG00000025130	ENSMUSG00000025130	0.615203	0.0338113	1.47094
Prcp	ENSMUSG00000061119	ENSMUSG00000061119	0.816816	0.0338113	1.47094
Manbal	ENSMUSG00000063019	ENSMUSG00000063019	1.1001	0.0340625	1.46772
Sesn1	ENSMUSG00000038332	ENSMUSG00000038332	-0.758357	0.0340738	1.46758
Ppp1r3d	ENSMUSG00000049999	ENSMUSG00000049999	0.820434	0.0342703	1.46508
Pim1	ENSMUSG00000024014	ENSMUSG00000024014	-0.806573	0.034363	1.46391
Gm21188	ENSMUSG00000095609	ENSMUSG00000095609	1.02813	0.034363	1.46391
Lgals3bp	ENSMUSG00000033880	ENSMUSG00000033880	0.857921	0.0344007	1.46343
Clcn6	ENSMUSG00000029016	ENSMUSG00000029016	-2.11394	0.0344027	1.46341
5031439G07Rik	ENSMUSG00000036046	ENSMUSG00000036046	0.702133	0.0346307	1.46054
Etnk1	ENSMUSG00000030275	ENSMUSG00000030275	-0.680812	0.0347377	1.4592
Cela1	ENSMUSG00000023031	ENSMUSG00000023031	0.622546	0.034813	1.45826
Snrpa	ENSMUSG00000061479	ENSMUSG00000061479	0.843869	0.034813	1.45826
Sec61a1	ENSMUSG00000030082	ENSMUSG00000030082	0.49364	0.0349489	1.45657
Hipk1	ENSMUSG00000008730	ENSMUSG00000008730	-0.724449	0.0351708	1.45382
Azin1	ENSMUSG00000037458	ENSMUSG00000037458	-0.874317	0.0351849	1.45364
Aff4	ENSMUSG00000049470	ENSMUSG00000049470	-0.613695	0.0352865	1.45239
Zfp511	ENSMUSG00000025470	ENSMUSG00000025470	-1.14951	0.0353465	1.45165
Aurkb	ENSMUSG00000020897	ENSMUSG00000020897	2.35053	0.0354516	1.45036
Ift80	ENSMUSG00000027778	ENSMUSG00000027778	-1.19155	0.0354662	1.45019
Ctsd	ENSMUSG00000007891	ENSMUSG00000007891	0.47807	0.035652	1.44792
Nat9	ENSMUSG00000015542	ENSMUSG00000015542	1.20558	0.0357094	1.44722
Bin3	ENSMUSG00000022089	ENSMUSG00000022089	0.598365	0.0357613	1.44659
Gdi1	ENSMUSG00000015291	ENSMUSG00000015291	-0.52064	0.0358913	1.44501
Dop1a	ENSMUSG00000034973	ENSMUSG00000034973	-1.1361	0.035951	1.44429
Ascc2	ENSMUSG00000020412	ENSMUSG00000020412	-0.999052	0.035951	1.44429
Rbbp6	ENSMUSG00000030779	ENSMUSG00000030779	-0.678546	0.035951	1.44429
Ifngr2	ENSMUSG00000022965	ENSMUSG00000022965	0.594708	0.035951	1.44429
Mocos	ENSMUSG00000039616	ENSMUSG00000039616	1.01779	0.035951	1.44429
Ctse	ENSMUSG00000004552	ENSMUSG00000004552	-0.633648	0.0360485	1.44311
Actb	ENSMUSG00000029580	ENSMUSG00000029580	0.426399	0.0360485	1.44311
Anxa4	ENSMUSG00000029994	ENSMUSG00000029994	0.907574	0.0360485	1.44311
Ankzf1	ENSMUSG00000026199	ENSMUSG00000026199	-1.36126	0.0362447	1.44076
Tpm1	ENSMUSG00000032366	ENSMUSG00000032366	-0.779936	0.0362447	1.44076
Usp19	ENSMUSG00000006676	ENSMUSG00000006676	-0.658756	0.0362447	1.44076
Arhgef10l	ENSMUSG00000040964	ENSMUSG00000040964	0.814009	0.0362447	1.44076
Sirpb1c	ENSMUSG00000074677	ENSMUSG00000074677	0.907396	0.0362447	1.44076
Gm15922	ENSMUSG00000081665	ENSMUSG00000081665	1.0379	0.0362918	1.44019
Tob1	ENSMUSG00000037573	ENSMUSG00000037573	-0.964862	0.0363424	1.43959
Fam168b	ENSMUSG00000037503	ENSMUSG00000037503	-0.452977	0.0364043	1.43885
Lcn2	ENSMUSG00000026822	ENSMUSG00000026822	1.06738	0.0365155	1.43752
Zfand6	ENSMUSG00000030629	ENSMUSG00000030629	-0.768586	0.0365743	1.43682
Zcchc7	ENSMUSG00000035649	ENSMUSG00000035649	-0.836294	0.0372879	1.42843
Lrp10	ENSMUSG00000022175	ENSMUSG00000022175	0.522829	0.0372879	1.42843
Plbd1	ENSMUSG00000030214	ENSMUSG00000030214	0.624657	0.0372879	1.42843
Map1lc3b	ENSMUSG00000031812	ENSMUSG00000031812	-0.758525	0.0375503	1.42539
Unkl	ENSMUSG00000015127	ENSMUSG00000015127	-2.0928	0.037647	1.42427
Ifih1	ENSMUSG00000026896	ENSMUSG00000026896	0.856235	0.0376846	1.42384
Naa16	ENSMUSG00000022020	ENSMUSG00000022020	-1.39853	0.0377729	1.42282
Pnkp	ENSMUSG00000002963	ENSMUSG00000002963	0.62606	0.0378415	1.42203
Bnip3l	ENSMUSG00000022051	ENSMUSG00000022051	-0.750567	0.0378747	1.42165
Marchf5	ENSMUSG00000023307	ENSMUSG00000023307	-0.794665	0.0379066	1.42129
Fam110a	ENSMUSG00000027459	ENSMUSG00000027459	1.67213	0.037951	1.42078
Cdkl1	ENSMUSG00000020990	ENSMUSG00000020990	-0.891014	0.038194	1.41801
Gfi1b	ENSMUSG00000026815	ENSMUSG00000026815	0.83766	0.0382652	1.4172
Ndufc2	ENSMUSG00000030647	ENSMUSG00000030647	1.15096	0.0384569	1.41503
Fchsd2	ENSMUSG00000030691	ENSMUSG00000030691	-0.677444	0.0385821	1.41361
Clcn7	ENSMUSG00000036636	ENSMUSG00000036636	0.970063	0.0388985	1.41007
Mrpl52	ENSMUSG00000010406	ENSMUSG00000010406	0.895404	0.03911	1.40771
Prpf39	ENSMUSG00000035597	ENSMUSG00000035597	-1.00838	0.0392949	1.40566
St6gal1	ENSMUSG00000022885	ENSMUSG00000022885	-0.765598	0.0392949	1.40566
Plcg1	ENSMUSG00000016933	ENSMUSG00000016933	-0.786838	0.0394563	1.40388
Clec4g	ENSMUSG00000074491	ENSMUSG00000074491	1.75325	0.0395477	1.40288
Cdc42ep5	ENSMUSG00000063838	ENSMUSG00000063838	0.648097	0.0396005	1.4023
Ppt2	ENSMUSG00000015474	ENSMUSG00000015474	1.03067	0.0396005	1.4023
Crispld2	ENSMUSG00000031825	ENSMUSG00000031825	2.12155	0.0396005	1.4023
Nlrp12	ENSMUSG00000078817	ENSMUSG00000078817	0.874341	0.0397856	1.40027
Pkdcc	ENSMUSG00000024247	ENSMUSG00000024247	2.00954	0.0400723	1.39716
Mtmr3	ENSMUSG00000034354	ENSMUSG00000034354	-0.860287	0.0404492	1.39309
Pbrm1	ENSMUSG00000042323	ENSMUSG00000042323	-0.729828	0.040522	1.39231
Oip5os1	ENSMUSG00000085438	ENSMUSG00000085438	-0.699964	0.040522	1.39231
Asah1	ENSMUSG00000031591	ENSMUSG00000031591	0.723061	0.040522	1.39231
Klra3	ENSMUSG00000067591	ENSMUSG00000067591	1.03428	0.040522	1.39231
Xcr1	ENSMUSG00000060509	ENSMUSG00000060509	0.845563	0.0406658	1.39077
Nup153	ENSMUSG00000021374	ENSMUSG00000021374	-0.751913	0.0406663	1.39077
Zgpat	ENSMUSG00000027582	ENSMUSG00000027582	-1.02061	0.0406815	1.3906
Hes5	ENSMUSG00000048001	ENSMUSG00000048001	-3.71903	0.0406824	1.39059
Phf11b	ENSMUSG00000091649	ENSMUSG00000091649	0.916514	0.0406824	1.39059
Klra7	ENSMUSG00000067599	ENSMUSG00000067599	1.45916	0.0406824	1.39059
Kdm4b	ENSMUSG00000024201	ENSMUSG00000024201	-0.976207	0.0407059	1.39034
Ptpn18	ENSMUSG00000026126	ENSMUSG00000026126	0.452218	0.0407059	1.39034
Als2cl	ENSMUSG00000044037	ENSMUSG00000044037	-0.976735	0.0407764	1.38959
Alox5	ENSMUSG00000025701	ENSMUSG00000025701	0.848657	0.0407764	1.38959
Fmnl1	ENSMUSG00000055805	ENSMUSG00000055805	0.43746	0.0412863	1.38419
Sp110	ENSMUSG00000070034	ENSMUSG00000070034	0.651207	0.0414896	1.38206
Pycard	ENSMUSG00000030793	ENSMUSG00000030793	0.901176	0.0418763	1.37803
Arap3	ENSMUSG00000024451	ENSMUSG00000024451	0.5445	0.041931	1.37747
Ptrhd1	ENSMUSG00000096199	ENSMUSG00000096199	2.63107	0.0420993	1.37573
Sytl3	ENSMUSG00000041831	ENSMUSG00000041831	0.901293	0.0421068	1.37565
Tpst2	ENSMUSG00000029344	ENSMUSG00000029344	0.556632	0.0422458	1.37422
Slc12a9	ENSMUSG00000037344	ENSMUSG00000037344	0.827656	0.0424539	1.37208
Nxpe3	ENSMUSG00000075033	ENSMUSG00000075033	-0.950975	0.0427658	1.3689
Bank1	ENSMUSG00000037922	ENSMUSG00000037922	-0.766381	0.0429243	1.3673
Ddx5	ENSMUSG00000020719	ENSMUSG00000020719	-0.52301	0.0429243	1.3673
Ajuba	ENSMUSG00000022178	ENSMUSG00000022178	2.10743	0.0429243	1.3673
Irak4	ENSMUSG00000059883	ENSMUSG00000059883	0.731946	0.0432413	1.3641
Ell3	ENSMUSG00000027246	ENSMUSG00000027246	-1.3587	0.0437071	1.35945
Socs1	ENSMUSG00000038037	ENSMUSG00000038037	1.40786	0.0437071	1.35945
Fkbp2	ENSMUSG00000056629	ENSMUSG00000056629	0.913279	0.0437206	1.35931
Grk2	ENSMUSG00000024858	ENSMUSG00000024858	0.361943	0.0439147	1.35739
Etv6	ENSMUSG00000030199	ENSMUSG00000030199	0.801701	0.0439147	1.35739
Scarf1	ENSMUSG00000038188	ENSMUSG00000038188	1.9377	0.044417	1.35245
Isca1	ENSMUSG00000044792	ENSMUSG00000044792	-0.737154	0.0444858	1.35178
Tax1bp1	ENSMUSG00000004535	ENSMUSG00000004535	-0.754644	0.0445676	1.35098
Htra2	ENSMUSG00000068329	ENSMUSG00000068329	1.07819	0.0446635	1.35005
Nxpe2	ENSMUSG00000032028	ENSMUSG00000032028	-0.904622	0.0446766	1.34992
Tspan13	ENSMUSG00000020577	ENSMUSG00000020577	0.582599	0.0448086	1.34864
Ddx46	ENSMUSG00000021500	ENSMUSG00000021500	-0.702321	0.0448218	1.34851
Yrdc	ENSMUSG00000028889	ENSMUSG00000028889	-1.21942	0.0449516	1.34725
Hagh	ENSMUSG00000024158	ENSMUSG00000024158	-1.11692	0.0449764	1.34702
Pxk	ENSMUSG00000033885	ENSMUSG00000033885	-0.530886	0.0450039	1.34675
H2-DMa	ENSMUSG00000037649	ENSMUSG00000037649	0.615347	0.0450368	1.34643
Abl2	ENSMUSG00000026596	ENSMUSG00000026596	-1.27501	0.0453609	1.34332
Sec61g	ENSMUSG00000078974	ENSMUSG00000078974	-0.700266	0.0453609	1.34332
Smtn	ENSMUSG00000020439	ENSMUSG00000020439	0.806426	0.045529	1.34171
H2-Q7	ENSMUSG00000060550	ENSMUSG00000060550	1.49475	0.045529	1.34171
Srsf11	ENSMUSG00000055436	ENSMUSG00000055436	-0.511552	0.0455404	1.3416
Pigt	ENSMUSG00000017721	ENSMUSG00000017721	0.679336	0.0458173	1.33897
Dicer1	ENSMUSG00000041415	ENSMUSG00000041415	-0.914595	0.0459757	1.33747
Ranbp2	ENSMUSG00000003226	ENSMUSG00000003226	-0.744962	0.0460611	1.33667
Kifc2	ENSMUSG00000004187	ENSMUSG00000004187	-2.0406	0.0460658	1.33662
Rnase4	ENSMUSG00000021876	ENSMUSG00000021876	0.922058	0.0460658	1.33662
Fam122b	ENSMUSG00000036022	ENSMUSG00000036022	-1.54445	0.0461437	1.33589
Abcb4	ENSMUSG00000042476	ENSMUSG00000042476	-0.899185	0.0461437	1.33589
Fgfr1op2	ENSMUSG00000040242	ENSMUSG00000040242	-0.660545	0.0461437	1.33589
Sh3bp2	ENSMUSG00000054520	ENSMUSG00000054520	0.642424	0.0462317	1.33506
Mrpl32	ENSMUSG00000015672	ENSMUSG00000015672	-0.913071	0.0462948	1.33447
Zfp871	ENSMUSG00000024298	ENSMUSG00000024298	-0.838895	0.0462948	1.33447
Fam220a	ENSMUSG00000083012	ENSMUSG00000083012	-0.765197	0.0462948	1.33447
Soat2	ENSMUSG00000023045	ENSMUSG00000023045	1.81192	0.0463007	1.33441
Galns	ENSMUSG00000015027	ENSMUSG00000015027	1.0585	0.0464271	1.33323
Rfx2	ENSMUSG00000024206	ENSMUSG00000024206	-0.895775	0.0465517	1.33206
Tmem50b	ENSMUSG00000022964	ENSMUSG00000022964	0.511508	0.0466218	1.33141
Fam89b	ENSMUSG00000024939	ENSMUSG00000024939	0.619142	0.0468109	1.32965
Hibadh	ENSMUSG00000029776	ENSMUSG00000029776	-0.827494	0.0468607	1.32919
Ogt	ENSMUSG00000034160	ENSMUSG00000034160	-0.575132	0.0468607	1.32919
Igkv14-111	ENSMUSG00000095771	ENSMUSG00000095771	1.48105	0.0470508	1.32743
Ddr1	ENSMUSG00000003534	ENSMUSG00000003534	3.12619	0.0472183	1.32589
Tcea1	ENSMUSG00000033813	ENSMUSG00000033813	-0.930098	0.0472294	1.32579
Nupr1	ENSMUSG00000030717	ENSMUSG00000030717	1.51764	0.0472294	1.32579
Akap12	ENSMUSG00000038587	ENSMUSG00000038587	-1.32995	0.0473006	1.32513
Cmpk2	ENSMUSG00000020638	ENSMUSG00000020638	0.790327	0.0473006	1.32513
Tspan33	ENSMUSG00000001763	ENSMUSG00000001763	-0.803544	0.0473028	1.32511
Phlda3	ENSMUSG00000041801	ENSMUSG00000041801	1.22377	0.0473028	1.32511
Hipk2	ENSMUSG00000061436	ENSMUSG00000061436	-1.16102	0.0476498	1.32194
Csf1	ENSMUSG00000014599	ENSMUSG00000014599	0.899255	0.0484889	1.31436
Apoc2	ENSMUSG00000002992	ENSMUSG00000002992	1.41282	0.0486195	1.31319
Gm15545	ENSMUSG00000087138	ENSMUSG00000087138	-2.89876	0.0486259	1.31313
Pdzk1ip1	ENSMUSG00000028716	ENSMUSG00000028716	0.587598	0.0489351	1.31038
Card6	ENSMUSG00000041849	ENSMUSG00000041849	-0.761532	0.0490259	1.30957
Gtf3c5	ENSMUSG00000026816	ENSMUSG00000026816	1.10055	0.0490531	1.30933
Cap1	ENSMUSG00000028656	ENSMUSG00000028656	0.41016	0.0490678	1.3092
Fcmr	ENSMUSG00000042474	ENSMUSG00000042474	-0.593385	0.0492453	1.30764
Nfe2	ENSMUSG00000058794	ENSMUSG00000058794	0.630946	0.0492986	1.30717
Paip2	ENSMUSG00000037058	ENSMUSG00000037058	-0.678993	0.0496384	1.30418
Csnk2b	ENSMUSG00000024387	ENSMUSG00000024387	0.61017	0.0496537	1.30405
Cse1l	ENSMUSG00000002718	ENSMUSG00000002718	-0.813686	0.049705	1.3036
B430306N03Rik	ENSMUSG00000043740	ENSMUSG00000043740	0.8223	0.049705	1.3036
Rubcn	ENSMUSG00000035629	ENSMUSG00000035629	-0.855088	0.0497934	1.30283
Fosl2	ENSMUSG00000029135	ENSMUSG00000029135	0.75801	0.0498719	1.30214
Casp2	ENSMUSG00000029863	ENSMUSG00000029863	-0.735962	0.0499176	1.30175
Man1a	ENSMUSG00000003746	ENSMUSG00000003746	-0.610702	0.0499272	1.30166
Med29	ENSMUSG00000003444	ENSMUSG00000003444	1.16239	0.0499272	1.30166
Dynlt2b	ENSMUSG00000014075	ENSMUSG00000014075	1.27844	0.0499272	1.30166
Rmc1	ENSMUSG00000024410	ENSMUSG00000024410	-0.801546	0.0504553	1.29709
Pcf11	ENSMUSG00000041328	ENSMUSG00000041328	-0.610658	0.0507036	1.29496
Abi3	ENSMUSG00000018381	ENSMUSG00000018381	0.597862	0.0507715	1.29438
Bad	ENSMUSG00000024959	ENSMUSG00000024959	1.06318	0.0510429	1.29206
Malat1	ENSMUSG00000092341	ENSMUSG00000092341	-0.74257	0.0511207	1.2914
Gvin1	ENSMUSG00000045868	ENSMUSG00000045868	2.0681	0.0512855	1.29001
Bbc3	ENSMUSG00000002083	ENSMUSG00000002083	0.776714	0.0517197	1.28634
Camkk1	ENSMUSG00000020785	ENSMUSG00000020785	1.67589	0.0517197	1.28634
Lancl1	ENSMUSG00000026000	ENSMUSG00000026000	-0.707891	0.0518981	1.28485
Vamp1	ENSMUSG00000030337	ENSMUSG00000030337	-0.850474	0.0521813	1.28249
Tkt	ENSMUSG00000021957	ENSMUSG00000021957	0.485364	0.0521813	1.28249
Rrm2b	ENSMUSG00000022292	ENSMUSG00000022292	-0.884855	0.0522155	1.2822
Lyz1	ENSMUSG00000069515	ENSMUSG00000069515	1.10933	0.052228	1.2821
Calhm6	ENSMUSG00000046031	ENSMUSG00000046031	1.20498	0.052228	1.2821
Zfp961	ENSMUSG00000052446	ENSMUSG00000052446	-1.22469	0.0525769	1.2792
Tsc22d2	ENSMUSG00000027806	ENSMUSG00000027806	-0.894013	0.0526229	1.27883
Mtus1	ENSMUSG00000045636	ENSMUSG00000045636	0.564493	0.052663	1.27849
Bloc1s1	ENSMUSG00000090247	ENSMUSG00000090247	0.665607	0.0526897	1.27827
Rita1	ENSMUSG00000029600	ENSMUSG00000029600	2.48682	0.0529938	1.27578
Zfp524	ENSMUSG00000051184	ENSMUSG00000051184	0.963818	0.0534462	1.27208
Nqo2	ENSMUSG00000046949	ENSMUSG00000046949	0.914853	0.0534504	1.27205
Dld	ENSMUSG00000020664	ENSMUSG00000020664	-0.738933	0.0537465	1.26965
Rars2	ENSMUSG00000028292	ENSMUSG00000028292	-1.30665	0.054042	1.26727
Eno1b	ENSMUSG00000059040	ENSMUSG00000059040	0.598763	0.054042	1.26727
Spg20	ENSMUSG00000036580	ENSMUSG00000036580	-1.37673	0.0540897	1.26689
Apobec1	ENSMUSG00000040613	ENSMUSG00000040613	0.632477	0.0540897	1.26689
Nckap1l	ENSMUSG00000022488	ENSMUSG00000022488	0.407215	0.0540947	1.26685
Got2	ENSMUSG00000031672	ENSMUSG00000031672	0.734504	0.0541034	1.26678
Zfp97	ENSMUSG00000095990	ENSMUSG00000095990	-2.19963	0.0541055	1.26676
1300002E11Rik	ENSMUSG00000097290	ENSMUSG00000097290	-1.01667	0.0542043	1.26597
Tdrp	ENSMUSG00000050052	ENSMUSG00000050052	-0.96213	0.0542043	1.26597
Gata2	ENSMUSG00000015053	ENSMUSG00000015053	0.835305	0.0542043	1.26597
Vav1	ENSMUSG00000034116	ENSMUSG00000034116	0.436893	0.0542843	1.26533
Dhx9	ENSMUSG00000042699	ENSMUSG00000042699	-0.598842	0.0543158	1.26507
Dync2h1	ENSMUSG00000047193	ENSMUSG00000047193	-2.67407	0.0543513	1.26479
Sting1	ENSMUSG00000024349	ENSMUSG00000024349	0.502465	0.0545551	1.26316
Gle1	ENSMUSG00000019715	ENSMUSG00000019715	-0.784247	0.0551453	1.25849
Arl11	ENSMUSG00000043157	ENSMUSG00000043157	1.02816	0.0552014	1.25805
Sort1	ENSMUSG00000068747	ENSMUSG00000068747	0.699455	0.0555465	1.25534
Rexo2	ENSMUSG00000032026	ENSMUSG00000032026	-0.780658	0.0558929	1.25264
Serpinb9	ENSMUSG00000045827	ENSMUSG00000045827	0.944894	0.0558929	1.25264
Itga1	ENSMUSG00000042284	ENSMUSG00000042284	2.30636	0.0559396	1.25228
Rmnd5a	ENSMUSG00000002222	ENSMUSG00000002222	-0.74958	0.0560692	1.25128
Ehbp1l1	ENSMUSG00000024937	ENSMUSG00000024937	0.529502	0.0560692	1.25128
Msantd2	ENSMUSG00000042138	ENSMUSG00000042138	-1.40872	0.0561415	1.25072
Gabpb2	ENSMUSG00000038766	ENSMUSG00000038766	-0.670686	0.0561415	1.25072
Tasor	ENSMUSG00000040651	ENSMUSG00000040651	-1.1002	0.0562286	1.25004
Tlr8	ENSMUSG00000040522	ENSMUSG00000040522	1.5995	0.0562286	1.25004
Ndrg3	ENSMUSG00000027634	ENSMUSG00000027634	-0.619729	0.056869	1.24512
Ublcp1	ENSMUSG00000041231	ENSMUSG00000041231	-0.919407	0.0569692	1.24436
Cd164	ENSMUSG00000019818	ENSMUSG00000019818	-0.529357	0.0574061	1.24104
Rfx7	ENSMUSG00000037674	ENSMUSG00000037674	-0.70258	0.0574319	1.24085
Hgsnat	ENSMUSG00000037260	ENSMUSG00000037260	0.702352	0.0574908	1.2404
Slc30a5	ENSMUSG00000021629	ENSMUSG00000021629	-0.72934	0.0580171	1.23644
Cd40	ENSMUSG00000017652	ENSMUSG00000017652	-0.958438	0.058254	1.23467
Preb	ENSMUSG00000045302	ENSMUSG00000045302	0.540333	0.0592657	1.2272
Pik3c2b	ENSMUSG00000026447	ENSMUSG00000026447	-0.948776	0.0593673	1.22645
Sh3bp5	ENSMUSG00000021892	ENSMUSG00000021892	-0.550733	0.0593673	1.22645
Whrn	ENSMUSG00000039137	ENSMUSG00000039137	-1.70395	0.0594279	1.22601
Nectin1	ENSMUSG00000032012	ENSMUSG00000032012	1.6423	0.0595541	1.22509
Ttc7b	ENSMUSG00000033530	ENSMUSG00000033530	-0.798427	0.0598956	1.22261
Pilrb1	ENSMUSG00000066684	ENSMUSG00000066684	1.4176	0.0602373	1.22013
Eif2ak2	ENSMUSG00000024079	ENSMUSG00000024079	0.857956	0.0602405	1.22011
Armc3	ENSMUSG00000037683	ENSMUSG00000037683	1.97698	0.0605306	1.21802
St8sia1	ENSMUSG00000030283	ENSMUSG00000030283	-0.930383	0.0608924	1.21544
Rhoh	ENSMUSG00000029204	ENSMUSG00000029204	-0.775386	0.0611279	1.21376
Ptms	ENSMUSG00000030122	ENSMUSG00000030122	0.551421	0.0612347	1.213
Mgll	ENSMUSG00000033174	ENSMUSG00000033174	-1.19023	0.0615008	1.21112
Fbxw2	ENSMUSG00000035949	ENSMUSG00000035949	-0.751448	0.0615209	1.21098
Alpk1	ENSMUSG00000028028	ENSMUSG00000028028	0.959561	0.0615209	1.21098
Mturn	ENSMUSG00000038065	ENSMUSG00000038065	-1.377	0.0616938	1.20976
Coro1a	ENSMUSG00000030707	ENSMUSG00000030707	0.413772	0.0616938	1.20976
Gm5434	ENSMUSG00000059301	ENSMUSG00000059301	-2.63413	0.0619343	1.20807
Slc27a2	ENSMUSG00000027359	ENSMUSG00000027359	-2.18676	0.0619343	1.20807
Arhgef18	ENSMUSG00000004568	ENSMUSG00000004568	-0.406168	0.0619343	1.20807
Cox7a2l	ENSMUSG00000024248	ENSMUSG00000024248	0.373499	0.0619343	1.20807
Mdh2	ENSMUSG00000019179	ENSMUSG00000019179	0.565156	0.0619343	1.20807
Capg	ENSMUSG00000056737	ENSMUSG00000056737	0.578201	0.0619343	1.20807
Setd5	ENSMUSG00000034269	ENSMUSG00000034269	-0.544429	0.0628678	1.20157
Arid3a	ENSMUSG00000019564	ENSMUSG00000019564	0.807455	0.0628678	1.20157
Mlkl	ENSMUSG00000012519	ENSMUSG00000012519	1.87689	0.0628678	1.20157
Gcfc2	ENSMUSG00000035125	ENSMUSG00000035125	-3.64592	0.0631927	1.19933
Syvn1	ENSMUSG00000024807	ENSMUSG00000024807	-0.719923	0.0631966	1.19931
Smurf1	ENSMUSG00000038780	ENSMUSG00000038780	-0.707706	0.0631966	1.19931
Cbx7	ENSMUSG00000053411	ENSMUSG00000053411	-0.83208	0.0632075	1.19923
Cep128	ENSMUSG00000061533	ENSMUSG00000061533	-0.79691	0.0632075	1.19923
5430437J10Rik	ENSMUSG00000110018	ENSMUSG00000110018	3.51175	0.0632075	1.19923
Oaz1	ENSMUSG00000035242	ENSMUSG00000035242	-0.615953	0.0633952	1.19794
Dag1	ENSMUSG00000039952	ENSMUSG00000039952	-1.13126	0.0634846	1.19733
Gimap6	ENSMUSG00000047867	ENSMUSG00000047867	-0.481163	0.06365	1.1962
Itprip	ENSMUSG00000117975	ENSMUSG00000117975	0.533767	0.0637334	1.19563
Efhd2	ENSMUSG00000040659	ENSMUSG00000040659	0.704815	0.063908	1.19444
Vasp	ENSMUSG00000030403	ENSMUSG00000030403	0.407304	0.0642197	1.19233
Snca	ENSMUSG00000025889	ENSMUSG00000025889	-0.757738	0.0642681	1.192
Atpif1	ENSMUSG00000054428	ENSMUSG00000054428	-0.710038	0.0642681	1.192
Usp7	ENSMUSG00000022710	ENSMUSG00000022710	-0.510387	0.0642681	1.192
1110032F04Rik	ENSMUSG00000046999	ENSMUSG00000046999	-2.4387	0.0646599	1.18936
Ankrd33b	ENSMUSG00000022237	ENSMUSG00000022237	0.975603	0.0650441	1.18679
Cd82	ENSMUSG00000027215	ENSMUSG00000027215	-0.638313	0.0654005	1.18442
Top2b	ENSMUSG00000017485	ENSMUSG00000017485	-0.564672	0.0659525	1.18077
4833439L19Rik	ENSMUSG00000025871	ENSMUSG00000025871	-0.64172	0.0661473	1.17949
Nfs1	ENSMUSG00000027618	ENSMUSG00000027618	-0.914507	0.0665405	1.17691
Itga5	ENSMUSG00000000555	ENSMUSG00000000555	0.985434	0.0667298	1.17568
Sart3	ENSMUSG00000018974	ENSMUSG00000018974	-0.602755	0.0668153	1.17512
Orai3	ENSMUSG00000043964	ENSMUSG00000043964	0.893975	0.0670135	1.17384
Golph3	ENSMUSG00000022200	ENSMUSG00000022200	-0.504313	0.0670868	1.17336
Gosr1	ENSMUSG00000010392	ENSMUSG00000010392	-0.766029	0.0674281	1.17116
Niban2	ENSMUSG00000026796	ENSMUSG00000026796	0.929027	0.0677741	1.16894
Nfic	ENSMUSG00000055053	ENSMUSG00000055053	0.768892	0.0678156	1.16867
Rangap1	ENSMUSG00000022391	ENSMUSG00000022391	-0.649354	0.0678337	1.16855
Rccd1	ENSMUSG00000038930	ENSMUSG00000038930	-1.77975	0.0683305	1.16539
Srp14	ENSMUSG00000009549	ENSMUSG00000009549	-0.741617	0.0683305	1.16539
Mdc1	ENSMUSG00000061607	ENSMUSG00000061607	-0.565639	0.0686669	1.16325
Iglc2	ENSMUSG00000076937	ENSMUSG00000076937	-0.67809	0.0687166	1.16294
Ncoa4	ENSMUSG00000056234	ENSMUSG00000056234	-1.14334	0.0687331	1.16283
Foxo3	ENSMUSG00000048756	ENSMUSG00000048756	-0.870729	0.0688737	1.16195
Gm12185	ENSMUSG00000048852	ENSMUSG00000048852	1.71423	0.0688816	1.1619
Zbtb1	ENSMUSG00000033454	ENSMUSG00000033454	-0.935147	0.0697398	1.15652
P2ry10	ENSMUSG00000050921	ENSMUSG00000050921	-0.782347	0.0697398	1.15652
Ier2	ENSMUSG00000053560	ENSMUSG00000053560	0.572101	0.0697398	1.15652
Ost4	ENSMUSG00000038803	ENSMUSG00000038803	-0.69088	0.0700583	1.15454
Znfx1	ENSMUSG00000039501	ENSMUSG00000039501	0.589903	0.0704191	1.15231
Klhl42	ENSMUSG00000040102	ENSMUSG00000040102	-0.914813	0.0705704	1.15138
Nadk2	ENSMUSG00000022253	ENSMUSG00000022253	-0.719527	0.0706715	1.15076
Suz12	ENSMUSG00000017548	ENSMUSG00000017548	-0.644951	0.071251	1.14721
Man2b2	ENSMUSG00000029119	ENSMUSG00000029119	0.658437	0.0712575	1.14717
Usp14	ENSMUSG00000047879	ENSMUSG00000047879	-0.896463	0.0713835	1.1464
Gbp4	ENSMUSG00000079363	ENSMUSG00000079363	0.588413	0.0714044	1.14628
Tdp2	ENSMUSG00000035958	ENSMUSG00000035958	-1.24463	0.0716987	1.14449
Nbeal2	ENSMUSG00000056724	ENSMUSG00000056724	0.552062	0.0716987	1.14449
Gbp6	ENSMUSG00000104713	ENSMUSG00000104713	1.32088	0.0718079	1.14383
Smug1	ENSMUSG00000036061	ENSMUSG00000036061	-1.13483	0.0719999	1.14267
Scarb2	ENSMUSG00000029426	ENSMUSG00000029426	0.682534	0.072015	1.14258
Nsun2	ENSMUSG00000021595	ENSMUSG00000021595	-0.472518	0.0720344	1.14246
Elob	ENSMUSG00000055839	ENSMUSG00000055839	-0.74229	0.0720506	1.14236
Ube3b	ENSMUSG00000029577	ENSMUSG00000029577	-0.661314	0.0720518	1.14235
Ank	ENSMUSG00000022265	ENSMUSG00000022265	-1.18885	0.072061	1.1423
F8	ENSMUSG00000031196	ENSMUSG00000031196	-4.094	0.0725238	1.13952
Ccdc167	ENSMUSG00000024018	ENSMUSG00000024018	-0.691571	0.072889	1.13734
Sla	ENSMUSG00000022372	ENSMUSG00000022372	0.534721	0.0730203	1.13656
Gstz1	ENSMUSG00000021033	ENSMUSG00000021033	1.26896	0.0731183	1.13597
Nhsl2	ENSMUSG00000079481	ENSMUSG00000079481	0.869786	0.073175	1.13564
Cavin2	ENSMUSG00000045954	ENSMUSG00000045954	-0.633176	0.0732374	1.13527
Mki67	ENSMUSG00000031004	ENSMUSG00000031004	-0.791865	0.0734048	1.13428
Klrd1	ENSMUSG00000030165	ENSMUSG00000030165	0.988022	0.0734527	1.13399
Ampd3	ENSMUSG00000005686	ENSMUSG00000005686	0.699116	0.0734731	1.13387
Pclaf	ENSMUSG00000040204	ENSMUSG00000040204	1.56204	0.0734749	1.13386
Snrnp25	ENSMUSG00000040767	ENSMUSG00000040767	-1.33105	0.0735124	1.13364
Cdk8	ENSMUSG00000029635	ENSMUSG00000029635	-1.06257	0.0735124	1.13364
Trem1	ENSMUSG00000042265	ENSMUSG00000042265	0.706757	0.0737118	1.13246
Kcnrg	ENSMUSG00000046168	ENSMUSG00000046168	3.57509	0.0737118	1.13246
AU022252	ENSMUSG00000078584	ENSMUSG00000078584	-1.3193	0.0741077	1.13014
Zfp60	ENSMUSG00000037640	ENSMUSG00000037640	-1.42085	0.0741388	1.12995
Msra	ENSMUSG00000054733	ENSMUSG00000054733	0.829303	0.0742984	1.12902
Luc7l	ENSMUSG00000024188	ENSMUSG00000024188	-0.703109	0.0743601	1.12866
Swap70	ENSMUSG00000031015	ENSMUSG00000031015	-0.600985	0.0743601	1.12866
Spg21	ENSMUSG00000032388	ENSMUSG00000032388	0.648257	0.0743601	1.12866
Rad18	ENSMUSG00000030254	ENSMUSG00000030254	-1.33446	0.0745028	1.12783
Mat2b	ENSMUSG00000042032	ENSMUSG00000042032	-0.585835	0.0750581	1.1246
Fam8a1	ENSMUSG00000069237	ENSMUSG00000069237	-1.08053	0.0751968	1.1238
Rab8a	ENSMUSG00000003037	ENSMUSG00000003037	0.538315	0.0756086	1.12143
Gm17018	ENSMUSG00000041035	ENSMUSG00000041035	1.01779	0.0756238	1.12134
Camsap2	ENSMUSG00000041570	ENSMUSG00000041570	-1.12533	0.0760979	1.11863
Zfp605	ENSMUSG00000023284	ENSMUSG00000023284	-1.50684	0.0761971	1.11806
Mphosph8	ENSMUSG00000079184	ENSMUSG00000079184	-1.03759	0.0761971	1.11806
Dbndd2	ENSMUSG00000017734	ENSMUSG00000017734	1.42937	0.0765136	1.11626
Glcci1	ENSMUSG00000029638	ENSMUSG00000029638	-0.850586	0.0765906	1.11582
Bud31	ENSMUSG00000038722	ENSMUSG00000038722	0.624364	0.0766947	1.11523
Vav2	ENSMUSG00000009621	ENSMUSG00000009621	-1.09035	0.0767404	1.11498
Calcrl	ENSMUSG00000059588	ENSMUSG00000059588	-0.856543	0.0767404	1.11498
Sin3a	ENSMUSG00000042557	ENSMUSG00000042557	-0.632569	0.0767404	1.11498
Laptm5	ENSMUSG00000028581	ENSMUSG00000028581	0.38508	0.0767404	1.11498
Zbtb7b	ENSMUSG00000028042	ENSMUSG00000028042	0.422544	0.0767404	1.11498
Lcp1	ENSMUSG00000021998	ENSMUSG00000021998	0.466847	0.0767404	1.11498
Lmnb1	ENSMUSG00000024590	ENSMUSG00000024590	0.710713	0.0767404	1.11498
Mmp9	ENSMUSG00000017737	ENSMUSG00000017737	0.772897	0.0767404	1.11498
Siglece	ENSMUSG00000030474	ENSMUSG00000030474	0.784297	0.0767404	1.11498
2810025M15Rik	ENSMUSG00000049881	ENSMUSG00000049881	1.44534	0.0767404	1.11498
Qsox2	ENSMUSG00000036327	ENSMUSG00000036327	2.16737	0.0767404	1.11498
Trim44	ENSMUSG00000027189	ENSMUSG00000027189	-0.783173	0.0772387	1.11217
Gm4013	ENSMUSG00000117662	ENSMUSG00000117662	-0.740291	0.0772387	1.11217
Ubxn2a	ENSMUSG00000020634	ENSMUSG00000020634	-0.716579	0.0772387	1.11217
Cxcr5	ENSMUSG00000047880	ENSMUSG00000047880	-0.531196	0.0772612	1.11204
Cdiptos	ENSMUSG00000097075	ENSMUSG00000097075	3.53259	0.0775408	1.11047
Dennd6a	ENSMUSG00000040818	ENSMUSG00000040818	-0.726935	0.0778325	1.10884
Fkbpl	ENSMUSG00000033739	ENSMUSG00000033739	3.31556	0.0778325	1.10884
Slc25a45	ENSMUSG00000024818	ENSMUSG00000024818	0.851752	0.0778871	1.10853
Krt80	ENSMUSG00000037185	ENSMUSG00000037185	0.811227	0.0781841	1.10688
Ramac	ENSMUSG00000038646	ENSMUSG00000038646	-0.628173	0.0784929	1.10517
Cd177	ENSMUSG00000052212	ENSMUSG00000052212	0.526123	0.0784929	1.10517
Cd52	ENSMUSG00000000682	ENSMUSG00000000682	0.531677	0.0784929	1.10517
Hmox1	ENSMUSG00000005413	ENSMUSG00000005413	0.831162	0.0784929	1.10517
Kctd11	ENSMUSG00000046731	ENSMUSG00000046731	1.01392	0.0784929	1.10517
Rps6ka5	ENSMUSG00000021180	ENSMUSG00000021180	-1.32292	0.0788965	1.10294
Cfp	ENSMUSG00000001128	ENSMUSG00000001128	0.889523	0.0788965	1.10294
Cnnm2	ENSMUSG00000064105	ENSMUSG00000064105	-1.29075	0.0790988	1.10183
Arl4a	ENSMUSG00000047446	ENSMUSG00000047446	-0.590184	0.079179	1.10139
Sox6	ENSMUSG00000051910	ENSMUSG00000051910	-1.27504	0.0794816	1.09973
Arg2	ENSMUSG00000021125	ENSMUSG00000021125	0.983648	0.0794816	1.09973
H4c12	ENSMUSG00000064288	ENSMUSG00000064288	-2.82021	0.0796245	1.09895
Dpy19l1	ENSMUSG00000043067	ENSMUSG00000043067	0.768863	0.0796245	1.09895
Klhl24	ENSMUSG00000062901	ENSMUSG00000062901	-0.698401	0.0798113	1.09794
Sptb	ENSMUSG00000021061	ENSMUSG00000021061	-1.43495	0.0806181	1.09357
Pi16	ENSMUSG00000024011	ENSMUSG00000024011	0.7898	0.0807164	1.09304
Crlf3	ENSMUSG00000017561	ENSMUSG00000017561	-0.513637	0.0808659	1.09223
Arrdc3	ENSMUSG00000074794	ENSMUSG00000074794	0.606182	0.0808659	1.09223
Il1rn	ENSMUSG00000026981	ENSMUSG00000026981	0.781301	0.0810834	1.09107
Cxcl10	ENSMUSG00000034855	ENSMUSG00000034855	1.63806	0.0810834	1.09107
Gm867	ENSMUSG00000050157	ENSMUSG00000050157	-1.05385	0.0811967	1.09046
Prrc2c	ENSMUSG00000040225	ENSMUSG00000040225	-0.575269	0.0811967	1.09046
Arid1a	ENSMUSG00000007880	ENSMUSG00000007880	-0.436995	0.0812831	1.09
Urod	ENSMUSG00000028684	ENSMUSG00000028684	-1.16478	0.0813291	1.08975
Ypel3	ENSMUSG00000042675	ENSMUSG00000042675	-0.718095	0.0813291	1.08975
Klf3	ENSMUSG00000029178	ENSMUSG00000029178	-0.667104	0.0813291	1.08975
4932438A13Rik	ENSMUSG00000037270	ENSMUSG00000037270	-0.641622	0.0813291	1.08975
Kdm2a	ENSMUSG00000054611	ENSMUSG00000054611	-0.477506	0.0813291	1.08975
Sap30l	ENSMUSG00000020519	ENSMUSG00000020519	0.595125	0.0813291	1.08975
Acaa1a	ENSMUSG00000036138	ENSMUSG00000036138	0.831944	0.0813291	1.08975
Ptgr1	ENSMUSG00000028378	ENSMUSG00000028378	1.80891	0.0816459	1.08807
Scamp1	ENSMUSG00000021687	ENSMUSG00000021687	-0.737819	0.0819499	1.08645
Xcl1	ENSMUSG00000026573	ENSMUSG00000026573	3.62403	0.0820127	1.08612
Pank4	ENSMUSG00000029056	ENSMUSG00000029056	-0.847981	0.0820683	1.08582
Taf10	ENSMUSG00000043866	ENSMUSG00000043866	0.525725	0.0820683	1.08582
Atp6v1a	ENSMUSG00000052459	ENSMUSG00000052459	0.596825	0.0820683	1.08582
Gmcl1	ENSMUSG00000001157	ENSMUSG00000001157	-0.868402	0.0823704	1.08423
Pnn	ENSMUSG00000020994	ENSMUSG00000020994	-0.700983	0.0823704	1.08423
Eif4g2	ENSMUSG00000005610	ENSMUSG00000005610	-0.339065	0.0823704	1.08423
Scamp2	ENSMUSG00000040188	ENSMUSG00000040188	0.525212	0.0823704	1.08423
Chd3	ENSMUSG00000018474	ENSMUSG00000018474	-0.527589	0.0824623	1.08374
Alox5ap	ENSMUSG00000060063	ENSMUSG00000060063	0.42229	0.0824957	1.08357
Serp1	ENSMUSG00000027808	ENSMUSG00000027808	-0.382923	0.0829045	1.08142
Atp5o	ENSMUSG00000022956	ENSMUSG00000022956	0.553422	0.0829045	1.08142
Insig2	ENSMUSG00000003721	ENSMUSG00000003721	-0.844348	0.0831276	1.08025
Mettl27	ENSMUSG00000040557	ENSMUSG00000040557	-0.813714	0.0831782	1.07999
Add1	ENSMUSG00000029106	ENSMUSG00000029106	-0.618774	0.0832418	1.07966
Ssu72	ENSMUSG00000029038	ENSMUSG00000029038	0.526175	0.0837182	1.07718
Gstt1	ENSMUSG00000001663	ENSMUSG00000001663	1.50282	0.0837182	1.07718
Entpd3	ENSMUSG00000041608	ENSMUSG00000041608	1.9212	0.0838247	1.07663
Zfr	ENSMUSG00000022201	ENSMUSG00000022201	-0.515842	0.0844311	1.0735
Sirpb1a	ENSMUSG00000095788	ENSMUSG00000095788	0.793378	0.0844311	1.0735
Ddx19a	ENSMUSG00000015023	ENSMUSG00000015023	-0.831469	0.0845598	1.07284
Riok3	ENSMUSG00000024404	ENSMUSG00000024404	-0.75681	0.0845598	1.07284
C1galt1c1	ENSMUSG00000048970	ENSMUSG00000048970	1.14981	0.0846828	1.0722
Rufy2	ENSMUSG00000020070	ENSMUSG00000020070	-1.15587	0.0847202	1.07201
Mrpl17	ENSMUSG00000030879	ENSMUSG00000030879	0.807386	0.0847202	1.07201
Xkr8	ENSMUSG00000037752	ENSMUSG00000037752	2.66225	0.0847202	1.07201
Sh3glb1	ENSMUSG00000037062	ENSMUSG00000037062	-0.650873	0.0848666	1.07126
Aldoa	ENSMUSG00000030695	ENSMUSG00000030695	0.417872	0.0848666	1.07126
Blvra	ENSMUSG00000001999	ENSMUSG00000001999	0.857795	0.0849306	1.07094
Mcm10	ENSMUSG00000026669	ENSMUSG00000026669	2.83016	0.0852266	1.06942
Frrs1	ENSMUSG00000033386	ENSMUSG00000033386	1.26576	0.0854072	1.06851
Syngr2	ENSMUSG00000048277	ENSMUSG00000048277	0.517005	0.085568	1.06769
Zfp512b	ENSMUSG00000000823	ENSMUSG00000000823	-0.952872	0.0856457	1.06729
Zfp518a	ENSMUSG00000049164	ENSMUSG00000049164	-1.08839	0.0857572	1.06673
Lcp2	ENSMUSG00000002699	ENSMUSG00000002699	0.458865	0.0857572	1.06673
Zfp420	ENSMUSG00000058402	ENSMUSG00000058402	-1.50651	0.0857811	1.06661
Ppp3cb	ENSMUSG00000021816	ENSMUSG00000021816	-0.656728	0.0858073	1.06648
Man2a2	ENSMUSG00000038886	ENSMUSG00000038886	-0.616468	0.0858073	1.06648
Osbpl9	ENSMUSG00000028559	ENSMUSG00000028559	0.406736	0.0858073	1.06648
Fbxw4	ENSMUSG00000040913	ENSMUSG00000040913	0.797168	0.0859509	1.06575
Pard6b	ENSMUSG00000044641	ENSMUSG00000044641	-3.71669	0.0860364	1.06532
Sfxn5	ENSMUSG00000033720	ENSMUSG00000033720	0.831242	0.0860364	1.06532
Ttc14	ENSMUSG00000027677	ENSMUSG00000027677	-0.653686	0.0862342	1.06432
Nagpa	ENSMUSG00000023143	ENSMUSG00000023143	0.708496	0.0868549	1.06121
Utp14a	ENSMUSG00000063785	ENSMUSG00000063785	0.767671	0.0868549	1.06121
Aqp9	ENSMUSG00000032204	ENSMUSG00000032204	-0.800655	0.0870949	1.06001
Supt3	ENSMUSG00000038954	ENSMUSG00000038954	-0.840802	0.0871413	1.05978
Miga1	ENSMUSG00000054942	ENSMUSG00000054942	-1.56237	0.0873473	1.05875
Gm16793	ENSMUSG00000097357	ENSMUSG00000097357	-2.72707	0.0874872	1.05806
2700054A10Rik	ENSMUSG00000117042	ENSMUSG00000117042	-1.52379	0.0876727	1.05714
Gna15	ENSMUSG00000034792	ENSMUSG00000034792	1.20171	0.0876727	1.05714
Zfp146	ENSMUSG00000037029	ENSMUSG00000037029	-1.01624	0.0877736	1.05664
Ywhab	ENSMUSG00000018326	ENSMUSG00000018326	0.357691	0.0877736	1.05664
AI662270	ENSMUSG00000087107	ENSMUSG00000087107	-0.66822	0.0878552	1.05623
Sf1	ENSMUSG00000024949	ENSMUSG00000024949	-0.355699	0.0878684	1.05617
Hltf	ENSMUSG00000002428	ENSMUSG00000002428	-0.78346	0.0882814	1.05413
Srpk2	ENSMUSG00000062604	ENSMUSG00000062604	-0.662474	0.0882814	1.05413
Dnajc7	ENSMUSG00000014195	ENSMUSG00000014195	-0.409784	0.0882814	1.05413
Reep5	ENSMUSG00000005873	ENSMUSG00000005873	0.500956	0.0885875	1.05263
Tmx1	ENSMUSG00000021072	ENSMUSG00000021072	-0.881497	0.0898836	1.04632
Usp15	ENSMUSG00000020124	ENSMUSG00000020124	-1.06072	0.0902843	1.04439
Itpk1	ENSMUSG00000057963	ENSMUSG00000057963	0.608683	0.0902843	1.04439
Rph3al	ENSMUSG00000020847	ENSMUSG00000020847	-1.40771	0.0903156	1.04424
Ccdc125	ENSMUSG00000048924	ENSMUSG00000048924	-0.958098	0.0904508	1.04359
Gid8	ENSMUSG00000027573	ENSMUSG00000027573	-0.562633	0.0904508	1.04359
Arpc2	ENSMUSG00000006304	ENSMUSG00000006304	0.301067	0.0911213	1.04038
Map3k15	ENSMUSG00000031303	ENSMUSG00000031303	1.37847	0.0915652	1.03827
C2cd5	ENSMUSG00000030279	ENSMUSG00000030279	-0.661078	0.09157	1.03825
Anln	ENSMUSG00000036777	ENSMUSG00000036777	3.12647	0.0915878	1.03816
Klhdc1	ENSMUSG00000051890	ENSMUSG00000051890	-1.50056	0.0918302	1.03701
Crkl	ENSMUSG00000006134	ENSMUSG00000006134	-0.842066	0.0918302	1.03701
Herc2	ENSMUSG00000030451	ENSMUSG00000030451	-0.732281	0.0918302	1.03701
Fam102a	ENSMUSG00000039157	ENSMUSG00000039157	-0.548281	0.0918302	1.03701
Smpdl3a	ENSMUSG00000019872	ENSMUSG00000019872	0.481483	0.0920442	1.036
Spred2	ENSMUSG00000045671	ENSMUSG00000045671	-1.57483	0.0922508	1.03503
Nek7	ENSMUSG00000026393	ENSMUSG00000026393	-0.646419	0.0922508	1.03503
Hspa5	ENSMUSG00000026864	ENSMUSG00000026864	0.410692	0.0922508	1.03503
Gstp1	ENSMUSG00000060803	ENSMUSG00000060803	0.610478	0.0923206	1.0347
Cmtr2	ENSMUSG00000046441	ENSMUSG00000046441	-1.65536	0.0925672	1.03354
Tmsb10	ENSMUSG00000079523	ENSMUSG00000079523	0.52694	0.0926362	1.03322
Ncoa7	ENSMUSG00000039697	ENSMUSG00000039697	-0.738445	0.0927717	1.03258
Sppl2a	ENSMUSG00000027366	ENSMUSG00000027366	0.57798	0.092897	1.032
Osgin1	ENSMUSG00000074063	ENSMUSG00000074063	0.897894	0.0929425	1.03179
Cyp4f17	ENSMUSG00000091586	ENSMUSG00000091586	2.94931	0.0931427	1.03085
Tcf12	ENSMUSG00000032228	ENSMUSG00000032228	-0.914972	0.0931801	1.03068
A530064D06Rik	ENSMUSG00000043939	ENSMUSG00000043939	0.873112	0.0931801	1.03068
Rarg	ENSMUSG00000001288	ENSMUSG00000001288	0.620018	0.0935485	1.02896
Mapk13	ENSMUSG00000004864	ENSMUSG00000004864	1.16533	0.093655	1.02847
Gda	ENSMUSG00000058624	ENSMUSG00000058624	-0.985472	0.0936632	1.02843
Lockd	ENSMUSG00000098318	ENSMUSG00000098318	-0.860281	0.0937679	1.02795
Hsd17b11	ENSMUSG00000029311	ENSMUSG00000029311	0.697053	0.0941379	1.02624
Runx1t1	ENSMUSG00000006586	ENSMUSG00000006586	-2.57251	0.0942123	1.02589
Pum2	ENSMUSG00000020594	ENSMUSG00000020594	-0.462781	0.0943777	1.02513
Tcf7l2	ENSMUSG00000024985	ENSMUSG00000024985	1.82635	0.0949846	1.02235
Met	ENSMUSG00000009376	ENSMUSG00000009376	1.99431	0.0950161	1.0222
Lrrc39	ENSMUSG00000027961	ENSMUSG00000027961	-1.52514	0.095035	1.02212
Swt1	ENSMUSG00000052748	ENSMUSG00000052748	-0.887402	0.095035	1.02212
Gabarapl2	ENSMUSG00000031950	ENSMUSG00000031950	-0.685817	0.095035	1.02212
Mdk	ENSMUSG00000027239	ENSMUSG00000027239	1.16661	0.095035	1.02212
Ube2r2	ENSMUSG00000036241	ENSMUSG00000036241	-0.69446	0.0952808	1.02099
Tnpo2	ENSMUSG00000031691	ENSMUSG00000031691	-0.790916	0.0953925	1.02049
Mgam	ENSMUSG00000068587	ENSMUSG00000068587	1.4311	0.0957655	1.01879
Lars2	ENSMUSG00000035202	ENSMUSG00000035202	2.32918	0.0957655	1.01879
Abcg1	ENSMUSG00000024030	ENSMUSG00000024030	0.567604	0.095958	1.01792
Car1	ENSMUSG00000027556	ENSMUSG00000027556	-1.10965	0.0965667	1.01517
Rps15	ENSMUSG00000063457	ENSMUSG00000063457	0.43137	0.0965667	1.01517
Rab31	ENSMUSG00000056515	ENSMUSG00000056515	0.673283	0.0965667	1.01517
Chst11	ENSMUSG00000034612	ENSMUSG00000034612	0.749461	0.0965667	1.01517
Tmem140	ENSMUSG00000057137	ENSMUSG00000057137	0.892141	0.0965667	1.01517
Gnai2	ENSMUSG00000032562	ENSMUSG00000032562	0.360392	0.0966666	1.01472
Dhrs11	ENSMUSG00000034449	ENSMUSG00000034449	-1.11666	0.0969692	1.01337
Hemgn	ENSMUSG00000028332	ENSMUSG00000028332	-0.784066	0.0971155	1.01271
Zfp128	ENSMUSG00000060397	ENSMUSG00000060397	-2.35826	0.0971664	1.01248
Vbp1	ENSMUSG00000031197	ENSMUSG00000031197	-0.562046	0.0971664	1.01248
Lilra6	ENSMUSG00000030427	ENSMUSG00000030427	0.631908	0.0973699	1.01158
Ston2	ENSMUSG00000020961	ENSMUSG00000020961	0.582067	0.097626	1.01043
Cecr2	ENSMUSG00000071226	ENSMUSG00000071226	-1.20049	0.0976971	1.01012
Trim10	ENSMUSG00000073400	ENSMUSG00000073400	-1.20044	0.0976971	1.01012
Rom1	ENSMUSG00000071648	ENSMUSG00000071648	1.31543	0.0976971	1.01012
Naaa	ENSMUSG00000029413	ENSMUSG00000029413	0.783232	0.0989798	1.00445
Mvb12a	ENSMUSG00000031813	ENSMUSG00000031813	0.585629	0.0991018	1.00392
Myct1	ENSMUSG00000046916	ENSMUSG00000046916	0.654691	0.0994269	1.0025
Eef1d	ENSMUSG00000055762	ENSMUSG00000055762	-0.601432	0.0995942	1.00177
Ccnd3	ENSMUSG00000034165	ENSMUSG00000034165	0.491809	0.0995942	1.00177
Tmub2	ENSMUSG00000034757	ENSMUSG00000034757	0.594841	0.0995942	1.00177
Dcaf10	ENSMUSG00000035572	ENSMUSG00000035572	-0.851591	0.0996646	1.00146
Ccl22	ENSMUSG00000031779	ENSMUSG00000031779	-2.25279	0.0996696	1.00144
Eif4a1	ENSMUSG00000059796	ENSMUSG00000059796	0.571172	0.0996696	1.00144
Add3	ENSMUSG00000025026	ENSMUSG00000025026	-0.3913	0.0998694	1.00057
Trem3	ENSMUSG00000041754	ENSMUSG00000041754	0.863889	0.0998694	1.00057
Gypa	ENSMUSG00000051839	ENSMUSG00000051839	-1.01383	0.0999523	1.00021
Slc40a1	ENSMUSG00000025993	ENSMUSG00000025993	0.616211	0.0999523	1.00021
Gmppa	ENSMUSG00000033021	ENSMUSG00000033021	0.738685	0.0999523	1.00021
Dhodh	ENSMUSG00000031730	ENSMUSG00000031730	-1.10544	0.100099	0.999571
Ifngr1	ENSMUSG00000020009	ENSMUSG00000020009	0.420849	0.10054	0.997662
Phf2	ENSMUSG00000038025	ENSMUSG00000038025	-0.623941	0.100843	0.996352
Nrd1	ENSMUSG00000053510	ENSMUSG00000053510	-0.450038	0.101591	0.993146
Sys1	ENSMUSG00000045503	ENSMUSG00000045503	0.584033	0.101606	0.99308
Thrap3	ENSMUSG00000043962	ENSMUSG00000043962	-0.532482	0.101652	0.992883
Zfp280b	ENSMUSG00000049764	ENSMUSG00000049764	-1.04862	0.102066	0.991121
Xkrx	ENSMUSG00000031258	ENSMUSG00000031258	-1.29498	0.102873	0.987701
Selenow	ENSMUSG00000041571	ENSMUSG00000041571	0.479791	0.103116	0.986674
Naa50	ENSMUSG00000022698	ENSMUSG00000022698	-0.536057	0.103412	0.98543
Tgoln1	ENSMUSG00000056429	ENSMUSG00000056429	-0.409989	0.103412	0.98543
Mns1	ENSMUSG00000032221	ENSMUSG00000032221	2.04816	0.104056	0.982732
Cfh	ENSMUSG00000026365	ENSMUSG00000026365	1.02821	0.104584	0.980535
Zfp422	ENSMUSG00000059878	ENSMUSG00000059878	-1.18104	0.104794	0.979662
Txn2	ENSMUSG00000005354	ENSMUSG00000005354	-0.583625	0.104794	0.979662
Anapc13	ENSMUSG00000035048	ENSMUSG00000035048	-0.795505	0.104896	0.979242
Cstb	ENSMUSG00000005054	ENSMUSG00000005054	0.763031	0.104898	0.979231
Sbno2	ENSMUSG00000035673	ENSMUSG00000035673	0.464017	0.10491	0.979184
Herc1	ENSMUSG00000038664	ENSMUSG00000038664	-0.595137	0.104933	0.97909
Redrum	ENSMUSG00000096982	ENSMUSG00000096982	-1.21928	0.105682	0.975999
Il15ra	ENSMUSG00000023206	ENSMUSG00000023206	1.73304	0.105886	0.975163
Gclm	ENSMUSG00000028124	ENSMUSG00000028124	-0.682577	0.105918	0.975028
Tsr1	ENSMUSG00000038335	ENSMUSG00000038335	-1.3803	0.106677	0.971929
Entpd5	ENSMUSG00000021236	ENSMUSG00000021236	-0.786622	0.106677	0.971929
Snx2	ENSMUSG00000034484	ENSMUSG00000034484	-0.509005	0.106677	0.971929
Numbl	ENSMUSG00000063160	ENSMUSG00000063160	2.41192	0.106677	0.971929
Dym	ENSMUSG00000035765	ENSMUSG00000035765	0.567786	0.106678	0.971926
Tomm34	ENSMUSG00000018322	ENSMUSG00000018322	-0.67489	0.106895	0.971042
Car2	ENSMUSG00000027562	ENSMUSG00000027562	-1.2227	0.106987	0.970667
Nabp2	ENSMUSG00000025374	ENSMUSG00000025374	0.587543	0.106987	0.970667
Igkv4-69	ENSMUSG00000076548	ENSMUSG00000076548	-2.9317	0.107012	0.970566
Bicdl1	ENSMUSG00000041609	ENSMUSG00000041609	-1.03767	0.107012	0.970566
Klf16	ENSMUSG00000035397	ENSMUSG00000035397	-0.836309	0.107012	0.970566
H13	ENSMUSG00000019188	ENSMUSG00000019188	0.453505	0.107012	0.970566
Stx18	ENSMUSG00000029125	ENSMUSG00000029125	0.920696	0.107012	0.970566
Acss1	ENSMUSG00000027452	ENSMUSG00000027452	-0.879479	0.107059	0.970376
Utrn	ENSMUSG00000019820	ENSMUSG00000019820	-0.654611	0.107086	0.970266
Ints7	ENSMUSG00000037461	ENSMUSG00000037461	-0.8876	0.107148	0.970015
Helz2	ENSMUSG00000027580	ENSMUSG00000027580	-0.536906	0.107302	0.969394
Rex1bd	ENSMUSG00000058833	ENSMUSG00000058833	-0.742648	0.107332	0.969273
Babam2	ENSMUSG00000052139	ENSMUSG00000052139	0.614892	0.107462	0.968743
Qrich1	ENSMUSG00000006673	ENSMUSG00000006673	-0.545586	0.107724	0.967688
Myo1d	ENSMUSG00000035441	ENSMUSG00000035441	-0.801916	0.108415	0.96491
Prkcsh	ENSMUSG00000003402	ENSMUSG00000003402	0.594269	0.108415	0.96491
Trio	ENSMUSG00000022263	ENSMUSG00000022263	-1.1158	0.10845	0.96477
Hip1r	ENSMUSG00000000915	ENSMUSG00000000915	-0.462127	0.10845	0.96477
Rab27a	ENSMUSG00000032202	ENSMUSG00000032202	0.610611	0.10845	0.96477
Maged1	ENSMUSG00000025151	ENSMUSG00000025151	1.47194	0.10845	0.96477
Rnf34	ENSMUSG00000029474	ENSMUSG00000029474	-0.694564	0.109632	0.960064
Use1	ENSMUSG00000002395	ENSMUSG00000002395	0.423387	0.109979	0.958691
Sdhb	ENSMUSG00000009863	ENSMUSG00000009863	0.573732	0.10998	0.958686
Tns1	ENSMUSG00000055322	ENSMUSG00000055322	1.04209	0.10998	0.958686
Shld1	ENSMUSG00000044991	ENSMUSG00000044991	-0.776277	0.110122	0.958127
Pnpt1	ENSMUSG00000020464	ENSMUSG00000020464	-0.997491	0.110312	0.957375
Lap3	ENSMUSG00000039682	ENSMUSG00000039682	1.16991	0.110549	0.956444
Togaram1	ENSMUSG00000035614	ENSMUSG00000035614	-1.08675	0.110649	0.956053
Fam76b	ENSMUSG00000037808	ENSMUSG00000037808	-0.772637	0.111081	0.954359
Trim59	ENSMUSG00000034317	ENSMUSG00000034317	-0.620165	0.111276	0.9536
Hectd1	ENSMUSG00000035247	ENSMUSG00000035247	-0.519667	0.111276	0.9536
Rnf4	ENSMUSG00000029110	ENSMUSG00000029110	-0.578203	0.111591	0.952371
Lpcat2	ENSMUSG00000033192	ENSMUSG00000033192	0.735707	0.111591	0.952371
Ints2	ENSMUSG00000018068	ENSMUSG00000018068	-1.60264	0.111597	0.952346
Gp1bb	ENSMUSG00000050761	ENSMUSG00000050761	0.550218	0.111642	0.952174
Rps6ka1	ENSMUSG00000003644	ENSMUSG00000003644	0.531153	0.111858	0.951333
Itgb2	ENSMUSG00000000290	ENSMUSG00000000290	0.351417	0.111983	0.950849
Gtf2f1	ENSMUSG00000002658	ENSMUSG00000002658	0.619083	0.112145	0.950222
Kdm6b	ENSMUSG00000018476	ENSMUSG00000018476	0.468222	0.112281	0.949694
Zfp91	ENSMUSG00000024695	ENSMUSG00000024695	-0.559375	0.112868	0.947429
Cxadr	ENSMUSG00000022865	ENSMUSG00000022865	-3.46413	0.112951	0.947108
Acbd5	ENSMUSG00000026781	ENSMUSG00000026781	-0.612463	0.113706	0.944215
Fbxo7	ENSMUSG00000001786	ENSMUSG00000001786	-0.685981	0.113897	0.943489
Ttpal	ENSMUSG00000017679	ENSMUSG00000017679	-0.62521	0.113934	0.943348
3110009E18Rik	ENSMUSG00000026388	ENSMUSG00000026388	-1.78611	0.114413	0.941524
Krtcap2	ENSMUSG00000042747	ENSMUSG00000042747	0.763323	0.114413	0.941524
Fam214a	ENSMUSG00000034858	ENSMUSG00000034858	-1.01006	0.114481	0.941268
Carm1	ENSMUSG00000032185	ENSMUSG00000032185	-0.789173	0.114481	0.941268
Tia1	ENSMUSG00000071337	ENSMUSG00000071337	-0.743218	0.114481	0.941268
Niban1	ENSMUSG00000026483	ENSMUSG00000026483	0.726612	0.11508	0.938999
Tceal8	ENSMUSG00000051579	ENSMUSG00000051579	-0.876551	0.115237	0.938406
Ube3c	ENSMUSG00000039000	ENSMUSG00000039000	-0.914669	0.115365	0.937925
Pttg1	ENSMUSG00000020415	ENSMUSG00000020415	-0.66156	0.115493	0.937443
Pomt1	ENSMUSG00000039254	ENSMUSG00000039254	1.73153	0.115747	0.936492
Rgs2	ENSMUSG00000026360	ENSMUSG00000026360	0.453855	0.115982	0.93561
Ankrd40	ENSMUSG00000020864	ENSMUSG00000020864	-0.60319	0.116094	0.93519
Atf3	ENSMUSG00000026628	ENSMUSG00000026628	0.96608	0.116256	0.934586
Ank1	ENSMUSG00000031543	ENSMUSG00000031543	-1.2498	0.116345	0.934253
Otud5	ENSMUSG00000031154	ENSMUSG00000031154	-0.719346	0.116345	0.934253
Celsr3	ENSMUSG00000023473	ENSMUSG00000023473	2.24966	0.116345	0.934253
Hbb-y	ENSMUSG00000052187	ENSMUSG00000052187	-0.69281	0.116475	0.933768
Tmod1	ENSMUSG00000028328	ENSMUSG00000028328	-1.31869	0.116797	0.93257
Gltp	ENSMUSG00000011884	ENSMUSG00000011884	-0.450673	0.116797	0.93257
Cyb561a3	ENSMUSG00000034445	ENSMUSG00000034445	-0.429752	0.116797	0.93257
Ccny	ENSMUSG00000024286	ENSMUSG00000024286	-0.404724	0.116797	0.93257
Dpm2	ENSMUSG00000026810	ENSMUSG00000026810	0.639703	0.116797	0.93257
Cd300c2	ENSMUSG00000044811	ENSMUSG00000044811	0.587392	0.116956	0.931976
Hdac5	ENSMUSG00000008855	ENSMUSG00000008855	0.433516	0.117112	0.9314
Pcbp4	ENSMUSG00000023495	ENSMUSG00000023495	1.41468	0.117112	0.9314
Dnase1l3	ENSMUSG00000025279	ENSMUSG00000025279	1.60176	0.117293	0.930727
Atg101	ENSMUSG00000037204	ENSMUSG00000037204	0.646136	0.117621	0.929514
Coq8b	ENSMUSG00000003762	ENSMUSG00000003762	0.881196	0.117859	0.928639
Cox8a	ENSMUSG00000035885	ENSMUSG00000035885	-0.5555	0.118343	0.926857
Fancm	ENSMUSG00000055884	ENSMUSG00000055884	-1.99502	0.118615	0.925862
Akap8	ENSMUSG00000024045	ENSMUSG00000024045	-0.580258	0.119427	0.922897
Dynlt3	ENSMUSG00000031176	ENSMUSG00000031176	-0.513316	0.119428	0.922893
Napa	ENSMUSG00000006024	ENSMUSG00000006024	-0.626814	0.119608	0.922239
Gapvd1	ENSMUSG00000026867	ENSMUSG00000026867	-0.631356	0.119953	0.92099
Fam53a	ENSMUSG00000037339	ENSMUSG00000037339	0.640779	0.120231	0.919984
Tmem186	ENSMUSG00000043140	ENSMUSG00000043140	-1.09424	0.121315	0.916085
Ubxn7	ENSMUSG00000053774	ENSMUSG00000053774	-0.594811	0.121315	0.916085
Txndc16	ENSMUSG00000021830	ENSMUSG00000021830	-0.813902	0.121513	0.915378
Zfp729a	ENSMUSG00000021510	ENSMUSG00000021510	-1.14654	0.121682	0.914775
Ubl5	ENSMUSG00000084786	ENSMUSG00000084786	-0.533435	0.121726	0.914616
Rdh14	ENSMUSG00000020621	ENSMUSG00000020621	-1.17457	0.121956	0.913797
Samm50	ENSMUSG00000022437	ENSMUSG00000022437	0.463059	0.121956	0.913797
Rtf2	ENSMUSG00000027502	ENSMUSG00000027502	0.477212	0.121956	0.913797
Wtap	ENSMUSG00000060475	ENSMUSG00000060475	-0.596821	0.122104	0.91327
Rab5c	ENSMUSG00000019173	ENSMUSG00000019173	-0.483261	0.122104	0.91327
Dlgap4	ENSMUSG00000061689	ENSMUSG00000061689	0.468488	0.122104	0.91327
Pacs1	ENSMUSG00000024855	ENSMUSG00000024855	0.480152	0.122104	0.91327
Idnk	ENSMUSG00000050002	ENSMUSG00000050002	0.661621	0.122202	0.912922
Gm10244	ENSMUSG00000068601	ENSMUSG00000068601	-0.826193	0.122381	0.912286
Etfb	ENSMUSG00000004610	ENSMUSG00000004610	0.626637	0.12268	0.911226
Dok3	ENSMUSG00000035711	ENSMUSG00000035711	0.404628	0.12295	0.910273
Spice1	ENSMUSG00000043065	ENSMUSG00000043065	-0.833764	0.122965	0.910218
Tspo2	ENSMUSG00000023995	ENSMUSG00000023995	-0.720835	0.122965	0.910218
Tlr7	ENSMUSG00000044583	ENSMUSG00000044583	0.743424	0.122965	0.910218
Adamts10	ENSMUSG00000024299	ENSMUSG00000024299	-0.684287	0.123182	0.909452
Mon2	ENSMUSG00000034602	ENSMUSG00000034602	-0.596163	0.123182	0.909452
Il7r	ENSMUSG00000003882	ENSMUSG00000003882	-0.607263	0.123686	0.90768
Esco1	ENSMUSG00000024293	ENSMUSG00000024293	-0.715208	0.123808	0.90725
Tmem205	ENSMUSG00000040883	ENSMUSG00000040883	1.95589	0.123911	0.906889
Zfpm1	ENSMUSG00000049577	ENSMUSG00000049577	-0.640919	0.123925	0.906842
Irf9	ENSMUSG00000002325	ENSMUSG00000002325	0.461138	0.124044	0.906425
Gpr137	ENSMUSG00000024958	ENSMUSG00000024958	0.77375	0.124081	0.906295
Epg5	ENSMUSG00000039840	ENSMUSG00000039840	-1.12327	0.125311	0.902011
Rbm48	ENSMUSG00000040302	ENSMUSG00000040302	-1.14787	0.125588	0.901051
Gtf2a2	ENSMUSG00000033543	ENSMUSG00000033543	-0.707908	0.126201	0.898938
4933434E20Rik	ENSMUSG00000027942	ENSMUSG00000027942	-0.592185	0.126617	0.897507
Tnip1	ENSMUSG00000020400	ENSMUSG00000020400	0.506918	0.126618	0.897506
Trappc2l	ENSMUSG00000015013	ENSMUSG00000015013	-0.666475	0.126642	0.897424
Tmem198b	ENSMUSG00000047090	ENSMUSG00000047090	-1.8746	0.126758	0.897023
Ophn1	ENSMUSG00000031214	ENSMUSG00000031214	1.2307	0.126758	0.897023
Optn	ENSMUSG00000026672	ENSMUSG00000026672	-0.796468	0.126825	0.896796
Cd96	ENSMUSG00000022657	ENSMUSG00000022657	-0.66583	0.126825	0.896796
Nop53	ENSMUSG00000041560	ENSMUSG00000041560	0.380225	0.126825	0.896796
Vps37b	ENSMUSG00000066278	ENSMUSG00000066278	0.361734	0.126938	0.896408
Pabpc1	ENSMUSG00000022283	ENSMUSG00000022283	-1.19887	0.127082	0.895917
Zdhhc21	ENSMUSG00000028403	ENSMUSG00000028403	0.889028	0.127363	0.894956
2610008E11Rik	ENSMUSG00000060301	ENSMUSG00000060301	-1.03084	0.128395	0.891451
Otud4	ENSMUSG00000036990	ENSMUSG00000036990	-0.707472	0.128395	0.891451
Tmem64	ENSMUSG00000043252	ENSMUSG00000043252	-0.663978	0.128395	0.891451
Uchl3	ENSMUSG00000022111	ENSMUSG00000022111	-1.25602	0.12844	0.891298
Trit1	ENSMUSG00000028653	ENSMUSG00000028653	-1.01821	0.12844	0.891298
Snx15	ENSMUSG00000024787	ENSMUSG00000024787	-0.996003	0.128452	0.891258
Atox1	ENSMUSG00000018585	ENSMUSG00000018585	0.397873	0.129123	0.888995
Stx3	ENSMUSG00000041488	ENSMUSG00000041488	0.786725	0.129123	0.888995
Mtrf1l	ENSMUSG00000019774	ENSMUSG00000019774	-1.41072	0.129304	0.888387
Jakmip1	ENSMUSG00000063646	ENSMUSG00000063646	-0.739532	0.129304	0.888387
Plcg2	ENSMUSG00000034330	ENSMUSG00000034330	0.367069	0.129304	0.888387
Tapbpl	ENSMUSG00000038213	ENSMUSG00000038213	0.619401	0.129304	0.888387
Lbh	ENSMUSG00000024063	ENSMUSG00000024063	-0.409289	0.129464	0.88785
Atp2b4	ENSMUSG00000026463	ENSMUSG00000026463	-0.877159	0.129838	0.886599
Cdc42ep4	ENSMUSG00000041598	ENSMUSG00000041598	0.875436	0.129943	0.886249
Gpbp1	ENSMUSG00000032745	ENSMUSG00000032745	-0.436628	0.130006	0.886035
Mcrip1	ENSMUSG00000061111	ENSMUSG00000061111	0.527698	0.130006	0.886035
Tnfrsf26	ENSMUSG00000045362	ENSMUSG00000045362	-0.734803	0.130538	0.884262
Nhp2	ENSMUSG00000001056	ENSMUSG00000001056	0.793596	0.130647	0.883902
Lrmda	ENSMUSG00000063458	ENSMUSG00000063458	2.57279	0.131026	0.882642
Marchf7	ENSMUSG00000026977	ENSMUSG00000026977	-0.595219	0.131067	0.882505
Dazap2	ENSMUSG00000000346	ENSMUSG00000000346	-0.594961	0.131524	0.880996
Xlr4c	ENSMUSG00000031362	ENSMUSG00000031362	-1.40686	0.131595	0.88076
Dhrs7	ENSMUSG00000021094	ENSMUSG00000021094	0.51117	0.131595	0.88076
Brip1	ENSMUSG00000034329	ENSMUSG00000034329	2.84521	0.131601	0.88074
Sf3b1	ENSMUSG00000025982	ENSMUSG00000025982	-0.423387	0.131633	0.880637
Tbc1d22a	ENSMUSG00000051864	ENSMUSG00000051864	0.584529	0.131915	0.879707
Enkd1	ENSMUSG00000013155	ENSMUSG00000013155	2.82215	0.131915	0.879707
Star	ENSMUSG00000031574	ENSMUSG00000031574	-2.26894	0.131927	0.879666
Usp28	ENSMUSG00000032267	ENSMUSG00000032267	-0.814213	0.13193	0.879656
Cln6	ENSMUSG00000032245	ENSMUSG00000032245	0.968457	0.131994	0.879445
Trps1	ENSMUSG00000038679	ENSMUSG00000038679	0.982277	0.131994	0.879445
Dock9	ENSMUSG00000025558	ENSMUSG00000025558	-1.06957	0.132129	0.879003
Atp13a3	ENSMUSG00000022533	ENSMUSG00000022533	-0.66218	0.132129	0.879003
Rpl7a	ENSMUSG00000062647	ENSMUSG00000062647	0.412797	0.132129	0.879003
Slc9a1	ENSMUSG00000028854	ENSMUSG00000028854	0.573574	0.132129	0.879003
Pde1b	ENSMUSG00000022489	ENSMUSG00000022489	0.664306	0.132175	0.878851
Piga	ENSMUSG00000031381	ENSMUSG00000031381	-0.767527	0.132263	0.878562
Elmo2	ENSMUSG00000017670	ENSMUSG00000017670	0.499694	0.132375	0.878193
Tcn2	ENSMUSG00000020432	ENSMUSG00000020432	0.704309	0.132613	0.877415
Cbfb	ENSMUSG00000031885	ENSMUSG00000031885	-0.503559	0.132834	0.876691
Zfp952	ENSMUSG00000053390	ENSMUSG00000053390	-0.917909	0.132846	0.87665
Mylip	ENSMUSG00000038175	ENSMUSG00000038175	-0.641296	0.132846	0.87665
Slc35e1	ENSMUSG00000019731	ENSMUSG00000019731	0.448299	0.132846	0.87665
Adprh	ENSMUSG00000002844	ENSMUSG00000002844	0.566502	0.132846	0.87665
Pid1	ENSMUSG00000045658	ENSMUSG00000045658	0.950222	0.132846	0.87665
Nr1h3	ENSMUSG00000002108	ENSMUSG00000002108	2.09477	0.132955	0.876294
Smg1	ENSMUSG00000030655	ENSMUSG00000030655	-0.441766	0.133162	0.87562
Dmac1	ENSMUSG00000028398	ENSMUSG00000028398	0.59439	0.133559	0.874326
Hbq1b	ENSMUSG00000073063	ENSMUSG00000073063	-0.594346	0.133742	0.873731
Fads3	ENSMUSG00000024664	ENSMUSG00000024664	-1.15199	0.133853	0.873371
Igkv5-48	ENSMUSG00000076563	ENSMUSG00000076563	-1.57537	0.134786	0.870356
Mfsd10	ENSMUSG00000001082	ENSMUSG00000001082	0.767249	0.134786	0.870356
Slc4a1	ENSMUSG00000006574	ENSMUSG00000006574	-1.18623	0.135253	0.868853
Zscan20	ENSMUSG00000061894	ENSMUSG00000061894	-1.75128	0.135295	0.868719
Ftl1	ENSMUSG00000050708	ENSMUSG00000050708	-0.656933	0.135295	0.868719
Stambpl1	ENSMUSG00000024776	ENSMUSG00000024776	-0.816933	0.135308	0.868677
Khnyn	ENSMUSG00000047153	ENSMUSG00000047153	-0.641561	0.135308	0.868677
Tnip2	ENSMUSG00000059866	ENSMUSG00000059866	0.976416	0.135308	0.868677
Ddx19b	ENSMUSG00000033658	ENSMUSG00000033658	-0.892185	0.135551	0.867897
Bcl11b	ENSMUSG00000048251	ENSMUSG00000048251	-0.610574	0.135609	0.86771
Cxcr4	ENSMUSG00000045382	ENSMUSG00000045382	0.375112	0.135609	0.86771
Zmat2	ENSMUSG00000001383	ENSMUSG00000001383	-0.481743	0.136325	0.865426
Gprasp1	ENSMUSG00000043384	ENSMUSG00000043384	-0.96709	0.136612	0.864512
Nr3c1	ENSMUSG00000024431	ENSMUSG00000024431	-0.460348	0.136612	0.864512
Rpl19	ENSMUSG00000017404	ENSMUSG00000017404	0.400019	0.136612	0.864512
9930104L06Rik	ENSMUSG00000044730	ENSMUSG00000044730	-1.17485	0.136922	0.863527
Itsn1	ENSMUSG00000022957	ENSMUSG00000022957	-0.684668	0.136922	0.863527
Ubb	ENSMUSG00000019505	ENSMUSG00000019505	-0.617062	0.136922	0.863527
Serf2	ENSMUSG00000074884	ENSMUSG00000074884	-0.48063	0.136922	0.863527
Igfbp6	ENSMUSG00000023046	ENSMUSG00000023046	2.45796	0.136922	0.863527
Hspbap1	ENSMUSG00000022849	ENSMUSG00000022849	-0.76833	0.13698	0.863342
Tnfrsf13c	ENSMUSG00000068105	ENSMUSG00000068105	-0.593689	0.13698	0.863342
Tagap	ENSMUSG00000033450	ENSMUSG00000033450	-0.491841	0.13698	0.863342
Ppp1r18	ENSMUSG00000034595	ENSMUSG00000034595	0.312982	0.13698	0.863342
Mpdu1	ENSMUSG00000018761	ENSMUSG00000018761	0.610021	0.13698	0.863342
Klrb1c	ENSMUSG00000030325	ENSMUSG00000030325	0.815728	0.13698	0.863342
Pogz	ENSMUSG00000038902	ENSMUSG00000038902	-0.809455	0.137169	0.862743
Hmgn1	ENSMUSG00000040681	ENSMUSG00000040681	-0.626269	0.137169	0.862743
Scap	ENSMUSG00000032485	ENSMUSG00000032485	-0.544609	0.137169	0.862743
Ighg2c	ENSMUSG00000076612	ENSMUSG00000076612	4.72833	0.137169	0.862743
Selenof	ENSMUSG00000037072	ENSMUSG00000037072	-0.463883	0.138051	0.859961
Ptafr	ENSMUSG00000056529	ENSMUSG00000056529	0.66468	0.138051	0.859961
Txnrd2	ENSMUSG00000075704	ENSMUSG00000075704	-0.710436	0.138052	0.859957
Ighv14-4	ENSMUSG00000076666	ENSMUSG00000076666	2.82449	0.138151	0.859648
Parp6	ENSMUSG00000025237	ENSMUSG00000025237	-0.654846	0.138348	0.859026
Ppm1j	ENSMUSG00000002228	ENSMUSG00000002228	1.05678	0.138348	0.859026
Wbp1	ENSMUSG00000030035	ENSMUSG00000030035	-0.528922	0.138378	0.858934
Fryl	ENSMUSG00000070733	ENSMUSG00000070733	-0.473319	0.138378	0.858934
Tlr4	ENSMUSG00000039005	ENSMUSG00000039005	1.0182	0.13877	0.857704
Gm8942	ENSMUSG00000111964	ENSMUSG00000111964	0.982294	0.139065	0.856783
Bicral	ENSMUSG00000036568	ENSMUSG00000036568	-0.668928	0.139166	0.856467
Yipf4	ENSMUSG00000024072	ENSMUSG00000024072	-0.618105	0.139512	0.855388
Nr1d2	ENSMUSG00000021775	ENSMUSG00000021775	-0.86582	0.13952	0.855365
Gm5637	ENSMUSG00000046993	ENSMUSG00000046993	0.736011	0.13952	0.855365
Wnk1	ENSMUSG00000045962	ENSMUSG00000045962	-0.48059	0.139552	0.855264
Cacna1i	ENSMUSG00000022416	ENSMUSG00000022416	-0.787516	0.13957	0.855209
Nlrx1	ENSMUSG00000032109	ENSMUSG00000032109	0.535764	0.13962	0.855051
Gm11827	ENSMUSG00000086765	ENSMUSG00000086765	1.46468	0.139663	0.85492
Fbxo21	ENSMUSG00000032898	ENSMUSG00000032898	-1.27314	0.140072	0.853648
Ppp5c	ENSMUSG00000003099	ENSMUSG00000003099	-0.972469	0.140263	0.853056
Gm14548	ENSMUSG00000074417	ENSMUSG00000074417	0.723324	0.140319	0.852883
Dnajc15	ENSMUSG00000022013	ENSMUSG00000022013	1.05943	0.140916	0.85104
Samsn1	ENSMUSG00000022876	ENSMUSG00000022876	0.553991	0.141222	0.850098
Serpinb1a	ENSMUSG00000044734	ENSMUSG00000044734	-0.636348	0.14133	0.849766
Wdr75	ENSMUSG00000025995	ENSMUSG00000025995	-1.05943	0.141332	0.84976
Zbtb18	ENSMUSG00000063659	ENSMUSG00000063659	-0.660185	0.141332	0.84976
Gas5	ENSMUSG00000053332	ENSMUSG00000053332	-0.595874	0.142156	0.847234
Coa7	ENSMUSG00000048351	ENSMUSG00000048351	-1.81028	0.14233	0.846703
Zbtb42	ENSMUSG00000037638	ENSMUSG00000037638	0.735963	0.14233	0.846703
Aqp3	ENSMUSG00000028435	ENSMUSG00000028435	-2.85438	0.142605	0.845865
Lsm10	ENSMUSG00000050188	ENSMUSG00000050188	0.96633	0.142968	0.844761
Tbc1d9b	ENSMUSG00000036644	ENSMUSG00000036644	0.557791	0.143009	0.844637
Tada2b	ENSMUSG00000029196	ENSMUSG00000029196	-0.874085	0.143212	0.84402
Cd79b	ENSMUSG00000040592	ENSMUSG00000040592	-0.523795	0.143484	0.843196
Cit	ENSMUSG00000029516	ENSMUSG00000029516	-1.25478	0.143588	0.842883
A430033K04Rik	ENSMUSG00000056014	ENSMUSG00000056014	-1.90233	0.143766	0.842342
Tac2	ENSMUSG00000025400	ENSMUSG00000025400	-3.83302	0.144096	0.841348
Crcp	ENSMUSG00000025532	ENSMUSG00000025532	0.758181	0.1441	0.841335
Rap2a	ENSMUSG00000051615	ENSMUSG00000051615	0.525385	0.144125	0.84126
mt-Co1	ENSMUSG00000064351	ENSMUSG00000064351	-0.643007	0.144385	0.840478
Clec1b	ENSMUSG00000030159	ENSMUSG00000030159	0.474134	0.144385	0.840478
Clstn1	ENSMUSG00000039953	ENSMUSG00000039953	1.57748	0.144385	0.840478
Ift20	ENSMUSG00000001105	ENSMUSG00000001105	-0.483058	0.144483	0.840183
Psmg4	ENSMUSG00000071451	ENSMUSG00000071451	0.818283	0.144616	0.839785
Ap5s1	ENSMUSG00000068264	ENSMUSG00000068264	-0.750392	0.145656	0.836673
Tmbim4	ENSMUSG00000020225	ENSMUSG00000020225	0.464013	0.145723	0.836472
Rab13	ENSMUSG00000027935	ENSMUSG00000027935	0.806132	0.146197	0.835062
Btg2	ENSMUSG00000020423	ENSMUSG00000020423	-0.345602	0.14621	0.835022
Themis	ENSMUSG00000049109	ENSMUSG00000049109	-0.819893	0.146536	0.834055
Tab3	ENSMUSG00000035476	ENSMUSG00000035476	-0.694161	0.146536	0.834055
Ubr3	ENSMUSG00000044308	ENSMUSG00000044308	-0.606896	0.146536	0.834055
Slc9a8	ENSMUSG00000039463	ENSMUSG00000039463	-0.542862	0.146536	0.834055
Mospd2	ENSMUSG00000061778	ENSMUSG00000061778	1.60566	0.146536	0.834055
P2ry14	ENSMUSG00000036381	ENSMUSG00000036381	1.48628	0.146594	0.833883
Cd300lb	ENSMUSG00000063193	ENSMUSG00000063193	0.455622	0.146684	0.833618
Ppm1f	ENSMUSG00000026181	ENSMUSG00000026181	-0.737674	0.146711	0.833537
Mpc2	ENSMUSG00000026568	ENSMUSG00000026568	-0.640785	0.147362	0.831616
Zfp862-ps	ENSMUSG00000107476	ENSMUSG00000107476	-0.888155	0.147519	0.831151
Pou2f2	ENSMUSG00000008496	ENSMUSG00000008496	-0.651279	0.147519	0.831151
Sars	ENSMUSG00000068739	ENSMUSG00000068739	0.402747	0.148008	0.829716
Arap1	ENSMUSG00000032812	ENSMUSG00000032812	0.382138	0.148264	0.828965
Tcf7	ENSMUSG00000000782	ENSMUSG00000000782	-0.564289	0.148464	0.82838
Sbk1	ENSMUSG00000042978	ENSMUSG00000042978	-0.496695	0.148528	0.828191
Prkci	ENSMUSG00000037643	ENSMUSG00000037643	-1.69352	0.148719	0.827635
Helq	ENSMUSG00000035266	ENSMUSG00000035266	-1.37757	0.148719	0.827635
Usp4	ENSMUSG00000032612	ENSMUSG00000032612	-0.560416	0.148719	0.827635
Ada	ENSMUSG00000017697	ENSMUSG00000017697	1.07645	0.148719	0.827635
Cox6a1	ENSMUSG00000041697	ENSMUSG00000041697	-0.583096	0.148729	0.827606
Cdk2ap1	ENSMUSG00000029394	ENSMUSG00000029394	0.898485	0.148729	0.827606
Cd69	ENSMUSG00000030156	ENSMUSG00000030156	-0.705285	0.148811	0.827365
Cyrib	ENSMUSG00000022378	ENSMUSG00000022378	0.412463	0.148811	0.827365
Osbpl3	ENSMUSG00000029822	ENSMUSG00000029822	0.848693	0.148894	0.827124
Ctbp2	ENSMUSG00000030970	ENSMUSG00000030970	1.14404	0.148894	0.827124
Mat2a	ENSMUSG00000053907	ENSMUSG00000053907	-0.480369	0.148995	0.826828
Fnbp4	ENSMUSG00000008200	ENSMUSG00000008200	-0.831928	0.149238	0.826122
Slfn8	ENSMUSG00000035208	ENSMUSG00000035208	0.506919	0.149238	0.826122
Cox5b	ENSMUSG00000061518	ENSMUSG00000061518	0.558326	0.149238	0.826122
Rabggtb	ENSMUSG00000038975	ENSMUSG00000038975	-0.839738	0.149732	0.824685
Slc30a9	ENSMUSG00000029221	ENSMUSG00000029221	-0.617134	0.149732	0.824685
Nr2c2	ENSMUSG00000005893	ENSMUSG00000005893	-1.33908	0.149957	0.824032
Klrb1f	ENSMUSG00000030154	ENSMUSG00000030154	1.61447	0.150015	0.823865
Cd5	ENSMUSG00000024669	ENSMUSG00000024669	-0.626047	0.150053	0.823757
Kctd3	ENSMUSG00000026608	ENSMUSG00000026608	-0.905578	0.150479	0.822523
St3gal5	ENSMUSG00000056091	ENSMUSG00000056091	-0.890655	0.150479	0.822523
Hs6st1	ENSMUSG00000045216	ENSMUSG00000045216	-0.719964	0.150479	0.822523
Med1	ENSMUSG00000018160	ENSMUSG00000018160	-0.713581	0.150479	0.822523
Taf1	ENSMUSG00000031314	ENSMUSG00000031314	-0.701583	0.150479	0.822523
Stxbp2	ENSMUSG00000004626	ENSMUSG00000004626	0.345858	0.150479	0.822523
Ap1s1	ENSMUSG00000004849	ENSMUSG00000004849	0.518216	0.150479	0.822523
Strada	ENSMUSG00000069631	ENSMUSG00000069631	-0.589976	0.151472	0.819668
Serinc5	ENSMUSG00000021703	ENSMUSG00000021703	-0.673644	0.151791	0.818755
Ttc39b	ENSMUSG00000038172	ENSMUSG00000038172	-0.7333	0.1518	0.818728
Slk	ENSMUSG00000025060	ENSMUSG00000025060	0.54714	0.152136	0.817769
Abracl	ENSMUSG00000078453	ENSMUSG00000078453	0.629912	0.152183	0.817634
H3c7	ENSMUSG00000100210	ENSMUSG00000100210	-4.63671	0.152279	0.817359
Adipor2	ENSMUSG00000030168	ENSMUSG00000030168	0.379906	0.152323	0.817236
Tpi1	ENSMUSG00000023456	ENSMUSG00000023456	0.42318	0.152323	0.817236
Ttc7	ENSMUSG00000036918	ENSMUSG00000036918	0.452719	0.152323	0.817236
Rinl	ENSMUSG00000051735	ENSMUSG00000051735	0.542805	0.152373	0.817092
Flot1	ENSMUSG00000059714	ENSMUSG00000059714	0.575191	0.152474	0.816804
Hmbs	ENSMUSG00000032126	ENSMUSG00000032126	-0.684134	0.152546	0.816598
Slc48a1	ENSMUSG00000081534	ENSMUSG00000081534	-0.672202	0.152546	0.816598
Tfam	ENSMUSG00000003923	ENSMUSG00000003923	-0.667797	0.152901	0.815591
Mycbp2	ENSMUSG00000033004	ENSMUSG00000033004	-0.395017	0.152901	0.815591
Eaf1	ENSMUSG00000021890	ENSMUSG00000021890	-0.596422	0.153078	0.815086
Ccr7	ENSMUSG00000037944	ENSMUSG00000037944	-0.511491	0.153078	0.815086
Kank3	ENSMUSG00000042099	ENSMUSG00000042099	1.89389	0.153078	0.815086
Thada	ENSMUSG00000024251	ENSMUSG00000024251	-0.943575	0.153271	0.81454
Tespa1	ENSMUSG00000034833	ENSMUSG00000034833	-0.867429	0.153271	0.81454
Prex1	ENSMUSG00000039621	ENSMUSG00000039621	0.347822	0.153271	0.81454
Wdhd1	ENSMUSG00000037572	ENSMUSG00000037572	-1.71305	0.153287	0.814496
0610040J01Rik	ENSMUSG00000060512	ENSMUSG00000060512	3.12798	0.153287	0.814496
Gpx3	ENSMUSG00000018339	ENSMUSG00000018339	1.43917	0.153745	0.8132
Golgb1	ENSMUSG00000034243	ENSMUSG00000034243	-0.54023	0.153962	0.812586
Aph1a	ENSMUSG00000015750	ENSMUSG00000015750	0.638911	0.153962	0.812586
Ccnl1	ENSMUSG00000027829	ENSMUSG00000027829	-0.566368	0.154044	0.812354
Dr1	ENSMUSG00000029265	ENSMUSG00000029265	-0.66045	0.154127	0.812121
Notch2	ENSMUSG00000027878	ENSMUSG00000027878	0.423722	0.154515	0.81103
Usp18	ENSMUSG00000030107	ENSMUSG00000030107	0.629905	0.154515	0.81103
Sipa1l3	ENSMUSG00000030583	ENSMUSG00000030583	0.715425	0.154594	0.810808
Cnot2	ENSMUSG00000020166	ENSMUSG00000020166	-0.484913	0.15461	0.810761
Ripor3	ENSMUSG00000074577	ENSMUSG00000074577	1.26595	0.154851	0.810085
Usp45	ENSMUSG00000040455	ENSMUSG00000040455	-0.68929	0.155281	0.808883
Soat1	ENSMUSG00000026600	ENSMUSG00000026600	0.45509	0.155722	0.80765
Irf7	ENSMUSG00000025498	ENSMUSG00000025498	0.588518	0.155722	0.80765
Armc7	ENSMUSG00000057219	ENSMUSG00000057219	0.661202	0.155722	0.80765
Zc3h11a	ENSMUSG00000102976	ENSMUSG00000102976	-0.506848	0.155822	0.807372
Rufy4	ENSMUSG00000061815	ENSMUSG00000061815	0.98432	0.155822	0.807372
Yod1	ENSMUSG00000046404	ENSMUSG00000046404	-1.11299	0.156047	0.806745
Atl2	ENSMUSG00000059811	ENSMUSG00000059811	-0.917995	0.156625	0.805138
Trim56	ENSMUSG00000043279	ENSMUSG00000043279	-0.851006	0.156625	0.805138
Irak1	ENSMUSG00000031392	ENSMUSG00000031392	-0.466159	0.156625	0.805138
Rac2	ENSMUSG00000033220	ENSMUSG00000033220	0.36223	0.156625	0.805138
Cyp4v3	ENSMUSG00000079057	ENSMUSG00000079057	0.961877	0.156625	0.805138
C130026I21Rik	ENSMUSG00000052477	ENSMUSG00000052477	2.02233	0.156625	0.805138
Ttc3	ENSMUSG00000040785	ENSMUSG00000040785	-0.736076	0.156797	0.804663
Bax	ENSMUSG00000003873	ENSMUSG00000003873	0.45401	0.15711	0.803797
Ddhd1	ENSMUSG00000037697	ENSMUSG00000037697	0.710708	0.15711	0.803797
Cd28	ENSMUSG00000026012	ENSMUSG00000026012	-0.679466	0.157753	0.802022
Tubgcp3	ENSMUSG00000000759	ENSMUSG00000000759	-0.792953	0.157974	0.801416
Avl9	ENSMUSG00000029787	ENSMUSG00000029787	-0.722252	0.158055	0.801193
Arhgap27os3	ENSMUSG00000085887	ENSMUSG00000085887	-0.896497	0.158397	0.800252
Atp6v0e2	ENSMUSG00000039347	ENSMUSG00000039347	-2.13871	0.159111	0.798298
Ccdc82	ENSMUSG00000079084	ENSMUSG00000079084	-0.614196	0.159111	0.798298
Cetn2	ENSMUSG00000031347	ENSMUSG00000031347	-0.475687	0.159111	0.798298
Apba3	ENSMUSG00000004931	ENSMUSG00000004931	0.770702	0.159111	0.798298
Slfn9	ENSMUSG00000069793	ENSMUSG00000069793	1.62319	0.159374	0.797584
H2bu2	ENSMUSG00000056895	ENSMUSG00000056895	-1.47371	0.160194	0.795354
Zfp267	ENSMUSG00000033883	ENSMUSG00000033883	-1.38113	0.160194	0.795354
Pgap2	ENSMUSG00000030990	ENSMUSG00000030990	1.1021	0.160194	0.795354
Arhgap24	ENSMUSG00000057315	ENSMUSG00000057315	-1.38471	0.160235	0.795243
Bpgm	ENSMUSG00000038871	ENSMUSG00000038871	-0.91283	0.160235	0.795243
Pikfyve	ENSMUSG00000025949	ENSMUSG00000025949	-0.776833	0.160235	0.795243
Dhx36	ENSMUSG00000027770	ENSMUSG00000027770	-0.728997	0.160235	0.795243
Cln3	ENSMUSG00000030720	ENSMUSG00000030720	0.67056	0.160235	0.795243
Pnpo	ENSMUSG00000018659	ENSMUSG00000018659	-0.944405	0.160432	0.79471
Tmed3	ENSMUSG00000032353	ENSMUSG00000032353	0.685145	0.160432	0.79471
Zfp7	ENSMUSG00000033669	ENSMUSG00000033669	-1.10188	0.1606	0.794256
Mocs3	ENSMUSG00000074576	ENSMUSG00000074576	1.29099	0.161133	0.792816
Arhgef10	ENSMUSG00000071176	ENSMUSG00000071176	1.28967	0.161349	0.792233
Col7a1	ENSMUSG00000025650	ENSMUSG00000025650	2.31143	0.161462	0.791929
Dph2	ENSMUSG00000028540	ENSMUSG00000028540	-1.12039	0.162359	0.789524
Brpf3	ENSMUSG00000063952	ENSMUSG00000063952	-0.678614	0.162453	0.789272
Lamp2	ENSMUSG00000016534	ENSMUSG00000016534	0.430939	0.16298	0.787866
Ptbp3	ENSMUSG00000028382	ENSMUSG00000028382	-0.425331	0.163121	0.78749
Vmp1	ENSMUSG00000018171	ENSMUSG00000018171	0.468212	0.163191	0.787304
Ddx31	ENSMUSG00000026806	ENSMUSG00000026806	-0.960849	0.163234	0.787189
Runx3	ENSMUSG00000070691	ENSMUSG00000070691	0.534023	0.163234	0.787189
Tnrc6b	ENSMUSG00000047888	ENSMUSG00000047888	-0.580233	0.16334	0.786907
Triobp	ENSMUSG00000033088	ENSMUSG00000033088	0.503142	0.16334	0.786907
Hira	ENSMUSG00000022702	ENSMUSG00000022702	-0.594729	0.163594	0.786232
Cct8	ENSMUSG00000025613	ENSMUSG00000025613	-0.420761	0.163594	0.786232
Mkrn1	ENSMUSG00000029922	ENSMUSG00000029922	-0.616903	0.163843	0.785571
Os9	ENSMUSG00000040462	ENSMUSG00000040462	0.42825	0.163952	0.785283
Bahd1	ENSMUSG00000040007	ENSMUSG00000040007	-0.595446	0.164489	0.783863
Fech	ENSMUSG00000024588	ENSMUSG00000024588	-0.605395	0.164534	0.783744
Zmym2	ENSMUSG00000021945	ENSMUSG00000021945	-0.59826	0.164534	0.783744
Atrx	ENSMUSG00000031229	ENSMUSG00000031229	-0.566372	0.164905	0.782767
Tef	ENSMUSG00000022389	ENSMUSG00000022389	-0.722185	0.164912	0.782748
Ppme1	ENSMUSG00000030718	ENSMUSG00000030718	0.5197	0.164912	0.782748
Lmna	ENSMUSG00000028063	ENSMUSG00000028063	0.42391	0.165025	0.78245
Plxdc2	ENSMUSG00000026748	ENSMUSG00000026748	1.92833	0.165025	0.78245
Trbv14	ENSMUSG00000076471	ENSMUSG00000076471	-1.42753	0.165195	0.782004
Usp37	ENSMUSG00000033364	ENSMUSG00000033364	-0.991885	0.16531	0.7817
Ndufv1	ENSMUSG00000037916	ENSMUSG00000037916	0.561374	0.16531	0.7817
Igkv8-24	ENSMUSG00000076583	ENSMUSG00000076583	-1.37896	0.165427	0.781395
Galnt1	ENSMUSG00000000420	ENSMUSG00000000420	-0.586814	0.165434	0.781376
Fis1	ENSMUSG00000019054	ENSMUSG00000019054	-0.608542	0.165591	0.780962
Slc12a6	ENSMUSG00000027130	ENSMUSG00000027130	-0.430053	0.165591	0.780962
Stimate	ENSMUSG00000006526	ENSMUSG00000006526	0.826474	0.165591	0.780962
Rprd1a	ENSMUSG00000040446	ENSMUSG00000040446	-1.38541	0.165608	0.780919
Glb1	ENSMUSG00000045594	ENSMUSG00000045594	0.588922	0.165645	0.780821
Pkib	ENSMUSG00000019876	ENSMUSG00000019876	1.1913	0.165732	0.780594
Scyl2	ENSMUSG00000069539	ENSMUSG00000069539	-0.923691	0.165734	0.780588
Zrsr1	ENSMUSG00000044068	ENSMUSG00000044068	-0.777802	0.165734	0.780588
Ptpn14	ENSMUSG00000026604	ENSMUSG00000026604	-0.67069	0.165753	0.780539
Igkv4-72	ENSMUSG00000076545	ENSMUSG00000076545	-1.03885	0.167252	0.776629
Pex11b	ENSMUSG00000028102	ENSMUSG00000028102	-1.02441	0.167252	0.776629
Emc7	ENSMUSG00000055943	ENSMUSG00000055943	0.682656	0.167497	0.775994
Cyth1	ENSMUSG00000017132	ENSMUSG00000017132	-0.431459	0.167776	0.77527
Ecm1	ENSMUSG00000028108	ENSMUSG00000028108	0.526595	0.167776	0.77527
Bckdha	ENSMUSG00000060376	ENSMUSG00000060376	0.658622	0.168006	0.774675
Cpm	ENSMUSG00000020183	ENSMUSG00000020183	-1.07589	0.168092	0.774452
Rras	ENSMUSG00000038387	ENSMUSG00000038387	0.582778	0.16821	0.774147
Rpl23a	ENSMUSG00000058546	ENSMUSG00000058546	-2.21842	0.168746	0.772765
Sike1	ENSMUSG00000027854	ENSMUSG00000027854	-0.679312	0.169247	0.771479
Atp5c1	ENSMUSG00000025781	ENSMUSG00000025781	0.440816	0.169247	0.771479
Tctn1	ENSMUSG00000038593	ENSMUSG00000038593	-1.38812	0.169685	0.770356
Tmem175	ENSMUSG00000013495	ENSMUSG00000013495	-1.10841	0.169685	0.770356
Wdr59	ENSMUSG00000031959	ENSMUSG00000031959	-1.10306	0.169685	0.770356
Fbxl3	ENSMUSG00000022124	ENSMUSG00000022124	-0.65453	0.169685	0.770356
Ncf1	ENSMUSG00000015950	ENSMUSG00000015950	0.427392	0.169685	0.770356
Fam110b	ENSMUSG00000049119	ENSMUSG00000049119	0.749128	0.169685	0.770356
Tarm1	ENSMUSG00000053338	ENSMUSG00000053338	1.14503	0.169685	0.770356
Myo1c	ENSMUSG00000017774	ENSMUSG00000017774	-0.445323	0.169704	0.770308
Cops2	ENSMUSG00000027206	ENSMUSG00000027206	-0.579819	0.170199	0.769042
Tnks2	ENSMUSG00000024811	ENSMUSG00000024811	-0.453615	0.170199	0.769042
Carmil2	ENSMUSG00000050357	ENSMUSG00000050357	-0.540321	0.170505	0.768262
Shtn1	ENSMUSG00000041362	ENSMUSG00000041362	1.18938	0.170505	0.768262
Pcmtd2	ENSMUSG00000027589	ENSMUSG00000027589	-0.595739	0.170545	0.768161
Rapgef6	ENSMUSG00000037533	ENSMUSG00000037533	-0.490641	0.170589	0.76805
Plaat3	ENSMUSG00000060675	ENSMUSG00000060675	-0.608376	0.171148	0.766628
Nlrp6	ENSMUSG00000038745	ENSMUSG00000038745	-1.20825	0.171234	0.766409
Ppwd1	ENSMUSG00000021713	ENSMUSG00000021713	-1.08986	0.171234	0.766409
Esco2	ENSMUSG00000022034	ENSMUSG00000022034	-1.07333	0.171234	0.766409
Phactr4	ENSMUSG00000066043	ENSMUSG00000066043	-0.991111	0.171234	0.766409
Foxo4	ENSMUSG00000042903	ENSMUSG00000042903	-0.650831	0.171234	0.766409
Fam120b	ENSMUSG00000014763	ENSMUSG00000014763	-0.638677	0.171234	0.766409
Carhsp1	ENSMUSG00000008393	ENSMUSG00000008393	-0.585128	0.171234	0.766409
Dido1	ENSMUSG00000038914	ENSMUSG00000038914	-0.56686	0.171234	0.766409
Il10ra	ENSMUSG00000032089	ENSMUSG00000032089	0.421282	0.171234	0.766409
Haus4	ENSMUSG00000022177	ENSMUSG00000022177	-0.656463	0.171327	0.766174
Rabgap1l	ENSMUSG00000026721	ENSMUSG00000026721	-0.408756	0.171821	0.764923
Papss1	ENSMUSG00000028032	ENSMUSG00000028032	-0.836609	0.171823	0.764918
Slc12a4	ENSMUSG00000017765	ENSMUSG00000017765	-1.00819	0.171851	0.764848
Trim65	ENSMUSG00000054517	ENSMUSG00000054517	-1.07464	0.171872	0.764794
Tep1	ENSMUSG00000006281	ENSMUSG00000006281	0.574085	0.172026	0.764406
Vps18	ENSMUSG00000034216	ENSMUSG00000034216	0.817445	0.173549	0.760579
Pdia3	ENSMUSG00000027248	ENSMUSG00000027248	0.436378	0.173696	0.76021
Ddx27	ENSMUSG00000017999	ENSMUSG00000017999	-0.607777	0.173992	0.759471
Prps1	ENSMUSG00000031432	ENSMUSG00000031432	-0.465487	0.174044	0.75934
Rhoc	ENSMUSG00000002233	ENSMUSG00000002233	1.06756	0.174044	0.75934
Sugp2	ENSMUSG00000036054	ENSMUSG00000036054	-0.644829	0.174206	0.758937
Arap2	ENSMUSG00000037999	ENSMUSG00000037999	-0.784893	0.174457	0.758311
Gfm2	ENSMUSG00000021666	ENSMUSG00000021666	-0.796633	0.174758	0.757564
Ubp1	ENSMUSG00000009741	ENSMUSG00000009741	-0.423156	0.174758	0.757564
Senp7	ENSMUSG00000052917	ENSMUSG00000052917	-0.56918	0.175257	0.756326
Ski	ENSMUSG00000029050	ENSMUSG00000029050	-0.400558	0.175354	0.756084
Eif4ebp2	ENSMUSG00000020091	ENSMUSG00000020091	-0.545033	0.175358	0.756076
Aqr	ENSMUSG00000040383	ENSMUSG00000040383	-0.491015	0.175409	0.755948
Tpm2	ENSMUSG00000028464	ENSMUSG00000028464	0.984201	0.175638	0.755382
Mxi1	ENSMUSG00000025025	ENSMUSG00000025025	-0.547604	0.17584	0.754881
Ets2	ENSMUSG00000022895	ENSMUSG00000022895	0.649861	0.175863	0.754825
Anapc5	ENSMUSG00000029472	ENSMUSG00000029472	-0.361346	0.175996	0.754497
Kif21b	ENSMUSG00000041642	ENSMUSG00000041642	-0.320677	0.176173	0.754061
Nup62	ENSMUSG00000109511	ENSMUSG00000109511	0.517304	0.177543	0.750696
Cox7b	ENSMUSG00000031231	ENSMUSG00000031231	-0.520234	0.177617	0.750516
Naga	ENSMUSG00000022453	ENSMUSG00000022453	0.489418	0.17763	0.750484
Bora	ENSMUSG00000022070	ENSMUSG00000022070	-1.78127	0.177663	0.750402
Cfap36	ENSMUSG00000020462	ENSMUSG00000020462	-0.909993	0.177663	0.750402
Lpgat1	ENSMUSG00000026623	ENSMUSG00000026623	-0.619501	0.177666	0.750395
Lmbrd1	ENSMUSG00000073725	ENSMUSG00000073725	-0.523903	0.177666	0.750395
Auh	ENSMUSG00000021460	ENSMUSG00000021460	-0.942964	0.178143	0.749232
Ralb	ENSMUSG00000004451	ENSMUSG00000004451	0.680906	0.178143	0.749232
Nbeal1	ENSMUSG00000073664	ENSMUSG00000073664	-2.2638	0.178276	0.748907
Arhgap29	ENSMUSG00000039831	ENSMUSG00000039831	-1.57785	0.178276	0.748907
Mpp2	ENSMUSG00000017314	ENSMUSG00000017314	-1.14016	0.178289	0.748875
Csgalnact2	ENSMUSG00000042042	ENSMUSG00000042042	-0.625299	0.178491	0.748383
Unc119	ENSMUSG00000002058	ENSMUSG00000002058	0.453817	0.178491	0.748383
Tgs1	ENSMUSG00000028233	ENSMUSG00000028233	-0.767283	0.178646	0.748006
Klhdc4	ENSMUSG00000040263	ENSMUSG00000040263	0.705845	0.178646	0.748006
Acss2	ENSMUSG00000027605	ENSMUSG00000027605	0.913206	0.178646	0.748006
Bet1l	ENSMUSG00000025484	ENSMUSG00000025484	0.55695	0.178902	0.747384
Depdc1b	ENSMUSG00000021697	ENSMUSG00000021697	1.91839	0.1792	0.746663
Srek1	ENSMUSG00000032621	ENSMUSG00000032621	-0.684045	0.179529	0.745865
Nasp	ENSMUSG00000028693	ENSMUSG00000028693	0.547706	0.179529	0.745865
Hbb-bs	ENSMUSG00000052305	ENSMUSG00000052305	-0.518585	0.180262	0.744096
Bri3	ENSMUSG00000047843	ENSMUSG00000047843	0.651143	0.180262	0.744096
Txnip	ENSMUSG00000038393	ENSMUSG00000038393	0.322342	0.180415	0.743727
Sirpb1b	ENSMUSG00000095028	ENSMUSG00000095028	1.71919	0.180788	0.742829
Rnf32	ENSMUSG00000029130	ENSMUSG00000029130	-2.63788	0.180921	0.742511
Sptlc2	ENSMUSG00000021036	ENSMUSG00000021036	0.516668	0.180921	0.742511
Oas1e	ENSMUSG00000066867	ENSMUSG00000066867	-1.82149	0.181052	0.742197
Ranbp6	ENSMUSG00000074909	ENSMUSG00000074909	-1.18309	0.181052	0.742197
Rad23a	ENSMUSG00000003813	ENSMUSG00000003813	-0.918202	0.181052	0.742197
Elp5	ENSMUSG00000018565	ENSMUSG00000018565	-0.66631	0.181052	0.742197
E2f2	ENSMUSG00000018983	ENSMUSG00000018983	-0.624767	0.181052	0.742197
Fcer1a	ENSMUSG00000005339	ENSMUSG00000005339	1.25198	0.181052	0.742197
Snrpg	ENSMUSG00000057278	ENSMUSG00000057278	1.80607	0.181052	0.742197
Sfpq	ENSMUSG00000028820	ENSMUSG00000028820	-0.400518	0.18113	0.742011
Acap3	ENSMUSG00000029033	ENSMUSG00000029033	0.65697	0.181283	0.741644
Nucb2	ENSMUSG00000030659	ENSMUSG00000030659	1.12941	0.181283	0.741644
Rbm15	ENSMUSG00000048109	ENSMUSG00000048109	-0.960103	0.181542	0.741022
Sav1	ENSMUSG00000021067	ENSMUSG00000021067	-0.606122	0.181814	0.740372
Mcfd2	ENSMUSG00000024150	ENSMUSG00000024150	-0.570706	0.181814	0.740372
Cuedc2	ENSMUSG00000036748	ENSMUSG00000036748	0.454127	0.181814	0.740372
Aldh1b1	ENSMUSG00000035561	ENSMUSG00000035561	1.70535	0.181814	0.740372
Uros	ENSMUSG00000030979	ENSMUSG00000030979	-0.806961	0.181927	0.740103
Esf1	ENSMUSG00000045624	ENSMUSG00000045624	-0.732173	0.181927	0.740103
Zfp445	ENSMUSG00000047036	ENSMUSG00000047036	-0.562207	0.181927	0.740103
St3gal4	ENSMUSG00000032038	ENSMUSG00000032038	0.521674	0.181927	0.740103
Fam241a	ENSMUSG00000050549	ENSMUSG00000050549	1.01646	0.181927	0.740103
Nacad	ENSMUSG00000041073	ENSMUSG00000041073	-1.34522	0.182368	0.739052
Apol10a	ENSMUSG00000050982	ENSMUSG00000050982	2.25201	0.182485	0.738772
Sinhcaf	ENSMUSG00000039985	ENSMUSG00000039985	-1.14128	0.182929	0.737717
Snx9	ENSMUSG00000002365	ENSMUSG00000002365	-0.772609	0.182955	0.737657
Tmem222	ENSMUSG00000028857	ENSMUSG00000028857	0.662707	0.182955	0.737657
Gemin7	ENSMUSG00000044709	ENSMUSG00000044709	-0.500325	0.182998	0.737553
Xrcc2	ENSMUSG00000028933	ENSMUSG00000028933	-2.20662	0.183141	0.737213
Cacna1e	ENSMUSG00000004110	ENSMUSG00000004110	-1.6951	0.183415	0.736565
Cdc42ep2	ENSMUSG00000045664	ENSMUSG00000045664	0.866794	0.183785	0.735691
Ubac2	ENSMUSG00000041765	ENSMUSG00000041765	0.540917	0.18383	0.735583
Ikbkg	ENSMUSG00000004221	ENSMUSG00000004221	-0.619818	0.183936	0.735334
Bclaf3	ENSMUSG00000044150	ENSMUSG00000044150	-0.831805	0.184002	0.735178
Trmt10c	ENSMUSG00000044763	ENSMUSG00000044763	-0.812735	0.184002	0.735178
Atf6	ENSMUSG00000026663	ENSMUSG00000026663	0.667394	0.184506	0.733989
Fcgr2b	ENSMUSG00000026656	ENSMUSG00000026656	0.517535	0.184876	0.733119
Wdcp	ENSMUSG00000051721	ENSMUSG00000051721	-2.82892	0.185119	0.732549
Yif1b	ENSMUSG00000030588	ENSMUSG00000030588	0.99555	0.18539	0.731913
Agl	ENSMUSG00000033400	ENSMUSG00000033400	-0.700129	0.185635	0.731339
Ltk	ENSMUSG00000027297	ENSMUSG00000027297	-1.43757	0.185767	0.731031
Zfp260	ENSMUSG00000049421	ENSMUSG00000049421	-0.507061	0.185767	0.731031
Wdr95	ENSMUSG00000029658	ENSMUSG00000029658	2.06893	0.186781	0.728667
Tlr6	ENSMUSG00000051498	ENSMUSG00000051498	0.624174	0.186839	0.728533
Wdyhv1	ENSMUSG00000022359	ENSMUSG00000022359	0.776524	0.187479	0.727047
Slc6a9	ENSMUSG00000028542	ENSMUSG00000028542	-0.829658	0.187657	0.726634
Upf3b	ENSMUSG00000036572	ENSMUSG00000036572	-0.662514	0.187842	0.726207
Hnrnpa0	ENSMUSG00000007836	ENSMUSG00000007836	-0.408745	0.187842	0.726207
2410006H16Rik	ENSMUSG00000086841	ENSMUSG00000086841	0.526519	0.188381	0.724963
Hmox2	ENSMUSG00000004070	ENSMUSG00000004070	0.497336	0.188575	0.724515
Aox4	ENSMUSG00000038242	ENSMUSG00000038242	-1.7182	0.18864	0.724367
Trim32	ENSMUSG00000051675	ENSMUSG00000051675	-1.21086	0.18864	0.724367
Slc8b1	ENSMUSG00000032754	ENSMUSG00000032754	0.738225	0.18864	0.724367
Cdk13	ENSMUSG00000041297	ENSMUSG00000041297	-0.465354	0.188997	0.723545
Fam204a	ENSMUSG00000057858	ENSMUSG00000057858	-0.756311	0.189142	0.723212
Terf2ip	ENSMUSG00000033430	ENSMUSG00000033430	-0.627456	0.189142	0.723212
Scyl1	ENSMUSG00000024941	ENSMUSG00000024941	0.564295	0.189142	0.723212
Hells	ENSMUSG00000025001	ENSMUSG00000025001	1.52146	0.189142	0.723212
Xpo1	ENSMUSG00000020290	ENSMUSG00000020290	-0.447011	0.189165	0.723159
Igip	ENSMUSG00000110185	ENSMUSG00000110185	-0.907411	0.1892	0.723079
Zfp236	ENSMUSG00000041258	ENSMUSG00000041258	-0.476556	0.189561	0.722251
Vdac2	ENSMUSG00000021771	ENSMUSG00000021771	0.407314	0.189561	0.722251
Gab2	ENSMUSG00000004508	ENSMUSG00000004508	0.720897	0.189561	0.722251
Fas	ENSMUSG00000024778	ENSMUSG00000024778	0.661494	0.189903	0.721468
Acot11	ENSMUSG00000034853	ENSMUSG00000034853	1.59665	0.189903	0.721468
Pkd1l3	ENSMUSG00000048827	ENSMUSG00000048827	2.23193	0.189903	0.721468
Tsg101	ENSMUSG00000014402	ENSMUSG00000014402	-0.641802	0.18991	0.721451
Tfdp2	ENSMUSG00000032411	ENSMUSG00000032411	-0.843132	0.190372	0.720398
Irf8	ENSMUSG00000041515	ENSMUSG00000041515	0.474306	0.190711	0.719624
Ppp1r11	ENSMUSG00000036398	ENSMUSG00000036398	0.70722	0.190711	0.719624
Parp9	ENSMUSG00000022906	ENSMUSG00000022906	0.47932	0.19083	0.719354
Ctnnbip1	ENSMUSG00000028988	ENSMUSG00000028988	1.25302	0.191044	0.718867
6430548M08Rik	ENSMUSG00000031824	ENSMUSG00000031824	0.534404	0.191458	0.717925
Lyn	ENSMUSG00000042228	ENSMUSG00000042228	0.360544	0.192061	0.716561
Ppm1e	ENSMUSG00000046442	ENSMUSG00000046442	-3.41295	0.192095	0.716484
Art4	ENSMUSG00000030217	ENSMUSG00000030217	-1.02063	0.192113	0.716443
Hars2	ENSMUSG00000019143	ENSMUSG00000019143	-0.804531	0.192143	0.716375
Eif4e3	ENSMUSG00000093661	ENSMUSG00000093661	0.707404	0.192143	0.716375
Sod1	ENSMUSG00000022982	ENSMUSG00000022982	0.36547	0.192196	0.716256
Lin9	ENSMUSG00000058729	ENSMUSG00000058729	-1.50156	0.192348	0.715913
Stap1	ENSMUSG00000029254	ENSMUSG00000029254	-0.875271	0.192362	0.71588
Serpini1	ENSMUSG00000027834	ENSMUSG00000027834	-1.47366	0.192522	0.715519
Adpgk	ENSMUSG00000025236	ENSMUSG00000025236	-0.718338	0.193258	0.713862
Glipr1	ENSMUSG00000056888	ENSMUSG00000056888	0.518252	0.193258	0.713862
Tsen34	ENSMUSG00000035585	ENSMUSG00000035585	1.02587	0.193374	0.713602
Snx22	ENSMUSG00000039452	ENSMUSG00000039452	-0.745765	0.194153	0.711856
Mdm4	ENSMUSG00000054387	ENSMUSG00000054387	-0.931584	0.195067	0.709816
Rnmt	ENSMUSG00000009535	ENSMUSG00000009535	-0.65721	0.196746	0.706095
Cenpb	ENSMUSG00000068267	ENSMUSG00000068267	0.529937	0.196746	0.706095
Igkv1-135	ENSMUSG00000096336	ENSMUSG00000096336	-0.659506	0.196784	0.70601
Ifi211	ENSMUSG00000026536	ENSMUSG00000026536	0.878589	0.196784	0.70601
Cd72	ENSMUSG00000028459	ENSMUSG00000028459	-0.54739	0.19695	0.705645
Cetn4	ENSMUSG00000045031	ENSMUSG00000045031	-2.21767	0.197688	0.70402
Igkv1-88	ENSMUSG00000076535	ENSMUSG00000076535	-1.56044	0.197688	0.70402
Pkig	ENSMUSG00000035268	ENSMUSG00000035268	-0.559349	0.198256	0.702774
Cul4a	ENSMUSG00000031446	ENSMUSG00000031446	-0.982406	0.198902	0.70136
AW549877	ENSMUSG00000041935	ENSMUSG00000041935	-0.801039	0.199031	0.701079
Marchf8	ENSMUSG00000025702	ENSMUSG00000025702	-0.920218	0.199404	0.700265
Dyrk1b	ENSMUSG00000002409	ENSMUSG00000002409	-0.678252	0.199464	0.700136
Nudt5	ENSMUSG00000025817	ENSMUSG00000025817	-1.20091	0.199498	0.700062
Aak1	ENSMUSG00000057230	ENSMUSG00000057230	-0.468728	0.199782	0.699443
Sh2d3c	ENSMUSG00000059013	ENSMUSG00000059013	0.396713	0.199782	0.699443
Nrip3	ENSMUSG00000034825	ENSMUSG00000034825	-2.31492	0.200037	0.69889
Fabp4	ENSMUSG00000062515	ENSMUSG00000062515	-0.849434	0.200173	0.698594
Isg15	ENSMUSG00000035692	ENSMUSG00000035692	0.58301	0.200424	0.698051
Cd200r3	ENSMUSG00000036172	ENSMUSG00000036172	1.04706	0.200617	0.697632
Appl1	ENSMUSG00000040760	ENSMUSG00000040760	-0.625844	0.200773	0.697296
Foxd2os	ENSMUSG00000085399	ENSMUSG00000085399	2.09413	0.201292	0.696174
Slc25a39	ENSMUSG00000018677	ENSMUSG00000018677	-0.567187	0.201488	0.695751
Tgm3	ENSMUSG00000027401	ENSMUSG00000027401	-1.98402	0.201586	0.69554
Ablim1	ENSMUSG00000025085	ENSMUSG00000025085	-0.383448	0.201586	0.69554
Nt5c	ENSMUSG00000020736	ENSMUSG00000020736	0.56938	0.201586	0.69554
Afap1l1	ENSMUSG00000033032	ENSMUSG00000033032	0.746949	0.201586	0.69554
4930404N11Rik	ENSMUSG00000020234	ENSMUSG00000020234	0.877103	0.201586	0.69554
Top2a	ENSMUSG00000020914	ENSMUSG00000020914	0.930028	0.201586	0.69554
H2-T3	ENSMUSG00000054128	ENSMUSG00000054128	1.07306	0.201586	0.69554
Flt1	ENSMUSG00000029648	ENSMUSG00000029648	1.37449	0.201586	0.69554
Phka1	ENSMUSG00000034055	ENSMUSG00000034055	-1.34052	0.20161	0.695489
Tmem183a	ENSMUSG00000042305	ENSMUSG00000042305	-0.587495	0.201873	0.694922
Rbm42	ENSMUSG00000036733	ENSMUSG00000036733	0.392976	0.201873	0.694922
Pex26	ENSMUSG00000067825	ENSMUSG00000067825	-0.941794	0.202302	0.694001
Mff	ENSMUSG00000026150	ENSMUSG00000026150	-0.548396	0.202302	0.694001
Itpkb	ENSMUSG00000038855	ENSMUSG00000038855	-0.494951	0.202302	0.694001
Commd1	ENSMUSG00000051355	ENSMUSG00000051355	0.626264	0.202302	0.694001
Chtop	ENSMUSG00000001017	ENSMUSG00000001017	-0.454679	0.202762	0.693012
Zbtb44	ENSMUSG00000047412	ENSMUSG00000047412	-0.499357	0.203027	0.692445
Frs2	ENSMUSG00000020170	ENSMUSG00000020170	-0.796976	0.203045	0.692408
Nudt4	ENSMUSG00000020029	ENSMUSG00000020029	-0.384562	0.203537	0.691358
Nfx1	ENSMUSG00000028423	ENSMUSG00000028423	-0.554716	0.203549	0.691331
Zc3h7a	ENSMUSG00000037965	ENSMUSG00000037965	-0.524204	0.203699	0.691011
Plbd2	ENSMUSG00000029598	ENSMUSG00000029598	0.746686	0.203724	0.690959
Becn1	ENSMUSG00000035086	ENSMUSG00000035086	-0.571986	0.203974	0.690425
Fastkd1	ENSMUSG00000027086	ENSMUSG00000027086	-1.55951	0.204049	0.690266
Hnrnpdl	ENSMUSG00000029328	ENSMUSG00000029328	-0.445394	0.204057	0.690248
Ndufa10	ENSMUSG00000026260	ENSMUSG00000026260	0.469165	0.204119	0.690117
Ppard	ENSMUSG00000002250	ENSMUSG00000002250	0.675083	0.204119	0.690117
Slc35e2	ENSMUSG00000042202	ENSMUSG00000042202	-0.789715	0.205261	0.687693
Pla2g10	ENSMUSG00000022683	ENSMUSG00000022683	1.18476	0.2054	0.687399
Gp5	ENSMUSG00000047953	ENSMUSG00000047953	0.461787	0.205689	0.686788
Cd33	ENSMUSG00000004609	ENSMUSG00000004609	0.638338	0.205689	0.686788
L3mbtl3	ENSMUSG00000039089	ENSMUSG00000039089	-0.941431	0.205768	0.686623
Trim35	ENSMUSG00000022043	ENSMUSG00000022043	-0.577368	0.205768	0.686623
Zscan21	ENSMUSG00000037017	ENSMUSG00000037017	-0.753097	0.20578	0.686597
Creg1	ENSMUSG00000040713	ENSMUSG00000040713	-0.52349	0.20584	0.68647
Rraga	ENSMUSG00000070934	ENSMUSG00000070934	-0.508967	0.20584	0.68647
Chordc1	ENSMUSG00000001774	ENSMUSG00000001774	-0.526622	0.205876	0.686394
Srpk1	ENSMUSG00000004865	ENSMUSG00000004865	-0.456825	0.205876	0.686394
Angel2	ENSMUSG00000026634	ENSMUSG00000026634	-0.481025	0.206348	0.6854
Mfsd1	ENSMUSG00000027775	ENSMUSG00000027775	0.56443	0.206443	0.6852
Tmbim1	ENSMUSG00000006301	ENSMUSG00000006301	0.75679	0.206443	0.6852
Peg13	ENSMUSG00000106847	ENSMUSG00000106847	-0.518261	0.206818	0.684412
Borcs6	ENSMUSG00000045176	ENSMUSG00000045176	0.539703	0.206818	0.684412
Sap30	ENSMUSG00000031609	ENSMUSG00000031609	0.661392	0.206818	0.684412
Cdk5	ENSMUSG00000028969	ENSMUSG00000028969	0.627834	0.207228	0.683552
Ubald2	ENSMUSG00000050628	ENSMUSG00000050628	0.524189	0.207558	0.682861
Fam174b	ENSMUSG00000078670	ENSMUSG00000078670	0.579922	0.208052	0.681828
Snx25	ENSMUSG00000038291	ENSMUSG00000038291	-0.826811	0.208425	0.681049
Chuk	ENSMUSG00000025199	ENSMUSG00000025199	-0.515567	0.208425	0.681049
Tor2a	ENSMUSG00000009563	ENSMUSG00000009563	0.77501	0.208425	0.681049
Nrgn	ENSMUSG00000053310	ENSMUSG00000053310	0.46109	0.208814	0.68024
Psmb3	ENSMUSG00000069744	ENSMUSG00000069744	0.491388	0.208838	0.68019
Slf2	ENSMUSG00000036097	ENSMUSG00000036097	-0.771087	0.209153	0.679536
Uba7	ENSMUSG00000032596	ENSMUSG00000032596	0.356694	0.20934	0.679148
Gabarap	ENSMUSG00000018567	ENSMUSG00000018567	-0.479307	0.210821	0.676086
Atxn10	ENSMUSG00000016541	ENSMUSG00000016541	0.470301	0.210881	0.675962
Pih1d1	ENSMUSG00000003423	ENSMUSG00000003423	0.627971	0.210881	0.675962
Zfp62	ENSMUSG00000046311	ENSMUSG00000046311	-0.631993	0.210943	0.675835
Cma1	ENSMUSG00000022225	ENSMUSG00000022225	1.08923	0.211211	0.675284
Igkv8-30	ENSMUSG00000076577	ENSMUSG00000076577	1.17711	0.211214	0.675277
Mrtfb	ENSMUSG00000009569	ENSMUSG00000009569	-0.96262	0.211369	0.674959
Phospho1	ENSMUSG00000050860	ENSMUSG00000050860	-0.648817	0.211411	0.674873
[truncated: 9,461 more rows]

## Sheet: Upregulated
Oasl2	ENSMUSG00000029561	ENSMUSG00000029561	3.63185	6.79e-32
H2-D1	ENSMUSG00000073411	ENSMUSG00000073411	1.41163	1.37e-29
Gbp2b	ENSMUSG00000040264	ENSMUSG00000040264	3.00521	3.95e-28
Gbp2	ENSMUSG00000028270	ENSMUSG00000028270	2.91178	1.2e-24
Ccl5	ENSMUSG00000035042	ENSMUSG00000035042	1.95335	2.95e-23
H2-K1	ENSMUSG00000061232	ENSMUSG00000061232	1.25739	4.42e-22
Igha	ENSMUSG00000095079	ENSMUSG00000095079	2.79699	5.44e-20
Cfb	ENSMUSG00000090231	ENSMUSG00000090231	4.06068	4.82e-19
Ly6c2	ENSMUSG00000022584	ENSMUSG00000022584	2.26604	7.88e-19
Iigp1	ENSMUSG00000054072	ENSMUSG00000054072	3.61275	1.78e-17
Lgals1	ENSMUSG00000068220	ENSMUSG00000068220	1.68277	1.78e-17
Fcgr4	ENSMUSG00000059089	ENSMUSG00000059089	2.10824	1.93e-17
Zbp1	ENSMUSG00000027514	ENSMUSG00000027514	1.89598	1.26e-16
Ifitm1	ENSMUSG00000025491	ENSMUSG00000025491	2.02018	2.06e-16
Plac8	ENSMUSG00000029322	ENSMUSG00000029322	2.07221	2.73e-16
S100a6	ENSMUSG00000001025	ENSMUSG00000001025	1.52441	1.87e-15
Serpina3g	ENSMUSG00000041481	ENSMUSG00000041481	3.10826	2.11e-15
Ms4a6d	ENSMUSG00000024679	ENSMUSG00000024679	2.30407	9.58e-15
Asprv1	ENSMUSG00000033508	ENSMUSG00000033508	1.85899	1.14e-14
Samhd1	ENSMUSG00000027639	ENSMUSG00000027639	1.12407	3.17e-14
C3	ENSMUSG00000024164	ENSMUSG00000024164	2.23104	3.92e-14
Gbp3	ENSMUSG00000028268	ENSMUSG00000028268	2.30508	5.1e-14
Ly6e	ENSMUSG00000022587	ENSMUSG00000022587	1.43783	5.1e-14
Prdx5	ENSMUSG00000024953	ENSMUSG00000024953	1.1685	8.54e-14
Oas1a	ENSMUSG00000052776	ENSMUSG00000052776	2.01815	1.02e-13
Gzmb	ENSMUSG00000015437	ENSMUSG00000015437	2.38621	1.03e-13
Ly6c1	ENSMUSG00000079018	ENSMUSG00000079018	1.92749	1.2e-13
Gzma	ENSMUSG00000023132	ENSMUSG00000023132	1.59526	1.2e-12
Ctsc	ENSMUSG00000030560	ENSMUSG00000030560	1.64723	1.26e-12
B2m	ENSMUSG00000060802	ENSMUSG00000060802	1.45823	3.39e-12
Tap1	ENSMUSG00000037321	ENSMUSG00000037321	1.32641	6.69e-12
Gm49339	ENSMUSG00000062593	ENSMUSG00000062593	1.35633	1.72e-11
Csf2rb	ENSMUSG00000071713	ENSMUSG00000071713	1.41364	1.98e-11
Oas1g	ENSMUSG00000066861	ENSMUSG00000066861	2.97328	2.1e-11
Fcgr1	ENSMUSG00000015947	ENSMUSG00000015947	2.18249	3.65e-11
Chil3	ENSMUSG00000040809	ENSMUSG00000040809	4.56086	7.08e-11
S100a4	ENSMUSG00000001020	ENSMUSG00000001020	1.69902	9.8e-11
Hdc	ENSMUSG00000027360	ENSMUSG00000027360	1.82086	1e-10
Ifi27l2a	ENSMUSG00000079017	ENSMUSG00000079017	1.59944	1.7e-10
Ncf4	ENSMUSG00000071715	ENSMUSG00000071715	1.29876	1.96e-10
Ly6a	ENSMUSG00000075602	ENSMUSG00000075602	3.6017	2.08e-10
Lgals3	ENSMUSG00000050335	ENSMUSG00000050335	1.485	3.23e-10
Stat1	ENSMUSG00000026104	ENSMUSG00000026104	1.25541	3.57e-10
Trafd1	ENSMUSG00000042726	ENSMUSG00000042726	1.22436	3.75e-10
Irf1	ENSMUSG00000018899	ENSMUSG00000018899	1.52633	1.07e-09
Txn1	ENSMUSG00000028367	ENSMUSG00000028367	1.33364	1.1e-09
C4b	ENSMUSG00000073418	ENSMUSG00000073418	4.95152	1.6e-09
Lyz2	ENSMUSG00000069516	ENSMUSG00000069516	1.15427	1.6e-09
Mpeg1	ENSMUSG00000046805	ENSMUSG00000046805	1.10612	3.12e-09
Gbp5	ENSMUSG00000105504	ENSMUSG00000105504	2.40228	4.28e-09
Fcgr3	ENSMUSG00000059498	ENSMUSG00000059498	1.25575	1.14e-08
Xdh	ENSMUSG00000024066	ENSMUSG00000024066	1.47548	1.2e-08
Tyrobp	ENSMUSG00000030579	ENSMUSG00000030579	1.2111	1.42e-08
Ifit3	ENSMUSG00000074896	ENSMUSG00000074896	1.60616	1.53e-08
Serpina3f	ENSMUSG00000066363	ENSMUSG00000066363	7.66995	2.83e-08
Rnpep	ENSMUSG00000041926	ENSMUSG00000041926	1.36464	3.38e-08
Cebpa	ENSMUSG00000034957	ENSMUSG00000034957	1.27446	3.49e-08
Aif1	ENSMUSG00000024397	ENSMUSG00000024397	2.36102	4.12e-08
AW112010	ENSMUSG00000075010	ENSMUSG00000075010	1.22572	4.15e-08
Ifitm3	ENSMUSG00000025492	ENSMUSG00000025492	1.21373	4.61e-08
H2-T22	ENSMUSG00000056116	ENSMUSG00000056116	1.03178	4.69e-08
Oasl1	ENSMUSG00000041827	ENSMUSG00000041827	1.75029	4.9e-08
Cd274	ENSMUSG00000016496	ENSMUSG00000016496	1.60823	5.5e-08
Csf2rb2	ENSMUSG00000071714	ENSMUSG00000071714	1.49946	5.5e-08
Bak1	ENSMUSG00000057789	ENSMUSG00000057789	1.16174	5.66e-08
Casp1	ENSMUSG00000025888	ENSMUSG00000025888	1.56815	6.89e-08
Psmb9	ENSMUSG00000096727	ENSMUSG00000096727	1.19708	6.89e-08
Oas2	ENSMUSG00000032690	ENSMUSG00000032690	1.50231	7.41e-08
Pirb	ENSMUSG00000058818	ENSMUSG00000058818	1.07637	7.81e-08
Irgm1	ENSMUSG00000046879	ENSMUSG00000046879	1.52764	8.4e-08
Jchain	ENSMUSG00000067149	ENSMUSG00000067149	2.0707	1.16e-07
Grn	ENSMUSG00000034708	ENSMUSG00000034708	1.03065	1.18e-07
Tcirg1	ENSMUSG00000001750	ENSMUSG00000001750	1.31372	1.72e-07
Anxa2	ENSMUSG00000032231	ENSMUSG00000032231	1.17677	1.72e-07
Klra2	ENSMUSG00000030187	ENSMUSG00000030187	1.89434	1.89e-07
Fpr2	ENSMUSG00000052270	ENSMUSG00000052270	1.51621	1.97e-07
H2-Q4	ENSMUSG00000035929	ENSMUSG00000035929	0.898955	2e-07
Gm4951	ENSMUSG00000073555	ENSMUSG00000073555	7.78341	2.01e-07
Ifitm2	ENSMUSG00000060591	ENSMUSG00000060591	1.40422	2.01e-07
Tifab	ENSMUSG00000049625	ENSMUSG00000049625	1.31845	2.01e-07
Ccr5	ENSMUSG00000079227	ENSMUSG00000079227	1.82469	2.02e-07
Ncf2	ENSMUSG00000026480	ENSMUSG00000026480	0.968933	2.04e-07
Slpi	ENSMUSG00000017002	ENSMUSG00000017002	1.19451	2.3e-07
Nfam1	ENSMUSG00000058099	ENSMUSG00000058099	1.16495	2.32e-07
Batf2	ENSMUSG00000039699	ENSMUSG00000039699	4.60867	2.52e-07
Psap	ENSMUSG00000004207	ENSMUSG00000004207	0.94093	2.59e-07
H2-Q1	ENSMUSG00000079507	ENSMUSG00000079507	1.3257	2.86e-07
Ifit3b	ENSMUSG00000062488	ENSMUSG00000062488	2.13904	2.94e-07
Spi1	ENSMUSG00000002111	ENSMUSG00000002111	1.06997	3.25e-07
Pglyrp1	ENSMUSG00000030413	ENSMUSG00000030413	1.11743	3.3e-07
Ms4a4c	ENSMUSG00000024675	ENSMUSG00000024675	1.46296	3.36e-07
F10	ENSMUSG00000031444	ENSMUSG00000031444	1.61529	3.42e-07
Hp	ENSMUSG00000031722	ENSMUSG00000031722	1.42098	3.73e-07
Psmb8	ENSMUSG00000024338	ENSMUSG00000024338	1.16791	4.59e-07
Wfdc17	ENSMUSG00000069792	ENSMUSG00000069792	2.08436	4.69e-07
Mgst1	ENSMUSG00000008540	ENSMUSG00000008540	1.45116	4.79e-07
Trex1	ENSMUSG00000049734	ENSMUSG00000049734	1.38879	4.79e-07
Il1r2	ENSMUSG00000026073	ENSMUSG00000026073	1.86251	5.73e-07
Cxcl9	ENSMUSG00000029417	ENSMUSG00000029417	4.87296	6.91e-07
Casp4	ENSMUSG00000033538	ENSMUSG00000033538	1.69251	7.34e-07
Pla2g7	ENSMUSG00000023913	ENSMUSG00000023913	1.20785	8.45e-07
Ifi205	ENSMUSG00000054203	ENSMUSG00000054203	2.83732	8.99e-07
Clec7a	ENSMUSG00000079293	ENSMUSG00000079293	1.27021	1.01e-06
Rtp4	ENSMUSG00000033355	ENSMUSG00000033355	1.45205	1.35e-06
Lrrc25	ENSMUSG00000049988	ENSMUSG00000049988	1.57906	1.68e-06
Marcksl1	ENSMUSG00000047945	ENSMUSG00000047945	1.38988	1.71e-06
H2-T23	ENSMUSG00000067212	ENSMUSG00000067212	0.75764	1.79e-06
Plin2	ENSMUSG00000028494	ENSMUSG00000028494	1.17736	2.46e-06
Myof	ENSMUSG00000048612	ENSMUSG00000048612	2.77802	3.31e-06
Tnfrsf1b	ENSMUSG00000028599	ENSMUSG00000028599	0.930208	3.79e-06
Msrb1	ENSMUSG00000075705	ENSMUSG00000075705	1.1183	4.9e-06
Scnn1a	ENSMUSG00000030340	ENSMUSG00000030340	1.84257	4.92e-06
1600014C10Rik	ENSMUSG00000054676	ENSMUSG00000054676	1.23774	5.94e-06
S100a9	ENSMUSG00000056071	ENSMUSG00000056071	1.12341	6.86e-06
Wars	ENSMUSG00000021266	ENSMUSG00000021266	1.38356	7.2e-06
App	ENSMUSG00000022892	ENSMUSG00000022892	1.39825	8.7e-06
Mvp	ENSMUSG00000030681	ENSMUSG00000030681	1.06604	8.73e-06
Parp10	ENSMUSG00000063268	ENSMUSG00000063268	1.02197	8.86e-06
Tgfbi	ENSMUSG00000035493	ENSMUSG00000035493	1.21353	9.17e-06
Entpd1	ENSMUSG00000048120	ENSMUSG00000048120	1.15274	9.24e-06
Rspo1	ENSMUSG00000028871	ENSMUSG00000028871	3.74496	9.87e-06
Ccdc102a	ENSMUSG00000063605	ENSMUSG00000063605	2.1512	9.96e-06
Itgb7	ENSMUSG00000001281	ENSMUSG00000001281	0.855531	1.02e-05
Spon1	ENSMUSG00000038156	ENSMUSG00000038156	6.29066	1.42e-05
Ifi47	ENSMUSG00000078920	ENSMUSG00000078920	1.15578	1.42e-05
Tgm2	ENSMUSG00000037820	ENSMUSG00000037820	1.64019	1.44e-05
Nkg7	ENSMUSG00000004612	ENSMUSG00000004612	1.23264	1.44e-05
H2-Q10	ENSMUSG00000067235	ENSMUSG00000067235	1.108	1.44e-05
Ccl9	ENSMUSG00000019122	ENSMUSG00000019122	0.987293	1.44e-05
Slfn5	ENSMUSG00000054404	ENSMUSG00000054404	1.0222	1.51e-05
Fxyd5	ENSMUSG00000009687	ENSMUSG00000009687	0.865745	1.56e-05
Adap1	ENSMUSG00000056413	ENSMUSG00000056413	1.24575	1.57e-05
Ccl6	ENSMUSG00000018927	ENSMUSG00000018927	0.866131	1.57e-05
Nrp1	ENSMUSG00000025810	ENSMUSG00000025810	1.83798	1.73e-05
Clec4a1	ENSMUSG00000049037	ENSMUSG00000049037	1.08961	1.82e-05
Tapbp	ENSMUSG00000024308	ENSMUSG00000024308	0.778256	1.84e-05
Vamp8	ENSMUSG00000050732	ENSMUSG00000050732	0.965452	1.89e-05
Hexim2	ENSMUSG00000043372	ENSMUSG00000043372	1.39255	1.99e-05
Plxnb2	ENSMUSG00000036606	ENSMUSG00000036606	1.09301	1.99e-05
Fcer1g	ENSMUSG00000058715	ENSMUSG00000058715	1.06646	1.99e-05
Stat2	ENSMUSG00000040033	ENSMUSG00000040033	1.14578	2e-05
Cd68	ENSMUSG00000018774	ENSMUSG00000018774	1.28395	2.05e-05
Tbkbp1	ENSMUSG00000038517	ENSMUSG00000038517	1.44345	2.21e-05
Mcpt8	ENSMUSG00000022157	ENSMUSG00000022157	1.9078	2.27e-05
Acot7	ENSMUSG00000028937	ENSMUSG00000028937	0.992453	2.32e-05
Ms4a8a	ENSMUSG00000024730	ENSMUSG00000024730	2.28884	2.45e-05
Fgl2	ENSMUSG00000039899	ENSMUSG00000039899	1.18995	2.48e-05
Snx20	ENSMUSG00000031662	ENSMUSG00000031662	1.00319	2.65e-05
Ctss	ENSMUSG00000038642	ENSMUSG00000038642	0.99252	2.66e-05
Pld4	ENSMUSG00000052160	ENSMUSG00000052160	1.00779	2.82e-05
Aldh3b1	ENSMUSG00000024885	ENSMUSG00000024885	1.0891	2.91e-05
Cybb	ENSMUSG00000015340	ENSMUSG00000015340	0.881611	2.91e-05
Ccdc88b	ENSMUSG00000047810	ENSMUSG00000047810	0.82034	2.98e-05
AB124611	ENSMUSG00000057191	ENSMUSG00000057191	0.779674	3.18e-05
Psmb10	ENSMUSG00000031897	ENSMUSG00000031897	0.954198	3.47e-05
Tnfrsf1a	ENSMUSG00000030341	ENSMUSG00000030341	1.02404	3.55e-05
Sdc3	ENSMUSG00000025743	ENSMUSG00000025743	1.14	3.56e-05
Myo1f	ENSMUSG00000024300	ENSMUSG00000024300	0.997613	3.68e-05
Man2b1	ENSMUSG00000005142	ENSMUSG00000005142	0.732959	4.07e-05
Jaml	ENSMUSG00000048534	ENSMUSG00000048534	0.891049	4.22e-05
Stfa2l1	ENSMUSG00000059657	ENSMUSG00000059657	1.63948	4.28e-05
Cd8a	ENSMUSG00000053977	ENSMUSG00000053977	1.49681	4.32e-05
Cdkn1a	ENSMUSG00000023067	ENSMUSG00000023067	2.49047	4.54e-05
Pnp	ENSMUSG00000115338	ENSMUSG00000115338	1.48323	4.59e-05
Cebpb	ENSMUSG00000056501	ENSMUSG00000056501	1.19083	5.31e-05
Lrg1	ENSMUSG00000037095	ENSMUSG00000037095	1.51917	5.44e-05
Ighg2b	ENSMUSG00000076613	ENSMUSG00000076613	3.61553	5.96e-05
Gyg	ENSMUSG00000019528	ENSMUSG00000019528	1.26159	6.04e-05
Ifi44	ENSMUSG00000028037	ENSMUSG00000028037	1.13051	6.04e-05
Igsf6	ENSMUSG00000035004	ENSMUSG00000035004	1.17521	7.02e-05
Klri2	ENSMUSG00000043932	ENSMUSG00000043932	1.75219	7.18e-05
Rab44	ENSMUSG00000064147	ENSMUSG00000064147	1.32628	7.46e-05
Cyba	ENSMUSG00000006519	ENSMUSG00000006519	0.909185	7.54e-05
Zfp385a	ENSMUSG00000000552	ENSMUSG00000000552	1.37191	7.85e-05
Fes	ENSMUSG00000053158	ENSMUSG00000053158	0.951099	8.11e-05
Il13ra1	ENSMUSG00000017057	ENSMUSG00000017057	1.04532	8.15e-05
Nlrc5	ENSMUSG00000074151	ENSMUSG00000074151	1.08236	8.43e-05
Ly6i	ENSMUSG00000022586	ENSMUSG00000022586	3.14854	8.54e-05
Il18bp	ENSMUSG00000070427	ENSMUSG00000070427	2.64662	8.54e-05
Serpinb10	ENSMUSG00000092572	ENSMUSG00000092572	1.5406	8.55e-05
Parp12	ENSMUSG00000038507	ENSMUSG00000038507	1.52608	9.18e-05
Vcan	ENSMUSG00000021614	ENSMUSG00000021614	3.42831	9.25e-05
Pik3r6	ENSMUSG00000046207	ENSMUSG00000046207	1.40555	9.32e-05
Trim12c	ENSMUSG00000057143	ENSMUSG00000057143	0.666072	9.32e-05
Rara	ENSMUSG00000037992	ENSMUSG00000037992	0.97941	9.44e-05
Gusb	ENSMUSG00000025534	ENSMUSG00000025534	1.13843	9.59e-05
Hck	ENSMUSG00000003283	ENSMUSG00000003283	0.919272	0.000107959
Spink2	ENSMUSG00000053030	ENSMUSG00000053030	6.2126	0.000111519
H2-Q6	ENSMUSG00000073409	ENSMUSG00000073409	1.00683	0.000112729
Mrpl33	ENSMUSG00000106918	ENSMUSG00000106918	1.01592	0.000115598
Clec5a	ENSMUSG00000029915	ENSMUSG00000029915	1.69624	0.000117029
Scarb1	ENSMUSG00000037936	ENSMUSG00000037936	1.35237	0.000117029
Ms4a6c	ENSMUSG00000079419	ENSMUSG00000079419	0.985662	0.000125862
Lrrk1	ENSMUSG00000015133	ENSMUSG00000015133	1.30746	0.00012607
Sem1	ENSMUSG00000042541	ENSMUSG00000042541	0.932458	0.000126737
Ccr2	ENSMUSG00000049103	ENSMUSG00000049103	1.03396	0.000127644
Ncr1	ENSMUSG00000062524	ENSMUSG00000062524	1.18112	0.000133218
Hip1	ENSMUSG00000039959	ENSMUSG00000039959	1.00765	0.000135079
Pak1	ENSMUSG00000030774	ENSMUSG00000030774	1.59069	0.000148459
G6pdx	ENSMUSG00000031400	ENSMUSG00000031400	0.862033	0.000149673
Cebpd	ENSMUSG00000071637	ENSMUSG00000071637	1.01531	0.000151183
Slfn2	ENSMUSG00000072620	ENSMUSG00000072620	0.631495	0.000152314
Pxn	ENSMUSG00000029528	ENSMUSG00000029528	0.884103	0.000159739
Prr5l	ENSMUSG00000032841	ENSMUSG00000032841	1.09473	0.000163961
Nrros	ENSMUSG00000052384	ENSMUSG00000052384	0.700891	0.000163961
Sema4a	ENSMUSG00000028064	ENSMUSG00000028064	0.921269	0.000165472
Adgrg5	ENSMUSG00000061577	ENSMUSG00000061577	1.3799	0.00016921
Ubtd1	ENSMUSG00000025171	ENSMUSG00000025171	1.29803	0.000191915
Lilr4b	ENSMUSG00000112023	ENSMUSG00000112023	1.25112	0.000192017
Psme1	ENSMUSG00000022216	ENSMUSG00000022216	0.804611	0.000192698
Gatm	ENSMUSG00000027199	ENSMUSG00000027199	1.94159	0.000210513
Ccl24	ENSMUSG00000004814	ENSMUSG00000004814	2.62898	0.000212171
Serpinb6b	ENSMUSG00000042842	ENSMUSG00000042842	1.78677	0.000212171
Emilin2	ENSMUSG00000024053	ENSMUSG00000024053	1.09528	0.000212171
H2-K2	ENSMUSG00000067203	ENSMUSG00000067203	0.8778	0.000227049
Clec4a2	ENSMUSG00000030148	ENSMUSG00000030148	1.21599	0.000258115
Msr1	ENSMUSG00000025044	ENSMUSG00000025044	1.61057	0.000261774
H2-T10	ENSMUSG00000079491	ENSMUSG00000079491	1.33618	0.000261774
Msantd3	ENSMUSG00000039693	ENSMUSG00000039693	4.45307	0.000267591
Plod3	ENSMUSG00000004846	ENSMUSG00000004846	1.07031	0.000281559
Ltbr	ENSMUSG00000030339	ENSMUSG00000030339	1.04723	0.000285667
Tmem106a	ENSMUSG00000034947	ENSMUSG00000034947	1.63047	0.000287307
Akt1	ENSMUSG00000001729	ENSMUSG00000001729	0.668303	0.000302257
Gpi1	ENSMUSG00000036427	ENSMUSG00000036427	0.71701	0.000302666
Lst1	ENSMUSG00000073412	ENSMUSG00000073412	1.00232	0.000340366
Ifit1bl2	ENSMUSG00000067297	ENSMUSG00000067297	1.5498	0.000360275
Gngt2	ENSMUSG00000038811	ENSMUSG00000038811	1.28447	0.000370701
Pfkp	ENSMUSG00000021196	ENSMUSG00000021196	0.902831	0.000370701
Prss34	ENSMUSG00000056399	ENSMUSG00000056399	3.54729	0.000379625
Tlr13	ENSMUSG00000033777	ENSMUSG00000033777	1.24092	0.000379625
Ddit3	ENSMUSG00000025408	ENSMUSG00000025408	1.1423	0.000386679
Coro1b	ENSMUSG00000024835	ENSMUSG00000024835	0.735439	0.000390166
Rhog	ENSMUSG00000073982	ENSMUSG00000073982	0.811381	0.000390686
S100a8	ENSMUSG00000056054	ENSMUSG00000056054	0.996927	0.000391614
Fuca1	ENSMUSG00000028673	ENSMUSG00000028673	0.927014	0.000396764
Ccrl2	ENSMUSG00000043953	ENSMUSG00000043953	2.12826	0.000401168
Serpinb9b	ENSMUSG00000021403	ENSMUSG00000021403	2.12527	0.000402942
Iqsec2	ENSMUSG00000041115	ENSMUSG00000041115	3.12713	0.000419281
Hopx	ENSMUSG00000059325	ENSMUSG00000059325	1.89962	0.000425774
Cstdc5	ENSMUSG00000071561	ENSMUSG00000071561	1.6	0.000440108
Mfsd5	ENSMUSG00000045665	ENSMUSG00000045665	0.95164	0.000456691
Irgm2	ENSMUSG00000069874	ENSMUSG00000069874	1.2823	0.000471986
Myd88	ENSMUSG00000032508	ENSMUSG00000032508	0.964805	0.000495588
P2ry13	ENSMUSG00000036362	ENSMUSG00000036362	1.3809	0.000498424
Ifi204	ENSMUSG00000073489	ENSMUSG00000073489	1.05501	0.00051061
Trpm2	ENSMUSG00000009292	ENSMUSG00000009292	1.02228	0.000513489
Upp1	ENSMUSG00000020407	ENSMUSG00000020407	2.97141	0.000540349
Hcls1	ENSMUSG00000022831	ENSMUSG00000022831	0.670715	0.000620221
Ctsz	ENSMUSG00000016256	ENSMUSG00000016256	0.675057	0.000659981
Gbp7	ENSMUSG00000040253	ENSMUSG00000040253	1.10266	0.000666631
Crlf2	ENSMUSG00000033467	ENSMUSG00000033467	0.954359	0.000666631
C1qtnf6	ENSMUSG00000022440	ENSMUSG00000022440	2.48965	0.000673434
Igtp	ENSMUSG00000078853	ENSMUSG00000078853	0.770845	0.000679267
Il1a	ENSMUSG00000027399	ENSMUSG00000027399	5.48595	0.0007
Slc31a2	ENSMUSG00000066152	ENSMUSG00000066152	1.63972	0.000743793
Pram1	ENSMUSG00000032739	ENSMUSG00000032739	1.26159	0.000766162
Akr1a1	ENSMUSG00000028692	ENSMUSG00000028692	0.672328	0.000795256
Tppp3	ENSMUSG00000014846	ENSMUSG00000014846	1.21898	0.000803801
H2-Q2	ENSMUSG00000091705	ENSMUSG00000091705	1.33008	0.000814202
Cyp27a1	ENSMUSG00000026170	ENSMUSG00000026170	1.04467	0.000814202
Cmtm7	ENSMUSG00000032436	ENSMUSG00000032436	0.958133	0.000814202
Nod2	ENSMUSG00000055994	ENSMUSG00000055994	1.47552	0.000852419
Hlx	ENSMUSG00000039377	ENSMUSG00000039377	1.17876	0.000910896
Hk3	ENSMUSG00000025877	ENSMUSG00000025877	1.111	0.000930958
Lamtor4	ENSMUSG00000050552	ENSMUSG00000050552	1.01389	0.000948159
Tnfaip2	ENSMUSG00000021281	ENSMUSG00000021281	1.18766	0.000970682
Slc15a3	ENSMUSG00000024737	ENSMUSG00000024737	1.31059	0.00100124
Apobr	ENSMUSG00000042759	ENSMUSG00000042759	0.993561	0.00101723
Cstdc4	ENSMUSG00000079597	ENSMUSG00000079597	1.45929	0.00102548
Smpdl3b	ENSMUSG00000028885	ENSMUSG00000028885	1.3579	0.00103171
Nod1	ENSMUSG00000038058	ENSMUSG00000038058	1.1052	0.00107989
Prf1	ENSMUSG00000037202	ENSMUSG00000037202	1.03627	0.00110007
Gpc1	ENSMUSG00000034220	ENSMUSG00000034220	1.70263	0.00110219
Palm	ENSMUSG00000035863	ENSMUSG00000035863	1.27087	0.00110246
Ifi44l	ENSMUSG00000039146	ENSMUSG00000039146	1.29467	0.00117372
Adcy4	ENSMUSG00000022220	ENSMUSG00000022220	5.51056	0.00121141
Stfa2	ENSMUSG00000022902	ENSMUSG00000022902	2.72041	0.00121141
Selenon	ENSMUSG00000050989	ENSMUSG00000050989	1.15287	0.00121141
Ssbp4	ENSMUSG00000070003	ENSMUSG00000070003	0.791701	0.00121141
Icam1	ENSMUSG00000037405	ENSMUSG00000037405	1.07098	0.00122503
Gm11127	ENSMUSG00000079492	ENSMUSG00000079492	0.947279	0.0012923
Tyk2	ENSMUSG00000032175	ENSMUSG00000032175	0.74841	0.00132404
Ifi202b	ENSMUSG00000026535	ENSMUSG00000026535	1.2841	0.00132768
Atrnl1	ENSMUSG00000054843	ENSMUSG00000054843	1.74705	0.00137379
Arpc1b	ENSMUSG00000029622	ENSMUSG00000029622	0.595881	0.00141094
Adgrb1	ENSMUSG00000034730	ENSMUSG00000034730	6.05455	0.00141377
Arid5a	ENSMUSG00000037447	ENSMUSG00000037447	0.811277	0.00144181
Dcxr	ENSMUSG00000039450	ENSMUSG00000039450	2.07886	0.00148492
Cst3	ENSMUSG00000027447	ENSMUSG00000027447	0.588154	0.00150752
Gm2a	ENSMUSG00000000594	ENSMUSG00000000594	0.720931	0.00151607
Glud1	ENSMUSG00000021794	ENSMUSG00000021794	0.637913	0.00152505
Il2rb	ENSMUSG00000068227	ENSMUSG00000068227	0.769279	0.00160151
Dgat1	ENSMUSG00000022555	ENSMUSG00000022555	1.27653	0.00161038
Cyp11a1	ENSMUSG00000032323	ENSMUSG00000032323	1.31555	0.00166517
Pstpip1	ENSMUSG00000032322	ENSMUSG00000032322	0.758326	0.00166517
Bst2	ENSMUSG00000046718	ENSMUSG00000046718	0.941431	0.00166994
Fgr	ENSMUSG00000028874	ENSMUSG00000028874	0.860177	0.00169416
Sp140	ENSMUSG00000070031	ENSMUSG00000070031	1.07133	0.0017042
Gpr141	ENSMUSG00000053101	ENSMUSG00000053101	1.5107	0.00174704
Tns3	ENSMUSG00000020422	ENSMUSG00000020422	1.31378	0.00174704
Nadk	ENSMUSG00000029063	ENSMUSG00000029063	0.688284	0.00174704
Tmem40	ENSMUSG00000059900	ENSMUSG00000059900	0.750199	0.00177272
Pkm	ENSMUSG00000032294	ENSMUSG00000032294	0.641802	0.00178795
Gpr35	ENSMUSG00000026271	ENSMUSG00000026271	1.31992	0.0018027
Clec4a3	ENSMUSG00000043832	ENSMUSG00000043832	0.883215	0.0018027
Rnh1	ENSMUSG00000038650	ENSMUSG00000038650	0.823382	0.00181472
S100a11	ENSMUSG00000027907	ENSMUSG00000027907	1.00831	0.00183875
Treml4	ENSMUSG00000051682	ENSMUSG00000051682	0.937256	0.00191561
Slfn1	ENSMUSG00000078763	ENSMUSG00000078763	0.616038	0.00196471
Tnfsf14	ENSMUSG00000005824	ENSMUSG00000005824	0.825113	0.00197111
Plekho2	ENSMUSG00000050721	ENSMUSG00000050721	0.882786	0.00199534
Lair1	ENSMUSG00000055541	ENSMUSG00000055541	1.20799	0.00211545
Mapkapk2	ENSMUSG00000016528	ENSMUSG00000016528	0.645192	0.00211545
Aprt	ENSMUSG00000006589	ENSMUSG00000006589	0.958301	0.00211591
Cd300a	ENSMUSG00000034652	ENSMUSG00000034652	0.705842	0.0021649
Ifitm6	ENSMUSG00000059108	ENSMUSG00000059108	0.977773	0.00219572
Mmp8	ENSMUSG00000005800	ENSMUSG00000005800	1.09252	0.00223321
Vim	ENSMUSG00000026728	ENSMUSG00000026728	0.721439	0.00224784
Prelid1	ENSMUSG00000021486	ENSMUSG00000021486	0.649213	0.0022614
Dram1	ENSMUSG00000020057	ENSMUSG00000020057	1.72059	0.00227471
Gm5150	ENSMUSG00000078780	ENSMUSG00000078780	1.23943	0.00243743
Xbp1	ENSMUSG00000020484	ENSMUSG00000020484	0.814036	0.00249052
Sigmar1	ENSMUSG00000036078	ENSMUSG00000036078	1.31696	0.00250836
Lrp1	ENSMUSG00000040249	ENSMUSG00000040249	1.06262	0.0025284
Adam15	ENSMUSG00000028041	ENSMUSG00000028041	0.918147	0.00266025
Ccdc12	ENSMUSG00000019659	ENSMUSG00000019659	0.654974	0.00279751
Napsa	ENSMUSG00000002204	ENSMUSG00000002204	0.774319	0.00280019
Gnb2	ENSMUSG00000029713	ENSMUSG00000029713	0.533986	0.00280519
Galnt9	ENSMUSG00000033316	ENSMUSG00000033316	1.48131	0.00286972
Anxa1	ENSMUSG00000024659	ENSMUSG00000024659	0.774634	0.00294117
Ifit1	ENSMUSG00000034459	ENSMUSG00000034459	0.996024	0.0030112
Csf1r	ENSMUSG00000024621	ENSMUSG00000024621	0.862814	0.00305129
Cndp2	ENSMUSG00000024644	ENSMUSG00000024644	0.727746	0.00308736
Clic1	ENSMUSG00000007041	ENSMUSG00000007041	0.657568	0.00310076
Tmem37	ENSMUSG00000050777	ENSMUSG00000050777	2.41347	0.00334773
Il1f9	ENSMUSG00000044103	ENSMUSG00000044103	1.06484	0.00336686
Pilra	ENSMUSG00000046245	ENSMUSG00000046245	0.952483	0.00338406
Rasgrp4	ENSMUSG00000030589	ENSMUSG00000030589	1.06909	0.0036308
Csf2ra	ENSMUSG00000059326	ENSMUSG00000059326	0.863802	0.00370985
Map3k11	ENSMUSG00000004054	ENSMUSG00000004054	0.726647	0.00375415
Slc31a1	ENSMUSG00000066150	ENSMUSG00000066150	1.20866	0.00383983
Mvd	ENSMUSG00000006517	ENSMUSG00000006517	1.20953	0.00405759
Atp10a	ENSMUSG00000025324	ENSMUSG00000025324	1.63776	0.00406285
Il1b	ENSMUSG00000027398	ENSMUSG00000027398	0.761257	0.0042249
Steap4	ENSMUSG00000012428	ENSMUSG00000012428	1.30857	0.00422714
Tspo	ENSMUSG00000041736	ENSMUSG00000041736	0.548351	0.00422714
Cotl1	ENSMUSG00000031827	ENSMUSG00000031827	0.553595	0.00442617
Pgd	ENSMUSG00000028961	ENSMUSG00000028961	0.614544	0.00443743
Cdk2ap2	ENSMUSG00000024856	ENSMUSG00000024856	0.691719	0.00448038
Cpq	ENSMUSG00000039007	ENSMUSG00000039007	2.01468	0.00451054
Abca9	ENSMUSG00000041797	ENSMUSG00000041797	1.2767	0.00455904
Mrgpra2b	ENSMUSG00000096719	ENSMUSG00000096719	1.52658	0.00469416
Idh1	ENSMUSG00000025950	ENSMUSG00000025950	0.914025	0.004722
Cstdc6	ENSMUSG00000079594	ENSMUSG00000079594	2.73525	0.00476041
Stab1	ENSMUSG00000042286	ENSMUSG00000042286	2.92139	0.00481417
Ltb4r1	ENSMUSG00000046908	ENSMUSG00000046908	1.14022	0.00481417
Tor3a	ENSMUSG00000060519	ENSMUSG00000060519	1.13687	0.00497613
Themis2	ENSMUSG00000037731	ENSMUSG00000037731	0.803827	0.00499376
Vsir	ENSMUSG00000020101	ENSMUSG00000020101	0.557853	0.00509058
Lyl1	ENSMUSG00000034041	ENSMUSG00000034041	0.533705	0.00509852
Glipr2	ENSMUSG00000028480	ENSMUSG00000028480	0.60381	0.00518419
Rab3d	ENSMUSG00000019066	ENSMUSG00000019066	1.21303	0.005321
P2ry2	ENSMUSG00000032860	ENSMUSG00000032860	1.72733	0.00545389
Dbi	ENSMUSG00000026385	ENSMUSG00000026385	0.99056	0.00553351
Orai1	ENSMUSG00000049686	ENSMUSG00000049686	0.676521	0.00564994
Ctsa	ENSMUSG00000017760	ENSMUSG00000017760	0.66939	0.00581045
Rgs9	ENSMUSG00000020599	ENSMUSG00000020599	3.56368	0.00604546
Eno1	ENSMUSG00000063524	ENSMUSG00000063524	0.734156	0.00610165
Atf5	ENSMUSG00000038539	ENSMUSG00000038539	0.938424	0.0062163
Cxcr2	ENSMUSG00000026180	ENSMUSG00000026180	0.838251	0.00649148
Mocs1	ENSMUSG00000064120	ENSMUSG00000064120	0.970359	0.00657937
Ntng2	ENSMUSG00000035513	ENSMUSG00000035513	1.32214	0.00658818
Rasa4	ENSMUSG00000004952	ENSMUSG00000004952	1.23069	0.00661208
Abr	ENSMUSG00000017631	ENSMUSG00000017631	0.772695	0.00661208
N4bp1	ENSMUSG00000031652	ENSMUSG00000031652	0.759226	0.00692813
Slc2a6	ENSMUSG00000036067	ENSMUSG00000036067	1.19536	0.00703938
Mapkapk3	ENSMUSG00000032577	ENSMUSG00000032577	1.12151	0.0070906
Card9	ENSMUSG00000026928	ENSMUSG00000026928	0.831473	0.0070906
Unc93b1	ENSMUSG00000036908	ENSMUSG00000036908	0.52093	0.0070906
Cd300lf	ENSMUSG00000047798	ENSMUSG00000047798	0.938644	0.00709407
Pygl	ENSMUSG00000021069	ENSMUSG00000021069	0.770883	0.00711454
Bcl3	ENSMUSG00000053175	ENSMUSG00000053175	0.825001	0.0072313
Csf3r	ENSMUSG00000028859	ENSMUSG00000028859	0.849321	0.00739918
Mefv	ENSMUSG00000022534	ENSMUSG00000022534	1.08399	0.00748068
Mcemp1	ENSMUSG00000013974	ENSMUSG00000013974	1.08501	0.00750375
Fn1	ENSMUSG00000026193	ENSMUSG00000026193	1.01413	0.00751532
Tpgs1	ENSMUSG00000020308	ENSMUSG00000020308	0.905523	0.00764395
Epsti1	ENSMUSG00000022014	ENSMUSG00000022014	1.0284	0.00767948
Zfp710	ENSMUSG00000048897	ENSMUSG00000048897	0.741674	0.0077794
Emb	ENSMUSG00000021728	ENSMUSG00000021728	0.511758	0.00782426
Dtx3l	ENSMUSG00000049502	ENSMUSG00000049502	0.610329	0.00788603
Itgal	ENSMUSG00000030830	ENSMUSG00000030830	0.615531	0.00790264
2510009E07Rik	ENSMUSG00000043391	ENSMUSG00000043391	1.28744	0.00794053
Tap2	ENSMUSG00000024339	ENSMUSG00000024339	0.83459	0.00800399
Clec12a	ENSMUSG00000053063	ENSMUSG00000053063	0.917246	0.00808238
Tnfsf13b	ENSMUSG00000031497	ENSMUSG00000031497	1.65043	0.00825158
Bst1	ENSMUSG00000029082	ENSMUSG00000029082	1.19026	0.00825158
Tbx21	ENSMUSG00000001444	ENSMUSG00000001444	1.05517	0.00826452
C5ar1	ENSMUSG00000049130	ENSMUSG00000049130	0.89752	0.00826452
Arhgef37	ENSMUSG00000045094	ENSMUSG00000045094	1.27908	0.00847974
Zdhhc7	ENSMUSG00000031823	ENSMUSG00000031823	0.607425	0.00847974
Mxd3	ENSMUSG00000021485	ENSMUSG00000021485	4.29194	0.0087357
Selplg	ENSMUSG00000048163	ENSMUSG00000048163	0.754731	0.0087357
Lamtor2	ENSMUSG00000028062	ENSMUSG00000028062	0.875085	0.00881956
Rnd1	ENSMUSG00000054855	ENSMUSG00000054855	1.72134	0.00902787
Npc2	ENSMUSG00000021242	ENSMUSG00000021242	0.579962	0.00902787
Slc11a1	ENSMUSG00000026177	ENSMUSG00000026177	0.843668	0.00905687
Ripk1	ENSMUSG00000021408	ENSMUSG00000021408	0.741231	0.00918983
Trim69	ENSMUSG00000033368	ENSMUSG00000033368	4.68765	0.00919379
Crip1	ENSMUSG00000006360	ENSMUSG00000006360	0.780571	0.00939563
Trappc1	ENSMUSG00000049299	ENSMUSG00000049299	0.929274	0.00945049
Jak3	ENSMUSG00000031805	ENSMUSG00000031805	0.681508	0.00973218
Rab1b	ENSMUSG00000024870	ENSMUSG00000024870	0.509664	0.00974036
Glmp	ENSMUSG00000001418	ENSMUSG00000001418	0.693806	0.00980482
Slc25a11	ENSMUSG00000014606	ENSMUSG00000014606	0.693533	0.00998695
Ppp2r5d	ENSMUSG00000059409	ENSMUSG00000059409	0.822044	0.0100512
Gcnt2	ENSMUSG00000021360	ENSMUSG00000021360	0.746024	0.0103858
Mx1	ENSMUSG00000000386	ENSMUSG00000000386	1.29134	0.010695
Srd5a3	ENSMUSG00000029233	ENSMUSG00000029233	0.832741	0.010695
Ptpn1	ENSMUSG00000027540	ENSMUSG00000027540	0.540629	0.010695
Eno3	ENSMUSG00000060600	ENSMUSG00000060600	0.889222	0.0112509
Sat1	ENSMUSG00000025283	ENSMUSG00000025283	0.602378	0.0112655
Nampt	ENSMUSG00000020572	ENSMUSG00000020572	0.927647	0.0112937
Sema6b	ENSMUSG00000001227	ENSMUSG00000001227	2.22454	0.0114269
Parp14	ENSMUSG00000034422	ENSMUSG00000034422	0.662129	0.0115305
Ppt1	ENSMUSG00000028657	ENSMUSG00000028657	0.65977	0.011615
Psma7	ENSMUSG00000027566	ENSMUSG00000027566	0.773047	0.0116811
Lsp1	ENSMUSG00000018819	ENSMUSG00000018819	0.578179	0.0121555
Ly6g	ENSMUSG00000022582	ENSMUSG00000022582	2.38382	0.0121616
Por	ENSMUSG00000005514	ENSMUSG00000005514	0.703395	0.0124248
Klf10	ENSMUSG00000037465	ENSMUSG00000037465	1.0495	0.0125082
Prtn3	ENSMUSG00000057729	ENSMUSG00000057729	2.57104	0.012721
Dedd2	ENSMUSG00000054499	ENSMUSG00000054499	0.687786	0.0130348
Tlr2	ENSMUSG00000027995	ENSMUSG00000027995	1.13743	0.0131042
Exosc5	ENSMUSG00000061286	ENSMUSG00000061286	0.938833	0.0133169
Gm5431	ENSMUSG00000058163	ENSMUSG00000058163	1.70463	0.0134261
Mcub	ENSMUSG00000027994	ENSMUSG00000027994	1.08763	0.0136703
Fbxw8	ENSMUSG00000032867	ENSMUSG00000032867	1.12523	0.0136759
Plaur	ENSMUSG00000046223	ENSMUSG00000046223	0.936769	0.013879
Plod1	ENSMUSG00000019055	ENSMUSG00000019055	1.26577	0.0139802
Il1rl1	ENSMUSG00000026069	ENSMUSG00000026069	1.40423	0.0140534
Abcd1	ENSMUSG00000031378	ENSMUSG00000031378	0.746153	0.0141651
Dbnl	ENSMUSG00000020476	ENSMUSG00000020476	0.553516	0.0144054
Pdia6	ENSMUSG00000020571	ENSMUSG00000020571	0.696652	0.0145635
Erp29	ENSMUSG00000029616	ENSMUSG00000029616	0.671593	0.0145635
Tlr11	ENSMUSG00000051969	ENSMUSG00000051969	1.89025	0.0147826
Ocel1	ENSMUSG00000002396	ENSMUSG00000002396	0.822171	0.0150252
Slc16a3	ENSMUSG00000025161	ENSMUSG00000025161	0.975632	0.0151692
Cyth4	ENSMUSG00000018008	ENSMUSG00000018008	0.595679	0.0154689
Rrbp1	ENSMUSG00000027422	ENSMUSG00000027422	0.644349	0.0156725
Agap1	ENSMUSG00000055013	ENSMUSG00000055013	1.9378	0.0157162
Plscr3	ENSMUSG00000019461	ENSMUSG00000019461	1.15185	0.0157162
Emilin1	ENSMUSG00000029163	ENSMUSG00000029163	1.01884	0.0157218
Slc25a5	ENSMUSG00000016319	ENSMUSG00000016319	0.579983	0.0157218
Plxdc1	ENSMUSG00000017417	ENSMUSG00000017417	2.13378	0.0158411
Gsdmd	ENSMUSG00000022575	ENSMUSG00000022575	0.660708	0.0158411
Slamf8	ENSMUSG00000053318	ENSMUSG00000053318	2.36097	0.0160367
Slc28a2	ENSMUSG00000027219	ENSMUSG00000027219	0.995944	0.0160367
Proser2	ENSMUSG00000045319	ENSMUSG00000045319	0.959788	0.0164322
Tgm1	ENSMUSG00000022218	ENSMUSG00000022218	2.41762	0.0169483
Acsl5	ENSMUSG00000024981	ENSMUSG00000024981	0.675827	0.0169483
Rassf4	ENSMUSG00000042129	ENSMUSG00000042129	0.738047	0.0172823
Riox1	ENSMUSG00000046791	ENSMUSG00000046791	1.31423	0.0174168
Ifnlr1	ENSMUSG00000062157	ENSMUSG00000062157	2.31116	0.0179744
Zyx	ENSMUSG00000029860	ENSMUSG00000029860	0.691238	0.0183786
Eepd1	ENSMUSG00000036611	ENSMUSG00000036611	1.57607	0.01854
Dusp22	ENSMUSG00000069255	ENSMUSG00000069255	1.28214	0.0187331
Ptpro	ENSMUSG00000030223	ENSMUSG00000030223	0.807764	0.0187627
Amdhd2	ENSMUSG00000036820	ENSMUSG00000036820	0.961976	0.0188249
Lag3	ENSMUSG00000030124	ENSMUSG00000030124	2.39125	0.0190207
Adssl1	ENSMUSG00000011148	ENSMUSG00000011148	0.804497	0.0193433
Il1r1	ENSMUSG00000026072	ENSMUSG00000026072	4.35119	0.0195465
Agtrap	ENSMUSG00000029007	ENSMUSG00000029007	0.893095	0.0196808
Ufc1	ENSMUSG00000062963	ENSMUSG00000062963	1.18969	0.0201416
Map7d1	ENSMUSG00000028849	ENSMUSG00000028849	0.645325	0.0201416
Arrdc4	ENSMUSG00000042659	ENSMUSG00000042659	0.920639	0.0205707
Klra17	ENSMUSG00000014543	ENSMUSG00000014543	1.00171	0.0206776
Atp1a3	ENSMUSG00000040907	ENSMUSG00000040907	0.865595	0.0206776
Adgra2	ENSMUSG00000031486	ENSMUSG00000031486	5.09495	0.0210918
Rnf157	ENSMUSG00000052949	ENSMUSG00000052949	1.28749	0.0214366
Klrg1	ENSMUSG00000030114	ENSMUSG00000030114	1.2935	0.0214435
Id2	ENSMUSG00000020644	ENSMUSG00000020644	0.816494	0.0215229
Socs3	ENSMUSG00000053113	ENSMUSG00000053113	0.958308	0.0217405
Tpd52	ENSMUSG00000027506	ENSMUSG00000027506	0.627301	0.0219393
Bscl2	ENSMUSG00000071657	ENSMUSG00000071657	0.75258	0.0221041
Cd244a	ENSMUSG00000004709	ENSMUSG00000004709	0.90846	0.0222897
Psmc3	ENSMUSG00000002102	ENSMUSG00000002102	0.558153	0.0223455
Pomp	ENSMUSG00000029649	ENSMUSG00000029649	0.685415	0.0225342
Emp3	ENSMUSG00000040212	ENSMUSG00000040212	0.721097	0.0228009
Tmem51	ENSMUSG00000040616	ENSMUSG00000040616	1.42041	0.0231939
Lrrc59	ENSMUSG00000020869	ENSMUSG00000020869	0.878731	0.0233462
1600010M07Rik	ENSMUSG00000101585	ENSMUSG00000101585	0.937689	0.0234302
Psmb2	ENSMUSG00000028837	ENSMUSG00000028837	0.752558	0.0237552
Tgfb1	ENSMUSG00000002603	ENSMUSG00000002603	0.52258	0.0238617
Usf1	ENSMUSG00000026641	ENSMUSG00000026641	0.868747	0.0240587
Nfil3	ENSMUSG00000056749	ENSMUSG00000056749	1.12242	0.0241491
Gpsm3	ENSMUSG00000034786	ENSMUSG00000034786	0.540438	0.0242183
Sirpa	ENSMUSG00000037902	ENSMUSG00000037902	0.696376	0.0244586
Plekhg3	ENSMUSG00000052609	ENSMUSG00000052609	0.855834	0.0247949
Gvin2	ENSMUSG00000078606	ENSMUSG00000078606	1.17599	0.0248592
Cyp4f16	ENSMUSG00000048440	ENSMUSG00000048440	1.0032	0.0252552
Rab32	ENSMUSG00000019832	ENSMUSG00000019832	0.909728	0.0252552
Abcd2	ENSMUSG00000055782	ENSMUSG00000055782	1.04209	0.0258784
Clec4e	ENSMUSG00000030142	ENSMUSG00000030142	0.852316	0.0258784
Hdlbp	ENSMUSG00000034088	ENSMUSG00000034088	0.574536	0.0258975
Lama5	ENSMUSG00000015647	ENSMUSG00000015647	2.00548	0.0260446
C3ar1	ENSMUSG00000040552	ENSMUSG00000040552	1.70982	0.0267508
Snrpc	ENSMUSG00000024217	ENSMUSG00000024217	0.808462	0.0269207
Trim30a	ENSMUSG00000030921	ENSMUSG00000030921	0.524356	0.0270773
Mmp14	ENSMUSG00000000957	ENSMUSG00000000957	3.88801	0.0273798
Ndst2	ENSMUSG00000039308	ENSMUSG00000039308	0.786982	0.0273798
Ifi35	ENSMUSG00000010358	ENSMUSG00000010358	0.690915	0.0273798
Metrnl	ENSMUSG00000039208	ENSMUSG00000039208	0.816592	0.0278415
Tigit	ENSMUSG00000071552	ENSMUSG00000071552	2.59711	0.0279144
Lpar2	ENSMUSG00000031861	ENSMUSG00000031861	2.2103	0.0279144
Pradc1	ENSMUSG00000030008	ENSMUSG00000030008	1.739	0.0279144
Arhgdia	ENSMUSG00000025132	ENSMUSG00000025132	0.530222	0.0285775
Chil1	ENSMUSG00000064246	ENSMUSG00000064246	1.04159	0.0290062
Cuta	ENSMUSG00000024194	ENSMUSG00000024194	0.674769	0.0290211
Clec4d	ENSMUSG00000030144	ENSMUSG00000030144	0.637878	0.0290211
Inka1	ENSMUSG00000042106	ENSMUSG00000042106	0.89623	0.0293034
Haus8	ENSMUSG00000035439	ENSMUSG00000035439	0.872399	0.0293034
Cyfip1	ENSMUSG00000030447	ENSMUSG00000030447	0.935468	0.0301924
Edem2	ENSMUSG00000038312	ENSMUSG00000038312	0.600652	0.0305225
Relt	ENSMUSG00000008318	ENSMUSG00000008318	0.687931	0.0305237
Nme2	ENSMUSG00000020857	ENSMUSG00000020857	0.576397	0.0305468
Rrm2	ENSMUSG00000020649	ENSMUSG00000020649	1.5668	0.0306643
Nabp1	ENSMUSG00000026107	ENSMUSG00000026107	0.80988	0.0306643
Tgtp2	ENSMUSG00000078921	ENSMUSG00000078921	0.734811	0.0308157
Psma4	ENSMUSG00000032301	ENSMUSG00000032301	0.738028	0.0309076
Scand1	ENSMUSG00000046229	ENSMUSG00000046229	0.511512	0.0309332
Ppfia4	ENSMUSG00000026458	ENSMUSG00000026458	0.805446	0.0310437
Creb3	ENSMUSG00000028466	ENSMUSG00000028466	0.822238	0.0313174
Mxd1	ENSMUSG00000001156	ENSMUSG00000001156	0.722618	0.0315007
Hspa8	ENSMUSG00000015656	ENSMUSG00000015656	0.59121	0.0316057
Qars	ENSMUSG00000032604	ENSMUSG00000032604	0.612498	0.0317528
Tuba8	ENSMUSG00000030137	ENSMUSG00000030137	0.752665	0.0320216
D8Ertd738e	ENSMUSG00000019362	ENSMUSG00000019362	0.57625	0.0320216
Itm2c	ENSMUSG00000026223	ENSMUSG00000026223	0.516851	0.0321739
H1f0	ENSMUSG00000096210	ENSMUSG00000096210	1.33484	0.0331381
Ech1	ENSMUSG00000053898	ENSMUSG00000053898	0.782303	0.0331381
Prcp	ENSMUSG00000061119	ENSMUSG00000061119	0.816816	0.0338113
P4hb	ENSMUSG00000025130	ENSMUSG00000025130	0.615203	0.0338113
Manbal	ENSMUSG00000063019	ENSMUSG00000063019	1.1001	0.0340625
Ppp1r3d	ENSMUSG00000049999	ENSMUSG00000049999	0.820434	0.0342703
Gm21188	ENSMUSG00000095609	ENSMUSG00000095609	1.02813	0.034363
Lgals3bp	ENSMUSG00000033880	ENSMUSG00000033880	0.857921	0.0344007
5031439G07Rik	ENSMUSG00000036046	ENSMUSG00000036046	0.702133	0.0346307
Snrpa	ENSMUSG00000061479	ENSMUSG00000061479	0.843869	0.034813
Cela1	ENSMUSG00000023031	ENSMUSG00000023031	0.622546	0.034813
Aurkb	ENSMUSG00000020897	ENSMUSG00000020897	2.35053	0.0354516
Nat9	ENSMUSG00000015542	ENSMUSG00000015542	1.20558	0.0357094
Bin3	ENSMUSG00000022089	ENSMUSG00000022089	0.598365	0.0357613
Mocos	ENSMUSG00000039616	ENSMUSG00000039616	1.01779	0.035951
Ifngr2	ENSMUSG00000022965	ENSMUSG00000022965	0.594708	0.035951
Anxa4	ENSMUSG00000029994	ENSMUSG00000029994	0.907574	0.0360485
Sirpb1c	ENSMUSG00000074677	ENSMUSG00000074677	0.907396	0.0362447
Arhgef10l	ENSMUSG00000040964	ENSMUSG00000040964	0.814009	0.0362447
Gm15922	ENSMUSG00000081665	ENSMUSG00000081665	1.0379	0.0362918
Lcn2	ENSMUSG00000026822	ENSMUSG00000026822	1.06738	0.0365155
Plbd1	ENSMUSG00000030214	ENSMUSG00000030214	0.624657	0.0372879
Lrp10	ENSMUSG00000022175	ENSMUSG00000022175	0.522829	0.0372879
Ifih1	ENSMUSG00000026896	ENSMUSG00000026896	0.856235	0.0376846
Pnkp	ENSMUSG00000002963	ENSMUSG00000002963	0.62606	0.0378415
Fam110a	ENSMUSG00000027459	ENSMUSG00000027459	1.67213	0.037951
Gfi1b	ENSMUSG00000026815	ENSMUSG00000026815	0.83766	0.0382652
Ndufc2	ENSMUSG00000030647	ENSMUSG00000030647	1.15096	0.0384569
Clcn7	ENSMUSG00000036636	ENSMUSG00000036636	0.970063	0.0388985
Mrpl52	ENSMUSG00000010406	ENSMUSG00000010406	0.895404	0.03911
Clec4g	ENSMUSG00000074491	ENSMUSG00000074491	1.75325	0.0395477
Crispld2	ENSMUSG00000031825	ENSMUSG00000031825	2.12155	0.0396005
Ppt2	ENSMUSG00000015474	ENSMUSG00000015474	1.03067	0.0396005
Cdc42ep5	ENSMUSG00000063838	ENSMUSG00000063838	0.648097	0.0396005
Nlrp12	ENSMUSG00000078817	ENSMUSG00000078817	0.874341	0.0397856
Pkdcc	ENSMUSG00000024247	ENSMUSG00000024247	2.00954	0.0400723
Klra3	ENSMUSG00000067591	ENSMUSG00000067591	1.03428	0.040522
Asah1	ENSMUSG00000031591	ENSMUSG00000031591	0.723061	0.040522
Xcr1	ENSMUSG00000060509	ENSMUSG00000060509	0.845563	0.0406658
Klra7	ENSMUSG00000067599	ENSMUSG00000067599	1.45916	0.0406824
Phf11b	ENSMUSG00000091649	ENSMUSG00000091649	0.916514	0.0406824
Alox5	ENSMUSG00000025701	ENSMUSG00000025701	0.848657	0.0407764
Sp110	ENSMUSG00000070034	ENSMUSG00000070034	0.651207	0.0414896
Pycard	ENSMUSG00000030793	ENSMUSG00000030793	0.901176	0.0418763
Arap3	ENSMUSG00000024451	ENSMUSG00000024451	0.5445	0.041931
Ptrhd1	ENSMUSG00000096199	ENSMUSG00000096199	2.63107	0.0420993
Sytl3	ENSMUSG00000041831	ENSMUSG00000041831	0.901293	0.0421068
Tpst2	ENSMUSG00000029344	ENSMUSG00000029344	0.556632	0.0422458
Slc12a9	ENSMUSG00000037344	ENSMUSG00000037344	0.827656	0.0424539
Ajuba	ENSMUSG00000022178	ENSMUSG00000022178	2.10743	0.0429243
Irak4	ENSMUSG00000059883	ENSMUSG00000059883	0.731946	0.0432413
Socs1	ENSMUSG00000038037	ENSMUSG00000038037	1.40786	0.0437071
Fkbp2	ENSMUSG00000056629	ENSMUSG00000056629	0.913279	0.0437206
Etv6	ENSMUSG00000030199	ENSMUSG00000030199	0.801701	0.0439147
Scarf1	ENSMUSG00000038188	ENSMUSG00000038188	1.9377	0.044417
Htra2	ENSMUSG00000068329	ENSMUSG00000068329	1.07819	0.0446635
Tspan13	ENSMUSG00000020577	ENSMUSG00000020577	0.582599	0.0448086
H2-DMa	ENSMUSG00000037649	ENSMUSG00000037649	0.615347	0.0450368
H2-Q7	ENSMUSG00000060550	ENSMUSG00000060550	1.49475	0.045529
Smtn	ENSMUSG00000020439	ENSMUSG00000020439	0.806426	0.045529
Pigt	ENSMUSG00000017721	ENSMUSG00000017721	0.679336	0.0458173
Rnase4	ENSMUSG00000021876	ENSMUSG00000021876	0.922058	0.0460658
Sh3bp2	ENSMUSG00000054520	ENSMUSG00000054520	0.642424	0.0462317
Soat2	ENSMUSG00000023045	ENSMUSG00000023045	1.81192	0.0463007
Galns	ENSMUSG00000015027	ENSMUSG00000015027	1.0585	0.0464271
Tmem50b	ENSMUSG00000022964	ENSMUSG00000022964	0.511508	0.0466218
Fam89b	ENSMUSG00000024939	ENSMUSG00000024939	0.619142	0.0468109
Igkv14-111	ENSMUSG00000095771	ENSMUSG00000095771	1.48105	0.0470508
Ddr1	ENSMUSG00000003534	ENSMUSG00000003534	3.12619	0.0472183
Nupr1	ENSMUSG00000030717	ENSMUSG00000030717	1.51764	0.0472294
Cmpk2	ENSMUSG00000020638	ENSMUSG00000020638	0.790327	0.0473006
Phlda3	ENSMUSG00000041801	ENSMUSG00000041801	1.22377	0.0473028
Csf1	ENSMUSG00000014599	ENSMUSG00000014599	0.899255	0.0484889
Apoc2	ENSMUSG00000002992	ENSMUSG00000002992	1.41282	0.0486195
Pdzk1ip1	ENSMUSG00000028716	ENSMUSG00000028716	0.587598	0.0489351
Gtf3c5	ENSMUSG00000026816	ENSMUSG00000026816	1.10055	0.0490531
Nfe2	ENSMUSG00000058794	ENSMUSG00000058794	0.630946	0.0492986
Csnk2b	ENSMUSG00000024387	ENSMUSG00000024387	0.61017	0.0496537
B430306N03Rik	ENSMUSG00000043740	ENSMUSG00000043740	0.8223	0.049705
Fosl2	ENSMUSG00000029135	ENSMUSG00000029135	0.75801	0.0498719
Dynlt2b	ENSMUSG00000014075	ENSMUSG00000014075	1.27844	0.0499272
Med29	ENSMUSG00000003444	ENSMUSG00000003444	1.16239	0.0499272

## Sheet: Downregulated
Pcolce	ENSMUSG00000029718	ENSMUSG00000029718	-6.10952	0.000561648
Mmp13	ENSMUSG00000050578	ENSMUSG00000050578	-5.17706	0.00443743
Bbs7	ENSMUSG00000037325	ENSMUSG00000037325	-4.65991	0.0076074
Fam229b	ENSMUSG00000051736	ENSMUSG00000051736	-4.4341	0.0112247
Endou	ENSMUSG00000022468	ENSMUSG00000022468	-3.73943	0.0248673
Hes5	ENSMUSG00000048001	ENSMUSG00000048001	-3.71903	0.0406824
Bhlhe41	ENSMUSG00000030256	ENSMUSG00000030256	-3.2528	0.0311158
Gm15545	ENSMUSG00000087138	ENSMUSG00000087138	-2.89876	0.0486259
Cped1	ENSMUSG00000062980	ENSMUSG00000062980	-2.52796	0.0273798
Hsd3b6	ENSMUSG00000027869	ENSMUSG00000027869	-2.5182	0.00341304
Akap17b	ENSMUSG00000059708	ENSMUSG00000059708	-2.49948	0.0273272
1810053B23Rik	ENSMUSG00000100277	ENSMUSG00000100277	-2.48556	0.00132404
Edaradd	ENSMUSG00000095105	ENSMUSG00000095105	-2.29794	0.00073403
Acmsd	ENSMUSG00000026348	ENSMUSG00000026348	-2.11512	0.00128466
Clcn6	ENSMUSG00000029016	ENSMUSG00000029016	-2.11394	0.0344027
Unkl	ENSMUSG00000015127	ENSMUSG00000015127	-2.0928	0.037647
Nhlrc4	ENSMUSG00000090113	ENSMUSG00000090113	-2.0449	0.0285706
Kifc2	ENSMUSG00000004187	ENSMUSG00000004187	-2.0406	0.0460658
Cr2	ENSMUSG00000026616	ENSMUSG00000026616	-2.00866	6.69e-12
H2ac8	ENSMUSG00000069272	ENSMUSG00000069272	-1.97719	0.00249052
Gfap	ENSMUSG00000020932	ENSMUSG00000020932	-1.94606	0.000814202
Tmem170	ENSMUSG00000031953	ENSMUSG00000031953	-1.93356	0.0308157
A430093F15Rik	ENSMUSG00000067577	ENSMUSG00000067577	-1.86947	0.0183629
Igkv2-137	ENSMUSG00000076501	ENSMUSG00000076501	-1.85374	0.00578194
Scai	ENSMUSG00000035236	ENSMUSG00000035236	-1.81616	0.00510661
Ccdc142	ENSMUSG00000107499	ENSMUSG00000107499	-1.69941	0.0290062
Id3	ENSMUSG00000007872	ENSMUSG00000007872	-1.66138	0.000179963
Rapgef4	ENSMUSG00000049044	ENSMUSG00000049044	-1.65837	0.000382648
Stk32b	ENSMUSG00000029123	ENSMUSG00000029123	-1.64086	0.0258784
Clcf1	ENSMUSG00000040663	ENSMUSG00000040663	-1.63115	0.00517031
Niban3	ENSMUSG00000043243	ENSMUSG00000043243	-1.61896	0.000922629
Prnp	ENSMUSG00000079037	ENSMUSG00000079037	-1.59522	0.000485336
Aldh3b2	ENSMUSG00000075296	ENSMUSG00000075296	-1.57242	0.0214366
Acp1	ENSMUSG00000044573	ENSMUSG00000044573	-1.55473	0.00128282
Fam122b	ENSMUSG00000036022	ENSMUSG00000036022	-1.54445	0.0461437
Samd4	ENSMUSG00000021838	ENSMUSG00000021838	-1.53468	0.00499376
Mical3	ENSMUSG00000051586	ENSMUSG00000051586	-1.50232	0.0130949
Pcx	ENSMUSG00000024892	ENSMUSG00000024892	-1.50201	0.0059338
Rasa2	ENSMUSG00000032413	ENSMUSG00000032413	-1.49236	6.62e-05
Zfp788	ENSMUSG00000074165	ENSMUSG00000074165	-1.47549	0.0158785
1300017J02Rik	ENSMUSG00000033688	ENSMUSG00000033688	-1.44856	0.00609974
Zfp275	ENSMUSG00000031365	ENSMUSG00000031365	-1.44639	0.0175991
Zfp318	ENSMUSG00000015597	ENSMUSG00000015597	-1.43336	2.57e-05
Chst3	ENSMUSG00000057337	ENSMUSG00000057337	-1.40891	1.34e-05
Eif2ak4	ENSMUSG00000005102	ENSMUSG00000005102	-1.40201	0.012014
Naa16	ENSMUSG00000022020	ENSMUSG00000022020	-1.39853	0.0377729
Sh3pxd2a	ENSMUSG00000053617	ENSMUSG00000053617	-1.39685	0.0303525
Zfp526	ENSMUSG00000046541	ENSMUSG00000046541	-1.38326	0.00918983
Ifrd2	ENSMUSG00000010048	ENSMUSG00000010048	-1.37372	0.0183786
Ankzf1	ENSMUSG00000026199	ENSMUSG00000026199	-1.36126	0.0362447
Ell3	ENSMUSG00000027246	ENSMUSG00000027246	-1.3587	0.0437071
Brwd1	ENSMUSG00000022914	ENSMUSG00000022914	-1.33019	0.00703043
Akap12	ENSMUSG00000038587	ENSMUSG00000038587	-1.32995	0.0473006
Dclre1b	ENSMUSG00000027845	ENSMUSG00000027845	-1.32615	0.000375678
Bcl7a	ENSMUSG00000029438	ENSMUSG00000029438	-1.32317	0.00711454
Prxl2a	ENSMUSG00000021792	ENSMUSG00000021792	-1.31059	0.0146831
Cd24a	ENSMUSG00000047139	ENSMUSG00000047139	-1.30631	0.000150559
Cdr2	ENSMUSG00000030878	ENSMUSG00000030878	-1.30395	0.000188915
M1ap	ENSMUSG00000030041	ENSMUSG00000030041	-1.30196	0.0188025
Btla	ENSMUSG00000052013	ENSMUSG00000052013	-1.28984	9.23e-07
Pgap1	ENSMUSG00000073678	ENSMUSG00000073678	-1.28969	0.00365105
Add2	ENSMUSG00000030000	ENSMUSG00000030000	-1.28899	0.00483381
Arfgef2	ENSMUSG00000074582	ENSMUSG00000074582	-1.28833	0.00219476
Otud1	ENSMUSG00000043415	ENSMUSG00000043415	-1.27638	0.010138
Abl2	ENSMUSG00000026596	ENSMUSG00000026596	-1.27501	0.0453609
Cdc25b	ENSMUSG00000027330	ENSMUSG00000027330	-1.24387	0.000404443
Ap1s3	ENSMUSG00000054702	ENSMUSG00000054702	-1.24202	0.0335239
Pitrm1	ENSMUSG00000021193	ENSMUSG00000021193	-1.24014	0.00709407
Lyrm9	ENSMUSG00000072640	ENSMUSG00000072640	-1.23434	0.0114972
Pkn2	ENSMUSG00000004591	ENSMUSG00000004591	-1.2296	2.66e-05
Vopp1	ENSMUSG00000037788	ENSMUSG00000037788	-1.22872	0.000491583
Slc14a1	ENSMUSG00000059336	ENSMUSG00000059336	-1.22708	0.00150994
Yrdc	ENSMUSG00000028889	ENSMUSG00000028889	-1.21942	0.0449516
Mdn1	ENSMUSG00000058006	ENSMUSG00000058006	-1.21179	0.00210624
Anp32e	ENSMUSG00000015749	ENSMUSG00000015749	-1.20587	4.2e-05
Prdx2	ENSMUSG00000005161	ENSMUSG00000005161	-1.20408	0.000258397
Rnf11	ENSMUSG00000028557	ENSMUSG00000028557	-1.2028	0.000549294
Chst10	ENSMUSG00000026080	ENSMUSG00000026080	-1.20238	0.00179422
Ikzf5	ENSMUSG00000040167	ENSMUSG00000040167	-1.19621	0.0323213
Ift80	ENSMUSG00000027778	ENSMUSG00000027778	-1.19155	0.0354662
A930006K02Rik	ENSMUSG00000084866	ENSMUSG00000084866	-1.18759	5.96e-05
Mtmr10	ENSMUSG00000030522	ENSMUSG00000030522	-1.18462	0.0265366
Vpreb3	ENSMUSG00000000903	ENSMUSG00000000903	-1.17883	0.00764395
Ift140	ENSMUSG00000024169	ENSMUSG00000024169	-1.16207	2.76e-05
Hipk2	ENSMUSG00000061436	ENSMUSG00000061436	-1.16102	0.0476498
Blnk	ENSMUSG00000061132	ENSMUSG00000061132	-1.15901	0.000136767
Ube2f	ENSMUSG00000034343	ENSMUSG00000034343	-1.15822	0.000916394
Secisbp2	ENSMUSG00000035139	ENSMUSG00000035139	-1.15642	0.00728985
Ptp4a3	ENSMUSG00000059895	ENSMUSG00000059895	-1.15295	0.000867248
Zfp511	ENSMUSG00000025470	ENSMUSG00000025470	-1.14951	0.0353465
Socs5	ENSMUSG00000037104	ENSMUSG00000037104	-1.14216	0.0179174
Ash1l	ENSMUSG00000028053	ENSMUSG00000028053	-1.13906	0.0196808
Aff3	ENSMUSG00000037138	ENSMUSG00000037138	-1.13825	0.00104613
Nipa1	ENSMUSG00000047037	ENSMUSG00000047037	-1.13666	0.0310437
Dop1a	ENSMUSG00000034973	ENSMUSG00000034973	-1.1361	0.035951
Ubac1	ENSMUSG00000036352	ENSMUSG00000036352	-1.12849	0.00310951
Ybx3	ENSMUSG00000030189	ENSMUSG00000030189	-1.12497	0.00267603
Slc38a5	ENSMUSG00000031170	ENSMUSG00000031170	-1.12408	0.00581724
Acyp2	ENSMUSG00000060923	ENSMUSG00000060923	-1.12262	0.00661208
H2-Ob	ENSMUSG00000041538	ENSMUSG00000041538	-1.1206	0.000885943
Nt5c3b	ENSMUSG00000017176	ENSMUSG00000017176	-1.11964	0.0193458
Irf4	ENSMUSG00000021356	ENSMUSG00000021356	-1.11733	0.0036308
Hagh	ENSMUSG00000024158	ENSMUSG00000024158	-1.11692	0.0449764
Fcrla	ENSMUSG00000038421	ENSMUSG00000038421	-1.1147	0.00370985
Cep43	ENSMUSG00000069135	ENSMUSG00000069135	-1.11437	0.0290211
Gga2	ENSMUSG00000030872	ENSMUSG00000030872	-1.10856	0.00234417
Ap3m1	ENSMUSG00000021824	ENSMUSG00000021824	-1.10804	0.00110042
B3gnt5	ENSMUSG00000022686	ENSMUSG00000022686	-1.10481	0.0131042
Tmem65	ENSMUSG00000062373	ENSMUSG00000062373	-1.10417	0.0129819
Xpot	ENSMUSG00000034667	ENSMUSG00000034667	-1.10189	0.00751532
Ctsf	ENSMUSG00000083282	ENSMUSG00000083282	-1.07723	0.00608551
Dmtn	ENSMUSG00000022099	ENSMUSG00000022099	-1.07408	0.0245823
Cdc27	ENSMUSG00000020687	ENSMUSG00000020687	-1.06384	0.0170808
Zbed4	ENSMUSG00000034333	ENSMUSG00000034333	-1.06349	0.0136791
Fam210b	ENSMUSG00000027495	ENSMUSG00000027495	-1.06227	0.00661208
Vangl1	ENSMUSG00000027860	ENSMUSG00000027860	-1.05972	0.00521876
Rfk	ENSMUSG00000024712	ENSMUSG00000024712	-1.05721	0.00557257
Memo1	ENSMUSG00000058704	ENSMUSG00000058704	-1.05421	0.000498424
Serinc1	ENSMUSG00000019877	ENSMUSG00000019877	-1.04749	0.00491882
Ms4a1	ENSMUSG00000024673	ENSMUSG00000024673	-1.04606	0.000150882
Narf	ENSMUSG00000000056	ENSMUSG00000000056	-1.04574	0.0196808
Ppp2r5b	ENSMUSG00000024777	ENSMUSG00000024777	-1.04035	0.00666595
Vipr1	ENSMUSG00000032528	ENSMUSG00000032528	-1.03963	0.0175699
Ago2	ENSMUSG00000036698	ENSMUSG00000036698	-1.03256	0.00685166
Hebp1	ENSMUSG00000042770	ENSMUSG00000042770	-1.03	0.012596
Diaph3	ENSMUSG00000022021	ENSMUSG00000022021	-1.02859	0.0278415
Cnot6l	ENSMUSG00000034724	ENSMUSG00000034724	-1.02812	0.00685166
Slamf6	ENSMUSG00000015314	ENSMUSG00000015314	-1.02426	0.00860062
Dnajb2	ENSMUSG00000026203	ENSMUSG00000026203	-1.02382	0.00847974
Myo1e	ENSMUSG00000032220	ENSMUSG00000032220	-1.02303	0.00902787
Spib	ENSMUSG00000008193	ENSMUSG00000008193	-1.02189	6.3e-05
Zgpat	ENSMUSG00000027582	ENSMUSG00000027582	-1.02061	0.0406815
Chac2	ENSMUSG00000020309	ENSMUSG00000020309	-1.0187	0.00786338
Ube2c	ENSMUSG00000001403	ENSMUSG00000001403	-1.01812	0.00631333
Ell2	ENSMUSG00000001542	ENSMUSG00000001542	-1.01756	0.00744536
Tut4	ENSMUSG00000034610	ENSMUSG00000034610	-1.0145	0.000976946
Suds3	ENSMUSG00000066900	ENSMUSG00000066900	-1.01405	0.0034255
Spire1	ENSMUSG00000024533	ENSMUSG00000024533	-1.01294	0.0227021
Rnf123	ENSMUSG00000041528	ENSMUSG00000041528	-1.01133	0.0293034
Abca1	ENSMUSG00000015243	ENSMUSG00000015243	-1.0094	0.0143065
Prpf39	ENSMUSG00000035597	ENSMUSG00000035597	-1.00838	0.0392949
Osbpl8	ENSMUSG00000020189	ENSMUSG00000020189	-1.00783	0.000231828
Pde3b	ENSMUSG00000030671	ENSMUSG00000030671	-1.00526	0.0213052
Bcl11a	ENSMUSG00000000861	ENSMUSG00000000861	-1.00132	0.00483381
Ascc2	ENSMUSG00000020412	ENSMUSG00000020412	-0.999052	0.035951
Cd55	ENSMUSG00000026399	ENSMUSG00000026399	-0.997638	7.4e-05
Ppp1cb	ENSMUSG00000014956	ENSMUSG00000014956	-0.996877	0.00284487
Odc1	ENSMUSG00000011179	ENSMUSG00000011179	-0.993484	0.00401237
Adipor1	ENSMUSG00000026457	ENSMUSG00000026457	-0.992402	0.00525142
Dpp4	ENSMUSG00000035000	ENSMUSG00000035000	-0.990317	0.0132287
Lmo2	ENSMUSG00000032698	ENSMUSG00000032698	-0.988082	0.00661208
Bnip3l-ps	ENSMUSG00000073198	ENSMUSG00000073198	-0.983834	0.00974036
Tmem106b	ENSMUSG00000029571	ENSMUSG00000029571	-0.978635	0.00711454
Als2cl	ENSMUSG00000044037	ENSMUSG00000044037	-0.976735	0.0407764
Kdm4b	ENSMUSG00000024201	ENSMUSG00000024201	-0.976207	0.0407059
Slc16a6	ENSMUSG00000041920	ENSMUSG00000041920	-0.974825	0.00575719
Cnot7	ENSMUSG00000031601	ENSMUSG00000031601	-0.967328	0.019988
Tob1	ENSMUSG00000037573	ENSMUSG00000037573	-0.964862	0.0363424
Larp1b	ENSMUSG00000025762	ENSMUSG00000025762	-0.958972	0.022893
Ptdss2	ENSMUSG00000025495	ENSMUSG00000025495	-0.95806	0.0164854
Crem	ENSMUSG00000063889	ENSMUSG00000063889	-0.95728	0.0199497
Trib2	ENSMUSG00000020601	ENSMUSG00000020601	-0.954018	0.00294117
Crat	ENSMUSG00000026853	ENSMUSG00000026853	-0.953818	0.0237597
Nxpe3	ENSMUSG00000075033	ENSMUSG00000075033	-0.950975	0.0427658
Sod2	ENSMUSG00000006818	ENSMUSG00000006818	-0.948697	0.0070906
Dcaf1	ENSMUSG00000040325	ENSMUSG00000040325	-0.947754	0.0219487
G3bp2	ENSMUSG00000029405	ENSMUSG00000029405	-0.945094	0.00320355
Pepd	ENSMUSG00000063931	ENSMUSG00000063931	-0.944687	0.0188249
Dmxl1	ENSMUSG00000037416	ENSMUSG00000037416	-0.938102	0.00902787
Smad5	ENSMUSG00000021540	ENSMUSG00000021540	-0.93755	0.0170808
Filip1l	ENSMUSG00000043336	ENSMUSG00000043336	-0.937048	0.000865518
Usp25	ENSMUSG00000022867	ENSMUSG00000022867	-0.936544	0.0153685
Iscu	ENSMUSG00000025825	ENSMUSG00000025825	-0.935729	0.0116282
Selenok	ENSMUSG00000042682	ENSMUSG00000042682	-0.932492	0.00110219
Prpf4b	ENSMUSG00000021413	ENSMUSG00000021413	-0.930294	0.00294117
Tcea1	ENSMUSG00000033813	ENSMUSG00000033813	-0.930098	0.0472294
Ube2e3	ENSMUSG00000027011	ENSMUSG00000027011	-0.928511	0.00718111
Cd19	ENSMUSG00000030724	ENSMUSG00000030724	-0.925616	0.000852419
Macf1	ENSMUSG00000028649	ENSMUSG00000028649	-0.92529	0.000655092
Malt1	ENSMUSG00000032688	ENSMUSG00000032688	-0.921072	0.000327231
Mzt1	ENSMUSG00000033186	ENSMUSG00000033186	-0.918319	0.000771543
Bach2	ENSMUSG00000040270	ENSMUSG00000040270	-0.916135	0.0077364
Ago1	ENSMUSG00000041530	ENSMUSG00000041530	-0.915841	0.00184595
Dicer1	ENSMUSG00000041415	ENSMUSG00000041415	-0.914595	0.0459757
Wdr26	ENSMUSG00000038733	ENSMUSG00000038733	-0.914252	0.0233462
Mrpl32	ENSMUSG00000015672	ENSMUSG00000015672	-0.913071	0.0462948
Polr2c	ENSMUSG00000031783	ENSMUSG00000031783	-0.91109	0.000965389
Bola3	ENSMUSG00000045160	ENSMUSG00000045160	-0.910528	0.00998695
Nxpe2	ENSMUSG00000032028	ENSMUSG00000032028	-0.904622	0.0446766
Map3k1	ENSMUSG00000021754	ENSMUSG00000021754	-0.903144	0.0065522
Fam104a	ENSMUSG00000041629	ENSMUSG00000041629	-0.902254	0.00733888
Mef2c	ENSMUSG00000005583	ENSMUSG00000005583	-0.89969	0.00366084
Abcb4	ENSMUSG00000042476	ENSMUSG00000042476	-0.899185	0.0461437
Siglecg	ENSMUSG00000030468	ENSMUSG00000030468	-0.89751	0.0143938
Scd1	ENSMUSG00000037071	ENSMUSG00000037071	-0.897046	9.87e-05
Gpd1l	ENSMUSG00000050627	ENSMUSG00000050627	-0.896458	0.001664
Ccni	ENSMUSG00000063015	ENSMUSG00000063015	-0.896325	0.00141094
Rfx2	ENSMUSG00000024206	ENSMUSG00000024206	-0.895775	0.0465517
Serinc3	ENSMUSG00000017707	ENSMUSG00000017707	-0.894738	0.00661208
Rbm33	ENSMUSG00000048271	ENSMUSG00000048271	-0.891424	0.000948159
Cdkl1	ENSMUSG00000020990	ENSMUSG00000020990	-0.891014	0.038194
Ghitm	ENSMUSG00000041028	ENSMUSG00000041028	-0.890519	0.0219393
Hscb	ENSMUSG00000043510	ENSMUSG00000043510	-0.886561	0.0154557
Tet3	ENSMUSG00000034832	ENSMUSG00000034832	-0.885141	0.00406285
Paqr9	ENSMUSG00000064225	ENSMUSG00000064225	-0.883345	0.0258784
Smc6	ENSMUSG00000020608	ENSMUSG00000020608	-0.883343	0.000129439
Hnrnph1	ENSMUSG00000007850	ENSMUSG00000007850	-0.882619	0.0157162
Smad7	ENSMUSG00000025880	ENSMUSG00000025880	-0.879937	0.0301181
Nusap1	ENSMUSG00000027306	ENSMUSG00000027306	-0.876772	0.0172716
Isg20	ENSMUSG00000039236	ENSMUSG00000039236	-0.874337	0.0138015
Azin1	ENSMUSG00000037458	ENSMUSG00000037458	-0.874317	0.0351849
Golga7	ENSMUSG00000015341	ENSMUSG00000015341	-0.872325	0.0121616
Pcnp	ENSMUSG00000071533	ENSMUSG00000071533	-0.865777	0.0037991
Rasgrp1	ENSMUSG00000027347	ENSMUSG00000027347	-0.862825	0.000735313
Fcer2a	ENSMUSG00000005540	ENSMUSG00000005540	-0.861705	0.000629675
4930523C07Rik	ENSMUSG00000090394	ENSMUSG00000090394	-0.860346	0.00430106
Mtmr3	ENSMUSG00000034354	ENSMUSG00000034354	-0.860287	0.0404492
Cd22	ENSMUSG00000030577	ENSMUSG00000030577	-0.858987	0.00454485
Cox6c	ENSMUSG00000014313	ENSMUSG00000014313	-0.856821	0.0134261
Cript	ENSMUSG00000024146	ENSMUSG00000024146	-0.855174	0.00751331
Rubcn	ENSMUSG00000035629	ENSMUSG00000035629	-0.855088	0.0497934
Nktr	ENSMUSG00000032525	ENSMUSG00000032525	-0.853033	0.00611676
Zcchc17	ENSMUSG00000028772	ENSMUSG00000028772	-0.852624	0.0232872
Grap2	ENSMUSG00000042351	ENSMUSG00000042351	-0.852621	0.00461189
Eif4a2	ENSMUSG00000022884	ENSMUSG00000022884	-0.847348	0.00222043
Ankrd10	ENSMUSG00000031508	ENSMUSG00000031508	-0.846716	0.0192896
Trim33	ENSMUSG00000033014	ENSMUSG00000033014	-0.84585	0.0309076
Eif5	ENSMUSG00000021282	ENSMUSG00000021282	-0.844832	0.0178519
Slc12a7	ENSMUSG00000017756	ENSMUSG00000017756	-0.843256	0.0127646
Stradb	ENSMUSG00000026027	ENSMUSG00000026027	-0.840308	0.0207553
Ccdc71l	ENSMUSG00000090946	ENSMUSG00000090946	-0.84023	0.00581724
Zfp871	ENSMUSG00000024298	ENSMUSG00000024298	-0.838895	0.0462948
Zcchc7	ENSMUSG00000035649	ENSMUSG00000035649	-0.836294	0.0372879
Usf3	ENSMUSG00000068284	ENSMUSG00000068284	-0.835567	0.0334335
Plekhg2	ENSMUSG00000037552	ENSMUSG00000037552	-0.833714	0.00751532
Psmf1	ENSMUSG00000032869	ENSMUSG00000032869	-0.83072	0.0217055
Hibadh	ENSMUSG00000029776	ENSMUSG00000029776	-0.827494	0.0468607
Dnah8	ENSMUSG00000033826	ENSMUSG00000033826	-0.826621	0.012014
Psmd4	ENSMUSG00000005625	ENSMUSG00000005625	-0.821976	0.0196808
Timm17b	ENSMUSG00000031158	ENSMUSG00000031158	-0.813979	0.0235359
Tmem256	ENSMUSG00000070394	ENSMUSG00000070394	-0.813722	0.0219393
Cse1l	ENSMUSG00000002718	ENSMUSG00000002718	-0.813686	0.049705
Blk	ENSMUSG00000014453	ENSMUSG00000014453	-0.81207	0.00751532
Ighd	ENSMUSG00000104213	ENSMUSG00000104213	-0.811551	0.0023466
Xist	ENSMUSG00000086503	ENSMUSG00000086503	-0.810768	0.0153492
Rec114	ENSMUSG00000074269	ENSMUSG00000074269	-0.810397	0.0260446
Pim1	ENSMUSG00000024014	ENSMUSG00000024014	-0.806573	0.034363
Tspan33	ENSMUSG00000001763	ENSMUSG00000001763	-0.803544	0.0473028
Usp32	ENSMUSG00000000804	ENSMUSG00000000804	-0.801218	0.0158785
Arih2	ENSMUSG00000064145	ENSMUSG00000064145	-0.796511	0.00890956
Marchf5	ENSMUSG00000023307	ENSMUSG00000023307	-0.794665	0.0379066
Cpsf6	ENSMUSG00000055531	ENSMUSG00000055531	-0.789733	0.0338113
Csnk1g3	ENSMUSG00000073563	ENSMUSG00000073563	-0.788178	0.0279144
Plcg1	ENSMUSG00000016933	ENSMUSG00000016933	-0.786838	0.0394563
Ighm	ENSMUSG00000076617	ENSMUSG00000076617	-0.784972	0.000386927
H3f3a	ENSMUSG00000060743	ENSMUSG00000060743	-0.784534	0.0258784
Ube2b	ENSMUSG00000020390	ENSMUSG00000020390	-0.781257	0.030196
Tpm1	ENSMUSG00000032366	ENSMUSG00000032366	-0.779936	0.0362447
Ets1	ENSMUSG00000032035	ENSMUSG00000032035	-0.778644	0.000140332
Tbk1	ENSMUSG00000020115	ENSMUSG00000020115	-0.771508	0.0258784
Zfand6	ENSMUSG00000030629	ENSMUSG00000030629	-0.768586	0.0365743
Bank1	ENSMUSG00000037922	ENSMUSG00000037922	-0.766381	0.0429243
St6gal1	ENSMUSG00000022885	ENSMUSG00000022885	-0.765598	0.0392949
Fam220a	ENSMUSG00000083012	ENSMUSG00000083012	-0.765197	0.0462948
Chd2	ENSMUSG00000078671	ENSMUSG00000078671	-0.764397	0.0150374
Card6	ENSMUSG00000041849	ENSMUSG00000041849	-0.761532	0.0490259
Bsg	ENSMUSG00000023175	ENSMUSG00000023175	-0.760478	0.0285854
Tcp11l2	ENSMUSG00000020034	ENSMUSG00000020034	-0.758619	0.000593696
Siah1a	ENSMUSG00000036840	ENSMUSG00000036840	-0.758529	0.0258784
Map1lc3b	ENSMUSG00000031812	ENSMUSG00000031812	-0.758525	0.0375503
Sesn1	ENSMUSG00000038332	ENSMUSG00000038332	-0.758357	0.0340738
Selenot	ENSMUSG00000075700	ENSMUSG00000075700	-0.756312	0.00121141
Tax1bp1	ENSMUSG00000004535	ENSMUSG00000004535	-0.754644	0.0445676
Esyt2	ENSMUSG00000021171	ENSMUSG00000021171	-0.754496	0.0183786
Nup153	ENSMUSG00000021374	ENSMUSG00000021374	-0.751913	0.0406663
Bnip3l	ENSMUSG00000022051	ENSMUSG00000022051	-0.750567	0.0378747
Itpr3	ENSMUSG00000042644	ENSMUSG00000042644	-0.74758	0.00227471
Lef1	ENSMUSG00000027985	ENSMUSG00000027985	-0.746998	0.00196729
Ranbp2	ENSMUSG00000003226	ENSMUSG00000003226	-0.744962	0.0460611
Srsf6	ENSMUSG00000016921	ENSMUSG00000016921	-0.742374	0.00727745
Selenop	ENSMUSG00000064373	ENSMUSG00000064373	-0.742145	0.000810126
Cd79a	ENSMUSG00000003379	ENSMUSG00000003379	-0.738932	0.00242106
Isca1	ENSMUSG00000044792	ENSMUSG00000044792	-0.737154	0.0444858
Casp2	ENSMUSG00000029863	ENSMUSG00000029863	-0.735962	0.0499176
Yy1	ENSMUSG00000021264	ENSMUSG00000021264	-0.734249	0.0190186
Ivns1abp	ENSMUSG00000023150	ENSMUSG00000023150	-0.734148	0.0303892
Smc4	ENSMUSG00000034349	ENSMUSG00000034349	-0.731412	0.00243974
Pbrm1	ENSMUSG00000042323	ENSMUSG00000042323	-0.729828	0.040522
Luc7l2	ENSMUSG00000029823	ENSMUSG00000029823	-0.726292	0.00764395
Iglc3	ENSMUSG00000105547	ENSMUSG00000105547	-0.72457	0.0267508
Hipk1	ENSMUSG00000008730	ENSMUSG00000008730	-0.724449	0.0351708
Atp5h	ENSMUSG00000034566	ENSMUSG00000034566	-0.715821	0.0228009
Spop	ENSMUSG00000057522	ENSMUSG00000057522	-0.711777	0.030228
Alkbh5	ENSMUSG00000042650	ENSMUSG00000042650	-0.710176	0.0190207
Pcmtd1	ENSMUSG00000051285	ENSMUSG00000051285	-0.707513	0.020518
Birc6	ENSMUSG00000024073	ENSMUSG00000024073	-0.704832	0.0150615
Foxp1	ENSMUSG00000030067	ENSMUSG00000030067	-0.702691	0.0101855
Ddx46	ENSMUSG00000021500	ENSMUSG00000021500	-0.702321	0.0448218
Sec61g	ENSMUSG00000078974	ENSMUSG00000078974	-0.700266	0.0453609
Oip5os1	ENSMUSG00000085438	ENSMUSG00000085438	-0.699964	0.040522
Kmt2a	ENSMUSG00000002028	ENSMUSG00000002028	-0.698249	0.0147826
S1pr1	ENSMUSG00000045092	ENSMUSG00000045092	-0.696248	0.0256112
Etnk1	ENSMUSG00000030275	ENSMUSG00000030275	-0.680812	0.0347377
Paip2	ENSMUSG00000037058	ENSMUSG00000037058	-0.678993	0.0496384
Rbbp6	ENSMUSG00000030779	ENSMUSG00000030779	-0.678546	0.035951
Fchsd2	ENSMUSG00000030691	ENSMUSG00000030691	-0.677444	0.0385821
Huwe1	ENSMUSG00000025261	ENSMUSG00000025261	-0.676934	0.00177905
Gimap8	ENSMUSG00000064262	ENSMUSG00000064262	-0.676819	0.00751532
Elf1	ENSMUSG00000036461	ENSMUSG00000036461	-0.675778	0.00338406
Kmt2d	ENSMUSG00000048154	ENSMUSG00000048154	-0.675623	0.0303525
Fgfr1op2	ENSMUSG00000040242	ENSMUSG00000040242	-0.660545	0.0461437
Usp19	ENSMUSG00000006676	ENSMUSG00000006676	-0.658756	0.0362447
Atp5mpl	ENSMUSG00000021290	ENSMUSG00000021290	-0.657551	0.0129897
Satb1	ENSMUSG00000023927	ENSMUSG00000023927	-0.656191	0.0288554
Dnajc9	ENSMUSG00000021811	ENSMUSG00000021811	-0.654388	0.0258784
Pou2af1	ENSMUSG00000032053	ENSMUSG00000032053	-0.64016	0.0145372
Ctse	ENSMUSG00000004552	ENSMUSG00000004552	-0.633648	0.0360485
Itk	ENSMUSG00000020395	ENSMUSG00000020395	-0.633147	0.0182313
Adnp	ENSMUSG00000051149	ENSMUSG00000051149	-0.619845	0.0239481
Pan3	ENSMUSG00000029647	ENSMUSG00000029647	-0.614496	0.0320216
Aff4	ENSMUSG00000049470	ENSMUSG00000049470	-0.613695	0.0352865
Man1a	ENSMUSG00000003746	ENSMUSG00000003746	-0.610702	0.0499272
Fcmr	ENSMUSG00000042474	ENSMUSG00000042474	-0.593385	0.0492453
Hvcn1	ENSMUSG00000064267	ENSMUSG00000064267	-0.593284	0.00518419
Celf1	ENSMUSG00000005506	ENSMUSG00000005506	-0.578614	0.015698
Ogt	ENSMUSG00000034160	ENSMUSG00000034160	-0.575132	0.0468607
Trim26	ENSMUSG00000024457	ENSMUSG00000024457	-0.571863	0.0290211
Pxk	ENSMUSG00000033885	ENSMUSG00000033885	-0.530886	0.0450039
Ddx5	ENSMUSG00000020719	ENSMUSG00000020719	-0.52301	0.0429243
Gdi1	ENSMUSG00000015291	ENSMUSG00000015291	-0.52064	0.0358913
Srsf11	ENSMUSG00000055436	ENSMUSG00000055436	-0.511552	0.0455404
