# Supplementary material for: IL-1α is required for T cell-driven weight loss after respiratory viral infection
Source: Mucosal Immunol. 2024 Apr;17(2):272–87. doi: 10.1016/j.mucimm.2024.02.005 (PMC11009121; doi:10.1016/j.mucimm.2024.02.005)
Supplement: Supplementary Table 2 — Respiratory syncytial virus versus anti-cluster of differentiation 8 differentially expressed gene (blood). [file mmc3.xlsx]

## Sheet: All genes
symbol	ensembl_ID	User_ID	aCD8a-RSV_logFC	aCD8a-RSV_adjPval	mins_log_10
Cd8b1	ENSMUSG00000053044	ENSMUSG00000053044	-4.25405	1.49e-43	8.49381
Cd8a	ENSMUSG00000053977	ENSMUSG00000053977	-5.64333	2.45e-41	10.4938
Ccl5	ENSMUSG00000035042	ENSMUSG00000035042	-1.22065	3.21e-08	7.49381
H2-D1	ENSMUSG00000073411	ENSMUSG00000073411	-0.76428	8.84e-08	7.05352
Gbp2	ENSMUSG00000028270	ENSMUSG00000028270	-1.69318	9.23e-08	7.03492
H2-K1	ENSMUSG00000061232	ENSMUSG00000061232	-0.722886	1.87e-06	5.72701
Gbp2b	ENSMUSG00000040264	ENSMUSG00000040264	-1.46362	3.23e-06	5.49135
Pcx	ENSMUSG00000024892	ENSMUSG00000024892	2.37031	3.23e-06	5.49135
AW112010	ENSMUSG00000075010	ENSMUSG00000075010	-1.12246	3.23e-06	5.49135
Iigp1	ENSMUSG00000054072	ENSMUSG00000054072	-2.10666	6.94e-06	5.15869
Samd4	ENSMUSG00000021838	ENSMUSG00000021838	2.29511	1e-05	4.99835
Nkg7	ENSMUSG00000004612	ENSMUSG00000004612	-1.31657	1e-05	4.99835
Ube2f	ENSMUSG00000034343	ENSMUSG00000034343	1.49166	2.2e-05	4.65826
H2-Q4	ENSMUSG00000035929	ENSMUSG00000035929	-0.793858	3.18e-05	4.49744
Ppp2r5b	ENSMUSG00000024777	ENSMUSG00000024777	1.52058	3.49e-05	4.4577
Add2	ENSMUSG00000030000	ENSMUSG00000030000	1.81835	4.07e-05	4.39075
Ptp4a3	ENSMUSG00000059895	ENSMUSG00000059895	1.37929	0.0001286	3.89076
Cd274	ENSMUSG00000016496	ENSMUSG00000016496	-1.27007	0.000158479	3.80003
Fam210b	ENSMUSG00000027495	ENSMUSG00000027495	1.45688	0.00017205	3.76434
B2m	ENSMUSG00000060802	ENSMUSG00000060802	-0.929985	0.000212479	3.67268
Timm17b	ENSMUSG00000031158	ENSMUSG00000031158	1.2414	0.000260795	3.5837
Dnajb2	ENSMUSG00000026203	ENSMUSG00000026203	1.40903	0.000260795	3.5837
Hebp1	ENSMUSG00000042770	ENSMUSG00000042770	1.46246	0.000271624	3.56603
Prdx2	ENSMUSG00000005161	ENSMUSG00000005161	1.26862	0.000369165	3.43278
1300017J02Rik	ENSMUSG00000033688	ENSMUSG00000033688	1.87551	0.000407562	3.38981
Pkn2	ENSMUSG00000004591	ENSMUSG00000004591	1.1495	0.000407562	3.38981
Gabarap	ENSMUSG00000018567	ENSMUSG00000018567	1.07796	0.000430626	3.3659
Supt3	ENSMUSG00000038954	ENSMUSG00000038954	1.50913	0.000444827	3.35181
Ube2c	ENSMUSG00000001403	ENSMUSG00000001403	1.31594	0.000444827	3.35181
AI504432	ENSMUSG00000056145	ENSMUSG00000056145	-0.794912	0.000452654	3.34423
Ptdss2	ENSMUSG00000025495	ENSMUSG00000025495	1.3457	0.000486663	3.31277
Ctsw	ENSMUSG00000024910	ENSMUSG00000024910	-1.2158	0.000537146	3.26991
Nusap1	ENSMUSG00000027306	ENSMUSG00000027306	1.22462	0.000639321	3.19428
Mpc2	ENSMUSG00000026568	ENSMUSG00000026568	1.26831	0.000653066	3.18504
Myo1d	ENSMUSG00000035441	ENSMUSG00000035441	1.46816	0.000659991	3.18046
Ifrd2	ENSMUSG00000010048	ENSMUSG00000010048	1.92119	0.000659991	3.18046
Cd24a	ENSMUSG00000047139	ENSMUSG00000047139	1.27597	0.000709779	3.14888
Ypel3	ENSMUSG00000042675	ENSMUSG00000042675	1.21628	0.00100228	2.99901
A930006K02Rik	ENSMUSG00000084866	ENSMUSG00000084866	1.08438	0.00100228	2.99901
Acp1	ENSMUSG00000044573	ENSMUSG00000044573	1.68305	0.00100228	2.99901
Cdr2	ENSMUSG00000030878	ENSMUSG00000030878	1.26101	0.00100228	2.99901
Vopp1	ENSMUSG00000037788	ENSMUSG00000037788	1.25535	0.00100228	2.99901
Usp32	ENSMUSG00000000804	ENSMUSG00000000804	1.07148	0.00100508	2.9978
Anp32e	ENSMUSG00000015749	ENSMUSG00000015749	1.07936	0.00100508	2.9978
Zbp1	ENSMUSG00000027514	ENSMUSG00000027514	-0.918923	0.00101382	2.99404
Gfap	ENSMUSG00000020932	ENSMUSG00000020932	2.02439	0.00112262	2.94977
Ift140	ENSMUSG00000024169	ENSMUSG00000024169	1.01107	0.00114994	2.93932
Ppp1cb	ENSMUSG00000014956	ENSMUSG00000014956	1.1298	0.00114994	2.93932
Hs6st1	ENSMUSG00000045216	ENSMUSG00000045216	1.36284	0.00120017	2.92076
Psmd4	ENSMUSG00000005625	ENSMUSG00000005625	1.11077	0.00120017	2.92076
Chst10	ENSMUSG00000026080	ENSMUSG00000026080	1.30763	0.00120017	2.92076
Gzma	ENSMUSG00000023132	ENSMUSG00000023132	-0.881056	0.00122698	2.91116
Sod2	ENSMUSG00000006818	ENSMUSG00000006818	1.14977	0.00122698	2.91116
Ubac1	ENSMUSG00000036352	ENSMUSG00000036352	1.27648	0.00122698	2.91116
Pepd	ENSMUSG00000063931	ENSMUSG00000063931	1.26114	0.00122732	2.91104
Psmf1	ENSMUSG00000032869	ENSMUSG00000032869	1.12472	0.00127063	2.89598
Txn2	ENSMUSG00000005354	ENSMUSG00000005354	1.00325	0.00142209	2.84707
Arl4a	ENSMUSG00000047446	ENSMUSG00000047446	0.952402	0.00145152	2.83818
Cdc25b	ENSMUSG00000027330	ENSMUSG00000027330	1.21189	0.00145152	2.83818
Gimap4	ENSMUSG00000054435	ENSMUSG00000054435	-0.712997	0.00145424	2.83736
Mgll	ENSMUSG00000033174	ENSMUSG00000033174	1.82983	0.00150682	2.82194
Eef1d	ENSMUSG00000055762	ENSMUSG00000055762	1.01343	0.00162727	2.78854
Narf	ENSMUSG00000000056	ENSMUSG00000000056	1.37216	0.00162727	2.78854
Prnp	ENSMUSG00000079037	ENSMUSG00000079037	1.54915	0.00172011	2.76444
Hexim2	ENSMUSG00000043372	ENSMUSG00000043372	-1.14029	0.00173052	2.76182
Cox6a1	ENSMUSG00000041697	ENSMUSG00000041697	1.06613	0.00183685	2.73593
Crat	ENSMUSG00000026853	ENSMUSG00000026853	1.26938	0.00183685	2.73593
Rangap1	ENSMUSG00000022391	ENSMUSG00000022391	1.00138	0.00185685	2.73122
Mical3	ENSMUSG00000051586	ENSMUSG00000051586	1.85793	0.00190382	2.72037
Tspan33	ENSMUSG00000001763	ENSMUSG00000001763	1.17068	0.00191389	2.71808
Wdr26	ENSMUSG00000038733	ENSMUSG00000038733	1.20712	0.00191389	2.71808
Dclre1b	ENSMUSG00000027845	ENSMUSG00000027845	1.25448	0.00191389	2.71808
Klf4	ENSMUSG00000003032	ENSMUSG00000003032	1.17755	0.00195451	2.70896
Gapvd1	ENSMUSG00000026867	ENSMUSG00000026867	1.07747	0.00195451	2.70896
Ctsf	ENSMUSG00000083282	ENSMUSG00000083282	1.23536	0.00195451	2.70896
Il2rb	ENSMUSG00000068227	ENSMUSG00000068227	-0.793102	0.00195451	2.70896
Glrx	ENSMUSG00000021591	ENSMUSG00000021591	1.16366	0.00195556	2.70873
Rexo2	ENSMUSG00000032026	ENSMUSG00000032026	1.15859	0.00195556	2.70873
Cr2	ENSMUSG00000026616	ENSMUSG00000026616	1.11308	0.00196897	2.70576
G3bp2	ENSMUSG00000029405	ENSMUSG00000029405	1.02404	0.00196897	2.70576
Il7r	ENSMUSG00000003882	ENSMUSG00000003882	-1.06408	0.00201903	2.69486
Sidt1	ENSMUSG00000022696	ENSMUSG00000022696	-1.04941	0.00201903	2.69486
Txnrd2	ENSMUSG00000075704	ENSMUSG00000075704	1.25361	0.00201903	2.69486
Prxl2a	ENSMUSG00000021792	ENSMUSG00000021792	1.62385	0.00201903	2.69486
Ago2	ENSMUSG00000036698	ENSMUSG00000036698	1.18525	0.00201903	2.69486
Arih2	ENSMUSG00000064145	ENSMUSG00000064145	0.931647	0.00219636	2.6583
Acyp2	ENSMUSG00000060923	ENSMUSG00000060923	1.27315	0.00219636	2.6583
Tuba8	ENSMUSG00000030137	ENSMUSG00000030137	-1.01702	0.00225845	2.64619
Fcgr4	ENSMUSG00000059089	ENSMUSG00000059089	-0.907168	0.00234277	2.63027
1700037H04Rik	ENSMUSG00000027327	ENSMUSG00000027327	1.13577	0.00243715	2.61312
Bsg	ENSMUSG00000023175	ENSMUSG00000023175	1.00294	0.00243715	2.61312
Ndufb11	ENSMUSG00000031059	ENSMUSG00000031059	0.933385	0.00245299	2.6103
Ifi47	ENSMUSG00000078920	ENSMUSG00000078920	-0.900494	0.00248947	2.60389
Nlrc5	ENSMUSG00000074151	ENSMUSG00000074151	-0.910551	0.00258844	2.58696
Isg20	ENSMUSG00000039236	ENSMUSG00000039236	1.05094	0.00273708	2.56271
Memo1	ENSMUSG00000058704	ENSMUSG00000058704	0.978538	0.00273708	2.56271
Zfp260	ENSMUSG00000049421	ENSMUSG00000049421	-0.988812	0.0027664	2.55808
Fn1	ENSMUSG00000026193	ENSMUSG00000026193	1.13027	0.00300184	2.52261
H2-T22	ENSMUSG00000056116	ENSMUSG00000056116	-0.653455	0.00305713	2.51469
Lockd	ENSMUSG00000098318	ENSMUSG00000098318	1.34102	0.00333139	2.47737
E2f2	ENSMUSG00000018983	ENSMUSG00000018983	1.14144	0.00341471	2.46665
Pet100	ENSMUSG00000087687	ENSMUSG00000087687	1.18992	0.00355672	2.44895
Slc9a8	ENSMUSG00000039463	ENSMUSG00000039463	0.921066	0.00355672	2.44895
Vangl1	ENSMUSG00000027860	ENSMUSG00000027860	1.13818	0.00355672	2.44895
Acmsd	ENSMUSG00000026348	ENSMUSG00000026348	2.04503	0.00355672	2.44895
Iscu	ENSMUSG00000025825	ENSMUSG00000025825	1.07513	0.00392492	2.40617
Suds3	ENSMUSG00000066900	ENSMUSG00000066900	1.04449	0.00392492	2.40617
Ybx3	ENSMUSG00000030189	ENSMUSG00000030189	1.13694	0.00392492	2.40617
Cx3cr1	ENSMUSG00000052336	ENSMUSG00000052336	1.04244	0.00406574	2.39086
Hmbs	ENSMUSG00000032126	ENSMUSG00000032126	1.16757	0.00416278	2.38062
Zmat2	ENSMUSG00000001383	ENSMUSG00000001383	0.796347	0.00416278	2.38062
Pitrm1	ENSMUSG00000021193	ENSMUSG00000021193	1.34771	0.00416278	2.38062
Pnpo	ENSMUSG00000018659	ENSMUSG00000018659	1.63329	0.00429123	2.36742
Pou2f2	ENSMUSG00000008496	ENSMUSG00000008496	1.09225	0.00429123	2.36742
Ms4a4b	ENSMUSG00000056290	ENSMUSG00000056290	-0.845115	0.00438633	2.3579
Foxo3	ENSMUSG00000048756	ENSMUSG00000048756	1.23921	0.00438633	2.3579
Adipor1	ENSMUSG00000026457	ENSMUSG00000026457	1.04587	0.00438633	2.3579
Ccni	ENSMUSG00000063015	ENSMUSG00000063015	0.852555	0.00451187	2.34564
St3gal2	ENSMUSG00000031749	ENSMUSG00000031749	1.40906	0.00451799	2.34506
Urod	ENSMUSG00000028684	ENSMUSG00000028684	1.71341	0.00460468	2.3368
Serinc3	ENSMUSG00000017707	ENSMUSG00000017707	0.957143	0.00460468	2.3368
Spire1	ENSMUSG00000024533	ENSMUSG00000024533	1.22466	0.00483507	2.3156
Hagh	ENSMUSG00000024158	ENSMUSG00000024158	1.48025	0.00492483	2.30761
Cd82	ENSMUSG00000027215	ENSMUSG00000027215	0.89405	0.0051608	2.28728
Polr2c	ENSMUSG00000031783	ENSMUSG00000031783	0.833511	0.00519144	2.28471
Cox7b	ENSMUSG00000031231	ENSMUSG00000031231	0.903395	0.00528133	2.27726
Rex1bd	ENSMUSG00000058833	ENSMUSG00000058833	1.13849	0.00528133	2.27726
Mettl27	ENSMUSG00000040557	ENSMUSG00000040557	1.18645	0.00528133	2.27726
Fbxw2	ENSMUSG00000035949	ENSMUSG00000035949	1.035	0.00546037	2.26278
Zfand6	ENSMUSG00000030629	ENSMUSG00000030629	0.973988	0.00576511	2.23919
Rfk	ENSMUSG00000024712	ENSMUSG00000024712	1.09213	0.00576511	2.23919
Psme4	ENSMUSG00000040850	ENSMUSG00000040850	1.1598	0.00583773	2.23376
Zcchc17	ENSMUSG00000028772	ENSMUSG00000028772	1.01547	0.00583773	2.23376
Atpif1	ENSMUSG00000054428	ENSMUSG00000054428	0.979493	0.00584317	2.23335
H2-Q10	ENSMUSG00000067235	ENSMUSG00000067235	-0.788869	0.00592581	2.22725
Usp14	ENSMUSG00000047879	ENSMUSG00000047879	1.24769	0.00592581	2.22725
Dmtn	ENSMUSG00000022099	ENSMUSG00000022099	1.28385	0.00592581	2.22725
Hscb	ENSMUSG00000043510	ENSMUSG00000043510	1.0057	0.00592581	2.22725
Snx15	ENSMUSG00000024787	ENSMUSG00000024787	1.56422	0.00621018	2.2069
Ccdc167	ENSMUSG00000024018	ENSMUSG00000024018	0.962179	0.00621018	2.2069
Ddit3	ENSMUSG00000025408	ENSMUSG00000025408	-0.960845	0.00621018	2.2069
Tmem40	ENSMUSG00000059900	ENSMUSG00000059900	-0.701829	0.00621018	2.2069
Hspa8	ENSMUSG00000015656	ENSMUSG00000015656	-0.72515	0.00643941	2.19115
Golga7	ENSMUSG00000015341	ENSMUSG00000015341	0.955923	0.00648863	2.18785
Trim58	ENSMUSG00000037124	ENSMUSG00000037124	1.11989	0.00649541	2.18739
Rfx2	ENSMUSG00000024206	ENSMUSG00000024206	1.15891	0.00649541	2.18739
Trim10	ENSMUSG00000073400	ENSMUSG00000073400	1.77002	0.00652917	2.18514
Stat4	ENSMUSG00000062939	ENSMUSG00000062939	-1.0479	0.0065911	2.18104
Rnf123	ENSMUSG00000041528	ENSMUSG00000041528	1.22064	0.00668645	2.1748
Gbp4	ENSMUSG00000079363	ENSMUSG00000079363	-0.806929	0.00749942	2.12497
Skiv2l	ENSMUSG00000040356	ENSMUSG00000040356	0.792744	0.00753847	2.12272
Mgst3	ENSMUSG00000026688	ENSMUSG00000026688	1.42379	0.00757021	2.12089
Elob	ENSMUSG00000055839	ENSMUSG00000055839	1.01432	0.00778614	2.10868
AI662270	ENSMUSG00000087107	ENSMUSG00000087107	0.945817	0.00831651	2.08006
Ifitm1	ENSMUSG00000025491	ENSMUSG00000025491	-0.813944	0.00833812	2.07893
Il1r2	ENSMUSG00000026073	ENSMUSG00000026073	-1.13604	0.0083986	2.07579
Nipa1	ENSMUSG00000047037	ENSMUSG00000047037	1.35032	0.0083986	2.07579
Gzmb	ENSMUSG00000015437	ENSMUSG00000015437	-1.03233	0.00854533	2.06827
Bnip3l-ps	ENSMUSG00000073198	ENSMUSG00000073198	1.03015	0.00865245	2.06286
Vps37b	ENSMUSG00000066278	ENSMUSG00000066278	-0.549679	0.00870686	2.06014
Fzr1	ENSMUSG00000020235	ENSMUSG00000020235	1.12554	0.00903844	2.04391
H3f3a	ENSMUSG00000060743	ENSMUSG00000060743	0.907026	0.00916928	2.03766
Eif5	ENSMUSG00000021282	ENSMUSG00000021282	0.934546	0.00916928	2.03766
Fis1	ENSMUSG00000019054	ENSMUSG00000019054	0.98279	0.00924465	2.03411
Brpf3	ENSMUSG00000063952	ENSMUSG00000063952	1.08779	0.00924465	2.03411
Hemgn	ENSMUSG00000028332	ENSMUSG00000028332	1.11479	0.00924465	2.03411
Osbpl8	ENSMUSG00000020189	ENSMUSG00000020189	0.800558	0.00924465	2.03411
Ascc2	ENSMUSG00000020412	ENSMUSG00000020412	1.19821	0.00924465	2.03411
Rbm33	ENSMUSG00000048271	ENSMUSG00000048271	0.768207	0.00924465	2.03411
Tmem256	ENSMUSG00000070394	ENSMUSG00000070394	0.919311	0.00924465	2.03411
Fam104a	ENSMUSG00000041629	ENSMUSG00000041629	0.91057	0.00924465	2.03411
Lmo2	ENSMUSG00000032698	ENSMUSG00000032698	0.984834	0.00931975	2.0306
Gm1968	ENSMUSG00000075286	ENSMUSG00000075286	-0.922843	0.00948625	2.02291
Ptpa	ENSMUSG00000039515	ENSMUSG00000039515	1.01025	0.00948625	2.02291
Tbx21	ENSMUSG00000001444	ENSMUSG00000001444	-1.06955	0.00948625	2.02291
Irf4	ENSMUSG00000021356	ENSMUSG00000021356	1.05191	0.00974661	2.01115
Spop	ENSMUSG00000057522	ENSMUSG00000057522	0.830037	0.0097901	2.00921
Cfb	ENSMUSG00000090231	ENSMUSG00000090231	-1.36729	0.0105342	1.9774
Snx22	ENSMUSG00000039452	ENSMUSG00000039452	1.23005	0.0105342	1.9774
Nfs1	ENSMUSG00000027618	ENSMUSG00000027618	1.189	0.0105342	1.9774
Rnf11	ENSMUSG00000028557	ENSMUSG00000028557	0.989077	0.0105342	1.9774
Cript	ENSMUSG00000024146	ENSMUSG00000024146	0.851717	0.0106638	1.97209
Mki67	ENSMUSG00000031004	ENSMUSG00000031004	1.04378	0.0111673	1.95205
St3gal5	ENSMUSG00000056091	ENSMUSG00000056091	1.37302	0.0111844	1.95139
Klrd1	ENSMUSG00000030165	ENSMUSG00000030165	-1.30925	0.0111844	1.95139
H2-Q6	ENSMUSG00000073409	ENSMUSG00000073409	-0.748601	0.0112383	1.9493
Pkig	ENSMUSG00000035268	ENSMUSG00000035268	0.927675	0.0112816	1.94763
Endod1	ENSMUSG00000037419	ENSMUSG00000037419	0.948282	0.0113553	1.9448
Ghitm	ENSMUSG00000041028	ENSMUSG00000041028	0.980803	0.0116697	1.93294
Srp14	ENSMUSG00000009549	ENSMUSG00000009549	0.959079	0.0119507	1.92261
Cops2	ENSMUSG00000027206	ENSMUSG00000027206	0.911331	0.0125641	1.90087
Mtmr3	ENSMUSG00000034354	ENSMUSG00000034354	1.01893	0.0127436	1.89471
Slc38a5	ENSMUSG00000031170	ENSMUSG00000031170	1.07367	0.0127436	1.89471
Mcpt8	ENSMUSG00000022157	ENSMUSG00000022157	1.22518	0.0127627	1.89406
Dhrs11	ENSMUSG00000034449	ENSMUSG00000034449	1.53504	0.0128758	1.89023
Selenop	ENSMUSG00000064373	ENSMUSG00000064373	0.610325	0.0131305	1.88172
Tap1	ENSMUSG00000037321	ENSMUSG00000037321	-0.599147	0.0132976	1.87623
Cela1	ENSMUSG00000023031	ENSMUSG00000023031	-0.716887	0.0133867	1.87333
Itgb7	ENSMUSG00000001281	ENSMUSG00000001281	-0.560519	0.0135706	1.8674
Foxo4	ENSMUSG00000042903	ENSMUSG00000042903	1.01958	0.0135706	1.8674
Plaat3	ENSMUSG00000060675	ENSMUSG00000060675	0.952436	0.0135706	1.8674
Tpst2	ENSMUSG00000029344	ENSMUSG00000029344	-0.657698	0.0136229	1.86573
Carhsp1	ENSMUSG00000008393	ENSMUSG00000008393	0.915291	0.0136795	1.86393
Runx3	ENSMUSG00000070691	ENSMUSG00000070691	-0.826433	0.0136841	1.86378
Usp25	ENSMUSG00000022867	ENSMUSG00000022867	0.969608	0.0143613	1.84281
S100a13	ENSMUSG00000042312	ENSMUSG00000042312	0.822807	0.0143685	1.84259
Tppp3	ENSMUSG00000014846	ENSMUSG00000014846	0.94127	0.0148141	1.82932
Ube3b	ENSMUSG00000029577	ENSMUSG00000029577	0.84243	0.014906	1.82664
Ccdc71l	ENSMUSG00000090946	ENSMUSG00000090946	0.786676	0.0150385	1.8228
Fam214b	ENSMUSG00000036002	ENSMUSG00000036002	1.41827	0.0152546	1.8166
Tspo2	ENSMUSG00000023995	ENSMUSG00000023995	1.0202	0.0152546	1.8166
Lgals1	ENSMUSG00000068220	ENSMUSG00000068220	-0.611861	0.0156638	1.8051
Ube2e3	ENSMUSG00000027011	ENSMUSG00000027011	0.881409	0.0161863	1.79085
Ifi27	ENSMUSG00000064215	ENSMUSG00000064215	0.862578	0.0162303	1.78967
Car2	ENSMUSG00000027562	ENSMUSG00000027562	1.67	0.0162575	1.78895
Pip5k1b	ENSMUSG00000024867	ENSMUSG00000024867	1.09565	0.0164804	1.78303
Map2k2	ENSMUSG00000035027	ENSMUSG00000035027	0.781321	0.0169834	1.76998
Myct1	ENSMUSG00000046916	ENSMUSG00000046916	-0.877501	0.0169834	1.76998
Selenok	ENSMUSG00000042682	ENSMUSG00000042682	0.761249	0.0169834	1.76998
Sytl3	ENSMUSG00000041831	ENSMUSG00000041831	-1.03998	0.0169834	1.76998
Ube2b	ENSMUSG00000020390	ENSMUSG00000020390	0.858976	0.0169834	1.76998
Tbk1	ENSMUSG00000020115	ENSMUSG00000020115	0.828697	0.0169834	1.76998
Chchd10	ENSMUSG00000049422	ENSMUSG00000049422	1.08045	0.0171982	1.76452
Tmem134	ENSMUSG00000024845	ENSMUSG00000024845	0.829641	0.0171982	1.76452
S100a10	ENSMUSG00000041959	ENSMUSG00000041959	-0.570732	0.0171982	1.76452
Ap3m1	ENSMUSG00000021824	ENSMUSG00000021824	0.90075	0.0171982	1.76452
Snrnp25	ENSMUSG00000040767	ENSMUSG00000040767	1.67131	0.0171982	1.76452
Sec61g	ENSMUSG00000078974	ENSMUSG00000078974	0.813429	0.0171982	1.76452
Serinc1	ENSMUSG00000019877	ENSMUSG00000019877	0.951184	0.0171982	1.76452
Pim1	ENSMUSG00000024014	ENSMUSG00000024014	0.897983	0.0173467	1.76078
Tcp11l2	ENSMUSG00000020034	ENSMUSG00000020034	0.591468	0.0174119	1.75915
Cmas	ENSMUSG00000030282	ENSMUSG00000030282	1.35483	0.0175605	1.75546
F930017D23Rik	ENSMUSG00000075184	ENSMUSG00000075184	0.921259	0.0175605	1.75546
Aip	ENSMUSG00000024847	ENSMUSG00000024847	0.940641	0.0175605	1.75546
Oasl2	ENSMUSG00000029561	ENSMUSG00000029561	-0.934978	0.0175657	1.75533
Phospho1	ENSMUSG00000050860	ENSMUSG00000050860	1.04283	0.0175657	1.75533
Tpm1	ENSMUSG00000032366	ENSMUSG00000032366	0.87287	0.0175657	1.75533
Ctse	ENSMUSG00000004552	ENSMUSG00000004552	0.708192	0.0175657	1.75533
Retreg3	ENSMUSG00000017802	ENSMUSG00000017802	0.714686	0.0177932	1.74975
Glo1	ENSMUSG00000024026	ENSMUSG00000024026	0.922409	0.0178192	1.74911
Anapc13	ENSMUSG00000035048	ENSMUSG00000035048	1.06217	0.0178192	1.74911
Ifrd1	ENSMUSG00000001627	ENSMUSG00000001627	-0.803638	0.0179908	1.74495
Slc30a9	ENSMUSG00000029221	ENSMUSG00000029221	0.893491	0.0182012	1.7399
Sin3b	ENSMUSG00000031622	ENSMUSG00000031622	0.683738	0.0182086	1.73972
Rab5c	ENSMUSG00000019173	ENSMUSG00000019173	0.664065	0.0186081	1.7303
Mkrn1	ENSMUSG00000029922	ENSMUSG00000029922	0.912566	0.0191609	1.71758
Gm4013	ENSMUSG00000117662	ENSMUSG00000117662	0.922032	0.0191609	1.71758
Tmem176b	ENSMUSG00000029810	ENSMUSG00000029810	1.19916	0.0196927	1.70569
Stradb	ENSMUSG00000026027	ENSMUSG00000026027	0.861201	0.0203151	1.69218
Epn1	ENSMUSG00000035203	ENSMUSG00000035203	0.895699	0.0205542	1.6871
Wipi1	ENSMUSG00000041895	ENSMUSG00000041895	1.12785	0.0208298	1.68131
Trappc2l	ENSMUSG00000015013	ENSMUSG00000015013	0.910477	0.0208298	1.68131
Hbb-bs	ENSMUSG00000052305	ENSMUSG00000052305	0.780727	0.0209233	1.67937
Gm867	ENSMUSG00000050157	ENSMUSG00000050157	1.31247	0.0209233	1.67937
Gaa	ENSMUSG00000025579	ENSMUSG00000025579	0.939167	0.0215457	1.66664
Stxbp3	ENSMUSG00000027882	ENSMUSG00000027882	-0.897445	0.0215457	1.66664
Gpx1	ENSMUSG00000063856	ENSMUSG00000063856	0.791494	0.0215457	1.66664
Nbr1	ENSMUSG00000017119	ENSMUSG00000017119	0.650546	0.0216029	1.66549
Eomes	ENSMUSG00000032446	ENSMUSG00000032446	-1.08335	0.0222297	1.65307
Zc3hav1	ENSMUSG00000029826	ENSMUSG00000029826	0.606489	0.0222297	1.65307
Ptpn18	ENSMUSG00000026126	ENSMUSG00000026126	-0.500645	0.0222297	1.65307
Chac2	ENSMUSG00000020309	ENSMUSG00000020309	0.935262	0.0222297	1.65307
Ilrun	ENSMUSG00000056692	ENSMUSG00000056692	1.29831	0.0225182	1.64747
Xcr1	ENSMUSG00000060509	ENSMUSG00000060509	-0.932408	0.0225182	1.64747
Hipk1	ENSMUSG00000008730	ENSMUSG00000008730	0.782633	0.0225182	1.64747
Psmb9	ENSMUSG00000096727	ENSMUSG00000096727	-0.61859	0.0225894	1.6461
Abcb10	ENSMUSG00000031974	ENSMUSG00000031974	1.18701	0.022876	1.64062
H2aj	ENSMUSG00000060032	ENSMUSG00000060032	0.753371	0.0229678	1.63888
Larp1b	ENSMUSG00000025762	ENSMUSG00000025762	0.976226	0.0230412	1.6375
Dyrk1b	ENSMUSG00000002409	ENSMUSG00000002409	1.02764	0.023185	1.63479
Esco2	ENSMUSG00000022034	ENSMUSG00000022034	1.55951	0.0232129	1.63427
Irak1	ENSMUSG00000031392	ENSMUSG00000031392	0.663893	0.0232129	1.63427
Marchf5	ENSMUSG00000023307	ENSMUSG00000023307	0.86429	0.0232129	1.63427
Bola3	ENSMUSG00000045160	ENSMUSG00000045160	0.847082	0.0236257	1.62662
Prkcq	ENSMUSG00000026778	ENSMUSG00000026778	-0.541141	0.0237023	1.62521
Cul4a	ENSMUSG00000031446	ENSMUSG00000031446	1.49294	0.0237023	1.62521
Marchf3	ENSMUSG00000032656	ENSMUSG00000032656	1.25096	0.0237785	1.62382
Pttg1	ENSMUSG00000020415	ENSMUSG00000020415	0.871026	0.0237785	1.62382
Odc1	ENSMUSG00000011179	ENSMUSG00000011179	0.847999	0.0238535	1.62245
Trak2	ENSMUSG00000026028	ENSMUSG00000026028	1.00113	0.024092	1.61813
Rec114	ENSMUSG00000074269	ENSMUSG00000074269	0.831499	0.0245815	1.60939
Tbcel	ENSMUSG00000037287	ENSMUSG00000037287	0.982512	0.0249615	1.60273
Chst3	ENSMUSG00000057337	ENSMUSG00000057337	0.866701	0.0254029	1.59512
Hbq1b	ENSMUSG00000073063	ENSMUSG00000073063	0.803485	0.0254029	1.59512
Slc4a1	ENSMUSG00000006574	ENSMUSG00000006574	1.60637	0.0254838	1.59374
Tax1bp1	ENSMUSG00000004535	ENSMUSG00000004535	0.828474	0.0258551	1.58745
Cd177	ENSMUSG00000052212	ENSMUSG00000052212	0.612282	0.0258572	1.58742
Stat1	ENSMUSG00000026104	ENSMUSG00000026104	-0.566535	0.0259363	1.58609
Irf1	ENSMUSG00000018899	ENSMUSG00000018899	-0.701269	0.0259363	1.58609
Ro60	ENSMUSG00000018199	ENSMUSG00000018199	-0.743235	0.025951	1.58585
Rad23a	ENSMUSG00000003813	ENSMUSG00000003813	1.3419	0.0261013	1.58334
Arf5	ENSMUSG00000020440	ENSMUSG00000020440	0.767059	0.0261308	1.58285
Gbp3	ENSMUSG00000028268	ENSMUSG00000028268	-0.849654	0.0266395	1.57447
Necap2	ENSMUSG00000028923	ENSMUSG00000028923	0.868801	0.0270731	1.56746
Sox6	ENSMUSG00000051910	ENSMUSG00000051910	1.52556	0.0270731	1.56746
Cox6c	ENSMUSG00000014313	ENSMUSG00000014313	0.803996	0.027265	1.5644
Tmod1	ENSMUSG00000028328	ENSMUSG00000028328	1.70624	0.0275708	1.55955
Dcaf10	ENSMUSG00000035572	ENSMUSG00000035572	1.06115	0.0278187	1.55566
Hipk2	ENSMUSG00000061436	ENSMUSG00000061436	1.27346	0.0280911	1.55143
Uqcrh	ENSMUSG00000063882	ENSMUSG00000063882	0.735033	0.0281801	1.55006
Traf1	ENSMUSG00000026875	ENSMUSG00000026875	-0.960373	0.0287942	1.54069
Asb1	ENSMUSG00000026311	ENSMUSG00000026311	0.919691	0.0287942	1.54069
Ptpn14	ENSMUSG00000026604	ENSMUSG00000026604	0.938295	0.0294317	1.53118
Optn	ENSMUSG00000026672	ENSMUSG00000026672	1.03965	0.0294317	1.53118
Pigq	ENSMUSG00000025728	ENSMUSG00000025728	0.862842	0.0297263	1.52686
Ncoa7	ENSMUSG00000039697	ENSMUSG00000039697	0.902989	0.0297263	1.52686
Lck	ENSMUSG00000000409	ENSMUSG00000000409	-0.604816	0.0299796	1.52317
Ankrd17	ENSMUSG00000055204	ENSMUSG00000055204	-0.798227	0.0299796	1.52317
Ndufb9	ENSMUSG00000022354	ENSMUSG00000022354	0.775353	0.0299796	1.52317
Slc16a6	ENSMUSG00000041920	ENSMUSG00000041920	0.832607	0.0299796	1.52317
Grina	ENSMUSG00000022564	ENSMUSG00000022564	0.825662	0.0304392	1.51657
Mzt1	ENSMUSG00000033186	ENSMUSG00000033186	0.67582	0.0304392	1.51657
Ifit3	ENSMUSG00000074896	ENSMUSG00000074896	-0.758645	0.0305154	1.51548
ENSMUSG00000070065	ENSMUSG00000070065	ENSMUSG00000070065	0.822731	0.0305154	1.51548
Tceal8	ENSMUSG00000051579	ENSMUSG00000051579	1.11129	0.0305154	1.51548
Tgtp1	ENSMUSG00000078922	ENSMUSG00000078922	-1.02641	0.0307155	1.51264
Gclm	ENSMUSG00000028124	ENSMUSG00000028124	0.851173	0.0307155	1.51264
Bnip3l	ENSMUSG00000022051	ENSMUSG00000022051	0.784842	0.0307155	1.51264
Paqr9	ENSMUSG00000064225	ENSMUSG00000064225	0.876968	0.0307155	1.51264
Otud5	ENSMUSG00000031154	ENSMUSG00000031154	0.915159	0.0307769	1.51177
Fus	ENSMUSG00000030795	ENSMUSG00000030795	0.61865	0.0308788	1.51034
Atp6v0d1	ENSMUSG00000013160	ENSMUSG00000013160	0.777979	0.031939	1.49568
Atp5h	ENSMUSG00000034566	ENSMUSG00000034566	0.695306	0.0321926	1.49224
Adgre4	ENSMUSG00000032915	ENSMUSG00000032915	0.734461	0.0323501	1.49012
Hspbap1	ENSMUSG00000022849	ENSMUSG00000022849	1.00163	0.0326101	1.48665
Clec1b	ENSMUSG00000030159	ENSMUSG00000030159	-0.629958	0.0330746	1.48051
Ell2	ENSMUSG00000001542	ENSMUSG00000001542	0.87672	0.0335551	1.47424
Ldlrap1	ENSMUSG00000037295	ENSMUSG00000037295	-0.486601	0.0336481	1.47304
Ndufb8	ENSMUSG00000025204	ENSMUSG00000025204	0.719927	0.0337793	1.47135
Fbxo9	ENSMUSG00000001366	ENSMUSG00000001366	1.37708	0.034234	1.46554
Ank1	ENSMUSG00000031543	ENSMUSG00000031543	1.56799	0.0343709	1.46381
Apoe	ENSMUSG00000002985	ENSMUSG00000002985	0.689125	0.0346978	1.4597
Abhd4	ENSMUSG00000040997	ENSMUSG00000040997	0.959381	0.0346978	1.4597
Bcl11a	ENSMUSG00000000861	ENSMUSG00000000861	0.82632	0.0346978	1.4597
Gdi1	ENSMUSG00000015291	ENSMUSG00000015291	0.530141	0.0346978	1.4597
Sptb	ENSMUSG00000021061	ENSMUSG00000021061	1.66387	0.0352146	1.45328
Uqcrq	ENSMUSG00000044894	ENSMUSG00000044894	0.744115	0.0370727	1.43095
Prf1	ENSMUSG00000037202	ENSMUSG00000037202	-0.753878	0.0370727	1.43095
Fgfr1op2	ENSMUSG00000040242	ENSMUSG00000040242	0.693566	0.0373241	1.42801
Gbp5	ENSMUSG00000105504	ENSMUSG00000105504	-1.04711	0.0380156	1.42004
Lrrn3	ENSMUSG00000036295	ENSMUSG00000036295	-0.718737	0.0384971	1.41457
Slc6a9	ENSMUSG00000028542	ENSMUSG00000028542	1.15748	0.0384971	1.41457
Atp5b	ENSMUSG00000025393	ENSMUSG00000025393	0.813898	0.0391253	1.40754
H2-T10	ENSMUSG00000079491	ENSMUSG00000079491	-0.87159	0.0393123	1.40547
Ublcp1	ENSMUSG00000041231	ENSMUSG00000041231	0.988463	0.0395307	1.40307
4833439L19Rik	ENSMUSG00000025871	ENSMUSG00000025871	0.706563	0.0399206	1.3988
Capns1	ENSMUSG00000001794	ENSMUSG00000001794	0.824949	0.0407847	1.3895
Nt5c3	ENSMUSG00000029780	ENSMUSG00000029780	1.19807	0.0420025	1.37672
Aqp9	ENSMUSG00000032204	ENSMUSG00000032204	0.922282	0.0426022	1.37057
Acsl1	ENSMUSG00000018796	ENSMUSG00000018796	1.19888	0.0440376	1.35618
H2-K2	ENSMUSG00000067203	ENSMUSG00000067203	-0.566705	0.0441865	1.35471
Ubl5	ENSMUSG00000084786	ENSMUSG00000084786	0.654571	0.0441865	1.35471
Rffl	ENSMUSG00000020696	ENSMUSG00000020696	0.709628	0.0441951	1.35463
Xpo7	ENSMUSG00000022100	ENSMUSG00000022100	1.60615	0.0443651	1.35296
Pdcd10	ENSMUSG00000027835	ENSMUSG00000027835	-0.852745	0.0448134	1.34859
Cbr1	ENSMUSG00000051483	ENSMUSG00000051483	0.962703	0.0448134	1.34859
Txnl1	ENSMUSG00000024583	ENSMUSG00000024583	0.596459	0.0449349	1.34742
Gypa	ENSMUSG00000051839	ENSMUSG00000051839	1.19226	0.0449349	1.34742
Abcb4	ENSMUSG00000042476	ENSMUSG00000042476	0.920753	0.0452225	1.34465
Ccdc189	ENSMUSG00000057176	ENSMUSG00000057176	1.19913	0.0453022	1.34388
Chp1	ENSMUSG00000014077	ENSMUSG00000014077	0.810212	0.0454192	1.34276
Ubb	ENSMUSG00000019505	ENSMUSG00000019505	0.775738	0.0454192	1.34276
Ctsb	ENSMUSG00000021939	ENSMUSG00000021939	1.28274	0.0455806	1.34122
Snca	ENSMUSG00000025889	ENSMUSG00000025889	0.816691	0.0455806	1.34122
Map1lc3b	ENSMUSG00000031812	ENSMUSG00000031812	0.751861	0.0455806	1.34122
Usp4	ENSMUSG00000032612	ENSMUSG00000032612	0.716472	0.046459	1.33293
Afap1l1	ENSMUSG00000033032	ENSMUSG00000033032	-1.04099	0.0476464	1.32197
Cnnm2	ENSMUSG00000064105	ENSMUSG00000064105	1.43016	0.0480407	1.31839
Agap2	ENSMUSG00000025422	ENSMUSG00000025422	-0.715563	0.0491538	1.30844
Mpp1	ENSMUSG00000031402	ENSMUSG00000031402	1.31723	0.0491606	1.30838
Epb42	ENSMUSG00000023216	ENSMUSG00000023216	1.30983	0.0492689	1.30743
Atg4a	ENSMUSG00000079418	ENSMUSG00000079418	1.3952	0.0495611	1.30486
Add1	ENSMUSG00000029106	ENSMUSG00000029106	0.6909	0.0495611	1.30486
Azin1	ENSMUSG00000037458	ENSMUSG00000037458	0.847871	0.0497013	1.30363
Ppp1r13b	ENSMUSG00000021285	ENSMUSG00000021285	-0.751662	0.0499191	1.30173
Zfp91	ENSMUSG00000024695	ENSMUSG00000024695	0.660909	0.0501303	1.2999
Ddb1	ENSMUSG00000024740	ENSMUSG00000024740	0.473545	0.0510173	1.29228
Dzip1	ENSMUSG00000042156	ENSMUSG00000042156	-0.845761	0.0510432	1.29206
Oip5os1	ENSMUSG00000085438	ENSMUSG00000085438	0.689944	0.0513612	1.28936
Ibtk	ENSMUSG00000035941	ENSMUSG00000035941	0.815909	0.051922	1.28465
Carm1	ENSMUSG00000032185	ENSMUSG00000032185	0.930097	0.0520196	1.28383
Pcmtd1	ENSMUSG00000051285	ENSMUSG00000051285	0.635673	0.0520196	1.28383
Camkk2	ENSMUSG00000029471	ENSMUSG00000029471	0.615738	0.0530117	1.27563
Zdhhc18	ENSMUSG00000037553	ENSMUSG00000037553	-0.507082	0.0532311	1.27383
Cd36	ENSMUSG00000002944	ENSMUSG00000002944	0.887804	0.0532509	1.27367
Gng11	ENSMUSG00000032766	ENSMUSG00000032766	-0.559239	0.0532509	1.27367
Zfpm1	ENSMUSG00000049577	ENSMUSG00000049577	0.766421	0.0532509	1.27367
Gda	ENSMUSG00000058624	ENSMUSG00000058624	1.11347	0.0532509	1.27367
H2-Q1	ENSMUSG00000079507	ENSMUSG00000079507	-0.631672	0.0532878	1.27337
Gsk3a	ENSMUSG00000057177	ENSMUSG00000057177	0.648036	0.0532878	1.27337
Gabarapl2	ENSMUSG00000031950	ENSMUSG00000031950	0.776318	0.0532878	1.27337
Ank	ENSMUSG00000022265	ENSMUSG00000022265	1.27318	0.0532878	1.27337
Itsn1	ENSMUSG00000022957	ENSMUSG00000022957	0.838158	0.0534678	1.27191
Atp5mpl	ENSMUSG00000021290	ENSMUSG00000021290	0.559044	0.0534678	1.27191
Stip1	ENSMUSG00000024966	ENSMUSG00000024966	-0.638104	0.0534901	1.27173
Anxa11	ENSMUSG00000021866	ENSMUSG00000021866	0.718578	0.053702	1.27001
Pdzk1ip1	ENSMUSG00000028716	ENSMUSG00000028716	-0.58922	0.0538384	1.26891
Ppp2r5d	ENSMUSG00000059409	ENSMUSG00000059409	-0.672489	0.0539615	1.26792
Cox8a	ENSMUSG00000035885	ENSMUSG00000035885	0.655344	0.0541651	1.26628
Hmga1b	ENSMUSG00000078249	ENSMUSG00000078249	-0.745153	0.0543085	1.26513
Serpinb6a	ENSMUSG00000060147	ENSMUSG00000060147	-0.609239	0.0544244	1.26421
Tsg101	ENSMUSG00000014402	ENSMUSG00000014402	0.852837	0.0554076	1.25643
Gid8	ENSMUSG00000027573	ENSMUSG00000027573	0.623389	0.0554076	1.25643
Lat	ENSMUSG00000030742	ENSMUSG00000030742	-0.577731	0.0555562	1.25527
Blvrb	ENSMUSG00000040466	ENSMUSG00000040466	1.18031	0.0555562	1.25527
Gimap3	ENSMUSG00000039264	ENSMUSG00000039264	-0.547115	0.0560556	1.25138
Cox17	ENSMUSG00000046516	ENSMUSG00000046516	0.864287	0.056141	1.25072
Nsf	ENSMUSG00000034187	ENSMUSG00000034187	0.624971	0.0566321	1.24694
Ost4	ENSMUSG00000038803	ENSMUSG00000038803	0.727945	0.0566321	1.24694
Gch1	ENSMUSG00000037580	ENSMUSG00000037580	0.861964	0.0568321	1.24541
Uqcrc2	ENSMUSG00000030884	ENSMUSG00000030884	0.631268	0.0568992	1.24489
Tmem183a	ENSMUSG00000042305	ENSMUSG00000042305	0.789537	0.0568992	1.24489
Crem	ENSMUSG00000063889	ENSMUSG00000063889	0.84252	0.0568992	1.24489
Spg7	ENSMUSG00000000738	ENSMUSG00000000738	0.572723	0.0569491	1.24451
Sqstm1	ENSMUSG00000015837	ENSMUSG00000015837	0.641945	0.0570746	1.24356
Wdfy4	ENSMUSG00000051506	ENSMUSG00000051506	0.602488	0.0584515	1.2332
Tfdp2	ENSMUSG00000032411	ENSMUSG00000032411	1.11286	0.0587158	1.23125
Fam220a	ENSMUSG00000083012	ENSMUSG00000083012	0.75093	0.0587158	1.23125
Gm10244	ENSMUSG00000068601	ENSMUSG00000068601	0.96445	0.058901	1.22988
Slc20a1	ENSMUSG00000027397	ENSMUSG00000027397	-0.772442	0.0590024	1.22913
Gtf2i	ENSMUSG00000060261	ENSMUSG00000060261	-0.54971	0.0599073	1.22252
Cct7	ENSMUSG00000030007	ENSMUSG00000030007	0.705258	0.0600747	1.22131
Ift46	ENSMUSG00000002031	ENSMUSG00000002031	0.811665	0.060169	1.22063
Selenbp1	ENSMUSG00000068874	ENSMUSG00000068874	0.909419	0.0608802	1.21552
H4c9	ENSMUSG00000060639	ENSMUSG00000060639	-0.519103	0.0622604	1.20579
Cd3e	ENSMUSG00000032093	ENSMUSG00000032093	-0.762771	0.0624693	1.20433
Hectd4	ENSMUSG00000042744	ENSMUSG00000042744	0.845156	0.0632141	1.19919
F2r	ENSMUSG00000048376	ENSMUSG00000048376	-0.777311	0.0646946	1.18913
Piga	ENSMUSG00000031381	ENSMUSG00000031381	0.899316	0.0646946	1.18913
Tab3	ENSMUSG00000035476	ENSMUSG00000035476	0.836782	0.0649872	1.18717
Nrd1	ENSMUSG00000053510	ENSMUSG00000053510	0.49855	0.0652423	1.18547
Adssl1	ENSMUSG00000011148	ENSMUSG00000011148	0.657857	0.0656808	1.18256
Frmd4b	ENSMUSG00000030064	ENSMUSG00000030064	-0.874728	0.0659236	1.18096
Smox	ENSMUSG00000027333	ENSMUSG00000027333	0.786341	0.0659236	1.18096
Proser2	ENSMUSG00000045319	ENSMUSG00000045319	-0.805711	0.0659236	1.18096
Rhd	ENSMUSG00000028825	ENSMUSG00000028825	0.974997	0.0664426	1.17755
Yipf4	ENSMUSG00000024072	ENSMUSG00000024072	0.733584	0.0665112	1.1771
Mif	ENSMUSG00000033307	ENSMUSG00000033307	-0.872198	0.0666867	1.17596
Josd2	ENSMUSG00000038695	ENSMUSG00000038695	0.943975	0.0674031	1.17132
Zap70	ENSMUSG00000026117	ENSMUSG00000026117	-0.642139	0.0679332	1.16792
Wbp1	ENSMUSG00000030035	ENSMUSG00000030035	0.623693	0.0679332	1.16792
Ctla2a	ENSMUSG00000044258	ENSMUSG00000044258	-0.539926	0.067944	1.16785
Gstp3	ENSMUSG00000058216	ENSMUSG00000058216	0.968271	0.0684337	1.16473
Pold1	ENSMUSG00000038644	ENSMUSG00000038644	0.717496	0.0684337	1.16473
Ube2v1	ENSMUSG00000078923	ENSMUSG00000078923	0.673593	0.0689773	1.16129
Crebrf	ENSMUSG00000048249	ENSMUSG00000048249	-0.609452	0.069401	1.15863
Hras	ENSMUSG00000025499	ENSMUSG00000025499	0.765498	0.069401	1.15863
Nadk2	ENSMUSG00000022253	ENSMUSG00000022253	0.734194	0.069401	1.15863
Grap2	ENSMUSG00000042351	ENSMUSG00000042351	0.630223	0.0694065	1.1586
Bpgm	ENSMUSG00000038871	ENSMUSG00000038871	1.11525	0.0696598	1.15702
Ncr1	ENSMUSG00000062524	ENSMUSG00000062524	-0.683897	0.0712342	1.14731
Scml4	ENSMUSG00000044770	ENSMUSG00000044770	-0.698131	0.0725629	1.13929
Gtf2h5	ENSMUSG00000034345	ENSMUSG00000034345	0.697705	0.0726938	1.1385
H2-T23	ENSMUSG00000067212	ENSMUSG00000067212	-0.368684	0.0727017	1.13846
Fbxo38	ENSMUSG00000042211	ENSMUSG00000042211	0.758204	0.073121	1.13596
Irgm1	ENSMUSG00000046879	ENSMUSG00000046879	-0.669925	0.0732881	1.13497
Swt1	ENSMUSG00000052748	ENSMUSG00000052748	0.948276	0.0738604	1.13159
Parp10	ENSMUSG00000063268	ENSMUSG00000063268	-0.515078	0.0738753	1.1315
Rufy1	ENSMUSG00000020375	ENSMUSG00000020375	0.736153	0.0738753	1.1315
Id2	ENSMUSG00000020644	ENSMUSG00000020644	-0.691744	0.0738753	1.1315
Tmem86b	ENSMUSG00000045282	ENSMUSG00000045282	1.06908	0.074807	1.12606
Glul	ENSMUSG00000026473	ENSMUSG00000026473	0.737443	0.074994	1.12497
Chsy1	ENSMUSG00000032640	ENSMUSG00000032640	-0.695068	0.0750707	1.12453
Eif3k	ENSMUSG00000053565	ENSMUSG00000053565	0.624161	0.0753402	1.12297
Gstm5	ENSMUSG00000004032	ENSMUSG00000004032	0.821283	0.0753402	1.12297
Xk	ENSMUSG00000015342	ENSMUSG00000015342	0.801738	0.0756585	1.12114
Nxpe2	ENSMUSG00000032028	ENSMUSG00000032028	0.844889	0.0758645	1.11996
Npy	ENSMUSG00000029819	ENSMUSG00000029819	-0.524714	0.0759289	1.11959
Ddit4	ENSMUSG00000020108	ENSMUSG00000020108	-0.894403	0.076775	1.11478
Fyn	ENSMUSG00000019843	ENSMUSG00000019843	-0.45523	0.0774598	1.11092
Rmc1	ENSMUSG00000024410	ENSMUSG00000024410	0.76029	0.0774598	1.11092
Ikbkg	ENSMUSG00000004221	ENSMUSG00000004221	0.772324	0.0776753	1.10972
Tdrd7	ENSMUSG00000035517	ENSMUSG00000035517	0.819862	0.0778062	1.10899
Usp15	ENSMUSG00000020124	ENSMUSG00000020124	1.11228	0.0782557	1.10648
Prkx	ENSMUSG00000035725	ENSMUSG00000035725	0.728958	0.0786303	1.10441
Kdm7a	ENSMUSG00000042599	ENSMUSG00000042599	0.708816	0.0786542	1.10428
Riok3	ENSMUSG00000024404	ENSMUSG00000024404	0.7815	0.0793516	1.10044
Marchf8	ENSMUSG00000025702	ENSMUSG00000025702	1.1675	0.0794506	1.0999
Slc43a1	ENSMUSG00000027075	ENSMUSG00000027075	0.855467	0.0794672	1.09981
Scamp4	ENSMUSG00000113949	ENSMUSG00000113949	-0.736353	0.0801829	1.09592
Nudcd3	ENSMUSG00000053838	ENSMUSG00000053838	0.753852	0.0801829	1.09592
Fahd1	ENSMUSG00000045316	ENSMUSG00000045316	0.95	0.0801829	1.09592
Ttc33	ENSMUSG00000022151	ENSMUSG00000022151	0.853305	0.0810179	1.09142
Vbp1	ENSMUSG00000031197	ENSMUSG00000031197	0.592169	0.0819407	1.0865
Mff	ENSMUSG00000026150	ENSMUSG00000026150	0.695483	0.0819852	1.08626
Ermap	ENSMUSG00000028644	ENSMUSG00000028644	1.03391	0.083524	1.07819
Becn1	ENSMUSG00000035086	ENSMUSG00000035086	0.725115	0.083524	1.07819
Phip	ENSMUSG00000032253	ENSMUSG00000032253	-0.716172	0.0837454	1.07704
Luc7l2	ENSMUSG00000029823	ENSMUSG00000029823	0.543044	0.0853165	1.06897
Tmcc2	ENSMUSG00000042066	ENSMUSG00000042066	1.12085	0.0855672	1.06769
Cd79a	ENSMUSG00000003379	ENSMUSG00000003379	0.501584	0.0855672	1.06769
Bag6	ENSMUSG00000024392	ENSMUSG00000024392	0.570228	0.0859567	1.06572
Malt1	ENSMUSG00000032688	ENSMUSG00000032688	0.5502	0.0860717	1.06514
Tusc1	ENSMUSG00000054000	ENSMUSG00000054000	0.82612	0.0867778	1.06159
Mpp2	ENSMUSG00000017314	ENSMUSG00000017314	1.38015	0.0870336	1.06031
Ap2a2	ENSMUSG00000002957	ENSMUSG00000002957	0.556307	0.0872859	1.05906
Ubl7	ENSMUSG00000055720	ENSMUSG00000055720	0.673406	0.0875154	1.05792
Fasn	ENSMUSG00000025153	ENSMUSG00000025153	-0.694891	0.0876054	1.05747
Redrum	ENSMUSG00000096982	ENSMUSG00000096982	1.29226	0.0876054	1.05747
Birc2	ENSMUSG00000057367	ENSMUSG00000057367	-0.630657	0.0876677	1.05716
Gsto1	ENSMUSG00000025068	ENSMUSG00000025068	0.790465	0.0876677	1.05716
Copz1	ENSMUSG00000060992	ENSMUSG00000060992	0.651259	0.0878834	1.05609
Snrnp27	ENSMUSG00000001158	ENSMUSG00000001158	1.08781	0.08796	1.05571
Rundc3a	ENSMUSG00000006575	ENSMUSG00000006575	0.757878	0.0884786	1.05316
Mapre2	ENSMUSG00000024277	ENSMUSG00000024277	0.64176	0.0886299	1.05242
Rbm6	ENSMUSG00000032582	ENSMUSG00000032582	-0.57767	0.0890384	1.05042
Mbd2	ENSMUSG00000024513	ENSMUSG00000024513	-0.444182	0.0890384	1.05042
Tap2	ENSMUSG00000024339	ENSMUSG00000024339	-0.616735	0.0890384	1.05042
Ift20	ENSMUSG00000001105	ENSMUSG00000001105	0.547937	0.0890384	1.05042
mt-Co1	ENSMUSG00000064351	ENSMUSG00000064351	0.728831	0.0896967	1.04722
Jmjd6	ENSMUSG00000056962	ENSMUSG00000056962	-0.697837	0.0900036	1.04574
Nfyb	ENSMUSG00000020248	ENSMUSG00000020248	-0.599455	0.0909212	1.04133
Stx2	ENSMUSG00000029428	ENSMUSG00000029428	0.723603	0.0920638	1.03591
Ints1	ENSMUSG00000029547	ENSMUSG00000029547	-0.537372	0.0922904	1.03484
Hbq1a	ENSMUSG00000020295	ENSMUSG00000020295	0.621974	0.0922904	1.03484
Dcaf6	ENSMUSG00000026571	ENSMUSG00000026571	1.23817	0.092954	1.03173
Atxn7l1	ENSMUSG00000020564	ENSMUSG00000020564	0.788056	0.092954	1.03173
Auh	ENSMUSG00000021460	ENSMUSG00000021460	1.12496	0.092954	1.03173
Rps9	ENSMUSG00000006333	ENSMUSG00000006333	0.436129	0.0935068	1.02916
Maz	ENSMUSG00000030678	ENSMUSG00000030678	0.459749	0.0935068	1.02916
Lime1	ENSMUSG00000090077	ENSMUSG00000090077	-0.745289	0.0935643	1.02889
Dcun1d1	ENSMUSG00000027708	ENSMUSG00000027708	0.695746	0.0935643	1.02889
Pink1	ENSMUSG00000028756	ENSMUSG00000028756	0.682597	0.0936636	1.02843
Pfkp	ENSMUSG00000021196	ENSMUSG00000021196	-0.522315	0.0942895	1.02554
Pabpc4	ENSMUSG00000011257	ENSMUSG00000011257	0.734096	0.0943973	1.02504
Ranbp10	ENSMUSG00000037415	ENSMUSG00000037415	1.18786	0.0946319	1.02396
Tsnax	ENSMUSG00000056820	ENSMUSG00000056820	0.713054	0.0946319	1.02396
Dnaja4	ENSMUSG00000032285	ENSMUSG00000032285	1.05509	0.0946319	1.02396
Dok2	ENSMUSG00000022102	ENSMUSG00000022102	-0.523257	0.0947511	1.02342
AW011738	ENSMUSG00000078349	ENSMUSG00000078349	0.786253	0.0947511	1.02342
Nasp	ENSMUSG00000028693	ENSMUSG00000028693	-0.650216	0.0953449	1.0207
Slc16a10	ENSMUSG00000019838	ENSMUSG00000019838	0.810316	0.0960166	1.01765
Slc48a1	ENSMUSG00000081534	ENSMUSG00000081534	0.762484	0.0960166	1.01765
Shld1	ENSMUSG00000044991	ENSMUSG00000044991	0.812552	0.0965386	1.0153
Jpt1	ENSMUSG00000020737	ENSMUSG00000020737	0.40828	0.0987182	1.0056
Med1	ENSMUSG00000018160	ENSMUSG00000018160	0.800138	0.0987182	1.0056
Gata1	ENSMUSG00000031162	ENSMUSG00000031162	-0.567036	0.0991313	1.00379
Vrk2	ENSMUSG00000064090	ENSMUSG00000064090	0.714025	0.0991995	1.00349
Klf3	ENSMUSG00000029178	ENSMUSG00000029178	0.653444	0.0993244	1.00294
Ube2h	ENSMUSG00000039159	ENSMUSG00000039159	0.737333	0.0996105	1.00169
Galnt1	ENSMUSG00000000420	ENSMUSG00000000420	0.67532	0.0998209	1.00078
Pknox1	ENSMUSG00000006705	ENSMUSG00000006705	-0.681981	0.0998899	1.00048
Ifit1bl1	ENSMUSG00000079339	ENSMUSG00000079339	-0.751845	0.0998899	1.00048
Sap30l	ENSMUSG00000020519	ENSMUSG00000020519	-0.58018	0.09992	1.00035
B4galt5	ENSMUSG00000017929	ENSMUSG00000017929	0.451579	0.0999596	1.00018
Thy1	ENSMUSG00000032011	ENSMUSG00000032011	-0.727796	0.100281	0.998783
Ube2m	ENSMUSG00000005575	ENSMUSG00000005575	0.713312	0.100281	0.998783
Ankrd33b	ENSMUSG00000022237	ENSMUSG00000022237	-0.90997	0.100465	0.997983
Fcrl1	ENSMUSG00000059994	ENSMUSG00000059994	0.524895	0.100496	0.997853
Cops5	ENSMUSG00000025917	ENSMUSG00000025917	0.797712	0.100694	0.996997
Gchfr	ENSMUSG00000046814	ENSMUSG00000046814	-0.543343	0.100807	0.996509
Napa	ENSMUSG00000006024	ENSMUSG00000006024	0.661296	0.101021	0.99559
Kel	ENSMUSG00000029866	ENSMUSG00000029866	1.2583	0.101184	0.994887
Fkbp1a	ENSMUSG00000032966	ENSMUSG00000032966	-0.428035	0.101384	0.994029
Bcl2l1	ENSMUSG00000007659	ENSMUSG00000007659	1.0628	0.101384	0.994029
Ipo11	ENSMUSG00000042590	ENSMUSG00000042590	-0.578807	0.10197	0.991527
Gltp	ENSMUSG00000011884	ENSMUSG00000011884	0.471049	0.10197	0.991527
Fbxo7	ENSMUSG00000001786	ENSMUSG00000001786	0.713923	0.10197	0.991527
Mad2l1bp	ENSMUSG00000034509	ENSMUSG00000034509	-0.617625	0.102207	0.990519
Prr5l	ENSMUSG00000032841	ENSMUSG00000032841	-0.593314	0.103187	0.986377
Slfn14	ENSMUSG00000082101	ENSMUSG00000082101	0.873769	0.103474	0.985167
Fbxl14	ENSMUSG00000030019	ENSMUSG00000030019	-0.514107	0.103855	0.983573
Rnf138	ENSMUSG00000024317	ENSMUSG00000024317	-0.62836	0.104179	0.982219
Pck2	ENSMUSG00000040618	ENSMUSG00000040618	0.635348	0.104179	0.982219
Alkbh5	ENSMUSG00000042650	ENSMUSG00000042650	0.556261	0.104179	0.982219
Mest	ENSMUSG00000051855	ENSMUSG00000051855	-0.601535	0.104948	0.979028
L1cam	ENSMUSG00000031391	ENSMUSG00000031391	0.615124	0.105356	0.977341
Rmnd5a	ENSMUSG00000002222	ENSMUSG00000002222	0.679438	0.105356	0.977341
Serf2	ENSMUSG00000074884	ENSMUSG00000074884	0.516249	0.106266	0.973604
Eloa	ENSMUSG00000028668	ENSMUSG00000028668	0.477449	0.108688	0.963819
Samd11	ENSMUSG00000096351	ENSMUSG00000096351	1.0381	0.108688	0.963819
Phlda3	ENSMUSG00000041801	ENSMUSG00000041801	-1.06776	0.108688	0.963819
Wnk1	ENSMUSG00000045962	ENSMUSG00000045962	0.518308	0.108688	0.963819
Atp6ap1	ENSMUSG00000019087	ENSMUSG00000019087	0.542094	0.109551	0.960382
Ear2	ENSMUSG00000072596	ENSMUSG00000072596	0.951982	0.109551	0.960382
Lsm6	ENSMUSG00000031683	ENSMUSG00000031683	0.554432	0.109551	0.960382
Pik3ip1	ENSMUSG00000034614	ENSMUSG00000034614	-0.84465	0.109587	0.960239
Igtp	ENSMUSG00000078853	ENSMUSG00000078853	-0.452698	0.110419	0.956956
Hsd17b10	ENSMUSG00000025260	ENSMUSG00000025260	0.690751	0.110419	0.956956
Zranb3	ENSMUSG00000036086	ENSMUSG00000036086	-0.798539	0.110924	0.954976
Tiam1	ENSMUSG00000002489	ENSMUSG00000002489	0.977637	0.111863	0.951314
Mcrip1	ENSMUSG00000061111	ENSMUSG00000061111	-0.553869	0.111863	0.951314
Wbp2	ENSMUSG00000034341	ENSMUSG00000034341	0.675968	0.112707	0.94805
Trp53inp1	ENSMUSG00000028211	ENSMUSG00000028211	-0.463937	0.113084	0.946597
Wwp2	ENSMUSG00000031930	ENSMUSG00000031930	0.67118	0.113084	0.946597
Svbp	ENSMUSG00000028643	ENSMUSG00000028643	0.753455	0.113084	0.946597
Ankrd40	ENSMUSG00000020864	ENSMUSG00000020864	0.61538	0.113084	0.946597
Nars	ENSMUSG00000024587	ENSMUSG00000024587	0.481317	0.113335	0.945634
Gse1	ENSMUSG00000031822	ENSMUSG00000031822	-0.602062	0.114118	0.942645
Fhdc1	ENSMUSG00000041842	ENSMUSG00000041842	1.37871	0.114118	0.942645
Rraga	ENSMUSG00000070934	ENSMUSG00000070934	0.602735	0.11431	0.941915
Vps13a	ENSMUSG00000046230	ENSMUSG00000046230	-0.716624	0.115925	0.935821
Smdt1	ENSMUSG00000022452	ENSMUSG00000022452	0.636735	0.116253	0.934597
Wars	ENSMUSG00000021266	ENSMUSG00000021266	-0.631606	0.117979	0.928196
Ube2r2	ENSMUSG00000036241	ENSMUSG00000036241	0.677109	0.118314	0.926964
Kmt2c	ENSMUSG00000038056	ENSMUSG00000038056	-0.631562	0.11891	0.924783
Polr1d	ENSMUSG00000029642	ENSMUSG00000029642	-0.577144	0.118956	0.924612
Tsc22d1	ENSMUSG00000022010	ENSMUSG00000022010	-0.542988	0.119183	0.923784
Saraf	ENSMUSG00000031532	ENSMUSG00000031532	-0.413041	0.119251	0.923536
Kbtbd11	ENSMUSG00000055675	ENSMUSG00000055675	-0.459668	0.119668	0.922022
Tpcn1	ENSMUSG00000032741	ENSMUSG00000032741	0.665193	0.120285	0.919787
Rsad2	ENSMUSG00000020641	ENSMUSG00000020641	1.01854	0.120285	0.919787
Trf	ENSMUSG00000032554	ENSMUSG00000032554	0.586568	0.120751	0.918111
Aqp1	ENSMUSG00000004655	ENSMUSG00000004655	0.696834	0.120953	0.917382
Pard3b	ENSMUSG00000052062	ENSMUSG00000052062	-0.705624	0.12111	0.916821
Smim4	ENSMUSG00000058351	ENSMUSG00000058351	0.900617	0.121333	0.91602
Rnf10	ENSMUSG00000041740	ENSMUSG00000041740	1.00197	0.121591	0.915098
Serpina3g	ENSMUSG00000041481	ENSMUSG00000041481	-0.830562	0.121611	0.915026
Fam234b	ENSMUSG00000030207	ENSMUSG00000030207	-0.635229	0.121698	0.914717
Sla	ENSMUSG00000022372	ENSMUSG00000022372	-0.489069	0.122794	0.910823
Klhl6	ENSMUSG00000043008	ENSMUSG00000043008	-0.451443	0.123085	0.909794
Gm10051	ENSMUSG00000058905	ENSMUSG00000058905	-0.600845	0.123225	0.909302
Dph3	ENSMUSG00000021905	ENSMUSG00000021905	0.640062	0.1233	0.909037
Serp1	ENSMUSG00000027808	ENSMUSG00000027808	0.359041	0.1233	0.909037
Mob1b	ENSMUSG00000006262	ENSMUSG00000006262	-0.923079	0.123727	0.907536
Fech	ENSMUSG00000024588	ENSMUSG00000024588	0.663216	0.123727	0.907536
Dlgap4	ENSMUSG00000061689	ENSMUSG00000061689	-0.474817	0.123727	0.907536
Pyurf	ENSMUSG00000043162	ENSMUSG00000043162	0.85469	0.123739	0.907495
Syn3	ENSMUSG00000059602	ENSMUSG00000059602	1.01335	0.124455	0.904989
Atg9a	ENSMUSG00000033124	ENSMUSG00000033124	0.477742	0.125125	0.902657
Pde4d	ENSMUSG00000021699	ENSMUSG00000021699	-0.570059	0.125258	0.902194
Slc25a37	ENSMUSG00000034248	ENSMUSG00000034248	0.658915	0.125752	0.900486
Lgals9	ENSMUSG00000001123	ENSMUSG00000001123	0.489214	0.126317	0.898537
Tpt1	ENSMUSG00000060126	ENSMUSG00000060126	0.537574	0.126317	0.898537
Cdc42ep5	ENSMUSG00000063838	ENSMUSG00000063838	-0.534236	0.126732	0.897112
Rasal3	ENSMUSG00000052142	ENSMUSG00000052142	-0.459166	0.127039	0.896062
Ifit3b	ENSMUSG00000062488	ENSMUSG00000062488	-0.856644	0.127181	0.895578
Rnf144b	ENSMUSG00000038068	ENSMUSG00000038068	-0.626904	0.127181	0.895578
Ogdh	ENSMUSG00000020456	ENSMUSG00000020456	1.00129	0.129846	0.886572
Aldh3b2	ENSMUSG00000075296	ENSMUSG00000075296	1.19067	0.130443	0.884581
Paip2	ENSMUSG00000037058	ENSMUSG00000037058	0.576563	0.130822	0.883321
Bri3bp	ENSMUSG00000037905	ENSMUSG00000037905	0.668829	0.131397	0.881413
Pithd1	ENSMUSG00000028669	ENSMUSG00000028669	0.58938	0.132262	0.878566
Dusp10	ENSMUSG00000039384	ENSMUSG00000039384	-0.662102	0.132325	0.878358
Zfp874a	ENSMUSG00000069206	ENSMUSG00000069206	1.01572	0.132325	0.878358
Selenof	ENSMUSG00000037072	ENSMUSG00000037072	0.477516	0.132751	0.876963
Mbnl2	ENSMUSG00000022139	ENSMUSG00000022139	-0.556171	0.133384	0.874897
Atp5l	ENSMUSG00000038717	ENSMUSG00000038717	0.635086	0.133404	0.874831
Txndc9	ENSMUSG00000058407	ENSMUSG00000058407	-0.552241	0.133404	0.874831
Dnaja1	ENSMUSG00000028410	ENSMUSG00000028410	-0.596969	0.133499	0.874523
Hdc	ENSMUSG00000027360	ENSMUSG00000027360	-0.599588	0.133726	0.873783
Rnasel	ENSMUSG00000066800	ENSMUSG00000066800	0.621621	0.137124	0.862887
Pgm2l1	ENSMUSG00000030729	ENSMUSG00000030729	-0.505547	0.137614	0.861336
Wdr81	ENSMUSG00000045374	ENSMUSG00000045374	0.592182	0.137614	0.861336
2310010J17Rik	ENSMUSG00000097162	ENSMUSG00000097162	0.731101	0.137699	0.861069
Specc1	ENSMUSG00000042331	ENSMUSG00000042331	1.20295	0.138115	0.859759
Ogt	ENSMUSG00000034160	ENSMUSG00000034160	0.477802	0.139379	0.855803
Septin6	ENSMUSG00000050379	ENSMUSG00000050379	-0.350401	0.140402	0.852626
Afmid	ENSMUSG00000017718	ENSMUSG00000017718	0.796218	0.141221	0.850101
Mea1	ENSMUSG00000002768	ENSMUSG00000002768	0.614984	0.14349	0.843178
Ranbp9	ENSMUSG00000038546	ENSMUSG00000038546	-0.631861	0.14361	0.842815
Dnajc17	ENSMUSG00000034278	ENSMUSG00000034278	-0.536344	0.144262	0.840848
Tbc1d10b	ENSMUSG00000042492	ENSMUSG00000042492	0.458921	0.144399	0.840437
4933434E20Rik	ENSMUSG00000027942	ENSMUSG00000027942	0.583529	0.146243	0.834924
Rab3il1	ENSMUSG00000024663	ENSMUSG00000024663	0.853925	0.147106	0.832369
Itk	ENSMUSG00000020395	ENSMUSG00000020395	-0.469232	0.147151	0.832236
Tmem65	ENSMUSG00000062373	ENSMUSG00000062373	0.774753	0.147854	0.830167
Slamf1	ENSMUSG00000015316	ENSMUSG00000015316	-0.594785	0.148316	0.828813
Cd83	ENSMUSG00000015396	ENSMUSG00000015396	0.621219	0.148316	0.828813
Sh2d2a	ENSMUSG00000028071	ENSMUSG00000028071	-0.602843	0.148316	0.828813
Diaph3	ENSMUSG00000022021	ENSMUSG00000022021	0.782815	0.149043	0.826687
Zyx	ENSMUSG00000029860	ENSMUSG00000029860	-0.500017	0.149093	0.826542
Ywhaz	ENSMUSG00000022285	ENSMUSG00000022285	-0.357274	0.149444	0.825522
Rubcn	ENSMUSG00000035629	ENSMUSG00000035629	0.706919	0.149444	0.825522
Racgap1	ENSMUSG00000023015	ENSMUSG00000023015	-0.817319	0.149843	0.824364
Slc22a23	ENSMUSG00000038267	ENSMUSG00000038267	-0.88908	0.149843	0.824364
Epb41	ENSMUSG00000028906	ENSMUSG00000028906	1.09154	0.149853	0.824334
Cggbp1	ENSMUSG00000054604	ENSMUSG00000054604	-0.53131	0.150052	0.823758
Sfxn1	ENSMUSG00000021474	ENSMUSG00000021474	-0.523269	0.151138	0.820626
Ccdc92	ENSMUSG00000037979	ENSMUSG00000037979	-0.482655	0.151138	0.820626
Ilk	ENSMUSG00000030890	ENSMUSG00000030890	-0.440691	0.151395	0.819888
Fam174b	ENSMUSG00000078670	ENSMUSG00000078670	-0.650557	0.151483	0.819636
Cd3g	ENSMUSG00000002033	ENSMUSG00000002033	-0.519445	0.153249	0.814602
Plgrkt	ENSMUSG00000016495	ENSMUSG00000016495	-0.637156	0.15408	0.812254
Hmga2	ENSMUSG00000056758	ENSMUSG00000056758	-0.827964	0.154512	0.811037
Tra2b	ENSMUSG00000022858	ENSMUSG00000022858	-0.489451	0.154512	0.811037
Trir	ENSMUSG00000041203	ENSMUSG00000041203	0.549373	0.154512	0.811037
Zfp180	ENSMUSG00000057101	ENSMUSG00000057101	0.670858	0.154512	0.811037
Dnajb6	ENSMUSG00000029131	ENSMUSG00000029131	0.960114	0.154512	0.811037
Bsdc1	ENSMUSG00000040859	ENSMUSG00000040859	0.980878	0.154512	0.811037
Tmed10	ENSMUSG00000021248	ENSMUSG00000021248	0.515447	0.154627	0.810715
Ppp1r15a	ENSMUSG00000040435	ENSMUSG00000040435	0.676413	0.154627	0.810715
Rhog	ENSMUSG00000073982	ENSMUSG00000073982	-0.427176	0.154627	0.810715
Ndufs1	ENSMUSG00000025968	ENSMUSG00000025968	0.683915	0.154627	0.810715
Gpcpd1	ENSMUSG00000027346	ENSMUSG00000027346	0.480939	0.154627	0.810715
Atp2b4	ENSMUSG00000026463	ENSMUSG00000026463	0.857854	0.154627	0.810715
Fbxo30	ENSMUSG00000047648	ENSMUSG00000047648	0.71075	0.155349	0.808692
Ccs	ENSMUSG00000034108	ENSMUSG00000034108	0.756791	0.156704	0.804919
Hint1	ENSMUSG00000020267	ENSMUSG00000020267	0.464305	0.15708	0.803878
Stub1	ENSMUSG00000039615	ENSMUSG00000039615	0.638595	0.15708	0.803878
Rab43	ENSMUSG00000030055	ENSMUSG00000030055	0.47507	0.158641	0.799584
Cdkl1	ENSMUSG00000020990	ENSMUSG00000020990	0.696201	0.158641	0.799584
Dhx36	ENSMUSG00000027770	ENSMUSG00000027770	0.748164	0.158641	0.799584
Jak3	ENSMUSG00000031805	ENSMUSG00000031805	-0.450487	0.158975	0.798671
Fgd2	ENSMUSG00000024013	ENSMUSG00000024013	0.498827	0.161004	0.793165
Slc25a39	ENSMUSG00000018677	ENSMUSG00000018677	0.619436	0.162968	0.787897
Inka1	ENSMUSG00000042106	ENSMUSG00000042106	-0.661138	0.164408	0.784076
Tent5c	ENSMUSG00000044468	ENSMUSG00000044468	1.1536	0.164408	0.784076
Pigc	ENSMUSG00000026698	ENSMUSG00000026698	-0.751499	0.164865	0.782872
Gbp7	ENSMUSG00000040253	ENSMUSG00000040253	-0.588838	0.166114	0.779593
Tpm3	ENSMUSG00000027940	ENSMUSG00000027940	-0.380684	0.166114	0.779593
D16Ertd472e	ENSMUSG00000022864	ENSMUSG00000022864	-0.601309	0.166114	0.779593
Metap2	ENSMUSG00000036112	ENSMUSG00000036112	0.925515	0.167176	0.776826
Hsdl2	ENSMUSG00000028383	ENSMUSG00000028383	0.626031	0.167176	0.776826
Tspan13	ENSMUSG00000020577	ENSMUSG00000020577	-0.458527	0.167498	0.77599
Ptpn22	ENSMUSG00000027843	ENSMUSG00000027843	-0.600728	0.168634	0.773056
2310034O05Rik	ENSMUSG00000100157	ENSMUSG00000100157	-0.526291	0.169335	0.771253
Il27ra	ENSMUSG00000005465	ENSMUSG00000005465	-0.51074	0.169479	0.770884
1600020E01Rik	ENSMUSG00000097048	ENSMUSG00000097048	0.674568	0.169479	0.770884
Ncoa4	ENSMUSG00000056234	ENSMUSG00000056234	0.964072	0.169479	0.770884
Smap1	ENSMUSG00000026155	ENSMUSG00000026155	0.960435	0.169479	0.770884
Ppp1r18	ENSMUSG00000034595	ENSMUSG00000034595	-0.304172	0.169479	0.770884
Isca1	ENSMUSG00000044792	ENSMUSG00000044792	0.578742	0.170891	0.767282
Dmac1	ENSMUSG00000028398	ENSMUSG00000028398	-0.570341	0.170987	0.767037
Khsrp	ENSMUSG00000007670	ENSMUSG00000007670	-0.517952	0.171592	0.765504
Numa1	ENSMUSG00000066306	ENSMUSG00000066306	-0.35237	0.171592	0.765504
Cep76	ENSMUSG00000073542	ENSMUSG00000073542	0.648744	0.172632	0.762879
Tlnrd1	ENSMUSG00000070462	ENSMUSG00000070462	0.672442	0.173164	0.761543
Dapk2	ENSMUSG00000032380	ENSMUSG00000032380	0.901808	0.173164	0.761543
Atg12	ENSMUSG00000032905	ENSMUSG00000032905	0.525479	0.173164	0.761543
Pbrm1	ENSMUSG00000042323	ENSMUSG00000042323	0.562833	0.173885	0.759738
Galnt6	ENSMUSG00000037280	ENSMUSG00000037280	-0.492093	0.1757	0.755228
Nup62	ENSMUSG00000109511	ENSMUSG00000109511	-0.532765	0.1757	0.755228
Med12	ENSMUSG00000079487	ENSMUSG00000079487	0.553811	0.177135	0.751695
Dap	ENSMUSG00000039168	ENSMUSG00000039168	-0.476403	0.177826	0.750005
Nlk	ENSMUSG00000017376	ENSMUSG00000017376	-0.507193	0.178842	0.747529
Sppl2b	ENSMUSG00000035206	ENSMUSG00000035206	0.627474	0.179175	0.746722
Fam110b	ENSMUSG00000049119	ENSMUSG00000049119	-0.75917	0.179351	0.746296
Abhd12	ENSMUSG00000032046	ENSMUSG00000032046	0.581677	0.179364	0.746264
Dnajb13	ENSMUSG00000030708	ENSMUSG00000030708	1.39577	0.180159	0.744344
Chmp3	ENSMUSG00000053119	ENSMUSG00000053119	0.486196	0.180506	0.743508
Susd3	ENSMUSG00000021384	ENSMUSG00000021384	0.508896	0.180657	0.743145
Map2k1	ENSMUSG00000004936	ENSMUSG00000004936	0.538872	0.180657	0.743145
Cd247	ENSMUSG00000005763	ENSMUSG00000005763	-0.518005	0.180691	0.743063
Selenot	ENSMUSG00000075700	ENSMUSG00000075700	0.413777	0.180691	0.743063
Mmd	ENSMUSG00000003948	ENSMUSG00000003948	-0.531288	0.180839	0.742709
Hsph1	ENSMUSG00000029657	ENSMUSG00000029657	-0.55852	0.181632	0.740809
Pdgfa	ENSMUSG00000025856	ENSMUSG00000025856	-0.65798	0.182298	0.739219
Gramd1a	ENSMUSG00000001248	ENSMUSG00000001248	-0.466033	0.182701	0.738258
Kctd20	ENSMUSG00000005936	ENSMUSG00000005936	0.470292	0.182844	0.737919
Ccnb2	ENSMUSG00000032218	ENSMUSG00000032218	0.946767	0.182844	0.737919
Tubb5	ENSMUSG00000001525	ENSMUSG00000001525	-0.421979	0.182844	0.737919
Hnrnpc	ENSMUSG00000060373	ENSMUSG00000060373	-0.344189	0.182844	0.737919
Arrb2	ENSMUSG00000060216	ENSMUSG00000060216	-0.380799	0.182844	0.737919
Atg4b	ENSMUSG00000026280	ENSMUSG00000026280	0.584288	0.184328	0.734408
Higd2a	ENSMUSG00000025868	ENSMUSG00000025868	0.513831	0.185276	0.732181
Chd7	ENSMUSG00000041235	ENSMUSG00000041235	-0.46933	0.185333	0.732048
Cat	ENSMUSG00000027187	ENSMUSG00000027187	0.91512	0.185333	0.732048
Sh3d19	ENSMUSG00000028082	ENSMUSG00000028082	0.865078	0.185808	0.730937
Osbpl9	ENSMUSG00000028559	ENSMUSG00000028559	-0.346824	0.188939	0.723679
Uqcrc1	ENSMUSG00000025651	ENSMUSG00000025651	0.374802	0.189658	0.722028
Eno3	ENSMUSG00000060600	ENSMUSG00000060600	0.555902	0.189712	0.721904
Rnf181	ENSMUSG00000055850	ENSMUSG00000055850	-0.414803	0.190052	0.721128
Gfi1b	ENSMUSG00000026815	ENSMUSG00000026815	-0.622553	0.190099	0.72102
Serpinb9	ENSMUSG00000045827	ENSMUSG00000045827	-0.743368	0.190099	0.72102
Klhl25	ENSMUSG00000055652	ENSMUSG00000055652	0.667497	0.19123	0.718443
Ftl1	ENSMUSG00000050708	ENSMUSG00000050708	0.617292	0.19123	0.718443
Sp140	ENSMUSG00000070031	ENSMUSG00000070031	-0.57651	0.19182	0.717105
Rasgrp2	ENSMUSG00000032946	ENSMUSG00000032946	-0.37678	0.19182	0.717105
Atp6v1g1	ENSMUSG00000039105	ENSMUSG00000039105	0.56886	0.192279	0.716068
Nr4a1	ENSMUSG00000023034	ENSMUSG00000023034	0.457552	0.192829	0.714828
Jund	ENSMUSG00000071076	ENSMUSG00000071076	0.507795	0.192829	0.714828
Cd59a	ENSMUSG00000032679	ENSMUSG00000032679	0.905181	0.192829	0.714828
Ywhah	ENSMUSG00000018965	ENSMUSG00000018965	-0.465829	0.193531	0.713251
Pea15a	ENSMUSG00000013698	ENSMUSG00000013698	-0.493307	0.193556	0.713193
Izumo1r	ENSMUSG00000031933	ENSMUSG00000031933	-0.855778	0.193729	0.712806
Marchf2	ENSMUSG00000079557	ENSMUSG00000079557	0.556046	0.193923	0.712371
Tmem234	ENSMUSG00000028797	ENSMUSG00000028797	0.484646	0.194204	0.711742
Retreg2	ENSMUSG00000049339	ENSMUSG00000049339	0.423035	0.194704	0.710626
Atp5a1	ENSMUSG00000025428	ENSMUSG00000025428	0.308913	0.196954	0.705634
Ppox	ENSMUSG00000062729	ENSMUSG00000062729	0.481877	0.197074	0.705371
Panx1	ENSMUSG00000031934	ENSMUSG00000031934	-0.45155	0.2014	0.69594
Cep128	ENSMUSG00000061533	ENSMUSG00000061533	0.634666	0.201596	0.695519
Fam120b	ENSMUSG00000014763	ENSMUSG00000014763	0.629269	0.202175	0.694273
Mrpl32	ENSMUSG00000015672	ENSMUSG00000015672	0.691257	0.203712	0.690984
Ralbp1	ENSMUSG00000024096	ENSMUSG00000024096	0.553448	0.204263	0.68981
Hypk	ENSMUSG00000027245	ENSMUSG00000027245	0.509769	0.204866	0.688531
Ap1s1	ENSMUSG00000004849	ENSMUSG00000004849	-0.489964	0.204866	0.688531
Nrgn	ENSMUSG00000053310	ENSMUSG00000053310	-0.480584	0.205372	0.687458
Esd	ENSMUSG00000021996	ENSMUSG00000021996	-0.456431	0.205515	0.687157
BC005537	ENSMUSG00000019132	ENSMUSG00000019132	0.391566	0.205515	0.687157
Mfap3l	ENSMUSG00000031647	ENSMUSG00000031647	-0.47767	0.205997	0.686139
Slc25a51	ENSMUSG00000045973	ENSMUSG00000045973	0.892391	0.205997	0.686139
Psmb8	ENSMUSG00000024338	ENSMUSG00000024338	-0.430729	0.206895	0.68425
Srsf10	ENSMUSG00000028676	ENSMUSG00000028676	-0.592663	0.206895	0.68425
Oas3	ENSMUSG00000032661	ENSMUSG00000032661	0.917975	0.206895	0.68425
Arl4c	ENSMUSG00000049866	ENSMUSG00000049866	-0.402962	0.207703	0.682558
S100a1	ENSMUSG00000044080	ENSMUSG00000044080	-0.43031	0.208928	0.680004
Cdk12	ENSMUSG00000003119	ENSMUSG00000003119	0.611865	0.209559	0.678694
Elovl5	ENSMUSG00000032349	ENSMUSG00000032349	-0.456762	0.209611	0.678586
Cd151	ENSMUSG00000025510	ENSMUSG00000025510	-0.490523	0.209815	0.678162
Gp5	ENSMUSG00000047953	ENSMUSG00000047953	-0.475621	0.209815	0.678162
Taldo1	ENSMUSG00000025503	ENSMUSG00000025503	0.457886	0.210202	0.677362
Acta2	ENSMUSG00000035783	ENSMUSG00000035783	0.901866	0.212897	0.671831
Smim3	ENSMUSG00000038059	ENSMUSG00000038059	-0.461452	0.212897	0.671831
Tcea1	ENSMUSG00000033813	ENSMUSG00000033813	0.697886	0.212897	0.671831
Zbtb44	ENSMUSG00000047412	ENSMUSG00000047412	0.510514	0.212897	0.671831
Scd1	ENSMUSG00000037071	ENSMUSG00000037071	0.407348	0.214616	0.668339
Klhdc4	ENSMUSG00000040263	ENSMUSG00000040263	-0.691234	0.215046	0.667469
Skap1	ENSMUSG00000057058	ENSMUSG00000057058	-0.562451	0.215775	0.665998
Lpcat3	ENSMUSG00000004270	ENSMUSG00000004270	0.580195	0.215775	0.665998
Csnk2b	ENSMUSG00000024387	ENSMUSG00000024387	-0.456641	0.215775	0.665998
Psmb10	ENSMUSG00000031897	ENSMUSG00000031897	-0.405162	0.216846	0.663848
Spib	ENSMUSG00000008193	ENSMUSG00000008193	0.452146	0.216846	0.663848
Gm11127	ENSMUSG00000079492	ENSMUSG00000079492	-0.485348	0.216846	0.663848
Celf1	ENSMUSG00000005506	ENSMUSG00000005506	0.37399	0.217372	0.662796
Hmgn5	ENSMUSG00000031245	ENSMUSG00000031245	0.702568	0.217502	0.662537
Trip12	ENSMUSG00000026219	ENSMUSG00000026219	0.381869	0.218485	0.660578
Cd3d	ENSMUSG00000032094	ENSMUSG00000032094	-0.596638	0.219466	0.658633
Wapl	ENSMUSG00000041408	ENSMUSG00000041408	0.516	0.219837	0.6579
Sh3glb1	ENSMUSG00000037062	ENSMUSG00000037062	0.533892	0.219837	0.6579
Rab27b	ENSMUSG00000024511	ENSMUSG00000024511	-0.576419	0.220003	0.657571
Pglyrp2	ENSMUSG00000079563	ENSMUSG00000079563	-0.677417	0.220521	0.65655
Pnisr	ENSMUSG00000028248	ENSMUSG00000028248	-0.592463	0.221175	0.655263
Slc44a1	ENSMUSG00000028412	ENSMUSG00000028412	-0.578937	0.221175	0.655263
Nbdy	ENSMUSG00000086316	ENSMUSG00000086316	-0.556243	0.221175	0.655263
Ndufs6	ENSMUSG00000021606	ENSMUSG00000021606	0.61098	0.223048	0.651601
Lrp1	ENSMUSG00000040249	ENSMUSG00000040249	0.567634	0.223554	0.650618
Ppp3cc	ENSMUSG00000022092	ENSMUSG00000022092	-0.624581	0.223554	0.650618
Ikbke	ENSMUSG00000042349	ENSMUSG00000042349	-0.662663	0.223554	0.650618
Casp2	ENSMUSG00000029863	ENSMUSG00000029863	0.548954	0.223554	0.650618
Cd59b	ENSMUSG00000068686	ENSMUSG00000068686	0.858111	0.223554	0.650618
Ighm	ENSMUSG00000076617	ENSMUSG00000076617	0.376479	0.22443	0.648919
Inpp5a	ENSMUSG00000025477	ENSMUSG00000025477	-0.584227	0.22443	0.648919
Nudt3	ENSMUSG00000024213	ENSMUSG00000024213	-0.316308	0.22443	0.648919
Hcst	ENSMUSG00000064109	ENSMUSG00000064109	-0.62912	0.22443	0.648919
Nucks1	ENSMUSG00000026434	ENSMUSG00000026434	-0.382091	0.225179	0.647473
Resf1	ENSMUSG00000032712	ENSMUSG00000032712	-0.486074	0.225179	0.647473
Eif4e2	ENSMUSG00000026254	ENSMUSG00000026254	-0.44808	0.225179	0.647473
Pdlim7	ENSMUSG00000021493	ENSMUSG00000021493	-0.416821	0.225179	0.647473
Syne1	ENSMUSG00000096054	ENSMUSG00000096054	-0.652249	0.225383	0.647079
Gmeb2	ENSMUSG00000038705	ENSMUSG00000038705	-0.697679	0.226951	0.644067
Top1	ENSMUSG00000070544	ENSMUSG00000070544	0.495988	0.227671	0.642693
Eif4ebp2	ENSMUSG00000020091	ENSMUSG00000020091	0.522581	0.227671	0.642693
Bend4	ENSMUSG00000092060	ENSMUSG00000092060	-0.523352	0.229306	0.639585
Spta1	ENSMUSG00000026532	ENSMUSG00000026532	1.03361	0.229306	0.639585
Lsm3	ENSMUSG00000034192	ENSMUSG00000034192	-0.546553	0.229746	0.638751
Tcirg1	ENSMUSG00000001750	ENSMUSG00000001750	-0.449807	0.23052	0.637291
Myo1c	ENSMUSG00000017774	ENSMUSG00000017774	0.421544	0.23052	0.637291
Epc1	ENSMUSG00000024240	ENSMUSG00000024240	-0.538055	0.231182	0.636046
Bcr	ENSMUSG00000009681	ENSMUSG00000009681	-0.527316	0.233319	0.632049
Nod1	ENSMUSG00000038058	ENSMUSG00000038058	-0.550775	0.23353	0.631658
Cope	ENSMUSG00000055681	ENSMUSG00000055681	0.418544	0.233613	0.631503
Aars	ENSMUSG00000031960	ENSMUSG00000031960	-0.539543	0.233613	0.631503
Ndufa1	ENSMUSG00000016427	ENSMUSG00000016427	0.53618	0.233613	0.631503
Fam102b	ENSMUSG00000040339	ENSMUSG00000040339	0.564044	0.233975	0.630831
Fam76a	ENSMUSG00000028878	ENSMUSG00000028878	0.62506	0.23412	0.630562
Clec4e	ENSMUSG00000030142	ENSMUSG00000030142	-0.562907	0.23412	0.630562
Mat2b	ENSMUSG00000042032	ENSMUSG00000042032	0.458868	0.23412	0.630562
Cavin1	ENSMUSG00000004044	ENSMUSG00000004044	-0.690552	0.23412	0.630562
Chst12	ENSMUSG00000036599	ENSMUSG00000036599	-0.481041	0.234481	0.629893
Pabpc1	ENSMUSG00000022283	ENSMUSG00000022283	1.04554	0.2346	0.629672
Atm	ENSMUSG00000034218	ENSMUSG00000034218	-0.612134	0.235274	0.628426
Eaf1	ENSMUSG00000021890	ENSMUSG00000021890	0.545007	0.235274	0.628426
Pf4	ENSMUSG00000029373	ENSMUSG00000029373	-0.436344	0.235787	0.62748
Dtx1	ENSMUSG00000029603	ENSMUSG00000029603	-0.511366	0.235799	0.627458
Ttc3	ENSMUSG00000040785	ENSMUSG00000040785	-0.700027	0.237043	0.625173
Ipcef1	ENSMUSG00000064065	ENSMUSG00000064065	-0.478986	0.237419	0.624485
Rnf114	ENSMUSG00000006418	ENSMUSG00000006418	0.497983	0.237876	0.623649
Ap5s1	ENSMUSG00000068264	ENSMUSG00000068264	0.673796	0.237876	0.623649
Fcrla	ENSMUSG00000038421	ENSMUSG00000038421	0.612661	0.238006	0.623413
Rinl	ENSMUSG00000051735	ENSMUSG00000051735	-0.492033	0.238006	0.623413
Cd300a	ENSMUSG00000034652	ENSMUSG00000034652	0.361988	0.23982	0.620114
Litaf	ENSMUSG00000022500	ENSMUSG00000022500	-0.487226	0.23982	0.620114
Slc25a21	ENSMUSG00000035472	ENSMUSG00000035472	0.676776	0.240783	0.618374
Noc2l	ENSMUSG00000095567	ENSMUSG00000095567	-0.595052	0.241367	0.617321
Pex19	ENSMUSG00000003464	ENSMUSG00000003464	0.567324	0.24164	0.616832
Fxr1	ENSMUSG00000027680	ENSMUSG00000027680	0.445732	0.241785	0.61657
Creg1	ENSMUSG00000040713	ENSMUSG00000040713	0.516318	0.241785	0.61657
Oaz1	ENSMUSG00000035242	ENSMUSG00000035242	0.463897	0.242031	0.616129
Srsf2	ENSMUSG00000034120	ENSMUSG00000034120	-0.333172	0.242045	0.616103
Ctsd	ENSMUSG00000007891	ENSMUSG00000007891	-0.32862	0.243571	0.613375
Lars2	ENSMUSG00000035202	ENSMUSG00000035202	-1.89168	0.243571	0.613375
Abtb1	ENSMUSG00000030083	ENSMUSG00000030083	0.460303	0.243642	0.613248
Asprv1	ENSMUSG00000033508	ENSMUSG00000033508	-0.441726	0.243643	0.613246
Ace	ENSMUSG00000020681	ENSMUSG00000020681	0.519812	0.243643	0.613246
Sema4a	ENSMUSG00000028064	ENSMUSG00000028064	-0.407304	0.243643	0.613246
Ubxn2a	ENSMUSG00000020634	ENSMUSG00000020634	0.556378	0.244864	0.611075
Faf1	ENSMUSG00000010517	ENSMUSG00000010517	0.563552	0.245697	0.609599
Twf1	ENSMUSG00000022451	ENSMUSG00000022451	-0.412694	0.245803	0.609413
Klhl12	ENSMUSG00000026455	ENSMUSG00000026455	0.906968	0.24586	0.609311
Tifab	ENSMUSG00000049625	ENSMUSG00000049625	0.441265	0.24692	0.607444
Phf8	ENSMUSG00000041229	ENSMUSG00000041229	0.593132	0.24692	0.607444
Usp19	ENSMUSG00000006676	ENSMUSG00000006676	0.452311	0.247503	0.60642
Mat2a	ENSMUSG00000053907	ENSMUSG00000053907	-0.433522	0.247604	0.606241
Gucy1b1	ENSMUSG00000028005	ENSMUSG00000028005	-0.573978	0.247604	0.606241
Lage3	ENSMUSG00000015289	ENSMUSG00000015289	0.723473	0.247604	0.606241
Apaf1	ENSMUSG00000019979	ENSMUSG00000019979	0.623485	0.247733	0.606017
Prkch	ENSMUSG00000021108	ENSMUSG00000021108	-0.450491	0.247733	0.606017
Gpd1l	ENSMUSG00000050627	ENSMUSG00000050627	0.458955	0.248387	0.604871
Arhgap26	ENSMUSG00000036452	ENSMUSG00000036452	0.452345	0.248596	0.604506
Ssbp4	ENSMUSG00000070003	ENSMUSG00000070003	-0.390624	0.248596	0.604506
Ormdl3	ENSMUSG00000038150	ENSMUSG00000038150	-0.418203	0.248596	0.604506
Cdc42	ENSMUSG00000006699	ENSMUSG00000006699	-0.261869	0.248596	0.604506
Brk1	ENSMUSG00000033940	ENSMUSG00000033940	0.384914	0.24989	0.602251
Fam189b	ENSMUSG00000032657	ENSMUSG00000032657	-0.524359	0.24989	0.602251
Hax1	ENSMUSG00000027944	ENSMUSG00000027944	0.692523	0.24989	0.602251
Ifit2	ENSMUSG00000045932	ENSMUSG00000045932	-0.500655	0.24989	0.602251
Cir1	ENSMUSG00000041777	ENSMUSG00000041777	0.65311	0.24989	0.602251
Tspyl1	ENSMUSG00000047514	ENSMUSG00000047514	0.480619	0.24989	0.602251
Hnrnpul1	ENSMUSG00000040725	ENSMUSG00000040725	0.449378	0.24989	0.602251
Pygb	ENSMUSG00000033059	ENSMUSG00000033059	-0.38707	0.250418	0.601335
Trim35	ENSMUSG00000022043	ENSMUSG00000022043	0.558391	0.253043	0.596806
Focad	ENSMUSG00000038368	ENSMUSG00000038368	-0.417271	0.253991	0.595182
Trbc2	ENSMUSG00000076498	ENSMUSG00000076498	-0.507955	0.253991	0.595182
St6gal1	ENSMUSG00000022885	ENSMUSG00000022885	0.52626	0.253991	0.595182
Ccna2	ENSMUSG00000027715	ENSMUSG00000027715	0.749649	0.253991	0.595182
Cdc27	ENSMUSG00000020687	ENSMUSG00000020687	0.659926	0.255764	0.592161
Tm9sf2	ENSMUSG00000025544	ENSMUSG00000025544	0.468999	0.255764	0.592161
Dpp8	ENSMUSG00000032393	ENSMUSG00000032393	0.424478	0.256507	0.5909
Crip1	ENSMUSG00000006360	ENSMUSG00000006360	0.447598	0.256746	0.590496
Rgs10	ENSMUSG00000030844	ENSMUSG00000030844	-0.365513	0.256746	0.590496
Wfdc17	ENSMUSG00000069792	ENSMUSG00000069792	-0.705861	0.25876	0.587103
Dcaf11	ENSMUSG00000022214	ENSMUSG00000022214	0.434021	0.260504	0.584186
Skil	ENSMUSG00000027660	ENSMUSG00000027660	-0.527697	0.261656	0.58227
Scyl1	ENSMUSG00000024941	ENSMUSG00000024941	-0.526353	0.261913	0.581842
Zfp746	ENSMUSG00000057691	ENSMUSG00000057691	-0.515377	0.262191	0.581383
Wdyhv1	ENSMUSG00000022359	ENSMUSG00000022359	-0.721449	0.263328	0.579503
Hp1bp3	ENSMUSG00000028759	ENSMUSG00000028759	-0.370472	0.263841	0.578658
Mrpl30	ENSMUSG00000026087	ENSMUSG00000026087	0.484901	0.263841	0.578658
Snd1	ENSMUSG00000001424	ENSMUSG00000001424	0.383841	0.264694	0.577257
Slc31a1	ENSMUSG00000066150	ENSMUSG00000066150	-0.6272	0.264721	0.577211
Bag1	ENSMUSG00000028416	ENSMUSG00000028416	0.49038	0.264721	0.577211
Lamtor1	ENSMUSG00000030842	ENSMUSG00000030842	0.425202	0.265237	0.576365
Pprc1	ENSMUSG00000055491	ENSMUSG00000055491	-0.694163	0.265619	0.575741
Btf3	ENSMUSG00000021660	ENSMUSG00000021660	0.384289	0.265619	0.575741
Aldh1a1	ENSMUSG00000053279	ENSMUSG00000053279	0.815635	0.265619	0.575741
Fam205c	ENSMUSG00000050141	ENSMUSG00000050141	0.886753	0.265712	0.575588
Csgalnact2	ENSMUSG00000042042	ENSMUSG00000042042	0.571203	0.267326	0.572959
Cd300c2	ENSMUSG00000044811	ENSMUSG00000044811	0.466414	0.267632	0.572462
Tmod3	ENSMUSG00000058587	ENSMUSG00000058587	-0.417898	0.268029	0.571819
Furin	ENSMUSG00000030530	ENSMUSG00000030530	0.389425	0.272028	0.565386
Blk	ENSMUSG00000014453	ENSMUSG00000014453	0.455357	0.272028	0.565386
Tbc1d22b	ENSMUSG00000042203	ENSMUSG00000042203	-0.469915	0.272441	0.564727
Clu	ENSMUSG00000022037	ENSMUSG00000022037	-0.440988	0.272441	0.564727
Ppme1	ENSMUSG00000030718	ENSMUSG00000030718	-0.458493	0.272441	0.564727
Mrps14	ENSMUSG00000058267	ENSMUSG00000058267	0.575393	0.273335	0.563305
Ptpn12	ENSMUSG00000028771	ENSMUSG00000028771	-0.422043	0.273916	0.562382
Ndufa3	ENSMUSG00000035674	ENSMUSG00000035674	0.447179	0.274944	0.560755
Dcp2	ENSMUSG00000024472	ENSMUSG00000024472	-0.569502	0.274944	0.560755
H2-Q2	ENSMUSG00000091705	ENSMUSG00000091705	-0.602836	0.275265	0.560248
Nipbl	ENSMUSG00000022141	ENSMUSG00000022141	-0.506293	0.275265	0.560248
Dtx3l	ENSMUSG00000049502	ENSMUSG00000049502	-0.337023	0.275265	0.560248
Gpr146	ENSMUSG00000044197	ENSMUSG00000044197	-0.474917	0.275265	0.560248
Ccndbp1	ENSMUSG00000023572	ENSMUSG00000023572	0.560595	0.275265	0.560248
Zmym2	ENSMUSG00000021945	ENSMUSG00000021945	-0.545342	0.276162	0.558836
Zdhhc7	ENSMUSG00000031823	ENSMUSG00000031823	-0.337245	0.276162	0.558836
H4c18	ENSMUSG00000069305	ENSMUSG00000069305	-0.604909	0.277653	0.556497
Creb3	ENSMUSG00000028466	ENSMUSG00000028466	-0.524018	0.278594	0.555029
Prep	ENSMUSG00000019849	ENSMUSG00000019849	0.413073	0.278594	0.555029
Zc3h15	ENSMUSG00000027091	ENSMUSG00000027091	0.414167	0.278594	0.555029
Ube2q1	ENSMUSG00000042572	ENSMUSG00000042572	-0.379294	0.279277	0.553965
P2ry12	ENSMUSG00000036353	ENSMUSG00000036353	-0.543708	0.280789	0.551619
Csde1	ENSMUSG00000068823	ENSMUSG00000068823	0.356838	0.281105	0.551132
Eif5a	ENSMUSG00000078812	ENSMUSG00000078812	0.27127	0.281348	0.550755
Add3	ENSMUSG00000025026	ENSMUSG00000025026	0.305193	0.281836	0.550003
Acbd5	ENSMUSG00000026781	ENSMUSG00000026781	0.490263	0.281984	0.549776
Fgl2	ENSMUSG00000039899	ENSMUSG00000039899	-0.45823	0.282923	0.548331
Rsl1d1	ENSMUSG00000005846	ENSMUSG00000005846	-0.552949	0.282923	0.548331
Nsmaf	ENSMUSG00000028245	ENSMUSG00000028245	0.515743	0.282923	0.548331
Rpsa	ENSMUSG00000032518	ENSMUSG00000032518	-0.327804	0.282923	0.548331
Cert1	ENSMUSG00000021669	ENSMUSG00000021669	-0.531009	0.283109	0.548046
Rb1	ENSMUSG00000022105	ENSMUSG00000022105	0.584448	0.283919	0.546806
Gimap7	ENSMUSG00000043931	ENSMUSG00000043931	-0.427987	0.2849	0.545308
Cd28	ENSMUSG00000026012	ENSMUSG00000026012	-0.598238	0.285238	0.544793
Calm3	ENSMUSG00000019370	ENSMUSG00000019370	0.451815	0.285238	0.544793
Gsk3b	ENSMUSG00000022812	ENSMUSG00000022812	-0.494603	0.285238	0.544793
Wasf2	ENSMUSG00000028868	ENSMUSG00000028868	0.48099	0.285238	0.544793
Unc13d	ENSMUSG00000057948	ENSMUSG00000057948	-0.346914	0.285238	0.544793
Mbnl1	ENSMUSG00000027763	ENSMUSG00000027763	-0.336258	0.287757	0.540974
Gata2	ENSMUSG00000015053	ENSMUSG00000015053	-0.576514	0.287757	0.540974
Ctr9	ENSMUSG00000005609	ENSMUSG00000005609	-0.575616	0.287839	0.54085
Dcdc2b	ENSMUSG00000078552	ENSMUSG00000078552	0.480137	0.288159	0.540368
Lhfp	ENSMUSG00000048332	ENSMUSG00000048332	-0.606477	0.288159	0.540368
Kif21b	ENSMUSG00000041642	ENSMUSG00000041642	-0.286926	0.288455	0.539922
Mpst	ENSMUSG00000071711	ENSMUSG00000071711	0.47099	0.28861	0.539689
Med25	ENSMUSG00000002968	ENSMUSG00000002968	0.50695	0.28861	0.539689
Fam117a	ENSMUSG00000038893	ENSMUSG00000038893	0.791369	0.28861	0.539689
Atn1	ENSMUSG00000004263	ENSMUSG00000004263	-0.406837	0.289127	0.538911
Ap1b1	ENSMUSG00000009090	ENSMUSG00000009090	0.411163	0.290852	0.536328
Raly	ENSMUSG00000027593	ENSMUSG00000027593	0.283986	0.290852	0.536328
Cbx5	ENSMUSG00000009575	ENSMUSG00000009575	-0.612102	0.291252	0.535731
Inafm2	ENSMUSG00000074918	ENSMUSG00000074918	-0.409927	0.291252	0.535731
Dld	ENSMUSG00000020664	ENSMUSG00000020664	0.509477	0.291252	0.535731
Gm45902	ENSMUSG00000051396	ENSMUSG00000051396	-0.471675	0.291252	0.535731
Smim7	ENSMUSG00000044600	ENSMUSG00000044600	0.507153	0.291252	0.535731
Trem1	ENSMUSG00000042265	ENSMUSG00000042265	-0.508767	0.291252	0.535731
Bcas3os1	ENSMUSG00000086199	ENSMUSG00000086199	-0.66491	0.291252	0.535731
Zfas1	ENSMUSG00000074578	ENSMUSG00000074578	-0.531618	0.291873	0.534806
Alad	ENSMUSG00000028393	ENSMUSG00000028393	0.644428	0.292419	0.533995
Taf12	ENSMUSG00000028899	ENSMUSG00000028899	-0.578107	0.292884	0.533305
Ube2l6	ENSMUSG00000027078	ENSMUSG00000027078	0.497376	0.292998	0.533135
Samm50	ENSMUSG00000022437	ENSMUSG00000022437	-0.369534	0.293066	0.533035
Grn	ENSMUSG00000034708	ENSMUSG00000034708	0.317141	0.293896	0.531806
Tardbp	ENSMUSG00000041459	ENSMUSG00000041459	-0.400494	0.293896	0.531806
Cox6b2	ENSMUSG00000051811	ENSMUSG00000051811	0.980212	0.293896	0.531806
Klhl2	ENSMUSG00000031605	ENSMUSG00000031605	-0.62182	0.294325	0.531172
Gabpa	ENSMUSG00000008976	ENSMUSG00000008976	-0.51808	0.295028	0.530136
Ncor2	ENSMUSG00000029478	ENSMUSG00000029478	0.420676	0.295822	0.52897
Dennd1c	ENSMUSG00000002668	ENSMUSG00000002668	-0.325062	0.295923	0.528822
Fpr2	ENSMUSG00000052270	ENSMUSG00000052270	-0.473654	0.296237	0.52836
Irf5	ENSMUSG00000029771	ENSMUSG00000029771	0.352515	0.296237	0.52836
Nsg2	ENSMUSG00000020297	ENSMUSG00000020297	-0.918395	0.296237	0.52836
Btbd9	ENSMUSG00000062202	ENSMUSG00000062202	-0.598735	0.296237	0.52836
Rnf14	ENSMUSG00000060450	ENSMUSG00000060450	0.490772	0.297502	0.526511
Hmgb1	ENSMUSG00000066551	ENSMUSG00000066551	-0.369865	0.297782	0.526102
Cdkn2aipnl	ENSMUSG00000020392	ENSMUSG00000020392	-0.397531	0.302577	0.519163
Txn1	ENSMUSG00000028367	ENSMUSG00000028367	-0.365654	0.30272	0.518959
Txnip	ENSMUSG00000038393	ENSMUSG00000038393	-0.282595	0.30272	0.518959
Gnptg	ENSMUSG00000035521	ENSMUSG00000035521	-0.528977	0.30283	0.518801
Eif3j2	ENSMUSG00000043424	ENSMUSG00000043424	0.437547	0.30283	0.518801
Hsd17b14	ENSMUSG00000030825	ENSMUSG00000030825	-0.650976	0.303494	0.517849
Acadsb	ENSMUSG00000030861	ENSMUSG00000030861	0.60008	0.303694	0.517564
Mpp5	ENSMUSG00000021112	ENSMUSG00000021112	-0.57029	0.303935	0.51722
Tuba4a	ENSMUSG00000026202	ENSMUSG00000026202	0.413882	0.303935	0.51722
Nsun2	ENSMUSG00000021595	ENSMUSG00000021595	0.335089	0.303935	0.51722
Fundc2	ENSMUSG00000031198	ENSMUSG00000031198	0.453807	0.303935	0.51722
Rnf187	ENSMUSG00000020496	ENSMUSG00000020496	0.378794	0.303935	0.51722
S100a4	ENSMUSG00000001020	ENSMUSG00000001020	0.439366	0.305539	0.514934
Ubr1	ENSMUSG00000027272	ENSMUSG00000027272	0.556319	0.305849	0.514493
Tlk1	ENSMUSG00000041997	ENSMUSG00000041997	-0.409714	0.308138	0.511255
Fcer2a	ENSMUSG00000005540	ENSMUSG00000005540	0.382053	0.308266	0.511074
Kdm5b	ENSMUSG00000042207	ENSMUSG00000042207	0.518476	0.308266	0.511074
Dhx8	ENSMUSG00000034931	ENSMUSG00000034931	0.413945	0.308266	0.511074
Galnt10	ENSMUSG00000020520	ENSMUSG00000020520	0.501823	0.309511	0.509324
Tapbp	ENSMUSG00000024308	ENSMUSG00000024308	-0.285153	0.309564	0.50925
Clip2	ENSMUSG00000063146	ENSMUSG00000063146	-0.43143	0.309985	0.50866
Mzb1	ENSMUSG00000024353	ENSMUSG00000024353	0.564268	0.311464	0.506592
Plbd1	ENSMUSG00000030214	ENSMUSG00000030214	0.390572	0.313668	0.50353
Vwa5a	ENSMUSG00000023186	ENSMUSG00000023186	0.491572	0.314166	0.502841
Cd19	ENSMUSG00000030724	ENSMUSG00000030724	0.415546	0.314166	0.502841
Sp2	ENSMUSG00000018678	ENSMUSG00000018678	-0.464382	0.314239	0.50274
Dazap2	ENSMUSG00000000346	ENSMUSG00000000346	0.472121	0.314362	0.50257
Atox1	ENSMUSG00000018585	ENSMUSG00000018585	-0.313507	0.314953	0.501754
Cbfa2t3	ENSMUSG00000006362	ENSMUSG00000006362	0.533695	0.315677	0.500757
Dcaf12	ENSMUSG00000028436	ENSMUSG00000028436	0.727125	0.317096	0.498809
Psma4	ENSMUSG00000032301	ENSMUSG00000032301	-0.449348	0.317432	0.498349
Tmem248	ENSMUSG00000053094	ENSMUSG00000053094	0.366158	0.317749	0.497916
Pttg1ip	ENSMUSG00000009291	ENSMUSG00000009291	-0.41011	0.318185	0.49732
Samhd1	ENSMUSG00000027639	ENSMUSG00000027639	-0.252789	0.318396	0.497032
Ltbp2	ENSMUSG00000002020	ENSMUSG00000002020	-0.932814	0.318398	0.49703
Yaf2	ENSMUSG00000022634	ENSMUSG00000022634	-0.438958	0.32005	0.494783
Rps6kb2	ENSMUSG00000024830	ENSMUSG00000024830	0.494424	0.32005	0.494783
Aida	ENSMUSG00000042901	ENSMUSG00000042901	-0.36748	0.32005	0.494783
Psme3	ENSMUSG00000078652	ENSMUSG00000078652	0.729291	0.32005	0.494783
Rnf130	ENSMUSG00000020376	ENSMUSG00000020376	0.346058	0.320487	0.49419
Anxa5	ENSMUSG00000027712	ENSMUSG00000027712	0.4064	0.322837	0.491017
Tpd52	ENSMUSG00000027506	ENSMUSG00000027506	0.362078	0.323655	0.489918
Ubl4a	ENSMUSG00000015290	ENSMUSG00000015290	0.670898	0.323675	0.489891
Aup1	ENSMUSG00000068328	ENSMUSG00000068328	0.32499	0.323675	0.489891
Prcc	ENSMUSG00000004895	ENSMUSG00000004895	-0.524403	0.323675	0.489891
Ythdc1	ENSMUSG00000035851	ENSMUSG00000035851	-0.446552	0.32385	0.489657
Cybc1	ENSMUSG00000039294	ENSMUSG00000039294	-0.35616	0.32385	0.489657
Smtn	ENSMUSG00000020439	ENSMUSG00000020439	-0.517936	0.32385	0.489657
Chtop	ENSMUSG00000001017	ENSMUSG00000001017	0.402078	0.32385	0.489657
Ubxn4	ENSMUSG00000026353	ENSMUSG00000026353	-0.363843	0.325171	0.487889
Tet3	ENSMUSG00000034832	ENSMUSG00000034832	0.439029	0.326386	0.486269
Srp68	ENSMUSG00000020780	ENSMUSG00000020780	-0.425258	0.326505	0.48611
Bcas2	ENSMUSG00000005687	ENSMUSG00000005687	0.374449	0.326505	0.48611
Fh1	ENSMUSG00000026526	ENSMUSG00000026526	0.419595	0.326505	0.48611
Sema4b	ENSMUSG00000030539	ENSMUSG00000030539	0.600848	0.326505	0.48611
Nlrx1	ENSMUSG00000032109	ENSMUSG00000032109	-0.424388	0.328022	0.484096
Ubr4	ENSMUSG00000066036	ENSMUSG00000066036	0.43012	0.328022	0.484096
Trak1	ENSMUSG00000032536	ENSMUSG00000032536	-0.356466	0.328387	0.483614
Isg15	ENSMUSG00000035692	ENSMUSG00000035692	0.510323	0.328974	0.482838
Serpinb1a	ENSMUSG00000044734	ENSMUSG00000044734	0.505784	0.329046	0.482744
Cyth3	ENSMUSG00000018001	ENSMUSG00000018001	0.477056	0.329923	0.481588
Ifnar2	ENSMUSG00000022971	ENSMUSG00000022971	0.373699	0.330089	0.481368
Ankle2	ENSMUSG00000029501	ENSMUSG00000029501	0.406191	0.330089	0.481368
Atf4	ENSMUSG00000042406	ENSMUSG00000042406	-0.335472	0.330089	0.481368
Trappc11	ENSMUSG00000038102	ENSMUSG00000038102	0.512843	0.330293	0.481101
Nudt4	ENSMUSG00000020029	ENSMUSG00000020029	0.337484	0.330293	0.481101
Bclaf1	ENSMUSG00000037608	ENSMUSG00000037608	-0.46266	0.330574	0.480731
Tnip1	ENSMUSG00000020400	ENSMUSG00000020400	-0.388169	0.331908	0.478982
Senp7	ENSMUSG00000052917	ENSMUSG00000052917	0.476386	0.334658	0.475399
Egln2	ENSMUSG00000058709	ENSMUSG00000058709	-0.412873	0.336585	0.472905
Smpdl3a	ENSMUSG00000019872	ENSMUSG00000019872	0.340073	0.33682	0.472602
Mrps21	ENSMUSG00000054312	ENSMUSG00000054312	0.481493	0.337078	0.47227
Anapc11	ENSMUSG00000025135	ENSMUSG00000025135	-0.432849	0.337078	0.47227
Csf1r	ENSMUSG00000024621	ENSMUSG00000024621	0.408321	0.337641	0.471545
Pdlim1	ENSMUSG00000055044	ENSMUSG00000055044	-0.435565	0.337641	0.471545
Usp36	ENSMUSG00000033909	ENSMUSG00000033909	-0.572732	0.338036	0.471037
Ndufa11	ENSMUSG00000002379	ENSMUSG00000002379	0.400329	0.338036	0.471037
Camk4	ENSMUSG00000038128	ENSMUSG00000038128	-0.568086	0.339077	0.469702
Slc27a4	ENSMUSG00000059316	ENSMUSG00000059316	0.419865	0.339077	0.469702
Mast3	ENSMUSG00000031833	ENSMUSG00000031833	-0.326523	0.340571	0.467792
Irf7	ENSMUSG00000025498	ENSMUSG00000025498	0.473568	0.341183	0.467013
Rcsd1	ENSMUSG00000040723	ENSMUSG00000040723	-0.272729	0.341183	0.467013
Fbxl3	ENSMUSG00000022124	ENSMUSG00000022124	0.539158	0.341183	0.467013
Ackr1	ENSMUSG00000037872	ENSMUSG00000037872	0.569548	0.341257	0.466919
Lrg1	ENSMUSG00000037095	ENSMUSG00000037095	-0.562091	0.342558	0.465266
Otud7b	ENSMUSG00000038495	ENSMUSG00000038495	-0.463909	0.343594	0.463955
Arhgef10l	ENSMUSG00000040964	ENSMUSG00000040964	0.468261	0.345173	0.461964
Tep1	ENSMUSG00000006281	ENSMUSG00000006281	0.454089	0.345173	0.461964
Irgm2	ENSMUSG00000069874	ENSMUSG00000069874	-0.52721	0.345173	0.461964
Arsb	ENSMUSG00000042082	ENSMUSG00000042082	0.480087	0.345173	0.461964
Dhps	ENSMUSG00000060038	ENSMUSG00000060038	-0.511514	0.345173	0.461964
Tmem71	ENSMUSG00000036944	ENSMUSG00000036944	-0.398649	0.345173	0.461964
Ptpre	ENSMUSG00000041836	ENSMUSG00000041836	0.409105	0.345173	0.461964
Spsb3	ENSMUSG00000024160	ENSMUSG00000024160	0.492504	0.345173	0.461964
Bud31	ENSMUSG00000038722	ENSMUSG00000038722	-0.42215	0.345173	0.461964
Itpk1	ENSMUSG00000057963	ENSMUSG00000057963	-0.425892	0.345173	0.461964
Tapbpl	ENSMUSG00000038213	ENSMUSG00000038213	-0.468629	0.345173	0.461964
Tnpo1	ENSMUSG00000009470	ENSMUSG00000009470	0.50968	0.345173	0.461964
Prmt3	ENSMUSG00000030505	ENSMUSG00000030505	0.58389	0.345173	0.461964
B3gat3	ENSMUSG00000071649	ENSMUSG00000071649	-0.351206	0.345173	0.461964
Map4k5	ENSMUSG00000034761	ENSMUSG00000034761	0.610219	0.345173	0.461964
Arhgef18	ENSMUSG00000004568	ENSMUSG00000004568	-0.270072	0.345381	0.461702
Arl2bp	ENSMUSG00000031776	ENSMUSG00000031776	0.53589	0.346964	0.459715
Tmem158	ENSMUSG00000054871	ENSMUSG00000054871	-0.552594	0.348926	0.457266
Tal1	ENSMUSG00000028717	ENSMUSG00000028717	-0.393495	0.349905	0.45605
Plekho2	ENSMUSG00000050721	ENSMUSG00000050721	-0.400195	0.350753	0.454998
Sdha	ENSMUSG00000021577	ENSMUSG00000021577	0.321408	0.353058	0.452154
Cd84	ENSMUSG00000038147	ENSMUSG00000038147	-0.35042	0.353908	0.45111
Cdc34	ENSMUSG00000020307	ENSMUSG00000020307	0.338141	0.353908	0.45111
Slc2a4rg-ps	ENSMUSG00000085028	ENSMUSG00000085028	-0.645445	0.354545	0.450329
Arid5a	ENSMUSG00000037447	ENSMUSG00000037447	-0.355894	0.354545	0.450329
Rbm5	ENSMUSG00000032580	ENSMUSG00000032580	-0.339797	0.354833	0.449976
Ugcg	ENSMUSG00000028381	ENSMUSG00000028381	-0.382039	0.355551	0.449098
Ecm1	ENSMUSG00000028108	ENSMUSG00000028108	-0.42499	0.355551	0.449098
Selenon	ENSMUSG00000050989	ENSMUSG00000050989	-0.49171	0.356639	0.447771
Ucp2	ENSMUSG00000033685	ENSMUSG00000033685	0.714072	0.356946	0.447397
Nfatc1	ENSMUSG00000033016	ENSMUSG00000033016	-0.35449	0.356965	0.447374
Rps20	ENSMUSG00000028234	ENSMUSG00000028234	-0.258173	0.356965	0.447374
Sort1	ENSMUSG00000068747	ENSMUSG00000068747	0.435798	0.359893	0.443827
Dgkz	ENSMUSG00000040479	ENSMUSG00000040479	-0.270922	0.359893	0.443827
Kpna6	ENSMUSG00000003731	ENSMUSG00000003731	0.492057	0.359893	0.443827
Ubqln4	ENSMUSG00000008604	ENSMUSG00000008604	-0.510212	0.360076	0.443605
Csf1	ENSMUSG00000014599	ENSMUSG00000014599	-0.557347	0.360076	0.443605
Sec61b	ENSMUSG00000053317	ENSMUSG00000053317	0.457428	0.361137	0.442328
Orai2	ENSMUSG00000039747	ENSMUSG00000039747	-0.370391	0.362014	0.441274
Csrp1	ENSMUSG00000026421	ENSMUSG00000026421	-0.418207	0.362795	0.440339
Fam76b	ENSMUSG00000037808	ENSMUSG00000037808	0.558637	0.363371	0.439649
Ppm1g	ENSMUSG00000029147	ENSMUSG00000029147	-0.38212	0.363371	0.439649
Zfp36	ENSMUSG00000044786	ENSMUSG00000044786	-0.284254	0.363371	0.439649
Eif2ak1	ENSMUSG00000029613	ENSMUSG00000029613	0.515807	0.363592	0.439386
Plrg1	ENSMUSG00000027998	ENSMUSG00000027998	0.460127	0.363898	0.43902
Calm2	ENSMUSG00000036438	ENSMUSG00000036438	-0.313831	0.364425	0.438392
Mob3a	ENSMUSG00000003348	ENSMUSG00000003348	-0.278928	0.364425	0.438392
Pacs1	ENSMUSG00000024855	ENSMUSG00000024855	-0.351416	0.364425	0.438392
Pdk3	ENSMUSG00000035232	ENSMUSG00000035232	0.613037	0.364906	0.437819
Arhgdib	ENSMUSG00000030220	ENSMUSG00000030220	-0.236184	0.364906	0.437819
Fam193b	ENSMUSG00000021495	ENSMUSG00000021495	-0.377431	0.36498	0.437731
Smarca4	ENSMUSG00000032187	ENSMUSG00000032187	0.33243	0.36498	0.437731
Ier5	ENSMUSG00000056708	ENSMUSG00000056708	0.319683	0.365166	0.43751
Nans	ENSMUSG00000028334	ENSMUSG00000028334	-0.567881	0.365337	0.437307
Cd6	ENSMUSG00000024670	ENSMUSG00000024670	-0.454215	0.365926	0.436606
Ctsz	ENSMUSG00000016256	ENSMUSG00000016256	-0.278285	0.365936	0.436594
Tbc1d10c	ENSMUSG00000040247	ENSMUSG00000040247	-0.29737	0.366293	0.436171
Gemin7	ENSMUSG00000044709	ENSMUSG00000044709	0.408451	0.366335	0.436121
Dnajc13	ENSMUSG00000032560	ENSMUSG00000032560	-0.513433	0.366933	0.435413
Irak3	ENSMUSG00000020227	ENSMUSG00000020227	0.471917	0.366933	0.435413
Tent5a	ENSMUSG00000032265	ENSMUSG00000032265	0.395229	0.367435	0.434819
Aff4	ENSMUSG00000049470	ENSMUSG00000049470	0.361931	0.367435	0.434819
Kdm5c	ENSMUSG00000025332	ENSMUSG00000025332	0.417133	0.367435	0.434819
Rragd	ENSMUSG00000028278	ENSMUSG00000028278	0.59218	0.367435	0.434819
Mxi1	ENSMUSG00000025025	ENSMUSG00000025025	0.441071	0.367435	0.434819
Cald1	ENSMUSG00000029761	ENSMUSG00000029761	-0.474596	0.36751	0.434731
Ndufa4	ENSMUSG00000029632	ENSMUSG00000029632	0.410744	0.36751	0.434731
Wdr24	ENSMUSG00000025737	ENSMUSG00000025737	-0.590758	0.36751	0.434731
Rfx1	ENSMUSG00000031706	ENSMUSG00000031706	-0.39618	0.369337	0.432577
Thbs1	ENSMUSG00000040152	ENSMUSG00000040152	-0.362525	0.3707	0.430977
Kpna4	ENSMUSG00000027782	ENSMUSG00000027782	-0.370306	0.3707	0.430977
1600014C10Rik	ENSMUSG00000054676	ENSMUSG00000054676	-0.398066	0.37081	0.430849
Pcyt1a	ENSMUSG00000005615	ENSMUSG00000005615	0.534828	0.370818	0.430839
Nfatc3	ENSMUSG00000031902	ENSMUSG00000031902	-0.324091	0.372968	0.428329
Dnttip1	ENSMUSG00000017299	ENSMUSG00000017299	0.46088	0.373471	0.427743
Limd1	ENSMUSG00000025239	ENSMUSG00000025239	0.367906	0.373471	0.427743
Gimap5	ENSMUSG00000043505	ENSMUSG00000043505	-0.443002	0.374001	0.427127
Plp1	ENSMUSG00000031425	ENSMUSG00000031425	-0.375362	0.374001	0.427127
Mafg	ENSMUSG00000051510	ENSMUSG00000051510	0.640388	0.374178	0.426922
Cd300ld	ENSMUSG00000034641	ENSMUSG00000034641	0.461083	0.374267	0.426818
Atp5k	ENSMUSG00000050856	ENSMUSG00000050856	0.478871	0.374437	0.426621
Hexim1	ENSMUSG00000048878	ENSMUSG00000048878	-0.368468	0.375852	0.424983
Btla	ENSMUSG00000052013	ENSMUSG00000052013	0.398734	0.376728	0.423973
Rap2b	ENSMUSG00000036894	ENSMUSG00000036894	-0.336426	0.376728	0.423973
Cast	ENSMUSG00000021585	ENSMUSG00000021585	0.39848	0.377306	0.423306
Rxra	ENSMUSG00000015846	ENSMUSG00000015846	0.461149	0.377939	0.422578
Tpp2	ENSMUSG00000041763	ENSMUSG00000041763	-0.46295	0.378457	0.421983
Mbp	ENSMUSG00000041607	ENSMUSG00000041607	-0.364278	0.378553	0.421874
H4c8	ENSMUSG00000060981	ENSMUSG00000060981	-0.54133	0.380119	0.420081
Gpbp1	ENSMUSG00000032745	ENSMUSG00000032745	0.318939	0.380697	0.41942
Sh3bp5	ENSMUSG00000021892	ENSMUSG00000021892	0.345527	0.381763	0.418207
Bbc3	ENSMUSG00000002083	ENSMUSG00000002083	-0.470034	0.384186	0.415459
Gp9	ENSMUSG00000030054	ENSMUSG00000030054	-0.380048	0.384186	0.415459
Gtf2b	ENSMUSG00000028271	ENSMUSG00000028271	-0.580279	0.384186	0.415459
Klf13	ENSMUSG00000052040	ENSMUSG00000052040	0.268145	0.384294	0.415337
Pak1	ENSMUSG00000030774	ENSMUSG00000030774	-0.572186	0.385125	0.414398
Trim59	ENSMUSG00000034317	ENSMUSG00000034317	0.436125	0.385134	0.414388
Itgb5	ENSMUSG00000022817	ENSMUSG00000022817	-0.388406	0.385134	0.414388
Yipf1	ENSMUSG00000057375	ENSMUSG00000057375	-0.476262	0.385134	0.414388
Rps3a1	ENSMUSG00000028081	ENSMUSG00000028081	-0.32378	0.385347	0.414148
Fbxo33	ENSMUSG00000035329	ENSMUSG00000035329	-0.481246	0.385819	0.413617
Slc39a4	ENSMUSG00000063354	ENSMUSG00000063354	-0.480563	0.386341	0.413029
Fhl1	ENSMUSG00000023092	ENSMUSG00000023092	-0.385455	0.386788	0.412528
Triap1	ENSMUSG00000029535	ENSMUSG00000029535	-0.382002	0.386788	0.412528
Dennd2d	ENSMUSG00000027901	ENSMUSG00000027901	-0.449986	0.387431	0.411806
Cd55	ENSMUSG00000026399	ENSMUSG00000026399	0.360209	0.387915	0.411263
Adgre1	ENSMUSG00000004730	ENSMUSG00000004730	0.486601	0.38859	0.410508
Htatip2	ENSMUSG00000039745	ENSMUSG00000039745	0.406877	0.38859	0.410508
Agtrap	ENSMUSG00000029007	ENSMUSG00000029007	-0.468456	0.38859	0.410508
Psmc5	ENSMUSG00000020708	ENSMUSG00000020708	0.329506	0.388767	0.41031
Vcp	ENSMUSG00000028452	ENSMUSG00000028452	0.361068	0.388767	0.41031
Adam10	ENSMUSG00000054693	ENSMUSG00000054693	0.404028	0.389194	0.409834
Cirbp	ENSMUSG00000045193	ENSMUSG00000045193	0.437035	0.390893	0.407942
Borcs8	ENSMUSG00000002345	ENSMUSG00000002345	0.444863	0.390893	0.407942
Slc4a2	ENSMUSG00000028962	ENSMUSG00000028962	-0.431983	0.391376	0.407406
Tor1b	ENSMUSG00000026848	ENSMUSG00000026848	0.575989	0.392933	0.405681
Swi5	ENSMUSG00000044627	ENSMUSG00000044627	0.409171	0.393133	0.40546
Dusp2	ENSMUSG00000027368	ENSMUSG00000027368	-0.484307	0.39322	0.405364
Hvcn1	ENSMUSG00000064267	ENSMUSG00000064267	0.276479	0.39322	0.405364
Baz2a	ENSMUSG00000040054	ENSMUSG00000040054	-0.373694	0.39322	0.405364
Dusp6	ENSMUSG00000019960	ENSMUSG00000019960	0.414523	0.39322	0.405364
Cd7	ENSMUSG00000025163	ENSMUSG00000025163	-0.412568	0.39322	0.405364
Mrpl57	ENSMUSG00000021967	ENSMUSG00000021967	0.44297	0.39322	0.405364
Ctxn1	ENSMUSG00000048644	ENSMUSG00000048644	-0.597899	0.39322	0.405364
Ubp1	ENSMUSG00000009741	ENSMUSG00000009741	0.329255	0.39322	0.405364
Atp5j2	ENSMUSG00000038690	ENSMUSG00000038690	0.393645	0.394322	0.404149
Sart3	ENSMUSG00000018974	ENSMUSG00000018974	0.379116	0.395618	0.402724
Pygo2	ENSMUSG00000047824	ENSMUSG00000047824	-0.354849	0.396467	0.401793
Nagpa	ENSMUSG00000023143	ENSMUSG00000023143	0.444057	0.397019	0.401188
Foxp4	ENSMUSG00000023991	ENSMUSG00000023991	-0.498736	0.397019	0.401188
Pqbp1	ENSMUSG00000031157	ENSMUSG00000031157	0.315417	0.397019	0.401188
Pip4k2a	ENSMUSG00000026737	ENSMUSG00000026737	0.375628	0.397737	0.400404
Stat2	ENSMUSG00000040033	ENSMUSG00000040033	-0.374552	0.398113	0.399993
Usp48	ENSMUSG00000043411	ENSMUSG00000043411	-0.325958	0.398113	0.399993
Ranbp3	ENSMUSG00000002372	ENSMUSG00000002372	-0.40153	0.398113	0.399993
Phc2	ENSMUSG00000028796	ENSMUSG00000028796	-0.363899	0.398852	0.399188
Il2rg	ENSMUSG00000031304	ENSMUSG00000031304	-0.322936	0.398852	0.399188
Sh3bgrl3	ENSMUSG00000028843	ENSMUSG00000028843	-0.284632	0.399215	0.398794
Cgrrf1	ENSMUSG00000055128	ENSMUSG00000055128	0.418374	0.399335	0.398663
Rabac1	ENSMUSG00000003380	ENSMUSG00000003380	-0.232955	0.400899	0.396965
Smg5	ENSMUSG00000001415	ENSMUSG00000001415	0.306525	0.401521	0.396291
Pbxip1	ENSMUSG00000042613	ENSMUSG00000042613	0.301898	0.402361	0.395384
Cyp4f16	ENSMUSG00000048440	ENSMUSG00000048440	0.515351	0.402712	0.395005
Tmem223	ENSMUSG00000117924	ENSMUSG00000117924	0.459828	0.402976	0.394721
Abr	ENSMUSG00000017631	ENSMUSG00000017631	-0.359653	0.403205	0.394474
Capg	ENSMUSG00000056737	ENSMUSG00000056737	0.351915	0.404259	0.39334
F2rl2	ENSMUSG00000021675	ENSMUSG00000021675	-0.503797	0.404462	0.393122
Alas2	ENSMUSG00000025270	ENSMUSG00000025270	0.481466	0.404462	0.393122
Ppdpf	ENSMUSG00000016344	ENSMUSG00000016344	0.473133	0.404673	0.392895
Tuba1c	ENSMUSG00000043091	ENSMUSG00000043091	0.654093	0.404675	0.392894
Ubash3a	ENSMUSG00000042345	ENSMUSG00000042345	-0.534287	0.406169	0.391293
Ncaph2	ENSMUSG00000008690	ENSMUSG00000008690	-0.3669	0.406169	0.391293
Mrps24	ENSMUSG00000020477	ENSMUSG00000020477	-0.409881	0.406169	0.391293
Cd22	ENSMUSG00000030577	ENSMUSG00000030577	0.389038	0.406365	0.391083
Khk	ENSMUSG00000029162	ENSMUSG00000029162	0.540895	0.40799	0.389351
Ogfr	ENSMUSG00000049401	ENSMUSG00000049401	0.334443	0.408689	0.388607
5031425E22Rik	ENSMUSG00000073147	ENSMUSG00000073147	0.590169	0.409666	0.38757
Xaf1	ENSMUSG00000040483	ENSMUSG00000040483	0.51513	0.410469	0.38672
Sec24c	ENSMUSG00000039367	ENSMUSG00000039367	-0.290806	0.410469	0.38672
Cops8	ENSMUSG00000034432	ENSMUSG00000034432	-0.451682	0.410469	0.38672
Kidins220	ENSMUSG00000036333	ENSMUSG00000036333	-0.380515	0.410469	0.38672
Gpr65	ENSMUSG00000021886	ENSMUSG00000021886	-0.489709	0.410469	0.38672
Il18r1	ENSMUSG00000026070	ENSMUSG00000026070	-0.396717	0.410942	0.386219
Dock8	ENSMUSG00000052085	ENSMUSG00000052085	0.306267	0.410942	0.386219
Cfh	ENSMUSG00000026365	ENSMUSG00000026365	0.664368	0.414415	0.382565
Safb2	ENSMUSG00000042625	ENSMUSG00000042625	0.314263	0.415613	0.381311
Tbc1d17	ENSMUSG00000038520	ENSMUSG00000038520	0.32794	0.415613	0.381311
Esyt2	ENSMUSG00000021171	ENSMUSG00000021171	-0.396519	0.416111	0.380791
Usp47	ENSMUSG00000059263	ENSMUSG00000059263	0.345893	0.416111	0.380791
Cdk16	ENSMUSG00000031065	ENSMUSG00000031065	0.468534	0.416111	0.380791
Abcb7	ENSMUSG00000031333	ENSMUSG00000031333	0.414508	0.416111	0.380791
Mark2	ENSMUSG00000024969	ENSMUSG00000024969	-0.280781	0.416484	0.380402
Ninj1	ENSMUSG00000037966	ENSMUSG00000037966	-0.33954	0.416901	0.379967
Arhgap10	ENSMUSG00000037148	ENSMUSG00000037148	-0.410486	0.417047	0.379815
Mta3	ENSMUSG00000055817	ENSMUSG00000055817	0.442618	0.417047	0.379815
Arnt	ENSMUSG00000015522	ENSMUSG00000015522	0.428852	0.417047	0.379815
Pecam1	ENSMUSG00000020717	ENSMUSG00000020717	-0.372902	0.417094	0.379766
Psip1	ENSMUSG00000028484	ENSMUSG00000028484	-0.516233	0.417143	0.379715
Mrpl20	ENSMUSG00000029066	ENSMUSG00000029066	0.390671	0.417626	0.379213
Sp100	ENSMUSG00000026222	ENSMUSG00000026222	0.382024	0.417626	0.379213
Manf	ENSMUSG00000032575	ENSMUSG00000032575	-0.354446	0.417626	0.379213
Atp8b2	ENSMUSG00000060671	ENSMUSG00000060671	-0.378708	0.418291	0.378521
Rab18	ENSMUSG00000073639	ENSMUSG00000073639	0.406529	0.418365	0.378445
Sec13	ENSMUSG00000030298	ENSMUSG00000030298	0.46164	0.418863	0.377928
Arl5a	ENSMUSG00000036093	ENSMUSG00000036093	-0.368246	0.418863	0.377928
Cetn2	ENSMUSG00000031347	ENSMUSG00000031347	0.349473	0.418863	0.377928
Prps1	ENSMUSG00000031432	ENSMUSG00000031432	0.35067	0.418863	0.377928
Sh3bgrl	ENSMUSG00000031246	ENSMUSG00000031246	0.283357	0.418863	0.377928
Pde3b	ENSMUSG00000030671	ENSMUSG00000030671	-0.54164	0.420089	0.376659
St8sia4	ENSMUSG00000040710	ENSMUSG00000040710	0.374571	0.420748	0.375978
Ccar1	ENSMUSG00000020074	ENSMUSG00000020074	0.428318	0.420748	0.375978
Psme1	ENSMUSG00000022216	ENSMUSG00000022216	-0.288409	0.421976	0.374712
Sbds	ENSMUSG00000025337	ENSMUSG00000025337	0.370277	0.423492	0.373155
Cnn2	ENSMUSG00000004665	ENSMUSG00000004665	-0.243897	0.423492	0.373155
Magoh	ENSMUSG00000028609	ENSMUSG00000028609	-0.672267	0.424297	0.37233
Sgk3	ENSMUSG00000025915	ENSMUSG00000025915	0.47097	0.424841	0.371774
Irf2bpl	ENSMUSG00000034168	ENSMUSG00000034168	-0.452547	0.425478	0.371123
Ywhab	ENSMUSG00000018326	ENSMUSG00000018326	-0.226564	0.426915	0.369659
Zfp281	ENSMUSG00000041483	ENSMUSG00000041483	0.432466	0.426915	0.369659
Tut7	ENSMUSG00000035248	ENSMUSG00000035248	0.449573	0.426945	0.369628
Rnf5	ENSMUSG00000015478	ENSMUSG00000015478	0.407906	0.428579	0.367969
Sf3a3	ENSMUSG00000028902	ENSMUSG00000028902	0.481168	0.428865	0.367679
Cblb	ENSMUSG00000022637	ENSMUSG00000022637	-0.451084	0.429306	0.367233
Acbd3	ENSMUSG00000026499	ENSMUSG00000026499	0.487462	0.429393	0.367145
Slfn2	ENSMUSG00000072620	ENSMUSG00000072620	-0.22211	0.430479	0.366048
Ptpn23	ENSMUSG00000036057	ENSMUSG00000036057	-0.490092	0.430546	0.36598
St7	ENSMUSG00000029534	ENSMUSG00000029534	-0.438632	0.430921	0.365602
Cd99l2	ENSMUSG00000035776	ENSMUSG00000035776	0.425672	0.432062	0.364454
E4f1	ENSMUSG00000024137	ENSMUSG00000024137	0.346461	0.432062	0.364454
S1pr4	ENSMUSG00000044199	ENSMUSG00000044199	-0.355051	0.432701	0.363812
Sirpa	ENSMUSG00000037902	ENSMUSG00000037902	0.358537	0.433989	0.362521
Smg6	ENSMUSG00000038290	ENSMUSG00000038290	0.418528	0.433989	0.362521
Ankrd35	ENSMUSG00000038354	ENSMUSG00000038354	-0.382078	0.433989	0.362521
Cxcr2	ENSMUSG00000026180	ENSMUSG00000026180	-0.376595	0.434295	0.362215
Arrb1	ENSMUSG00000018909	ENSMUSG00000018909	0.369707	0.434295	0.362215
Tbl1xr1	ENSMUSG00000027630	ENSMUSG00000027630	-0.325741	0.434295	0.362215
Stx4a	ENSMUSG00000030805	ENSMUSG00000030805	-0.332052	0.434777	0.361734
Cd244a	ENSMUSG00000004709	ENSMUSG00000004709	-0.454709	0.435769	0.360744
Ubr3	ENSMUSG00000044308	ENSMUSG00000044308	0.428134	0.435769	0.360744
Csnk1g1	ENSMUSG00000032384	ENSMUSG00000032384	-0.560668	0.43605	0.360464
Ssr3	ENSMUSG00000027828	ENSMUSG00000027828	-0.309191	0.436334	0.360181
Ppm1d	ENSMUSG00000020525	ENSMUSG00000020525	0.459117	0.436334	0.360181
Fkbp15	ENSMUSG00000066151	ENSMUSG00000066151	0.309984	0.438375	0.358154
Scap	ENSMUSG00000032485	ENSMUSG00000032485	0.377004	0.438375	0.358154
Dnajc8	ENSMUSG00000054405	ENSMUSG00000054405	0.357585	0.438375	0.358154
Abi3	ENSMUSG00000018381	ENSMUSG00000018381	0.332494	0.438524	0.358007
4930486L24Rik	ENSMUSG00000050345	ENSMUSG00000050345	-0.368825	0.438524	0.358007
Myo1e	ENSMUSG00000032220	ENSMUSG00000032220	0.477832	0.438524	0.358007
Zfp35	ENSMUSG00000063281	ENSMUSG00000063281	-0.493339	0.438524	0.358007
Slc28a2	ENSMUSG00000027219	ENSMUSG00000027219	-0.480612	0.438524	0.358007
Stk24	ENSMUSG00000063410	ENSMUSG00000063410	-0.286174	0.438524	0.358007
Calcrl	ENSMUSG00000059588	ENSMUSG00000059588	0.523349	0.438524	0.358007
Usf3	ENSMUSG00000068284	ENSMUSG00000068284	0.448823	0.438811	0.357723
Mthfd1	ENSMUSG00000021048	ENSMUSG00000021048	-0.507124	0.439107	0.357429
Sh2b1	ENSMUSG00000030733	ENSMUSG00000030733	-0.380415	0.439107	0.357429
Cnih4	ENSMUSG00000062169	ENSMUSG00000062169	0.566617	0.44225	0.354332
Ruvbl2	ENSMUSG00000003868	ENSMUSG00000003868	-0.422848	0.44225	0.354332
Flot1	ENSMUSG00000059714	ENSMUSG00000059714	0.401586	0.442505	0.354081
Herpud1	ENSMUSG00000031770	ENSMUSG00000031770	-0.31537	0.443022	0.353575
Ighd	ENSMUSG00000104213	ENSMUSG00000104213	0.333889	0.44412	0.3525
N4bp1	ENSMUSG00000031652	ENSMUSG00000031652	-0.33649	0.44412	0.3525
Vav1	ENSMUSG00000034116	ENSMUSG00000034116	-0.248871	0.44412	0.3525
Atp6v0e	ENSMUSG00000015575	ENSMUSG00000015575	0.289636	0.44412	0.3525
Cnst	ENSMUSG00000038949	ENSMUSG00000038949	-0.414523	0.444605	0.352026
Rusc1	ENSMUSG00000041263	ENSMUSG00000041263	-0.437177	0.444605	0.352026
Fam168a	ENSMUSG00000029461	ENSMUSG00000029461	0.480947	0.444605	0.352026
Calcoco1	ENSMUSG00000023055	ENSMUSG00000023055	0.394049	0.44568	0.350976
Etnk1	ENSMUSG00000030275	ENSMUSG00000030275	0.363381	0.447588	0.349121
Gramd3	ENSMUSG00000001700	ENSMUSG00000001700	-0.350356	0.447715	0.348998
Psma2	ENSMUSG00000015671	ENSMUSG00000015671	-0.352295	0.448424	0.348311
Hbb-bh1	ENSMUSG00000052217	ENSMUSG00000052217	0.496003	0.448934	0.347817
Csf2rb2	ENSMUSG00000071714	ENSMUSG00000071714	-0.369383	0.448995	0.347758
Fkbp4	ENSMUSG00000030357	ENSMUSG00000030357	-0.385728	0.449218	0.347542
Epsti1	ENSMUSG00000022014	ENSMUSG00000022014	-0.455397	0.449218	0.347542
Tprgl	ENSMUSG00000029030	ENSMUSG00000029030	0.249611	0.449218	0.347542
Slc25a11	ENSMUSG00000014606	ENSMUSG00000014606	-0.315705	0.449388	0.347378
Bcl9l	ENSMUSG00000063382	ENSMUSG00000063382	-0.495291	0.449631	0.347144
Emc2	ENSMUSG00000022337	ENSMUSG00000022337	-0.528675	0.449631	0.347144
Ubac2	ENSMUSG00000041765	ENSMUSG00000041765	-0.397135	0.449631	0.347144
Sell	ENSMUSG00000026581	ENSMUSG00000026581	-0.289374	0.449631	0.347144
Rgs18	ENSMUSG00000026357	ENSMUSG00000026357	-0.399576	0.449751	0.347028
Trpv2	ENSMUSG00000018507	ENSMUSG00000018507	-0.355031	0.449751	0.347028
Klk8	ENSMUSG00000064023	ENSMUSG00000064023	-0.511603	0.449767	0.347013
Cyb561a3	ENSMUSG00000034445	ENSMUSG00000034445	0.281292	0.450478	0.346326
Dnajb1	ENSMUSG00000005483	ENSMUSG00000005483	-0.314763	0.454182	0.34277
Elf4	ENSMUSG00000031103	ENSMUSG00000031103	-0.302148	0.454182	0.34277
Dap3	ENSMUSG00000068921	ENSMUSG00000068921	-0.472221	0.454182	0.34277
Tor1a	ENSMUSG00000026849	ENSMUSG00000026849	-0.469919	0.454534	0.342434
Prpf38b	ENSMUSG00000027881	ENSMUSG00000027881	-0.337683	0.456063	0.340975
Gp1bb	ENSMUSG00000050761	ENSMUSG00000050761	-0.354504	0.456063	0.340975
Rfx7	ENSMUSG00000037674	ENSMUSG00000037674	-0.410327	0.456584	0.340479
Iffo1	ENSMUSG00000038271	ENSMUSG00000038271	0.485167	0.456584	0.340479
Hcfc1r1	ENSMUSG00000023904	ENSMUSG00000023904	0.396092	0.456584	0.340479
Cd2	ENSMUSG00000027863	ENSMUSG00000027863	-0.337078	0.456584	0.340479
Nfic	ENSMUSG00000055053	ENSMUSG00000055053	-0.443687	0.456584	0.340479
Nol7	ENSMUSG00000063200	ENSMUSG00000063200	0.296634	0.456584	0.340479
Flii	ENSMUSG00000002812	ENSMUSG00000002812	0.3198	0.456584	0.340479
Inpp5k	ENSMUSG00000006127	ENSMUSG00000006127	0.283269	0.458792	0.338384
Plek	ENSMUSG00000020120	ENSMUSG00000020120	-0.332418	0.459005	0.338182
Psd4	ENSMUSG00000026979	ENSMUSG00000026979	-0.264036	0.459537	0.337679
Azi2	ENSMUSG00000039285	ENSMUSG00000039285	0.352996	0.460005	0.337238
Gnptab	ENSMUSG00000035311	ENSMUSG00000035311	-0.465956	0.460214	0.33704
Fbxl17	ENSMUSG00000023965	ENSMUSG00000023965	-0.467745	0.460214	0.33704
Stxbp5	ENSMUSG00000019790	ENSMUSG00000019790	-0.470298	0.460214	0.33704
Nf2	ENSMUSG00000009073	ENSMUSG00000009073	0.413989	0.460214	0.33704
Wdr48	ENSMUSG00000032512	ENSMUSG00000032512	0.501601	0.460214	0.33704
Rai1	ENSMUSG00000062115	ENSMUSG00000062115	0.508943	0.460214	0.33704
Acap1	ENSMUSG00000001588	ENSMUSG00000001588	-0.290713	0.462739	0.334664
Treml2	ENSMUSG00000071068	ENSMUSG00000071068	-0.34183	0.462739	0.334664
Fem1a	ENSMUSG00000043683	ENSMUSG00000043683	0.382016	0.463147	0.334281
Arhgef37	ENSMUSG00000045094	ENSMUSG00000045094	0.546911	0.463499	0.333952
Rhof	ENSMUSG00000029449	ENSMUSG00000029449	-0.354232	0.463499	0.333952
Klrk1	ENSMUSG00000030149	ENSMUSG00000030149	-0.462711	0.463499	0.333952
Tmco1	ENSMUSG00000052428	ENSMUSG00000052428	0.489615	0.466197	0.33143
Mcm3	ENSMUSG00000041859	ENSMUSG00000041859	-0.406205	0.467333	0.330374
Myo5a	ENSMUSG00000034593	ENSMUSG00000034593	0.386391	0.467676	0.330055
Hnrnpa0	ENSMUSG00000007836	ENSMUSG00000007836	0.297108	0.467676	0.330055
Tmem165	ENSMUSG00000029234	ENSMUSG00000029234	-0.435501	0.467984	0.329769
Asl	ENSMUSG00000025533	ENSMUSG00000025533	0.493899	0.470383	0.327549
Tent4b	ENSMUSG00000036779	ENSMUSG00000036779	-0.407092	0.470926	0.327047
Gas7	ENSMUSG00000033066	ENSMUSG00000033066	0.550321	0.471727	0.32631
Tada3	ENSMUSG00000048930	ENSMUSG00000048930	-0.479623	0.471727	0.32631
Pptc7	ENSMUSG00000038582	ENSMUSG00000038582	-0.369545	0.472124	0.325944
Lbr	ENSMUSG00000004880	ENSMUSG00000004880	-0.260619	0.473702	0.324495
Slfn5	ENSMUSG00000054404	ENSMUSG00000054404	0.301122	0.473988	0.324233
Myl6	ENSMUSG00000090841	ENSMUSG00000090841	0.322701	0.474448	0.323812
Erbin	ENSMUSG00000021709	ENSMUSG00000021709	-0.300365	0.474919	0.323381
Rabif	ENSMUSG00000042229	ENSMUSG00000042229	-0.408291	0.475999	0.322394
Tmem30a	ENSMUSG00000032328	ENSMUSG00000032328	-0.425812	0.475999	0.322394
Ppil2	ENSMUSG00000022771	ENSMUSG00000022771	-0.319277	0.475999	0.322394
Snu13	ENSMUSG00000063480	ENSMUSG00000063480	0.43987	0.476108	0.322294
Ascc1	ENSMUSG00000044475	ENSMUSG00000044475	-0.400697	0.476108	0.322294
Ubn2	ENSMUSG00000038538	ENSMUSG00000038538	-0.559864	0.476108	0.322294
Eef2	ENSMUSG00000034994	ENSMUSG00000034994	0.217307	0.476225	0.322188
P2rx1	ENSMUSG00000020787	ENSMUSG00000020787	-0.342223	0.476225	0.322188
Cd79b	ENSMUSG00000040592	ENSMUSG00000040592	0.349411	0.477166	0.321331
Gatad2a	ENSMUSG00000036180	ENSMUSG00000036180	-0.411611	0.477794	0.320759
Dennd10	ENSMUSG00000024993	ENSMUSG00000024993	-0.428365	0.477965	0.320604
Psap	ENSMUSG00000004207	ENSMUSG00000004207	0.243881	0.478014	0.32056
Abhd5	ENSMUSG00000032540	ENSMUSG00000032540	0.472068	0.478114	0.320469
Ncoa1	ENSMUSG00000020647	ENSMUSG00000020647	-0.376526	0.478818	0.319829
Phkb	ENSMUSG00000036879	ENSMUSG00000036879	0.462681	0.479724	0.319009
Ifi30	ENSMUSG00000031838	ENSMUSG00000031838	0.292688	0.480076	0.31869
Med24	ENSMUSG00000017210	ENSMUSG00000017210	0.390362	0.480076	0.31869
Kcnn4	ENSMUSG00000054342	ENSMUSG00000054342	-0.369216	0.480105	0.318664
Ttll11	ENSMUSG00000026885	ENSMUSG00000026885	-0.402065	0.480105	0.318664
Ifih1	ENSMUSG00000026896	ENSMUSG00000026896	0.429189	0.480292	0.318495
Ssr1	ENSMUSG00000021427	ENSMUSG00000021427	-0.338379	0.48071	0.318117
Psmd8	ENSMUSG00000030591	ENSMUSG00000030591	0.34119	0.481056	0.317804
Nfyc	ENSMUSG00000032897	ENSMUSG00000032897	0.411443	0.481056	0.317804
Adgrg1	ENSMUSG00000031785	ENSMUSG00000031785	-0.365772	0.481056	0.317804
Snx17	ENSMUSG00000029146	ENSMUSG00000029146	0.331291	0.481142	0.317727
Nucb1	ENSMUSG00000030824	ENSMUSG00000030824	0.338181	0.481142	0.317727
Btg2	ENSMUSG00000020423	ENSMUSG00000020423	0.229847	0.481519	0.317387
Pik3ap1	ENSMUSG00000025017	ENSMUSG00000025017	0.473226	0.481849	0.317089
Fcgrt	ENSMUSG00000003420	ENSMUSG00000003420	0.397127	0.482231	0.316745
Chaserr	ENSMUSG00000101970	ENSMUSG00000101970	-0.365233	0.482231	0.316745
Rnf2	ENSMUSG00000026484	ENSMUSG00000026484	-0.395264	0.482231	0.316745
Gbp9	ENSMUSG00000029298	ENSMUSG00000029298	-0.369249	0.482231	0.316745
Fhod1	ENSMUSG00000014778	ENSMUSG00000014778	-0.376603	0.482231	0.316745
Spns1	ENSMUSG00000030741	ENSMUSG00000030741	-0.512159	0.482231	0.316745
Fam126a	ENSMUSG00000028995	ENSMUSG00000028995	0.453273	0.482231	0.316745
Dlg2	ENSMUSG00000052572	ENSMUSG00000052572	-0.556574	0.48256	0.316449
Pax5	ENSMUSG00000014030	ENSMUSG00000014030	0.477548	0.48256	0.316449
Brd7	ENSMUSG00000031660	ENSMUSG00000031660	0.38637	0.48256	0.316449
Glipr2	ENSMUSG00000028480	ENSMUSG00000028480	-0.248357	0.482564	0.316445
Btbd1	ENSMUSG00000025103	ENSMUSG00000025103	-0.389892	0.482564	0.316445
Plcl2	ENSMUSG00000038910	ENSMUSG00000038910	0.340935	0.482564	0.316445
Itpr1	ENSMUSG00000030102	ENSMUSG00000030102	0.414342	0.482564	0.316445
Ube2d3	ENSMUSG00000078578	ENSMUSG00000078578	0.275962	0.482564	0.316445
Ptafr	ENSMUSG00000056529	ENSMUSG00000056529	-0.430638	0.482653	0.316365
Uvrag	ENSMUSG00000035354	ENSMUSG00000035354	-0.311588	0.482813	0.316221
Mctp1	ENSMUSG00000021596	ENSMUSG00000021596	-0.498669	0.483032	0.316024
Padi4	ENSMUSG00000025330	ENSMUSG00000025330	0.545566	0.483905	0.315239
Egln1	ENSMUSG00000031987	ENSMUSG00000031987	-0.400487	0.484277	0.314907
Rplp2	ENSMUSG00000025508	ENSMUSG00000025508	0.271935	0.484297	0.314888
Dpy19l1	ENSMUSG00000043067	ENSMUSG00000043067	-0.440733	0.484297	0.314888
Snx2	ENSMUSG00000034484	ENSMUSG00000034484	0.312468	0.484853	0.31439
Siglecg	ENSMUSG00000030468	ENSMUSG00000030468	0.410586	0.485244	0.314039
2510039O18Rik	ENSMUSG00000044496	ENSMUSG00000044496	-0.377582	0.486628	0.312803
Lax1	ENSMUSG00000051998	ENSMUSG00000051998	-0.395374	0.486955	0.312511
Naa50	ENSMUSG00000022698	ENSMUSG00000022698	0.326632	0.487013	0.312459
Fam32a	ENSMUSG00000003039	ENSMUSG00000003039	0.279093	0.487746	0.311806
Nrf1	ENSMUSG00000058440	ENSMUSG00000058440	-0.366223	0.489351	0.310379
Tkt	ENSMUSG00000021957	ENSMUSG00000021957	0.256894	0.489714	0.310057
Map1lc3a	ENSMUSG00000027602	ENSMUSG00000027602	0.490595	0.489714	0.310057
Mtss1	ENSMUSG00000022353	ENSMUSG00000022353	-0.345131	0.491241	0.308705
Fnip1	ENSMUSG00000035992	ENSMUSG00000035992	-0.566475	0.491241	0.308705
Psmd10	ENSMUSG00000031429	ENSMUSG00000031429	0.469211	0.491241	0.308705
Map3k7	ENSMUSG00000028284	ENSMUSG00000028284	0.485409	0.491241	0.308705
Rnf19a	ENSMUSG00000022280	ENSMUSG00000022280	-0.518296	0.491626	0.308365
Ehmt2	ENSMUSG00000013787	ENSMUSG00000013787	-0.301719	0.492128	0.307922
Fos	ENSMUSG00000021250	ENSMUSG00000021250	0.581725	0.49219	0.307867
Svil	ENSMUSG00000024236	ENSMUSG00000024236	0.409624	0.49219	0.307867
Med12l	ENSMUSG00000056476	ENSMUSG00000056476	-0.777463	0.49219	0.307867
Tspan9	ENSMUSG00000030352	ENSMUSG00000030352	-0.361279	0.49219	0.307867
Zfp664	ENSMUSG00000079215	ENSMUSG00000079215	-0.341923	0.49229	0.307779
Tnik	ENSMUSG00000027692	ENSMUSG00000027692	-0.422363	0.49229	0.307779
C2cd5	ENSMUSG00000030279	ENSMUSG00000030279	0.390741	0.49229	0.307779
Grpel1	ENSMUSG00000029198	ENSMUSG00000029198	0.485879	0.49229	0.307779
Ywhae	ENSMUSG00000020849	ENSMUSG00000020849	-0.29461	0.49229	0.307779
Trpc6	ENSMUSG00000031997	ENSMUSG00000031997	-0.510296	0.49229	0.307779
Jak2	ENSMUSG00000024789	ENSMUSG00000024789	-0.284094	0.492974	0.307176
Hspa5	ENSMUSG00000026864	ENSMUSG00000026864	-0.241145	0.493109	0.307057
Alox5ap	ENSMUSG00000060063	ENSMUSG00000060063	0.240625	0.493476	0.306734
Utp14a	ENSMUSG00000063785	ENSMUSG00000063785	-0.440444	0.493476	0.306734
Mast2	ENSMUSG00000003810	ENSMUSG00000003810	-0.377464	0.493476	0.306734
Hyou1	ENSMUSG00000032115	ENSMUSG00000032115	0.336819	0.493559	0.306661
Cst3	ENSMUSG00000027447	ENSMUSG00000027447	0.21696	0.494267	0.306038
Arid4b	ENSMUSG00000039219	ENSMUSG00000039219	0.396565	0.49428	0.306027
Capn5	ENSMUSG00000035547	ENSMUSG00000035547	0.611587	0.495902	0.304604
Vps35l	ENSMUSG00000030982	ENSMUSG00000030982	0.348988	0.495902	0.304604
Cybb	ENSMUSG00000015340	ENSMUSG00000015340	0.259401	0.49631	0.304247
Dgka	ENSMUSG00000025357	ENSMUSG00000025357	-0.310596	0.49631	0.304247
Rictor	ENSMUSG00000050310	ENSMUSG00000050310	-0.465826	0.49631	0.304247
Ccnd2	ENSMUSG00000000184	ENSMUSG00000000184	-0.289508	0.49631	0.304247
Aff3	ENSMUSG00000037138	ENSMUSG00000037138	0.416498	0.49631	0.304247
Setd2	ENSMUSG00000044791	ENSMUSG00000044791	-0.303217	0.49631	0.304247
Acsl4	ENSMUSG00000031278	ENSMUSG00000031278	-0.643174	0.49631	0.304247
Tmem9b	ENSMUSG00000031021	ENSMUSG00000031021	-0.323823	0.49631	0.304247
Armc10	ENSMUSG00000038525	ENSMUSG00000038525	-0.407977	0.496741	0.30387
Dync1li2	ENSMUSG00000035770	ENSMUSG00000035770	0.504229	0.496741	0.30387
Myl9	ENSMUSG00000067818	ENSMUSG00000067818	-0.339484	0.496741	0.30387
Cd2ap	ENSMUSG00000061665	ENSMUSG00000061665	-0.376862	0.496741	0.30387
Mpig6b	ENSMUSG00000073414	ENSMUSG00000073414	-0.363646	0.496741	0.30387
Ubald2	ENSMUSG00000050628	ENSMUSG00000050628	0.368606	0.496968	0.303671
Diablo	ENSMUSG00000029433	ENSMUSG00000029433	-0.481728	0.498264	0.30254
Gpd2	ENSMUSG00000026827	ENSMUSG00000026827	-0.382755	0.498302	0.302507
1700017B05Rik	ENSMUSG00000032300	ENSMUSG00000032300	-0.484735	0.498656	0.302199
Prkd2	ENSMUSG00000041187	ENSMUSG00000041187	-0.281631	0.499091	0.30182
Nup210	ENSMUSG00000030091	ENSMUSG00000030091	-0.257707	0.499091	0.30182
D8Ertd738e	ENSMUSG00000019362	ENSMUSG00000019362	0.277515	0.500296	0.300773
Scamp3	ENSMUSG00000028049	ENSMUSG00000028049	-0.308199	0.503088	0.298356
Pla2g7	ENSMUSG00000023913	ENSMUSG00000023913	-0.31081	0.503389	0.298096
Fubp1	ENSMUSG00000028034	ENSMUSG00000028034	-0.410776	0.503389	0.298096
Bach1	ENSMUSG00000025612	ENSMUSG00000025612	0.380422	0.503389	0.298096
Sh3bgrl2	ENSMUSG00000032261	ENSMUSG00000032261	-0.379763	0.503389	0.298096
Gga2	ENSMUSG00000030872	ENSMUSG00000030872	0.423936	0.503389	0.298096
Ctla2b	ENSMUSG00000074874	ENSMUSG00000074874	-0.308875	0.503389	0.298096
Zfp68	ENSMUSG00000058291	ENSMUSG00000058291	-0.519805	0.503389	0.298096
Tnfrsf14	ENSMUSG00000042333	ENSMUSG00000042333	0.529937	0.503389	0.298096
Sh3yl1	ENSMUSG00000020669	ENSMUSG00000020669	0.695002	0.503389	0.298096
Pcp4l1	ENSMUSG00000038370	ENSMUSG00000038370	-0.346437	0.503389	0.298096
Mrtfa	ENSMUSG00000042292	ENSMUSG00000042292	-0.269587	0.503389	0.298096
Cyfip1	ENSMUSG00000030447	ENSMUSG00000030447	0.433821	0.504582	0.297069
Acot7	ENSMUSG00000028937	ENSMUSG00000028937	-0.282222	0.504761	0.296914
Lef1	ENSMUSG00000027985	ENSMUSG00000027985	-0.284342	0.504824	0.29686
Zfp101	ENSMUSG00000055240	ENSMUSG00000055240	-0.533381	0.504935	0.296765
Lrrk2	ENSMUSG00000036273	ENSMUSG00000036273	0.420829	0.504935	0.296765
Zfp646	ENSMUSG00000049739	ENSMUSG00000049739	0.374458	0.504935	0.296765
Orai1	ENSMUSG00000049686	ENSMUSG00000049686	-0.268502	0.50677	0.295189
Ablim1	ENSMUSG00000025085	ENSMUSG00000025085	-0.269572	0.506847	0.295123
Casp9	ENSMUSG00000028914	ENSMUSG00000028914	0.476813	0.506913	0.295066
Pgrmc1	ENSMUSG00000006373	ENSMUSG00000006373	-0.507863	0.507131	0.294879
Grk3	ENSMUSG00000042249	ENSMUSG00000042249	0.46928	0.507166	0.29485
Akap8	ENSMUSG00000024045	ENSMUSG00000024045	-0.356735	0.507178	0.294839
Tg	ENSMUSG00000053469	ENSMUSG00000053469	-0.401201	0.507178	0.294839
Elp5	ENSMUSG00000018565	ENSMUSG00000018565	0.452302	0.507522	0.294545
Arhgap17	ENSMUSG00000030766	ENSMUSG00000030766	0.363312	0.507522	0.294545
Luc7l	ENSMUSG00000024188	ENSMUSG00000024188	-0.396489	0.508126	0.294029
Myadm	ENSMUSG00000068566	ENSMUSG00000068566	0.297699	0.508126	0.294029
Srgn	ENSMUSG00000020077	ENSMUSG00000020077	-0.253474	0.508126	0.294029
Rnf139	ENSMUSG00000037075	ENSMUSG00000037075	0.374895	0.508126	0.294029
Clec7a	ENSMUSG00000079293	ENSMUSG00000079293	-0.32578	0.508632	0.293597
Ip6k2	ENSMUSG00000032599	ENSMUSG00000032599	-0.43665	0.50913	0.293171
Ephb2	ENSMUSG00000028664	ENSMUSG00000028664	-0.569772	0.50913	0.293171
Fcgr3	ENSMUSG00000059498	ENSMUSG00000059498	-0.279664	0.509698	0.292687
Trmt1l	ENSMUSG00000053286	ENSMUSG00000053286	-0.407558	0.509698	0.292687
Prelid3b	ENSMUSG00000016257	ENSMUSG00000016257	0.426393	0.509698	0.292687
Fam114a2	ENSMUSG00000020523	ENSMUSG00000020523	0.378502	0.509698	0.292687
Kbtbd2	ENSMUSG00000059486	ENSMUSG00000059486	-0.439193	0.512006	0.290725
Idnk	ENSMUSG00000050002	ENSMUSG00000050002	-0.397393	0.512006	0.290725
Nabp1	ENSMUSG00000026107	ENSMUSG00000026107	-0.38208	0.51344	0.28951
Usp7	ENSMUSG00000022710	ENSMUSG00000022710	0.272608	0.517075	0.286447
Trim11	ENSMUSG00000020455	ENSMUSG00000020455	-0.350364	0.518121	0.285569
Hcfc1	ENSMUSG00000031386	ENSMUSG00000031386	0.329152	0.518121	0.285569
Rtn3	ENSMUSG00000024758	ENSMUSG00000024758	-0.316284	0.518123	0.285567
Tbc1d2b	ENSMUSG00000037410	ENSMUSG00000037410	0.323659	0.518123	0.285567
Dpp4	ENSMUSG00000035000	ENSMUSG00000035000	0.431144	0.51858	0.285184
Arpc2	ENSMUSG00000006304	ENSMUSG00000006304	-0.170474	0.51858	0.285184
Rpl7a	ENSMUSG00000062647	ENSMUSG00000062647	-0.251849	0.51858	0.285184
Lmnb1	ENSMUSG00000024590	ENSMUSG00000024590	-0.386098	0.520016	0.283984
Vsig2	ENSMUSG00000001943	ENSMUSG00000001943	-0.461088	0.520016	0.283984
Git1	ENSMUSG00000011877	ENSMUSG00000011877	-0.479671	0.520583	0.28351
Mtx2	ENSMUSG00000027099	ENSMUSG00000027099	0.353976	0.520583	0.28351
Atp6v0a1	ENSMUSG00000019302	ENSMUSG00000019302	0.425087	0.521973	0.282352
Dkc1	ENSMUSG00000031403	ENSMUSG00000031403	0.375849	0.521973	0.282352
Rad9a	ENSMUSG00000024824	ENSMUSG00000024824	-0.310236	0.522533	0.281886
Ahcyl2	ENSMUSG00000029772	ENSMUSG00000029772	0.405136	0.522634	0.281802
Eif4a1	ENSMUSG00000059796	ENSMUSG00000059796	-0.325729	0.523038	0.281467
Rps4x	ENSMUSG00000031320	ENSMUSG00000031320	-0.237361	0.524023	0.280649
Faap20	ENSMUSG00000073684	ENSMUSG00000073684	-0.342081	0.524874	0.279945
Atp1b3	ENSMUSG00000032412	ENSMUSG00000032412	-0.282641	0.526465	0.278631
Tlk2	ENSMUSG00000020694	ENSMUSG00000020694	-0.366316	0.526465	0.278631
Tpgs1	ENSMUSG00000020308	ENSMUSG00000020308	-0.358545	0.526465	0.278631
Ripk1	ENSMUSG00000021408	ENSMUSG00000021408	-0.299358	0.526465	0.278631
Pou2af1	ENSMUSG00000032053	ENSMUSG00000032053	0.276784	0.526465	0.278631
Usp3	ENSMUSG00000032376	ENSMUSG00000032376	-0.388592	0.526465	0.278631
Naa15	ENSMUSG00000063273	ENSMUSG00000063273	-0.395206	0.526465	0.278631
Uspl1	ENSMUSG00000041264	ENSMUSG00000041264	-0.435578	0.526465	0.278631
Ssbp3	ENSMUSG00000061887	ENSMUSG00000061887	0.424347	0.526465	0.278631
Asb6	ENSMUSG00000039483	ENSMUSG00000039483	0.418688	0.526465	0.278631
Kcnab2	ENSMUSG00000028931	ENSMUSG00000028931	-0.255808	0.526465	0.278631
Sel1l	ENSMUSG00000020964	ENSMUSG00000020964	0.421457	0.526465	0.278631
Ube2o	ENSMUSG00000020802	ENSMUSG00000020802	0.63001	0.526465	0.278631
Cyb5r4	ENSMUSG00000032872	ENSMUSG00000032872	0.317289	0.526465	0.278631
Nipsnap2	ENSMUSG00000029432	ENSMUSG00000029432	0.351811	0.526465	0.278631
Gtf2e2	ENSMUSG00000031585	ENSMUSG00000031585	0.383676	0.526829	0.27833
Slc6a6	ENSMUSG00000030096	ENSMUSG00000030096	0.342921	0.527219	0.278009
Acbd4	ENSMUSG00000056938	ENSMUSG00000056938	0.497741	0.527219	0.278009
Helb	ENSMUSG00000020228	ENSMUSG00000020228	-0.541893	0.527219	0.278009
Nfkbid	ENSMUSG00000036931	ENSMUSG00000036931	-0.384282	0.527219	0.278009
Fkbp5	ENSMUSG00000024222	ENSMUSG00000024222	-0.466109	0.527349	0.277902
Hibadh	ENSMUSG00000029776	ENSMUSG00000029776	0.41539	0.52778	0.277547
Evi2a	ENSMUSG00000078771	ENSMUSG00000078771	0.345918	0.528216	0.277188
Coro7	ENSMUSG00000039637	ENSMUSG00000039637	-0.275509	0.529248	0.276341
Gstp1	ENSMUSG00000060803	ENSMUSG00000060803	0.332288	0.529259	0.276332
Ramp1	ENSMUSG00000034353	ENSMUSG00000034353	-0.332966	0.529259	0.276332
Nek7	ENSMUSG00000026393	ENSMUSG00000026393	0.362004	0.529259	0.276332
Tmem64	ENSMUSG00000043252	ENSMUSG00000043252	0.399009	0.529259	0.276332
Rplp1	ENSMUSG00000007892	ENSMUSG00000007892	-0.218491	0.529259	0.276332
Map4k1	ENSMUSG00000037337	ENSMUSG00000037337	0.265281	0.529259	0.276332
Slc25a4	ENSMUSG00000031633	ENSMUSG00000031633	0.386503	0.529259	0.276332
Rnf146	ENSMUSG00000038876	ENSMUSG00000038876	0.428052	0.529259	0.276332
Slc43a2	ENSMUSG00000038178	ENSMUSG00000038178	0.280429	0.529304	0.276295
Plin2	ENSMUSG00000028494	ENSMUSG00000028494	0.2907	0.529725	0.27595
Lats1	ENSMUSG00000040021	ENSMUSG00000040021	-0.45456	0.529725	0.27595
Pcyox1	ENSMUSG00000029998	ENSMUSG00000029998	0.466288	0.529725	0.27595
Nap1l1	ENSMUSG00000058799	ENSMUSG00000058799	-0.273117	0.529725	0.27595
1110032A03Rik	ENSMUSG00000037971	ENSMUSG00000037971	-0.377502	0.529725	0.27595
Lgals3bp	ENSMUSG00000033880	ENSMUSG00000033880	-0.400543	0.529725	0.27595
Ston2	ENSMUSG00000020961	ENSMUSG00000020961	-0.327344	0.529725	0.27595
Gon4l	ENSMUSG00000054199	ENSMUSG00000054199	-0.426311	0.529725	0.27595
Ap4s1	ENSMUSG00000020955	ENSMUSG00000020955	-0.410856	0.529725	0.27595
Gng2	ENSMUSG00000043004	ENSMUSG00000043004	-0.308491	0.529725	0.27595
Stk11	ENSMUSG00000003068	ENSMUSG00000003068	0.290424	0.529725	0.27595
Nelfb	ENSMUSG00000013465	ENSMUSG00000013465	-0.273477	0.529725	0.27595
Slc35b1	ENSMUSG00000020873	ENSMUSG00000020873	0.360097	0.529725	0.27595
Gp1ba	ENSMUSG00000050675	ENSMUSG00000050675	-0.444848	0.529725	0.27595
Pwwp2a	ENSMUSG00000044950	ENSMUSG00000044950	-0.4936	0.530094	0.275647
Klhdc3	ENSMUSG00000063576	ENSMUSG00000063576	-0.337603	0.530106	0.275637
Lyn	ENSMUSG00000042228	ENSMUSG00000042228	-0.239738	0.531121	0.274806
Tnfaip8	ENSMUSG00000062210	ENSMUSG00000062210	-0.322392	0.531568	0.274441
Gle1	ENSMUSG00000019715	ENSMUSG00000019715	0.399953	0.531739	0.274302
Swap70	ENSMUSG00000031015	ENSMUSG00000031015	0.320391	0.531739	0.274302
Dda1	ENSMUSG00000074247	ENSMUSG00000074247	-0.282026	0.531739	0.274302
Txk	ENSMUSG00000054892	ENSMUSG00000054892	-0.369993	0.532761	0.273467
Mcoln1	ENSMUSG00000004567	ENSMUSG00000004567	0.440346	0.532761	0.273467
Cacybp	ENSMUSG00000014226	ENSMUSG00000014226	-0.389205	0.533202	0.273108
Crybg1	ENSMUSG00000019866	ENSMUSG00000019866	0.256271	0.533202	0.273108
Abcc5	ENSMUSG00000022822	ENSMUSG00000022822	-0.441182	0.533202	0.273108
Bcl2l11	ENSMUSG00000027381	ENSMUSG00000027381	-0.349737	0.533228	0.273087
Gsr	ENSMUSG00000031584	ENSMUSG00000031584	-0.306694	0.533228	0.273087
Ola1	ENSMUSG00000027108	ENSMUSG00000027108	-0.40404	0.533228	0.273087
Rras	ENSMUSG00000038387	ENSMUSG00000038387	0.361236	0.533466	0.272893
Nop56	ENSMUSG00000027405	ENSMUSG00000027405	-0.338089	0.534138	0.272346
Cct4	ENSMUSG00000007739	ENSMUSG00000007739	-0.277548	0.536244	0.270637
Zfp62	ENSMUSG00000046311	ENSMUSG00000046311	0.429518	0.536529	0.270407
Snx10	ENSMUSG00000038301	ENSMUSG00000038301	-0.363747	0.536529	0.270407
Trappc12	ENSMUSG00000020628	ENSMUSG00000020628	0.408678	0.536744	0.270233
Hnrnpa3	ENSMUSG00000059005	ENSMUSG00000059005	-0.425459	0.537481	0.269637
B430306N03Rik	ENSMUSG00000043740	ENSMUSG00000043740	-0.401331	0.537846	0.269342
Adar	ENSMUSG00000027951	ENSMUSG00000027951	0.27081	0.538994	0.268416
Cd93	ENSMUSG00000027435	ENSMUSG00000027435	0.434115	0.538994	0.268416
Rbm12	ENSMUSG00000089824	ENSMUSG00000089824	-0.441597	0.538994	0.268416
Zswim8	ENSMUSG00000021819	ENSMUSG00000021819	0.276906	0.538994	0.268416
Mvb12b	ENSMUSG00000038740	ENSMUSG00000038740	0.364455	0.538994	0.268416
Asf1b	ENSMUSG00000005470	ENSMUSG00000005470	0.536154	0.539128	0.268308
Ndrg3	ENSMUSG00000027634	ENSMUSG00000027634	0.313198	0.539248	0.268212
Chchd2	ENSMUSG00000070493	ENSMUSG00000070493	0.291546	0.539583	0.267942
Rbm39	ENSMUSG00000027620	ENSMUSG00000027620	-0.250534	0.540458	0.267238
Celf2	ENSMUSG00000002107	ENSMUSG00000002107	-0.251587	0.54059	0.267132
Degs1	ENSMUSG00000038633	ENSMUSG00000038633	0.320066	0.540766	0.26699
Limk2	ENSMUSG00000020451	ENSMUSG00000020451	-0.440643	0.541093	0.266728
Parp1	ENSMUSG00000026496	ENSMUSG00000026496	0.34663	0.541093	0.266728
Slbp	ENSMUSG00000004642	ENSMUSG00000004642	-0.402335	0.541517	0.266388
Rab3ip	ENSMUSG00000064181	ENSMUSG00000064181	-0.648594	0.541844	0.266125
Lims1	ENSMUSG00000019920	ENSMUSG00000019920	-0.273068	0.541844	0.266125
Vmp1	ENSMUSG00000018171	ENSMUSG00000018171	-0.291292	0.541844	0.266125
Kdm4b	ENSMUSG00000024201	ENSMUSG00000024201	0.468083	0.541917	0.266067
Slc15a4	ENSMUSG00000029416	ENSMUSG00000029416	0.378606	0.541917	0.266067
Fcho1	ENSMUSG00000070000	ENSMUSG00000070000	-0.343281	0.542544	0.265565
Trp53bp1	ENSMUSG00000043909	ENSMUSG00000043909	0.431917	0.542544	0.265565
Lamp2	ENSMUSG00000016534	ENSMUSG00000016534	-0.268167	0.542684	0.265453
Itga2b	ENSMUSG00000034664	ENSMUSG00000034664	-0.30126	0.542961	0.265231
Gnaz	ENSMUSG00000040009	ENSMUSG00000040009	-0.495642	0.54369	0.264649
Ogfrl1	ENSMUSG00000026158	ENSMUSG00000026158	0.280171	0.54447	0.264026
Vps33a	ENSMUSG00000029434	ENSMUSG00000029434	0.388549	0.546248	0.26261
Ms4a1	ENSMUSG00000024673	ENSMUSG00000024673	0.314849	0.546353	0.262526
Cdk5rap3	ENSMUSG00000018669	ENSMUSG00000018669	0.370707	0.546353	0.262526
Sap130	ENSMUSG00000024260	ENSMUSG00000024260	-0.341125	0.546353	0.262526
Rassf4	ENSMUSG00000042129	ENSMUSG00000042129	0.307143	0.547083	0.261947
Ctsh	ENSMUSG00000032359	ENSMUSG00000032359	0.259964	0.547083	0.261947
Ankrd28	ENSMUSG00000014496	ENSMUSG00000014496	-0.358615	0.547083	0.261947
Ints3	ENSMUSG00000027933	ENSMUSG00000027933	-0.332808	0.547083	0.261947
Rab2a	ENSMUSG00000047187	ENSMUSG00000047187	-0.235249	0.547083	0.261947
Ypel5	ENSMUSG00000039770	ENSMUSG00000039770	0.327555	0.547083	0.261947
Hspd1	ENSMUSG00000025980	ENSMUSG00000025980	-0.317232	0.54828	0.260997
Trabd	ENSMUSG00000015363	ENSMUSG00000015363	-0.328868	0.548521	0.260807
Dock10	ENSMUSG00000038608	ENSMUSG00000038608	0.272296	0.548521	0.260807
Runx1	ENSMUSG00000022952	ENSMUSG00000022952	-0.282881	0.548581	0.260759
Clec4a1	ENSMUSG00000049037	ENSMUSG00000049037	0.284784	0.549137	0.26032
Atp5e	ENSMUSG00000016252	ENSMUSG00000016252	0.2844	0.549137	0.26032
Pigk	ENSMUSG00000039047	ENSMUSG00000039047	0.402995	0.549893	0.259722
Reep3	ENSMUSG00000019873	ENSMUSG00000019873	0.341813	0.550558	0.259197
Rpn2	ENSMUSG00000027642	ENSMUSG00000027642	0.305599	0.551681	0.258312
Xist	ENSMUSG00000086503	ENSMUSG00000086503	0.337683	0.551695	0.258301
Rpl18a	ENSMUSG00000045128	ENSMUSG00000045128	-0.224655	0.551695	0.258301
Npepps	ENSMUSG00000001441	ENSMUSG00000001441	0.279523	0.551695	0.258301
Malat1	ENSMUSG00000092341	ENSMUSG00000092341	-0.363369	0.552025	0.258041
Ms4a6d	ENSMUSG00000024679	ENSMUSG00000024679	-0.36599	0.552677	0.257529
Med16	ENSMUSG00000013833	ENSMUSG00000013833	0.393777	0.552693	0.257516
Derl1	ENSMUSG00000022365	ENSMUSG00000022365	-0.362927	0.552693	0.257516
Arrdc3	ENSMUSG00000074794	ENSMUSG00000074794	-0.315609	0.555185	0.255562
Sugp1	ENSMUSG00000011306	ENSMUSG00000011306	0.33905	0.555242	0.255518
Dnajc10	ENSMUSG00000027006	ENSMUSG00000027006	-0.351444	0.555242	0.255518
Ncf4	ENSMUSG00000071715	ENSMUSG00000071715	-0.248203	0.555552	0.255276
Kmt2e	ENSMUSG00000029004	ENSMUSG00000029004	-0.294945	0.555788	0.25509
Peg13	ENSMUSG00000106847	ENSMUSG00000106847	0.340669	0.555788	0.25509
Arhgap18	ENSMUSG00000039031	ENSMUSG00000039031	-0.297363	0.555792	0.255087
Chtf8	ENSMUSG00000046691	ENSMUSG00000046691	-0.281666	0.555792	0.255087
Sem1	ENSMUSG00000042541	ENSMUSG00000042541	0.265492	0.556168	0.254794
Dars	ENSMUSG00000026356	ENSMUSG00000026356	-0.405316	0.556168	0.254794
Jaml	ENSMUSG00000048534	ENSMUSG00000048534	-0.242547	0.556539	0.254504
Ccnd3	ENSMUSG00000034165	ENSMUSG00000034165	-0.267055	0.556539	0.254504
Acox1	ENSMUSG00000020777	ENSMUSG00000020777	0.484151	0.556539	0.254504
Rab10	ENSMUSG00000020671	ENSMUSG00000020671	0.257498	0.556539	0.254504
Ndufs4	ENSMUSG00000021764	ENSMUSG00000021764	-0.239573	0.556539	0.254504
Colec12	ENSMUSG00000036103	ENSMUSG00000036103	0.37182	0.556733	0.254353
Slc35e1	ENSMUSG00000019731	ENSMUSG00000019731	-0.256703	0.556733	0.254353
Sec63	ENSMUSG00000019802	ENSMUSG00000019802	-0.393785	0.557334	0.253885
Ppp6r1	ENSMUSG00000052296	ENSMUSG00000052296	-0.255689	0.557334	0.253885
Atf5	ENSMUSG00000038539	ENSMUSG00000038539	-0.349675	0.558551	0.252938
Gpr108	ENSMUSG00000005823	ENSMUSG00000005823	0.398998	0.558551	0.252938
Entr1	ENSMUSG00000026927	ENSMUSG00000026927	-0.397923	0.558551	0.252938
Rab28	ENSMUSG00000029128	ENSMUSG00000029128	-0.373286	0.558551	0.252938
Sec23a	ENSMUSG00000020986	ENSMUSG00000020986	0.40613	0.558551	0.252938
Niban2	ENSMUSG00000026796	ENSMUSG00000026796	0.449942	0.559311	0.252347
Stk17b	ENSMUSG00000026094	ENSMUSG00000026094	-0.222278	0.559311	0.252347
Mgat1	ENSMUSG00000020346	ENSMUSG00000020346	0.269451	0.559311	0.252347
Man1a	ENSMUSG00000003746	ENSMUSG00000003746	0.293497	0.559311	0.252347
Fgr	ENSMUSG00000028874	ENSMUSG00000028874	0.288992	0.559518	0.252186
H2aw	ENSMUSG00000078851	ENSMUSG00000078851	-0.356601	0.559518	0.252186
Dazap1	ENSMUSG00000069565	ENSMUSG00000069565	0.292348	0.559518	0.252186
Rasgrp3	ENSMUSG00000071042	ENSMUSG00000071042	-0.414187	0.559934	0.251863
Zfp868	ENSMUSG00000060427	ENSMUSG00000060427	-0.455944	0.559934	0.251863
Bank1	ENSMUSG00000037922	ENSMUSG00000037922	0.3585	0.559934	0.251863
Hectd1	ENSMUSG00000035247	ENSMUSG00000035247	0.28782	0.559934	0.251863
Rps24	ENSMUSG00000025290	ENSMUSG00000025290	-0.208569	0.559934	0.251863
Fyb	ENSMUSG00000022148	ENSMUSG00000022148	-0.233784	0.559934	0.251863
Prpf40a	ENSMUSG00000061136	ENSMUSG00000061136	0.386063	0.561835	0.250391
Tbc1d22a	ENSMUSG00000051864	ENSMUSG00000051864	0.324834	0.561979	0.25028
Acsl5	ENSMUSG00000024981	ENSMUSG00000024981	-0.276291	0.561979	0.25028
Prdm2	ENSMUSG00000057637	ENSMUSG00000057637	-0.281111	0.56211	0.250178
Fbxw11	ENSMUSG00000020271	ENSMUSG00000020271	-0.362489	0.56211	0.250178
Igha	ENSMUSG00000095079	ENSMUSG00000095079	-0.375456	0.562585	0.249812
Prelid1	ENSMUSG00000021486	ENSMUSG00000021486	-0.221281	0.56282	0.24963
Stag1	ENSMUSG00000037286	ENSMUSG00000037286	0.419187	0.563049	0.249454
Tmx3	ENSMUSG00000024614	ENSMUSG00000024614	-0.297147	0.563213	0.249327
Dctn2	ENSMUSG00000025410	ENSMUSG00000025410	0.213091	0.563213	0.249327
Tmem80	ENSMUSG00000025505	ENSMUSG00000025505	0.32761	0.563213	0.249327
Peak1	ENSMUSG00000074305	ENSMUSG00000074305	0.463798	0.563213	0.249327
Tmem179b	ENSMUSG00000118346	ENSMUSG00000118346	-0.317497	0.565051	0.247912
Mphosph10	ENSMUSG00000030521	ENSMUSG00000030521	-0.45028	0.565177	0.247815
Vamp2	ENSMUSG00000020894	ENSMUSG00000020894	-0.274651	0.565177	0.247815
Trappc6a	ENSMUSG00000002043	ENSMUSG00000002043	0.350144	0.565177	0.247815
Rbm38	ENSMUSG00000027510	ENSMUSG00000027510	0.307472	0.565177	0.247815
Itga5	ENSMUSG00000000555	ENSMUSG00000000555	0.472992	0.565745	0.247379
Mettl9	ENSMUSG00000030876	ENSMUSG00000030876	-0.334171	0.565745	0.247379
St3gal1	ENSMUSG00000013846	ENSMUSG00000013846	-0.28729	0.565745	0.247379
Ndufa5	ENSMUSG00000023089	ENSMUSG00000023089	0.372893	0.566365	0.246904
Smc6	ENSMUSG00000020608	ENSMUSG00000020608	0.254913	0.567825	0.245785
Klhdc2	ENSMUSG00000020978	ENSMUSG00000020978	0.371349	0.568307	0.245417
Slpi	ENSMUSG00000017002	ENSMUSG00000017002	-0.26518	0.568355	0.24538
Notch1	ENSMUSG00000026923	ENSMUSG00000026923	0.384525	0.568355	0.24538
Stat5b	ENSMUSG00000020919	ENSMUSG00000020919	-0.227482	0.569802	0.244276
Tars	ENSMUSG00000022241	ENSMUSG00000022241	0.465509	0.569912	0.244192
Hpcal1	ENSMUSG00000071379	ENSMUSG00000071379	-0.256094	0.569912	0.244192
Ankrd13c	ENSMUSG00000039988	ENSMUSG00000039988	0.50013	0.570914	0.243429
Pkp3	ENSMUSG00000054065	ENSMUSG00000054065	-0.344154	0.570972	0.243385
Zfp318	ENSMUSG00000015597	ENSMUSG00000015597	0.386717	0.571884	0.242692
Rpl23	ENSMUSG00000071415	ENSMUSG00000071415	-0.2584	0.573907	0.241158
Parp11	ENSMUSG00000037997	ENSMUSG00000037997	-0.368116	0.574161	0.240966
Nmi	ENSMUSG00000026946	ENSMUSG00000026946	-0.327398	0.574672	0.24058
Tmco4	ENSMUSG00000041143	ENSMUSG00000041143	-0.383983	0.574672	0.24058
Tmem131	ENSMUSG00000026116	ENSMUSG00000026116	0.310049	0.574757	0.240516
Phf2	ENSMUSG00000038025	ENSMUSG00000038025	0.332638	0.574757	0.240516
Atxn3	ENSMUSG00000021189	ENSMUSG00000021189	0.375363	0.574757	0.240516
Sar1a	ENSMUSG00000020088	ENSMUSG00000020088	-0.249019	0.576331	0.239328
Stat5a	ENSMUSG00000004043	ENSMUSG00000004043	0.360793	0.576331	0.239328
Ftsj3	ENSMUSG00000020706	ENSMUSG00000020706	-0.441292	0.577484	0.23846
Vamp8	ENSMUSG00000050732	ENSMUSG00000050732	-0.244602	0.577613	0.238363
Ms4a6b	ENSMUSG00000024677	ENSMUSG00000024677	-0.304973	0.577613	0.238363
Nt5c	ENSMUSG00000020736	ENSMUSG00000020736	-0.357053	0.578331	0.237824
Rps27rt	ENSMUSG00000050621	ENSMUSG00000050621	-0.234964	0.57865	0.237584
Pfn1	ENSMUSG00000018293	ENSMUSG00000018293	-0.196302	0.57865	0.237584
Ppp6c	ENSMUSG00000026753	ENSMUSG00000026753	-0.298341	0.579907	0.236642
Nbeal2	ENSMUSG00000056724	ENSMUSG00000056724	-0.270876	0.579907	0.236642
Orc4	ENSMUSG00000026761	ENSMUSG00000026761	-0.390444	0.580786	0.235984
Ap1s2	ENSMUSG00000031367	ENSMUSG00000031367	0.386598	0.580894	0.235903
Erap1	ENSMUSG00000021583	ENSMUSG00000021583	-0.375026	0.581578	0.235392
Cyp11a1	ENSMUSG00000032323	ENSMUSG00000032323	0.408231	0.58178	0.235241
Abcd2	ENSMUSG00000055782	ENSMUSG00000055782	0.42176	0.58178	0.235241
Tecpr1	ENSMUSG00000066621	ENSMUSG00000066621	-0.332283	0.58178	0.235241
Ccng1	ENSMUSG00000020326	ENSMUSG00000020326	-0.22079	0.58178	0.235241
Cxxc5	ENSMUSG00000046668	ENSMUSG00000046668	-0.421237	0.58178	0.235241
Mtor	ENSMUSG00000028991	ENSMUSG00000028991	0.432801	0.58178	0.235241
Atp13a1	ENSMUSG00000031862	ENSMUSG00000031862	-0.286445	0.58178	0.235241
Mnt	ENSMUSG00000000282	ENSMUSG00000000282	-0.366382	0.58178	0.235241
Anxa6	ENSMUSG00000018340	ENSMUSG00000018340	-0.257867	0.58178	0.235241
Ep300	ENSMUSG00000055024	ENSMUSG00000055024	0.328154	0.58178	0.235241
Cd164	ENSMUSG00000019818	ENSMUSG00000019818	-0.252026	0.582391	0.234785
Fryl	ENSMUSG00000070733	ENSMUSG00000070733	-0.270862	0.582391	0.234785
Tnks2	ENSMUSG00000024811	ENSMUSG00000024811	-0.273216	0.582391	0.234785
Slc30a5	ENSMUSG00000021629	ENSMUSG00000021629	0.347737	0.582391	0.234785
Tgm2	ENSMUSG00000037820	ENSMUSG00000037820	-0.399079	0.583391	0.23404
Sh3kbp1	ENSMUSG00000040990	ENSMUSG00000040990	-0.213382	0.583391	0.23404
Chst11	ENSMUSG00000034612	ENSMUSG00000034612	-0.382946	0.583391	0.23404
Pcyt2	ENSMUSG00000025137	ENSMUSG00000025137	0.400618	0.583391	0.23404
Vdac1	ENSMUSG00000020402	ENSMUSG00000020402	-0.232431	0.583391	0.23404
Atxn7l3	ENSMUSG00000059995	ENSMUSG00000059995	0.272326	0.583391	0.23404
P2ry1	ENSMUSG00000027765	ENSMUSG00000027765	-0.384588	0.583391	0.23404
Elovl1	ENSMUSG00000006390	ENSMUSG00000006390	-0.243143	0.583391	0.23404
Rgs19	ENSMUSG00000002458	ENSMUSG00000002458	-0.217504	0.583391	0.23404
Dcps	ENSMUSG00000032040	ENSMUSG00000032040	-0.352756	0.583391	0.23404
Fmnl3	ENSMUSG00000023008	ENSMUSG00000023008	0.395814	0.583391	0.23404
Marchf1	ENSMUSG00000036469	ENSMUSG00000036469	0.288796	0.583391	0.23404
Rp9	ENSMUSG00000032239	ENSMUSG00000032239	-0.352906	0.583391	0.23404
Nab1	ENSMUSG00000002881	ENSMUSG00000002881	-0.267097	0.586501	0.231731
Dnajc5	ENSMUSG00000000826	ENSMUSG00000000826	-0.258182	0.586501	0.231731
Pcnp	ENSMUSG00000071533	ENSMUSG00000071533	0.302945	0.58711	0.23128
Dnase2a	ENSMUSG00000003812	ENSMUSG00000003812	0.436315	0.58724	0.231184
Nptn	ENSMUSG00000032336	ENSMUSG00000032336	-0.308288	0.58724	0.231184
Dusp1	ENSMUSG00000024190	ENSMUSG00000024190	0.393842	0.58724	0.231184
Sypl	ENSMUSG00000020570	ENSMUSG00000020570	-0.277201	0.58724	0.231184
Hltf	ENSMUSG00000002428	ENSMUSG00000002428	0.398815	0.588103	0.230546
Cndp2	ENSMUSG00000024644	ENSMUSG00000024644	0.239909	0.589095	0.229815
2510009E07Rik	ENSMUSG00000043391	ENSMUSG00000043391	-0.463179	0.589095	0.229815
Dhrs1	ENSMUSG00000002332	ENSMUSG00000002332	0.371912	0.589095	0.229815
Crcp	ENSMUSG00000025532	ENSMUSG00000025532	-0.422513	0.589095	0.229815
Nedd8	ENSMUSG00000010376	ENSMUSG00000010376	0.256391	0.589095	0.229815
Gnaq	ENSMUSG00000024639	ENSMUSG00000024639	-0.374273	0.589095	0.229815
Kpna1	ENSMUSG00000022905	ENSMUSG00000022905	0.287591	0.589095	0.229815
Nudc	ENSMUSG00000028851	ENSMUSG00000028851	-0.438828	0.589095	0.229815
Tcf7	ENSMUSG00000000782	ENSMUSG00000000782	-0.320548	0.589365	0.229616
Tmem106b	ENSMUSG00000029571	ENSMUSG00000029571	0.360822	0.589365	0.229616
Mycbp2	ENSMUSG00000033004	ENSMUSG00000033004	0.225757	0.589365	0.229616
Rpl37rt	ENSMUSG00000072692	ENSMUSG00000072692	0.181318	0.589683	0.229381
Tagln2	ENSMUSG00000026547	ENSMUSG00000026547	-0.259724	0.589683	0.229381
Ndfip2	ENSMUSG00000053253	ENSMUSG00000053253	-0.35202	0.590794	0.228564
Axin1	ENSMUSG00000024182	ENSMUSG00000024182	0.304185	0.590794	0.228564
Paics	ENSMUSG00000029247	ENSMUSG00000029247	-0.33746	0.591274	0.228211
Pnrc1	ENSMUSG00000040128	ENSMUSG00000040128	-0.256408	0.592651	0.227201
Vars	ENSMUSG00000007029	ENSMUSG00000007029	0.207572	0.593	0.226946
Ahsa1	ENSMUSG00000021037	ENSMUSG00000021037	0.276266	0.593	0.226946
Dhcr24	ENSMUSG00000034926	ENSMUSG00000034926	-0.307181	0.593017	0.226933
Traf3ip3	ENSMUSG00000037318	ENSMUSG00000037318	-0.256182	0.59459	0.225782
Foxn3	ENSMUSG00000033713	ENSMUSG00000033713	0.563267	0.59459	0.225782
Fam53a	ENSMUSG00000037339	ENSMUSG00000037339	-0.336927	0.59459	0.225782
Dnmt1	ENSMUSG00000004099	ENSMUSG00000004099	0.29307	0.59459	0.225782
Fam78a	ENSMUSG00000050592	ENSMUSG00000050592	-0.292807	0.595882	0.22484
Usp24	ENSMUSG00000028514	ENSMUSG00000028514	-0.297943	0.59623	0.224586
Sytl1	ENSMUSG00000028860	ENSMUSG00000028860	-0.497596	0.59645	0.224426
Raf1	ENSMUSG00000000441	ENSMUSG00000000441	-0.238795	0.59645	0.224426
Vps52	ENSMUSG00000024319	ENSMUSG00000024319	0.283438	0.596637	0.22429
Gls	ENSMUSG00000026103	ENSMUSG00000026103	-0.327055	0.5974	0.223735
Asnsd1	ENSMUSG00000026095	ENSMUSG00000026095	0.247241	0.5974	0.223735
Cdk4	ENSMUSG00000006728	ENSMUSG00000006728	-0.336463	0.598719	0.222777
Edem1	ENSMUSG00000030104	ENSMUSG00000030104	-0.266103	0.599444	0.222251
Man1a2	ENSMUSG00000008763	ENSMUSG00000008763	-0.321284	0.599883	0.221934
Spn	ENSMUSG00000051457	ENSMUSG00000051457	-0.232068	0.600335	0.221606
Ltb4r1	ENSMUSG00000046908	ENSMUSG00000046908	0.371801	0.601308	0.220903
Nudt18	ENSMUSG00000045211	ENSMUSG00000045211	0.352392	0.601308	0.220903
Unc119b	ENSMUSG00000046562	ENSMUSG00000046562	-0.239962	0.602072	0.220351
Plbd2	ENSMUSG00000029598	ENSMUSG00000029598	0.44021	0.602653	0.219933
Cd226	ENSMUSG00000034028	ENSMUSG00000034028	-0.359059	0.602653	0.219933
Edc4	ENSMUSG00000036270	ENSMUSG00000036270	0.249599	0.602653	0.219933
Mfsd6	ENSMUSG00000041439	ENSMUSG00000041439	0.322706	0.602665	0.219924
Arl6ip1	ENSMUSG00000030654	ENSMUSG00000030654	-0.185912	0.602665	0.219924
Psen2	ENSMUSG00000010609	ENSMUSG00000010609	-0.345826	0.602665	0.219924
Cpt1a	ENSMUSG00000024900	ENSMUSG00000024900	0.289384	0.603125	0.219593
Sf3b3	ENSMUSG00000033732	ENSMUSG00000033732	0.240626	0.603125	0.219593
Prr14	ENSMUSG00000030822	ENSMUSG00000030822	-0.269996	0.603637	0.219224
Itgb3	ENSMUSG00000020689	ENSMUSG00000020689	-0.273066	0.603698	0.219181
Nup153	ENSMUSG00000021374	ENSMUSG00000021374	-0.332502	0.603807	0.219102
C5ar1	ENSMUSG00000049130	ENSMUSG00000049130	-0.322123	0.603807	0.219102
Septin1	ENSMUSG00000000486	ENSMUSG00000000486	0.345556	0.603807	0.219102
Elmo2	ENSMUSG00000017670	ENSMUSG00000017670	0.26351	0.604027	0.218944
Ggps1	ENSMUSG00000021302	ENSMUSG00000021302	-0.448727	0.604027	0.218944
Kat5	ENSMUSG00000024926	ENSMUSG00000024926	0.401955	0.604027	0.218944
Ncl	ENSMUSG00000026234	ENSMUSG00000026234	-0.224415	0.604027	0.218944
Arf4	ENSMUSG00000021877	ENSMUSG00000021877	-0.232309	0.604027	0.218944
Ptbp3	ENSMUSG00000028382	ENSMUSG00000028382	0.241855	0.604027	0.218944
Hprt	ENSMUSG00000025630	ENSMUSG00000025630	-0.453197	0.604027	0.218944
Leprot	ENSMUSG00000035212	ENSMUSG00000035212	-0.282647	0.604027	0.218944
Lrrc28	ENSMUSG00000030556	ENSMUSG00000030556	0.413262	0.604027	0.218944
Entpd1	ENSMUSG00000048120	ENSMUSG00000048120	-0.272263	0.60516	0.21813
Pced1b	ENSMUSG00000044250	ENSMUSG00000044250	-0.274564	0.60516	0.21813
Kdm6b	ENSMUSG00000018476	ENSMUSG00000018476	-0.241075	0.60516	0.21813
Txnrd1	ENSMUSG00000020250	ENSMUSG00000020250	-0.372727	0.60516	0.21813
Nsmce4a	ENSMUSG00000040331	ENSMUSG00000040331	0.29335	0.60516	0.21813
Eif1ad	ENSMUSG00000024841	ENSMUSG00000024841	0.347653	0.60516	0.21813
Anapc16	ENSMUSG00000020107	ENSMUSG00000020107	-0.310494	0.605431	0.217935
Fbxw7	ENSMUSG00000028086	ENSMUSG00000028086	-0.388261	0.605689	0.217751
Napsa	ENSMUSG00000002204	ENSMUSG00000002204	0.250522	0.606159	0.217413
Micos13	ENSMUSG00000049760	ENSMUSG00000049760	0.406767	0.606159	0.217413
Tmed2	ENSMUSG00000029390	ENSMUSG00000029390	-0.354474	0.606159	0.217413
Bin1	ENSMUSG00000024381	ENSMUSG00000024381	-0.227772	0.606159	0.217413
Micu2	ENSMUSG00000021973	ENSMUSG00000021973	0.269238	0.606356	0.217273
Emc3	ENSMUSG00000030286	ENSMUSG00000030286	-0.299795	0.606356	0.217273
Atp5pb	ENSMUSG00000000563	ENSMUSG00000000563	0.220093	0.606479	0.217184
Rrm1	ENSMUSG00000030978	ENSMUSG00000030978	-0.455094	0.607092	0.216745
Bak1	ENSMUSG00000057789	ENSMUSG00000057789	-0.229144	0.607794	0.216244
Ppp4r3a	ENSMUSG00000041846	ENSMUSG00000041846	-0.330573	0.607794	0.216244
Rchy1	ENSMUSG00000029397	ENSMUSG00000029397	-0.261062	0.607794	0.216244
Oxa1l	ENSMUSG00000000959	ENSMUSG00000000959	0.280934	0.607794	0.216244
Atp2a3	ENSMUSG00000020788	ENSMUSG00000020788	-0.270916	0.607794	0.216244
Yap1	ENSMUSG00000053110	ENSMUSG00000053110	-0.405632	0.607794	0.216244
Ptdss1	ENSMUSG00000021518	ENSMUSG00000021518	0.306345	0.607794	0.216244
Polr1c	ENSMUSG00000067148	ENSMUSG00000067148	-0.456145	0.607794	0.216244
Hbb-y	ENSMUSG00000052187	ENSMUSG00000052187	0.359182	0.608697	0.215599
Angel2	ENSMUSG00000026634	ENSMUSG00000026634	0.290187	0.608697	0.215599
Sp110	ENSMUSG00000070034	ENSMUSG00000070034	-0.278302	0.609825	0.214795
Rplp0	ENSMUSG00000067274	ENSMUSG00000067274	-0.254377	0.610684	0.214183
Ptpro	ENSMUSG00000030223	ENSMUSG00000030223	0.301833	0.611254	0.213778
Peli1	ENSMUSG00000020134	ENSMUSG00000020134	-0.27479	0.611254	0.213778
Cdk2ap2	ENSMUSG00000024856	ENSMUSG00000024856	-0.231793	0.611626	0.213514
Fam168b	ENSMUSG00000037503	ENSMUSG00000037503	0.191016	0.611626	0.213514
Gad1	ENSMUSG00000070880	ENSMUSG00000070880	-0.360528	0.611626	0.213514
Nck2	ENSMUSG00000066877	ENSMUSG00000066877	-0.392089	0.611626	0.213514
Bcap31	ENSMUSG00000002015	ENSMUSG00000002015	-0.252709	0.611626	0.213514
Serpinb10	ENSMUSG00000092572	ENSMUSG00000092572	0.388472	0.611807	0.213386
Mllt1	ENSMUSG00000024212	ENSMUSG00000024212	-0.322434	0.611807	0.213386
Stat3	ENSMUSG00000004040	ENSMUSG00000004040	-0.210806	0.611807	0.213386
Vamp4	ENSMUSG00000026696	ENSMUSG00000026696	0.449302	0.611807	0.213386
Ino80	ENSMUSG00000034154	ENSMUSG00000034154	-0.427619	0.61356	0.212143
Fam13b	ENSMUSG00000036501	ENSMUSG00000036501	-0.346906	0.61356	0.212143
Capza1	ENSMUSG00000070372	ENSMUSG00000070372	-0.23903	0.61356	0.212143
Irag1	ENSMUSG00000005611	ENSMUSG00000005611	-0.329273	0.614074	0.211779
Bloc1s6	ENSMUSG00000005804	ENSMUSG00000005804	-0.300528	0.614074	0.211779
Prpsap1	ENSMUSG00000015869	ENSMUSG00000015869	-0.299474	0.614074	0.211779
Csnk1a1	ENSMUSG00000024576	ENSMUSG00000024576	0.215274	0.614074	0.211779
Ddx23	ENSMUSG00000003360	ENSMUSG00000003360	0.268262	0.614077	0.211777
C3	ENSMUSG00000024164	ENSMUSG00000024164	0.327565	0.614706	0.211332
Anxa4	ENSMUSG00000029994	ENSMUSG00000029994	0.360498	0.614706	0.211332
Ly9	ENSMUSG00000004707	ENSMUSG00000004707	-0.25328	0.614706	0.211332
Tmbim4	ENSMUSG00000020225	ENSMUSG00000020225	-0.248294	0.614706	0.211332
Prpf18	ENSMUSG00000039449	ENSMUSG00000039449	0.339691	0.614706	0.211332
Eftud2	ENSMUSG00000020929	ENSMUSG00000020929	-0.326754	0.614706	0.211332
Chd4	ENSMUSG00000063870	ENSMUSG00000063870	0.222519	0.614706	0.211332
Sf3a1	ENSMUSG00000002129	ENSMUSG00000002129	-0.28855	0.614931	0.211173
Gypc	ENSMUSG00000090523	ENSMUSG00000090523	0.365683	0.614931	0.211173
Atp6ap2	ENSMUSG00000031007	ENSMUSG00000031007	0.332086	0.614931	0.211173
Pign	ENSMUSG00000056536	ENSMUSG00000056536	-0.448392	0.614983	0.211137
Clptm1l	ENSMUSG00000021610	ENSMUSG00000021610	0.275973	0.614983	0.211137
Pank4	ENSMUSG00000029056	ENSMUSG00000029056	0.40575	0.615018	0.211112
Plxnb2	ENSMUSG00000036606	ENSMUSG00000036606	0.258577	0.615505	0.210768
Abca1	ENSMUSG00000015243	ENSMUSG00000015243	0.378911	0.616976	0.209732
Dgkd	ENSMUSG00000070738	ENSMUSG00000070738	0.190351	0.616976	0.209732
Map11	ENSMUSG00000036948	ENSMUSG00000036948	-0.286945	0.616976	0.209732
Slc45a4	ENSMUSG00000079020	ENSMUSG00000079020	-0.417606	0.616976	0.209732
Slc2a3	ENSMUSG00000003153	ENSMUSG00000003153	-0.2811	0.616982	0.209727
Snap23	ENSMUSG00000027287	ENSMUSG00000027287	-0.324835	0.617067	0.209668
Fxyd5	ENSMUSG00000009687	ENSMUSG00000009687	-0.206691	0.617976	0.209028
Usf1	ENSMUSG00000026641	ENSMUSG00000026641	-0.338842	0.617976	0.209028
Eif3g	ENSMUSG00000070319	ENSMUSG00000070319	0.255495	0.61929	0.208106
Prkca	ENSMUSG00000050965	ENSMUSG00000050965	-0.309878	0.61929	0.208106
N4bp2l1	ENSMUSG00000041132	ENSMUSG00000041132	-0.371476	0.619835	0.207724
Msi2	ENSMUSG00000069769	ENSMUSG00000069769	-0.304996	0.620882	0.206991
Trappc3	ENSMUSG00000028847	ENSMUSG00000028847	0.334067	0.62137	0.20665
Orc3	ENSMUSG00000040044	ENSMUSG00000040044	-0.466484	0.622553	0.205824
Ubxn7	ENSMUSG00000053774	ENSMUSG00000053774	0.304077	0.622553	0.205824
Cyb5r1	ENSMUSG00000026456	ENSMUSG00000026456	0.319381	0.622553	0.205824
Ap1m1	ENSMUSG00000003033	ENSMUSG00000003033	0.243948	0.622553	0.205824
Sf1	ENSMUSG00000024949	ENSMUSG00000024949	-0.171221	0.62276	0.20568
Fam102a	ENSMUSG00000039157	ENSMUSG00000039157	-0.265995	0.623167	0.205396
Filip1l	ENSMUSG00000043336	ENSMUSG00000043336	0.276716	0.623838	0.204928
Ift57	ENSMUSG00000032965	ENSMUSG00000032965	0.381003	0.623838	0.204928
Fes	ENSMUSG00000053158	ENSMUSG00000053158	0.240338	0.624416	0.204526
Ppfia4	ENSMUSG00000026458	ENSMUSG00000026458	0.311772	0.624416	0.204526
Gtpbp4	ENSMUSG00000021149	ENSMUSG00000021149	-0.317527	0.624416	0.204526
Atp6v1e1	ENSMUSG00000019210	ENSMUSG00000019210	0.313709	0.624416	0.204526
Prpf8	ENSMUSG00000020850	ENSMUSG00000020850	0.218493	0.624416	0.204526
Lrrc25	ENSMUSG00000049988	ENSMUSG00000049988	-0.337872	0.624551	0.204432
Ubxn1	ENSMUSG00000071655	ENSMUSG00000071655	0.218198	0.624551	0.204432
Ranbp2	ENSMUSG00000003226	ENSMUSG00000003226	0.318199	0.624551	0.204432
Taf8	ENSMUSG00000023980	ENSMUSG00000023980	-0.416265	0.624551	0.204432
Rnasek	ENSMUSG00000093989	ENSMUSG00000093989	-0.269219	0.624551	0.204432
Atp1b1	ENSMUSG00000026576	ENSMUSG00000026576	-0.373477	0.624551	0.204432
Als2cl	ENSMUSG00000044037	ENSMUSG00000044037	-0.413806	0.624569	0.204419
Rab31	ENSMUSG00000056515	ENSMUSG00000056515	0.318625	0.624569	0.204419
Csnk1g3	ENSMUSG00000073563	ENSMUSG00000073563	0.314071	0.624569	0.204419
Dapk1	ENSMUSG00000021559	ENSMUSG00000021559	-0.32192	0.624569	0.204419
Slc50a1	ENSMUSG00000027953	ENSMUSG00000027953	-0.349414	0.624569	0.204419
Cdv3	ENSMUSG00000032803	ENSMUSG00000032803	-0.233954	0.624569	0.204419
Tubb1	ENSMUSG00000016255	ENSMUSG00000016255	-0.347795	0.624569	0.204419
Rap2a	ENSMUSG00000051615	ENSMUSG00000051615	-0.275196	0.624569	0.204419
Pts	ENSMUSG00000032067	ENSMUSG00000032067	0.282967	0.624569	0.204419
Glb1	ENSMUSG00000045594	ENSMUSG00000045594	-0.318213	0.624569	0.204419
Igsf8	ENSMUSG00000038034	ENSMUSG00000038034	-0.361461	0.624569	0.204419
Ubqln2	ENSMUSG00000050148	ENSMUSG00000050148	-0.345031	0.624569	0.204419
Appl1	ENSMUSG00000040760	ENSMUSG00000040760	-0.370036	0.625294	0.203915
Tbc1d15	ENSMUSG00000020130	ENSMUSG00000020130	-0.404259	0.625294	0.203915
F11r	ENSMUSG00000038235	ENSMUSG00000038235	-0.395177	0.625294	0.203915
Slc6a4	ENSMUSG00000020838	ENSMUSG00000020838	-0.300559	0.625294	0.203915
Mfhas1	ENSMUSG00000070056	ENSMUSG00000070056	0.31423	0.625294	0.203915
Usp38	ENSMUSG00000038250	ENSMUSG00000038250	-0.325694	0.625454	0.203804
Nrm	ENSMUSG00000059791	ENSMUSG00000059791	-0.363527	0.625454	0.203804
Srsf1	ENSMUSG00000018379	ENSMUSG00000018379	-0.233469	0.626115	0.203346
Ddx21	ENSMUSG00000020075	ENSMUSG00000020075	-0.282978	0.627733	0.202225
Mcfd2	ENSMUSG00000024150	ENSMUSG00000024150	0.320525	0.629067	0.201303
Lfng	ENSMUSG00000029570	ENSMUSG00000029570	-0.222899	0.629128	0.201261
Ostm1	ENSMUSG00000038280	ENSMUSG00000038280	-0.249865	0.631968	0.199305
Mapk6	ENSMUSG00000042688	ENSMUSG00000042688	-0.306827	0.631975	0.1993
Btbd8	ENSMUSG00000111375	ENSMUSG00000111375	-0.421733	0.632036	0.199258
Setx	ENSMUSG00000043535	ENSMUSG00000043535	-0.244293	0.632654	0.198834
Clec16a	ENSMUSG00000068663	ENSMUSG00000068663	0.3117	0.632691	0.198808
Slc9a3r1	ENSMUSG00000020733	ENSMUSG00000020733	-0.226867	0.632691	0.198808
Ccpg1	ENSMUSG00000034563	ENSMUSG00000034563	0.251364	0.632859	0.198693
Slain2	ENSMUSG00000036087	ENSMUSG00000036087	-0.284588	0.633627	0.198166
Pxk	ENSMUSG00000033885	ENSMUSG00000033885	0.222222	0.634512	0.19756
Dhx58	ENSMUSG00000017830	ENSMUSG00000017830	0.361769	0.63496	0.197254
Hdgf	ENSMUSG00000004897	ENSMUSG00000004897	0.224672	0.635452	0.196917
Sdhb	ENSMUSG00000009863	ENSMUSG00000009863	-0.277914	0.635698	0.196749
Gas2l1	ENSMUSG00000034201	ENSMUSG00000034201	-0.311498	0.635698	0.196749
Lta4h	ENSMUSG00000015889	ENSMUSG00000015889	0.319521	0.635717	0.196736
Vps9d1	ENSMUSG00000001062	ENSMUSG00000001062	0.42478	0.635717	0.196736
[truncated: 3,679 more rows]

## Sheet: Upregulated
Pcx	ENSMUSG00000024892	ENSMUSG00000024892	2.37031	3.23e-06	5.49135
Samd4	ENSMUSG00000021838	ENSMUSG00000021838	2.29511	1e-05	4.99835
Acmsd	ENSMUSG00000026348	ENSMUSG00000026348	2.04503	0.00355672	2.44895
Gfap	ENSMUSG00000020932	ENSMUSG00000020932	2.02439	0.00112262	2.94977
Ifrd2	ENSMUSG00000010048	ENSMUSG00000010048	1.92119	0.000659991	3.18046
1300017J02Rik	ENSMUSG00000033688	ENSMUSG00000033688	1.87551	0.000407562	3.38981
Mical3	ENSMUSG00000051586	ENSMUSG00000051586	1.85793	0.00190382	2.72037
Mgll	ENSMUSG00000033174	ENSMUSG00000033174	1.82983	0.00150682	2.82194
Add2	ENSMUSG00000030000	ENSMUSG00000030000	1.81835	4.07e-05	4.39075
Trim10	ENSMUSG00000073400	ENSMUSG00000073400	1.77002	0.00652917	2.18514
Urod	ENSMUSG00000028684	ENSMUSG00000028684	1.71341	0.00460468	2.3368
Tmod1	ENSMUSG00000028328	ENSMUSG00000028328	1.70624	0.0275708	1.55955
Acp1	ENSMUSG00000044573	ENSMUSG00000044573	1.68305	0.00100228	2.99901
Snrnp25	ENSMUSG00000040767	ENSMUSG00000040767	1.67131	0.0171982	1.76452
Car2	ENSMUSG00000027562	ENSMUSG00000027562	1.67	0.0162575	1.78895
Sptb	ENSMUSG00000021061	ENSMUSG00000021061	1.66387	0.0352146	1.45328
Pnpo	ENSMUSG00000018659	ENSMUSG00000018659	1.63329	0.00429123	2.36742
Prxl2a	ENSMUSG00000021792	ENSMUSG00000021792	1.62385	0.00201903	2.69486
Slc4a1	ENSMUSG00000006574	ENSMUSG00000006574	1.60637	0.0254838	1.59374
Xpo7	ENSMUSG00000022100	ENSMUSG00000022100	1.60615	0.0443651	1.35296
Ank1	ENSMUSG00000031543	ENSMUSG00000031543	1.56799	0.0343709	1.46381
Snx15	ENSMUSG00000024787	ENSMUSG00000024787	1.56422	0.00621018	2.2069
Esco2	ENSMUSG00000022034	ENSMUSG00000022034	1.55951	0.0232129	1.63427
Prnp	ENSMUSG00000079037	ENSMUSG00000079037	1.54915	0.00172011	2.76444
Dhrs11	ENSMUSG00000034449	ENSMUSG00000034449	1.53504	0.0128758	1.89023
Sox6	ENSMUSG00000051910	ENSMUSG00000051910	1.52556	0.0270731	1.56746
Ppp2r5b	ENSMUSG00000024777	ENSMUSG00000024777	1.52058	3.49e-05	4.4577
Supt3	ENSMUSG00000038954	ENSMUSG00000038954	1.50913	0.000444827	3.35181
Cul4a	ENSMUSG00000031446	ENSMUSG00000031446	1.49294	0.0237023	1.62521
Ube2f	ENSMUSG00000034343	ENSMUSG00000034343	1.49166	2.2e-05	4.65826
Hagh	ENSMUSG00000024158	ENSMUSG00000024158	1.48025	0.00492483	2.30761
Myo1d	ENSMUSG00000035441	ENSMUSG00000035441	1.46816	0.000659991	3.18046
Hebp1	ENSMUSG00000042770	ENSMUSG00000042770	1.46246	0.000271624	3.56603
Fam210b	ENSMUSG00000027495	ENSMUSG00000027495	1.45688	0.00017205	3.76434
Cnnm2	ENSMUSG00000064105	ENSMUSG00000064105	1.43016	0.0480407	1.31839
Mgst3	ENSMUSG00000026688	ENSMUSG00000026688	1.42379	0.00757021	2.12089
Fam214b	ENSMUSG00000036002	ENSMUSG00000036002	1.41827	0.0152546	1.8166
St3gal2	ENSMUSG00000031749	ENSMUSG00000031749	1.40906	0.00451799	2.34506
Dnajb2	ENSMUSG00000026203	ENSMUSG00000026203	1.40903	0.000260795	3.5837
Atg4a	ENSMUSG00000079418	ENSMUSG00000079418	1.3952	0.0495611	1.30486
Ptp4a3	ENSMUSG00000059895	ENSMUSG00000059895	1.37929	0.0001286	3.89076
Fbxo9	ENSMUSG00000001366	ENSMUSG00000001366	1.37708	0.034234	1.46554
St3gal5	ENSMUSG00000056091	ENSMUSG00000056091	1.37302	0.0111844	1.95139
Narf	ENSMUSG00000000056	ENSMUSG00000000056	1.37216	0.00162727	2.78854
Hs6st1	ENSMUSG00000045216	ENSMUSG00000045216	1.36284	0.00120017	2.92076
Cmas	ENSMUSG00000030282	ENSMUSG00000030282	1.35483	0.0175605	1.75546
Nipa1	ENSMUSG00000047037	ENSMUSG00000047037	1.35032	0.0083986	2.07579
Pitrm1	ENSMUSG00000021193	ENSMUSG00000021193	1.34771	0.00416278	2.38062
Ptdss2	ENSMUSG00000025495	ENSMUSG00000025495	1.3457	0.000486663	3.31277
Rad23a	ENSMUSG00000003813	ENSMUSG00000003813	1.3419	0.0261013	1.58334
Lockd	ENSMUSG00000098318	ENSMUSG00000098318	1.34102	0.00333139	2.47737
Mpp1	ENSMUSG00000031402	ENSMUSG00000031402	1.31723	0.0491606	1.30838
Ube2c	ENSMUSG00000001403	ENSMUSG00000001403	1.31594	0.000444827	3.35181
Gm867	ENSMUSG00000050157	ENSMUSG00000050157	1.31247	0.0209233	1.67937
Epb42	ENSMUSG00000023216	ENSMUSG00000023216	1.30983	0.0492689	1.30743
Chst10	ENSMUSG00000026080	ENSMUSG00000026080	1.30763	0.00120017	2.92076
Ilrun	ENSMUSG00000056692	ENSMUSG00000056692	1.29831	0.0225182	1.64747
Dmtn	ENSMUSG00000022099	ENSMUSG00000022099	1.28385	0.00592581	2.22725
Ctsb	ENSMUSG00000021939	ENSMUSG00000021939	1.28274	0.0455806	1.34122
Ubac1	ENSMUSG00000036352	ENSMUSG00000036352	1.27648	0.00122698	2.91116
Cd24a	ENSMUSG00000047139	ENSMUSG00000047139	1.27597	0.000709779	3.14888
Hipk2	ENSMUSG00000061436	ENSMUSG00000061436	1.27346	0.0280911	1.55143
Acyp2	ENSMUSG00000060923	ENSMUSG00000060923	1.27315	0.00219636	2.6583
Crat	ENSMUSG00000026853	ENSMUSG00000026853	1.26938	0.00183685	2.73593
Prdx2	ENSMUSG00000005161	ENSMUSG00000005161	1.26862	0.000369165	3.43278
Mpc2	ENSMUSG00000026568	ENSMUSG00000026568	1.26831	0.000653066	3.18504
Pepd	ENSMUSG00000063931	ENSMUSG00000063931	1.26114	0.00122732	2.91104
Cdr2	ENSMUSG00000030878	ENSMUSG00000030878	1.26101	0.00100228	2.99901
Vopp1	ENSMUSG00000037788	ENSMUSG00000037788	1.25535	0.00100228	2.99901
Dclre1b	ENSMUSG00000027845	ENSMUSG00000027845	1.25448	0.00191389	2.71808
Txnrd2	ENSMUSG00000075704	ENSMUSG00000075704	1.25361	0.00201903	2.69486
Marchf3	ENSMUSG00000032656	ENSMUSG00000032656	1.25096	0.0237785	1.62382
Usp14	ENSMUSG00000047879	ENSMUSG00000047879	1.24769	0.00592581	2.22725
Timm17b	ENSMUSG00000031158	ENSMUSG00000031158	1.2414	0.000260795	3.5837
Foxo3	ENSMUSG00000048756	ENSMUSG00000048756	1.23921	0.00438633	2.3579
Ctsf	ENSMUSG00000083282	ENSMUSG00000083282	1.23536	0.00195451	2.70896
Snx22	ENSMUSG00000039452	ENSMUSG00000039452	1.23005	0.0105342	1.9774
Mcpt8	ENSMUSG00000022157	ENSMUSG00000022157	1.22518	0.0127627	1.89406
Spire1	ENSMUSG00000024533	ENSMUSG00000024533	1.22466	0.00483507	2.3156
Nusap1	ENSMUSG00000027306	ENSMUSG00000027306	1.22462	0.000639321	3.19428
Rnf123	ENSMUSG00000041528	ENSMUSG00000041528	1.22064	0.00668645	2.1748
Ypel3	ENSMUSG00000042675	ENSMUSG00000042675	1.21628	0.00100228	2.99901
Cdc25b	ENSMUSG00000027330	ENSMUSG00000027330	1.21189	0.00145152	2.83818
Wdr26	ENSMUSG00000038733	ENSMUSG00000038733	1.20712	0.00191389	2.71808
Tmem176b	ENSMUSG00000029810	ENSMUSG00000029810	1.19916	0.0196927	1.70569
Ccdc189	ENSMUSG00000057176	ENSMUSG00000057176	1.19913	0.0453022	1.34388
Acsl1	ENSMUSG00000018796	ENSMUSG00000018796	1.19888	0.0440376	1.35618
Ascc2	ENSMUSG00000020412	ENSMUSG00000020412	1.19821	0.00924465	2.03411
Nt5c3	ENSMUSG00000029780	ENSMUSG00000029780	1.19807	0.0420025	1.37672
Gypa	ENSMUSG00000051839	ENSMUSG00000051839	1.19226	0.0449349	1.34742
Pet100	ENSMUSG00000087687	ENSMUSG00000087687	1.18992	0.00355672	2.44895
Nfs1	ENSMUSG00000027618	ENSMUSG00000027618	1.189	0.0105342	1.9774
Abcb10	ENSMUSG00000031974	ENSMUSG00000031974	1.18701	0.022876	1.64062
Mettl27	ENSMUSG00000040557	ENSMUSG00000040557	1.18645	0.00528133	2.27726
Ago2	ENSMUSG00000036698	ENSMUSG00000036698	1.18525	0.00201903	2.69486
Klf4	ENSMUSG00000003032	ENSMUSG00000003032	1.17755	0.00195451	2.70896
Tspan33	ENSMUSG00000001763	ENSMUSG00000001763	1.17068	0.00191389	2.71808
Hmbs	ENSMUSG00000032126	ENSMUSG00000032126	1.16757	0.00416278	2.38062
Glrx	ENSMUSG00000021591	ENSMUSG00000021591	1.16366	0.00195556	2.70873
Psme4	ENSMUSG00000040850	ENSMUSG00000040850	1.1598	0.00583773	2.23376
Rfx2	ENSMUSG00000024206	ENSMUSG00000024206	1.15891	0.00649541	2.18739
Rexo2	ENSMUSG00000032026	ENSMUSG00000032026	1.15859	0.00195556	2.70873
Slc6a9	ENSMUSG00000028542	ENSMUSG00000028542	1.15748	0.0384971	1.41457
Sod2	ENSMUSG00000006818	ENSMUSG00000006818	1.14977	0.00122698	2.91116
Pkn2	ENSMUSG00000004591	ENSMUSG00000004591	1.1495	0.000407562	3.38981
E2f2	ENSMUSG00000018983	ENSMUSG00000018983	1.14144	0.00341471	2.46665
Rex1bd	ENSMUSG00000058833	ENSMUSG00000058833	1.13849	0.00528133	2.27726
Vangl1	ENSMUSG00000027860	ENSMUSG00000027860	1.13818	0.00355672	2.44895
Ybx3	ENSMUSG00000030189	ENSMUSG00000030189	1.13694	0.00392492	2.40617
1700037H04Rik	ENSMUSG00000027327	ENSMUSG00000027327	1.13577	0.00243715	2.61312
Fn1	ENSMUSG00000026193	ENSMUSG00000026193	1.13027	0.00300184	2.52261
Ppp1cb	ENSMUSG00000014956	ENSMUSG00000014956	1.1298	0.00114994	2.93932
Wipi1	ENSMUSG00000041895	ENSMUSG00000041895	1.12785	0.0208298	1.68131
Fzr1	ENSMUSG00000020235	ENSMUSG00000020235	1.12554	0.00903844	2.04391
Psmf1	ENSMUSG00000032869	ENSMUSG00000032869	1.12472	0.00127063	2.89598
Trim58	ENSMUSG00000037124	ENSMUSG00000037124	1.11989	0.00649541	2.18739
Hemgn	ENSMUSG00000028332	ENSMUSG00000028332	1.11479	0.00924465	2.03411
Cr2	ENSMUSG00000026616	ENSMUSG00000026616	1.11308	0.00196897	2.70576
Tceal8	ENSMUSG00000051579	ENSMUSG00000051579	1.11129	0.0305154	1.51548
Psmd4	ENSMUSG00000005625	ENSMUSG00000005625	1.11077	0.00120017	2.92076
Pip5k1b	ENSMUSG00000024867	ENSMUSG00000024867	1.09565	0.0164804	1.78303
Pou2f2	ENSMUSG00000008496	ENSMUSG00000008496	1.09225	0.00429123	2.36742
Rfk	ENSMUSG00000024712	ENSMUSG00000024712	1.09213	0.00576511	2.23919
Brpf3	ENSMUSG00000063952	ENSMUSG00000063952	1.08779	0.00924465	2.03411
A930006K02Rik	ENSMUSG00000084866	ENSMUSG00000084866	1.08438	0.00100228	2.99901
Chchd10	ENSMUSG00000049422	ENSMUSG00000049422	1.08045	0.0171982	1.76452
Anp32e	ENSMUSG00000015749	ENSMUSG00000015749	1.07936	0.00100508	2.9978
Gabarap	ENSMUSG00000018567	ENSMUSG00000018567	1.07796	0.000430626	3.3659
Gapvd1	ENSMUSG00000026867	ENSMUSG00000026867	1.07747	0.00195451	2.70896
Iscu	ENSMUSG00000025825	ENSMUSG00000025825	1.07513	0.00392492	2.40617
Slc38a5	ENSMUSG00000031170	ENSMUSG00000031170	1.07367	0.0127436	1.89471
Usp32	ENSMUSG00000000804	ENSMUSG00000000804	1.07148	0.00100508	2.9978
Cox6a1	ENSMUSG00000041697	ENSMUSG00000041697	1.06613	0.00183685	2.73593
Anapc13	ENSMUSG00000035048	ENSMUSG00000035048	1.06217	0.0178192	1.74911
Dcaf10	ENSMUSG00000035572	ENSMUSG00000035572	1.06115	0.0278187	1.55566
Irf4	ENSMUSG00000021356	ENSMUSG00000021356	1.05191	0.00974661	2.01115
Isg20	ENSMUSG00000039236	ENSMUSG00000039236	1.05094	0.00273708	2.56271
Adipor1	ENSMUSG00000026457	ENSMUSG00000026457	1.04587	0.00438633	2.3579
Suds3	ENSMUSG00000066900	ENSMUSG00000066900	1.04449	0.00392492	2.40617
Mki67	ENSMUSG00000031004	ENSMUSG00000031004	1.04378	0.0111673	1.95205
Phospho1	ENSMUSG00000050860	ENSMUSG00000050860	1.04283	0.0175657	1.75533
Cx3cr1	ENSMUSG00000052336	ENSMUSG00000052336	1.04244	0.00406574	2.39086
Optn	ENSMUSG00000026672	ENSMUSG00000026672	1.03965	0.0294317	1.53118
Fbxw2	ENSMUSG00000035949	ENSMUSG00000035949	1.035	0.00546037	2.26278
Bnip3l-ps	ENSMUSG00000073198	ENSMUSG00000073198	1.03015	0.00865245	2.06286
Dyrk1b	ENSMUSG00000002409	ENSMUSG00000002409	1.02764	0.023185	1.63479
G3bp2	ENSMUSG00000029405	ENSMUSG00000029405	1.02404	0.00196897	2.70576
Tspo2	ENSMUSG00000023995	ENSMUSG00000023995	1.0202	0.0152546	1.8166
Foxo4	ENSMUSG00000042903	ENSMUSG00000042903	1.01958	0.0135706	1.8674
Mtmr3	ENSMUSG00000034354	ENSMUSG00000034354	1.01893	0.0127436	1.89471
Zcchc17	ENSMUSG00000028772	ENSMUSG00000028772	1.01547	0.00583773	2.23376
Elob	ENSMUSG00000055839	ENSMUSG00000055839	1.01432	0.00778614	2.10868
Eef1d	ENSMUSG00000055762	ENSMUSG00000055762	1.01343	0.00162727	2.78854
Ift140	ENSMUSG00000024169	ENSMUSG00000024169	1.01107	0.00114994	2.93932
Ptpa	ENSMUSG00000039515	ENSMUSG00000039515	1.01025	0.00948625	2.02291
Hscb	ENSMUSG00000043510	ENSMUSG00000043510	1.0057	0.00592581	2.22725
Txn2	ENSMUSG00000005354	ENSMUSG00000005354	1.00325	0.00142209	2.84707
Bsg	ENSMUSG00000023175	ENSMUSG00000023175	1.00294	0.00243715	2.61312
Hspbap1	ENSMUSG00000022849	ENSMUSG00000022849	1.00163	0.0326101	1.48665
Rangap1	ENSMUSG00000022391	ENSMUSG00000022391	1.00138	0.00185685	2.73122
Trak2	ENSMUSG00000026028	ENSMUSG00000026028	1.00113	0.024092	1.61813
Rnf11	ENSMUSG00000028557	ENSMUSG00000028557	0.989077	0.0105342	1.9774
Ublcp1	ENSMUSG00000041231	ENSMUSG00000041231	0.988463	0.0395307	1.40307
Lmo2	ENSMUSG00000032698	ENSMUSG00000032698	0.984834	0.00931975	2.0306
Fis1	ENSMUSG00000019054	ENSMUSG00000019054	0.98279	0.00924465	2.03411
Tbcel	ENSMUSG00000037287	ENSMUSG00000037287	0.982512	0.0249615	1.60273
Ghitm	ENSMUSG00000041028	ENSMUSG00000041028	0.980803	0.0116697	1.93294
Atpif1	ENSMUSG00000054428	ENSMUSG00000054428	0.979493	0.00584317	2.23335
Memo1	ENSMUSG00000058704	ENSMUSG00000058704	0.978538	0.00273708	2.56271
Larp1b	ENSMUSG00000025762	ENSMUSG00000025762	0.976226	0.0230412	1.6375
Zfand6	ENSMUSG00000030629	ENSMUSG00000030629	0.973988	0.00576511	2.23919
Usp25	ENSMUSG00000022867	ENSMUSG00000022867	0.969608	0.0143613	1.84281
Cbr1	ENSMUSG00000051483	ENSMUSG00000051483	0.962703	0.0448134	1.34859
Ccdc167	ENSMUSG00000024018	ENSMUSG00000024018	0.962179	0.00621018	2.2069
Abhd4	ENSMUSG00000040997	ENSMUSG00000040997	0.959381	0.0346978	1.4597
Srp14	ENSMUSG00000009549	ENSMUSG00000009549	0.959079	0.0119507	1.92261
Serinc3	ENSMUSG00000017707	ENSMUSG00000017707	0.957143	0.00460468	2.3368
Golga7	ENSMUSG00000015341	ENSMUSG00000015341	0.955923	0.00648863	2.18785
Plaat3	ENSMUSG00000060675	ENSMUSG00000060675	0.952436	0.0135706	1.8674
Arl4a	ENSMUSG00000047446	ENSMUSG00000047446	0.952402	0.00145152	2.83818
Serinc1	ENSMUSG00000019877	ENSMUSG00000019877	0.951184	0.0171982	1.76452
Endod1	ENSMUSG00000037419	ENSMUSG00000037419	0.948282	0.0113553	1.9448
AI662270	ENSMUSG00000087107	ENSMUSG00000087107	0.945817	0.00831651	2.08006
Tppp3	ENSMUSG00000014846	ENSMUSG00000014846	0.94127	0.0148141	1.82932
Aip	ENSMUSG00000024847	ENSMUSG00000024847	0.940641	0.0175605	1.75546
Gaa	ENSMUSG00000025579	ENSMUSG00000025579	0.939167	0.0215457	1.66664
Ptpn14	ENSMUSG00000026604	ENSMUSG00000026604	0.938295	0.0294317	1.53118
Chac2	ENSMUSG00000020309	ENSMUSG00000020309	0.935262	0.0222297	1.65307
Eif5	ENSMUSG00000021282	ENSMUSG00000021282	0.934546	0.00916928	2.03766
Ndufb11	ENSMUSG00000031059	ENSMUSG00000031059	0.933385	0.00245299	2.6103
Arih2	ENSMUSG00000064145	ENSMUSG00000064145	0.931647	0.00219636	2.6583
Pkig	ENSMUSG00000035268	ENSMUSG00000035268	0.927675	0.0112816	1.94763
Glo1	ENSMUSG00000024026	ENSMUSG00000024026	0.922409	0.0178192	1.74911
Aqp9	ENSMUSG00000032204	ENSMUSG00000032204	0.922282	0.0426022	1.37057
Gm4013	ENSMUSG00000117662	ENSMUSG00000117662	0.922032	0.0191609	1.71758
F930017D23Rik	ENSMUSG00000075184	ENSMUSG00000075184	0.921259	0.0175605	1.75546
Slc9a8	ENSMUSG00000039463	ENSMUSG00000039463	0.921066	0.00355672	2.44895
Abcb4	ENSMUSG00000042476	ENSMUSG00000042476	0.920753	0.0452225	1.34465
Asb1	ENSMUSG00000026311	ENSMUSG00000026311	0.919691	0.0287942	1.54069
Tmem256	ENSMUSG00000070394	ENSMUSG00000070394	0.919311	0.00924465	2.03411
Carhsp1	ENSMUSG00000008393	ENSMUSG00000008393	0.915291	0.0136795	1.86393
Otud5	ENSMUSG00000031154	ENSMUSG00000031154	0.915159	0.0307769	1.51177
Mkrn1	ENSMUSG00000029922	ENSMUSG00000029922	0.912566	0.0191609	1.71758
Cops2	ENSMUSG00000027206	ENSMUSG00000027206	0.911331	0.0125641	1.90087
Fam104a	ENSMUSG00000041629	ENSMUSG00000041629	0.91057	0.00924465	2.03411
Trappc2l	ENSMUSG00000015013	ENSMUSG00000015013	0.910477	0.0208298	1.68131
H3f3a	ENSMUSG00000060743	ENSMUSG00000060743	0.907026	0.00916928	2.03766
Cox7b	ENSMUSG00000031231	ENSMUSG00000031231	0.903395	0.00528133	2.27726
Ncoa7	ENSMUSG00000039697	ENSMUSG00000039697	0.902989	0.0297263	1.52686
Ap3m1	ENSMUSG00000021824	ENSMUSG00000021824	0.90075	0.0171982	1.76452
Pim1	ENSMUSG00000024014	ENSMUSG00000024014	0.897983	0.0173467	1.76078
Epn1	ENSMUSG00000035203	ENSMUSG00000035203	0.895699	0.0205542	1.6871
Cd82	ENSMUSG00000027215	ENSMUSG00000027215	0.89405	0.0051608	2.28728
Slc30a9	ENSMUSG00000029221	ENSMUSG00000029221	0.893491	0.0182012	1.7399
Ube2e3	ENSMUSG00000027011	ENSMUSG00000027011	0.881409	0.0161863	1.79085
Paqr9	ENSMUSG00000064225	ENSMUSG00000064225	0.876968	0.0307155	1.51264
Ell2	ENSMUSG00000001542	ENSMUSG00000001542	0.87672	0.0335551	1.47424
Tpm1	ENSMUSG00000032366	ENSMUSG00000032366	0.87287	0.0175657	1.75533
Pttg1	ENSMUSG00000020415	ENSMUSG00000020415	0.871026	0.0237785	1.62382
Necap2	ENSMUSG00000028923	ENSMUSG00000028923	0.868801	0.0270731	1.56746
Chst3	ENSMUSG00000057337	ENSMUSG00000057337	0.866701	0.0254029	1.59512
Marchf5	ENSMUSG00000023307	ENSMUSG00000023307	0.86429	0.0232129	1.63427
Pigq	ENSMUSG00000025728	ENSMUSG00000025728	0.862842	0.0297263	1.52686
Ifi27	ENSMUSG00000064215	ENSMUSG00000064215	0.862578	0.0162303	1.78967
Stradb	ENSMUSG00000026027	ENSMUSG00000026027	0.861201	0.0203151	1.69218
Ube2b	ENSMUSG00000020390	ENSMUSG00000020390	0.858976	0.0169834	1.76998
Ccni	ENSMUSG00000063015	ENSMUSG00000063015	0.852555	0.00451187	2.34564
Cript	ENSMUSG00000024146	ENSMUSG00000024146	0.851717	0.0106638	1.97209
Gclm	ENSMUSG00000028124	ENSMUSG00000028124	0.851173	0.0307155	1.51264
Odc1	ENSMUSG00000011179	ENSMUSG00000011179	0.847999	0.0238535	1.62245
Azin1	ENSMUSG00000037458	ENSMUSG00000037458	0.847871	0.0497013	1.30363
Bola3	ENSMUSG00000045160	ENSMUSG00000045160	0.847082	0.0236257	1.62662
Ube3b	ENSMUSG00000029577	ENSMUSG00000029577	0.84243	0.014906	1.82664
Polr2c	ENSMUSG00000031783	ENSMUSG00000031783	0.833511	0.00519144	2.28471
Slc16a6	ENSMUSG00000041920	ENSMUSG00000041920	0.832607	0.0299796	1.52317
Rec114	ENSMUSG00000074269	ENSMUSG00000074269	0.831499	0.0245815	1.60939
Spop	ENSMUSG00000057522	ENSMUSG00000057522	0.830037	0.0097901	2.00921
Tmem134	ENSMUSG00000024845	ENSMUSG00000024845	0.829641	0.0171982	1.76452
Tbk1	ENSMUSG00000020115	ENSMUSG00000020115	0.828697	0.0169834	1.76998
Tax1bp1	ENSMUSG00000004535	ENSMUSG00000004535	0.828474	0.0258551	1.58745
Bcl11a	ENSMUSG00000000861	ENSMUSG00000000861	0.82632	0.0346978	1.4597
Grina	ENSMUSG00000022564	ENSMUSG00000022564	0.825662	0.0304392	1.51657
Capns1	ENSMUSG00000001794	ENSMUSG00000001794	0.824949	0.0407847	1.3895
S100a13	ENSMUSG00000042312	ENSMUSG00000042312	0.822807	0.0143685	1.84259
ENSMUSG00000070065	ENSMUSG00000070065	ENSMUSG00000070065	0.822731	0.0305154	1.51548
Snca	ENSMUSG00000025889	ENSMUSG00000025889	0.816691	0.0455806	1.34122
Atp5b	ENSMUSG00000025393	ENSMUSG00000025393	0.813898	0.0391253	1.40754
Sec61g	ENSMUSG00000078974	ENSMUSG00000078974	0.813429	0.0171982	1.76452
Chp1	ENSMUSG00000014077	ENSMUSG00000014077	0.810212	0.0454192	1.34276
Cox6c	ENSMUSG00000014313	ENSMUSG00000014313	0.803996	0.027265	1.5644
Hbq1b	ENSMUSG00000073063	ENSMUSG00000073063	0.803485	0.0254029	1.59512
Osbpl8	ENSMUSG00000020189	ENSMUSG00000020189	0.800558	0.00924465	2.03411
Zmat2	ENSMUSG00000001383	ENSMUSG00000001383	0.796347	0.00416278	2.38062
Skiv2l	ENSMUSG00000040356	ENSMUSG00000040356	0.792744	0.00753847	2.12272
Gpx1	ENSMUSG00000063856	ENSMUSG00000063856	0.791494	0.0215457	1.66664
Ccdc71l	ENSMUSG00000090946	ENSMUSG00000090946	0.786676	0.0150385	1.8228
Bnip3l	ENSMUSG00000022051	ENSMUSG00000022051	0.784842	0.0307155	1.51264
Hipk1	ENSMUSG00000008730	ENSMUSG00000008730	0.782633	0.0225182	1.64747
Map2k2	ENSMUSG00000035027	ENSMUSG00000035027	0.781321	0.0169834	1.76998
Hbb-bs	ENSMUSG00000052305	ENSMUSG00000052305	0.780727	0.0209233	1.67937
Atp6v0d1	ENSMUSG00000013160	ENSMUSG00000013160	0.777979	0.031939	1.49568
Ubb	ENSMUSG00000019505	ENSMUSG00000019505	0.775738	0.0454192	1.34276
Ndufb9	ENSMUSG00000022354	ENSMUSG00000022354	0.775353	0.0299796	1.52317
Rbm33	ENSMUSG00000048271	ENSMUSG00000048271	0.768207	0.00924465	2.03411
Arf5	ENSMUSG00000020440	ENSMUSG00000020440	0.767059	0.0261308	1.58285
Selenok	ENSMUSG00000042682	ENSMUSG00000042682	0.761249	0.0169834	1.76998
H2aj	ENSMUSG00000060032	ENSMUSG00000060032	0.753371	0.0229678	1.63888
Map1lc3b	ENSMUSG00000031812	ENSMUSG00000031812	0.751861	0.0455806	1.34122
Uqcrq	ENSMUSG00000044894	ENSMUSG00000044894	0.744115	0.0370727	1.43095
Uqcrh	ENSMUSG00000063882	ENSMUSG00000063882	0.735033	0.0281801	1.55006
Adgre4	ENSMUSG00000032915	ENSMUSG00000032915	0.734461	0.0323501	1.49012
Ndufb8	ENSMUSG00000025204	ENSMUSG00000025204	0.719927	0.0337793	1.47135
Usp4	ENSMUSG00000032612	ENSMUSG00000032612	0.716472	0.046459	1.33293
Retreg3	ENSMUSG00000017802	ENSMUSG00000017802	0.714686	0.0177932	1.74975
Rffl	ENSMUSG00000020696	ENSMUSG00000020696	0.709628	0.0441951	1.35463
Ctse	ENSMUSG00000004552	ENSMUSG00000004552	0.708192	0.0175657	1.75533
4833439L19Rik	ENSMUSG00000025871	ENSMUSG00000025871	0.706563	0.0399206	1.3988
Atp5h	ENSMUSG00000034566	ENSMUSG00000034566	0.695306	0.0321926	1.49224
Fgfr1op2	ENSMUSG00000040242	ENSMUSG00000040242	0.693566	0.0373241	1.42801
Add1	ENSMUSG00000029106	ENSMUSG00000029106	0.6909	0.0495611	1.30486
Apoe	ENSMUSG00000002985	ENSMUSG00000002985	0.689125	0.0346978	1.4597
Sin3b	ENSMUSG00000031622	ENSMUSG00000031622	0.683738	0.0182086	1.73972
Mzt1	ENSMUSG00000033186	ENSMUSG00000033186	0.67582	0.0304392	1.51657
Rab5c	ENSMUSG00000019173	ENSMUSG00000019173	0.664065	0.0186081	1.7303
Irak1	ENSMUSG00000031392	ENSMUSG00000031392	0.663893	0.0232129	1.63427
Ubl5	ENSMUSG00000084786	ENSMUSG00000084786	0.654571	0.0441865	1.35471
Nbr1	ENSMUSG00000017119	ENSMUSG00000017119	0.650546	0.0216029	1.66549
Fus	ENSMUSG00000030795	ENSMUSG00000030795	0.61865	0.0308788	1.51034
Cd177	ENSMUSG00000052212	ENSMUSG00000052212	0.612282	0.0258572	1.58742
Selenop	ENSMUSG00000064373	ENSMUSG00000064373	0.610325	0.0131305	1.88172
Zc3hav1	ENSMUSG00000029826	ENSMUSG00000029826	0.606489	0.0222297	1.65307
Txnl1	ENSMUSG00000024583	ENSMUSG00000024583	0.596459	0.0449349	1.34742
Tcp11l2	ENSMUSG00000020034	ENSMUSG00000020034	0.591468	0.0174119	1.75915
Gdi1	ENSMUSG00000015291	ENSMUSG00000015291	0.530141	0.0346978	1.4597

## Sheet: Downregulated
Ldlrap1	ENSMUSG00000037295	ENSMUSG00000037295	-0.486601	0.0336481	1.47304
Ptpn18	ENSMUSG00000026126	ENSMUSG00000026126	-0.500645	0.0222297	1.65307
Prkcq	ENSMUSG00000026778	ENSMUSG00000026778	-0.541141	0.0237023	1.62521
Vps37b	ENSMUSG00000066278	ENSMUSG00000066278	-0.549679	0.00870686	2.06014
Itgb7	ENSMUSG00000001281	ENSMUSG00000001281	-0.560519	0.0135706	1.8674
Stat1	ENSMUSG00000026104	ENSMUSG00000026104	-0.566535	0.0259363	1.58609
H2-K2	ENSMUSG00000067203	ENSMUSG00000067203	-0.566705	0.0441865	1.35471
S100a10	ENSMUSG00000041959	ENSMUSG00000041959	-0.570732	0.0171982	1.76452
Tap1	ENSMUSG00000037321	ENSMUSG00000037321	-0.599147	0.0132976	1.87623
Lck	ENSMUSG00000000409	ENSMUSG00000000409	-0.604816	0.0299796	1.52317
Lgals1	ENSMUSG00000068220	ENSMUSG00000068220	-0.611861	0.0156638	1.8051
Psmb9	ENSMUSG00000096727	ENSMUSG00000096727	-0.61859	0.0225894	1.6461
Clec1b	ENSMUSG00000030159	ENSMUSG00000030159	-0.629958	0.0330746	1.48051
H2-T22	ENSMUSG00000056116	ENSMUSG00000056116	-0.653455	0.00305713	2.51469
Tpst2	ENSMUSG00000029344	ENSMUSG00000029344	-0.657698	0.0136229	1.86573
Irf1	ENSMUSG00000018899	ENSMUSG00000018899	-0.701269	0.0259363	1.58609
Tmem40	ENSMUSG00000059900	ENSMUSG00000059900	-0.701829	0.00621018	2.2069
Gimap4	ENSMUSG00000054435	ENSMUSG00000054435	-0.712997	0.00145424	2.83736
Agap2	ENSMUSG00000025422	ENSMUSG00000025422	-0.715563	0.0491538	1.30844
Cela1	ENSMUSG00000023031	ENSMUSG00000023031	-0.716887	0.0133867	1.87333
Lrrn3	ENSMUSG00000036295	ENSMUSG00000036295	-0.718737	0.0384971	1.41457
H2-K1	ENSMUSG00000061232	ENSMUSG00000061232	-0.722886	1.87e-06	5.72701
Hspa8	ENSMUSG00000015656	ENSMUSG00000015656	-0.72515	0.00643941	2.19115
Ro60	ENSMUSG00000018199	ENSMUSG00000018199	-0.743235	0.025951	1.58585
H2-Q6	ENSMUSG00000073409	ENSMUSG00000073409	-0.748601	0.0112383	1.9493
Ppp1r13b	ENSMUSG00000021285	ENSMUSG00000021285	-0.751662	0.0499191	1.30173
Prf1	ENSMUSG00000037202	ENSMUSG00000037202	-0.753878	0.0370727	1.43095
Ifit3	ENSMUSG00000074896	ENSMUSG00000074896	-0.758645	0.0305154	1.51548
H2-D1	ENSMUSG00000073411	ENSMUSG00000073411	-0.76428	8.84e-08	7.05352
H2-Q10	ENSMUSG00000067235	ENSMUSG00000067235	-0.788869	0.00592581	2.22725
Il2rb	ENSMUSG00000068227	ENSMUSG00000068227	-0.793102	0.00195451	2.70896
H2-Q4	ENSMUSG00000035929	ENSMUSG00000035929	-0.793858	3.18e-05	4.49744
AI504432	ENSMUSG00000056145	ENSMUSG00000056145	-0.794912	0.000452654	3.34423
Ankrd17	ENSMUSG00000055204	ENSMUSG00000055204	-0.798227	0.0299796	1.52317
Ifrd1	ENSMUSG00000001627	ENSMUSG00000001627	-0.803638	0.0179908	1.74495
Gbp4	ENSMUSG00000079363	ENSMUSG00000079363	-0.806929	0.00749942	2.12497
Ifitm1	ENSMUSG00000025491	ENSMUSG00000025491	-0.813944	0.00833812	2.07893
Runx3	ENSMUSG00000070691	ENSMUSG00000070691	-0.826433	0.0136841	1.86378
Ms4a4b	ENSMUSG00000056290	ENSMUSG00000056290	-0.845115	0.00438633	2.3579
Gbp3	ENSMUSG00000028268	ENSMUSG00000028268	-0.849654	0.0266395	1.57447
Pdcd10	ENSMUSG00000027835	ENSMUSG00000027835	-0.852745	0.0448134	1.34859
H2-T10	ENSMUSG00000079491	ENSMUSG00000079491	-0.87159	0.0393123	1.40547
Myct1	ENSMUSG00000046916	ENSMUSG00000046916	-0.877501	0.0169834	1.76998
Gzma	ENSMUSG00000023132	ENSMUSG00000023132	-0.881056	0.00122698	2.91116
Stxbp3	ENSMUSG00000027882	ENSMUSG00000027882	-0.897445	0.0215457	1.66664
Ifi47	ENSMUSG00000078920	ENSMUSG00000078920	-0.900494	0.00248947	2.60389
Fcgr4	ENSMUSG00000059089	ENSMUSG00000059089	-0.907168	0.00234277	2.63027
Nlrc5	ENSMUSG00000074151	ENSMUSG00000074151	-0.910551	0.00258844	2.58696
Zbp1	ENSMUSG00000027514	ENSMUSG00000027514	-0.918923	0.00101382	2.99404
Gm1968	ENSMUSG00000075286	ENSMUSG00000075286	-0.922843	0.00948625	2.02291
B2m	ENSMUSG00000060802	ENSMUSG00000060802	-0.929985	0.000212479	3.67268
Xcr1	ENSMUSG00000060509	ENSMUSG00000060509	-0.932408	0.0225182	1.64747
Oasl2	ENSMUSG00000029561	ENSMUSG00000029561	-0.934978	0.0175657	1.75533
Traf1	ENSMUSG00000026875	ENSMUSG00000026875	-0.960373	0.0287942	1.54069
Ddit3	ENSMUSG00000025408	ENSMUSG00000025408	-0.960845	0.00621018	2.2069
Zfp260	ENSMUSG00000049421	ENSMUSG00000049421	-0.988812	0.0027664	2.55808
Tuba8	ENSMUSG00000030137	ENSMUSG00000030137	-1.01702	0.00225845	2.64619
Tgtp1	ENSMUSG00000078922	ENSMUSG00000078922	-1.02641	0.0307155	1.51264
Gzmb	ENSMUSG00000015437	ENSMUSG00000015437	-1.03233	0.00854533	2.06827
Sytl3	ENSMUSG00000041831	ENSMUSG00000041831	-1.03998	0.0169834	1.76998
Afap1l1	ENSMUSG00000033032	ENSMUSG00000033032	-1.04099	0.0476464	1.32197
Gbp5	ENSMUSG00000105504	ENSMUSG00000105504	-1.04711	0.0380156	1.42004
Stat4	ENSMUSG00000062939	ENSMUSG00000062939	-1.0479	0.0065911	2.18104
Sidt1	ENSMUSG00000022696	ENSMUSG00000022696	-1.04941	0.00201903	2.69486
Il7r	ENSMUSG00000003882	ENSMUSG00000003882	-1.06408	0.00201903	2.69486
Tbx21	ENSMUSG00000001444	ENSMUSG00000001444	-1.06955	0.00948625	2.02291
Eomes	ENSMUSG00000032446	ENSMUSG00000032446	-1.08335	0.0222297	1.65307
AW112010	ENSMUSG00000075010	ENSMUSG00000075010	-1.12246	3.23e-06	5.49135
Il1r2	ENSMUSG00000026073	ENSMUSG00000026073	-1.13604	0.0083986	2.07579
Hexim2	ENSMUSG00000043372	ENSMUSG00000043372	-1.14029	0.00173052	2.76182
Ctsw	ENSMUSG00000024910	ENSMUSG00000024910	-1.2158	0.000537146	3.26991
Ccl5	ENSMUSG00000035042	ENSMUSG00000035042	-1.22065	3.21e-08	7.49381
Cd274	ENSMUSG00000016496	ENSMUSG00000016496	-1.27007	0.000158479	3.80003
Klrd1	ENSMUSG00000030165	ENSMUSG00000030165	-1.30925	0.0111844	1.95139
Nkg7	ENSMUSG00000004612	ENSMUSG00000004612	-1.31657	1e-05	4.99835
Cfb	ENSMUSG00000090231	ENSMUSG00000090231	-1.36729	0.0105342	1.9774
Gbp2b	ENSMUSG00000040264	ENSMUSG00000040264	-1.46362	3.23e-06	5.49135
Gbp2	ENSMUSG00000028270	ENSMUSG00000028270	-1.69318	9.23e-08	7.03492
Iigp1	ENSMUSG00000054072	ENSMUSG00000054072	-2.10666	6.94e-06	5.15869
Cd8b1	ENSMUSG00000053044	ENSMUSG00000053044	-4.25405	1.49e-43	8.49381
Cd8a	ENSMUSG00000053977	ENSMUSG00000053977	-5.64333	2.45e-41	10.4938
