# Supplementary material for: IL-1α is required for T cell-driven weight loss after respiratory viral infection
Source: Mucosal Immunol. 2024 Apr;17(2):272–87. doi: 10.1016/j.mucimm.2024.02.005 (PMC11009121; doi:10.1016/j.mucimm.2024.02.005)
Supplement: Supplementary Table 3 — Common differentially expressed gene respiratory syncytial virus and anti-cluster of differentiation 8 (blood). [file mmc4.xlsx]

## Sheet: Sheet1
48 common elements in "RSV vs naive up regulated" and "CD8 vs RSV down regulated ":
Oasl2
H2-D1
Gbp2b
Gbp2
Ccl5
H2-K1
Cfb
Iigp1
Lgals1
Fcgr4
Zbp1
Ifitm1
Gbp3
Gzmb
Gzma
B2m
Tap1
Stat1
Irf1
Gbp5
Ifit3
AW112010
H2-T22
Cd274
Psmb9
H2-Q4
Il1r2
Itgb7
Ifi47
Nkg7
H2-Q10
Hexim2
Cd8a
Nlrc5
H2-Q6
H2-K2
H2-T10
Ddit3
Prf1
Il2rb
Tmem40
Tbx21
Hspa8
Tuba8
Cela1
Xcr1
Sytl3
Tpst2

## Sheet: Sheet2
126 common elements in "RSV vs naive downrgeulated " and "CD8 vs RSV upregulated ":
Acmsd
Cr2
Gfap
Prnp
Acp1
Samd4
Mical3
Pcx
1300017J02Rik
Chst3
Ifrd2
Dclre1b
Prxl2a
Cd24a
Cdr2
Add2
Cdc25b
Pitrm1
Pkn2
Vopp1
Anp32e
Prdx2
Rnf11
Chst10
A930006K02Rik
Ift140
Hipk2
Ube2f
Ptp4a3
Nipa1
Ubac1
Ybx3
Slc38a5
Acyp2
Irf4
Hagh
Ap3m1
Ctsf
Dmtn
Fam210b
Vangl1
Rfk
Memo1
Serinc1
Narf
Ppp2r5b
Ago2
Hebp1
Dnajb2
Chac2
Ube2c
Ell2
Suds3
Spire1
Rnf123
Osbpl8
Bcl11a
Ascc2
Ppp1cb
Odc1
Adipor1
Lmo2
Bnip3l-ps
Slc16a6
Larp1b
Ptdss2
Crat
Sod2
G3bp2
Pepd
Usp25
Iscu
Selenok
Ube2e3
Mzt1
Wdr26
Polr2c
Bola3
Fam104a
Abcb4
Ccni
Rfx2
Serinc3
Rbm33
Ghitm
Hscb
Paqr9
Nusap1
Isg20
Azin1
Golga7
Mtmr3
Cox6c
Cript
Zcchc17
Eif5
Stradb
Ccdc71l
Psmf1
Psmd4
Timm17b
Tmem256
Rec114
Pim1
Tspan33
Usp32
Arih2
Marchf5
H3f3a
Ube2b
Tpm1
Tbk1
Zfand6
Bsg
Tcp11l2
Map1lc3b
Tax1bp1
Bnip3l
Selenop
Hipk1
Atp5h
Spop
Sec61g
Fgfr1op2
Ctse
Gdi1
