# Supplementary material for: IL-1α is required for T cell-driven weight loss after respiratory viral infection
Source: Mucosal Immunol. 2024 Apr;17(2):272–87. doi: 10.1016/j.mucimm.2024.02.005 (PMC11009121; doi:10.1016/j.mucimm.2024.02.005)
Supplement: Supplementary Table 4 — Respiratory syncytial virus versus naïve differentially expressed gene (lung). [file mmc5.xlsx]

## Sheet: All genes
symbol	ensembl_ID	User_ID	RSV-Naive_logFC	RSV-Naive_adjPval
Ensa	ENSMUSG00000038619	ENSMUSG00000038619	3.67426	0
Ifi47	ENSMUSG00000078920	ENSMUSG00000078920	5.97331	0
Akt2	ENSMUSG00000004056	ENSMUSG00000004056	-3.23708	0
Nlrp4g	ENSMUSG00000079741	ENSMUSG00000079741	5.0198	0
Gm49309	ENSMUSG00000115812	ENSMUSG00000115812	-4.8374	2.17189e-285
Gm31812	ENSMUSG00000109599	ENSMUSG00000109599	3.86589	1.6885e-269
Zfp672	ENSMUSG00000049755	ENSMUSG00000049755	4.31503	4.03897e-266
Dtx4	ENSMUSG00000039982	ENSMUSG00000039982	3.05949	1.53672e-246
Btnl9	ENSMUSG00000040283	ENSMUSG00000040283	3.98183	1.50645e-245
Gm43856	ENSMUSG00000105555	ENSMUSG00000105555	4.93199	2.45206e-227
Zfp692	ENSMUSG00000037243	ENSMUSG00000037243	5.08772	4.83656e-221
Pkn2	ENSMUSG00000004591	ENSMUSG00000004591	4.73393	6.16126e-219
Serpina3h	ENSMUSG00000041449	ENSMUSG00000041449	4.61781	3.99925e-197
Abcg3	ENSMUSG00000029299	ENSMUSG00000029299	3.46242	1.12564e-196
Gm31306	ENSMUSG00000105671	ENSMUSG00000105671	5.0263	5.331e-190
Ms4a2	ENSMUSG00000024680	ENSMUSG00000024680	4.16541	2.33324e-184
Stat4	ENSMUSG00000062939	ENSMUSG00000062939	4.24991	1.77162e-183
Lair1	ENSMUSG00000055541	ENSMUSG00000055541	3.16666	2.40293e-179
Wrnip1	ENSMUSG00000021400	ENSMUSG00000021400	3.32724	7.22219e-178
Prrc2a	ENSMUSG00000024393	ENSMUSG00000024393	2.61687	4.38315e-177
Ly6c2	ENSMUSG00000022584	ENSMUSG00000022584	5.29083	6.4306e-165
Gm47179	ENSMUSG00000110795	ENSMUSG00000110795	2.4707	1.34943e-164
Ces2a	ENSMUSG00000055730	ENSMUSG00000055730	-3.14393	1.45131e-155
Sh3bp5l	ENSMUSG00000013646	ENSMUSG00000013646	3.01664	3.78011e-150
Asrgl1	ENSMUSG00000024654	ENSMUSG00000024654	-3.04374	2.2955e-148
Flot1	ENSMUSG00000059714	ENSMUSG00000059714	2.57402	1.07751e-147
Gm4951	ENSMUSG00000073555	ENSMUSG00000073555	6.80669	3.31535e-146
BC053393	ENSMUSG00000046974	ENSMUSG00000046974	3.40186	3.21641e-142
4930488L21Rik	ENSMUSG00000097520	ENSMUSG00000097520	3.76246	5.51665e-138
E330034L11Rik	ENSMUSG00000106383	ENSMUSG00000106383	2.86375	6.63353e-138
Sqor	ENSMUSG00000005803	ENSMUSG00000005803	4.1221	2.07985e-137
Gm5870	ENSMUSG00000106392	ENSMUSG00000106392	5.02206	8.45154e-137
Apoa2	ENSMUSG00000005681	ENSMUSG00000005681	3.07338	9.04273e-134
Gm13003	ENSMUSG00000085833	ENSMUSG00000085833	3.46372	1.89761e-133
Il9	ENSMUSG00000021538	ENSMUSG00000021538	3.47189	2.91196e-128
Klf11	ENSMUSG00000020653	ENSMUSG00000020653	3.39048	4.49784e-125
Clpp	ENSMUSG00000002660	ENSMUSG00000002660	2.56331	2.05886e-124
Gm45786	ENSMUSG00000110672	ENSMUSG00000110672	4.45586	1.91183e-123
Ms4a8a	ENSMUSG00000024730	ENSMUSG00000024730	2.56748	1.17952e-119
ENSMUSG00000120973	ENSMUSG00000120973	ENSMUSG00000120973	2.4744	1.28537e-118
ENSMUSG00000120890	ENSMUSG00000120890	ENSMUSG00000120890	3.0188	3.86602e-114
Angptl4	ENSMUSG00000002289	ENSMUSG00000002289	2.29615	4.29733e-114
Tubb5	ENSMUSG00000001525	ENSMUSG00000001525	2.54247	1.36362e-112
Gnai3	ENSMUSG00000000001	ENSMUSG00000000001	-2.58144	3.69455e-112
Gm4278	ENSMUSG00000115019	ENSMUSG00000115019	2.18672	2.02966e-111
H2-K2	ENSMUSG00000067203	ENSMUSG00000067203	2.53378	2.35514e-110
Gprc6a	ENSMUSG00000019905	ENSMUSG00000019905	3.4375	2.66516e-110
Gm44924	ENSMUSG00000108416	ENSMUSG00000108416	-3.81531	1.72313e-108
Ddx54	ENSMUSG00000029599	ENSMUSG00000029599	4.44085	1.03041e-106
Mef2b	ENSMUSG00000079033	ENSMUSG00000079033	2.71601	2.92225e-106
Rbfox3	ENSMUSG00000025576	ENSMUSG00000025576	2.34198	2.2073e-105
Clec12b	ENSMUSG00000030158	ENSMUSG00000030158	2.4342	9.09184e-105
Msh5	ENSMUSG00000007035	ENSMUSG00000007035	1.89719	1.52005e-104
Ndrg3	ENSMUSG00000027634	ENSMUSG00000027634	-2.12097	1.19829e-102
Gm4152	ENSMUSG00000092512	ENSMUSG00000092512	2.93206	1.93635e-101
Cyth4	ENSMUSG00000018008	ENSMUSG00000018008	3.13423	1.15343e-98
Gm17705	ENSMUSG00000090936	ENSMUSG00000090936	1.88313	2.25047e-95
5430416N02Rik	ENSMUSG00000097772	ENSMUSG00000097772	2.72033	4.74057e-93
Gm34885	ENSMUSG00000111748	ENSMUSG00000111748	2.97646	1.77865e-92
5730414N17Rik	ENSMUSG00000116506	ENSMUSG00000116506	-3.53884	7.89369e-92
Ifi203	ENSMUSG00000039997	ENSMUSG00000039997	2.73644	6.17408e-91
Gm15998	ENSMUSG00000086389	ENSMUSG00000086389	-2.64552	2.68456e-90
Rarg	ENSMUSG00000001288	ENSMUSG00000001288	-2.71552	3.91978e-89
Hspa1a	ENSMUSG00000091971	ENSMUSG00000091971	2.29748	1.64141e-88
Stat1	ENSMUSG00000026104	ENSMUSG00000026104	1.75686	1.78833e-88
Snx15	ENSMUSG00000024787	ENSMUSG00000024787	3.55384	3.29417e-87
Gbp4	ENSMUSG00000079363	ENSMUSG00000079363	4.57942	1.4028e-86
Glipr2	ENSMUSG00000028480	ENSMUSG00000028480	2.07824	2.47455e-86
Gm16130	ENSMUSG00000086624	ENSMUSG00000086624	3.345	3.7501e-86
Klrk1	ENSMUSG00000030149	ENSMUSG00000030149	1.84501	7.52909e-86
Nrxn2	ENSMUSG00000033768	ENSMUSG00000033768	-2.85882	2.38321e-85
Fcer1g	ENSMUSG00000058715	ENSMUSG00000058715	2.97523	4.132e-85
Gm10272	ENSMUSG00000069584	ENSMUSG00000069584	3.02291	9.92986e-85
Gm49763	ENSMUSG00000116646	ENSMUSG00000116646	2.56222	1.62159e-83
Vmn1r-ps1	ENSMUSG00000082353	ENSMUSG00000082353	1.75202	2.6032e-83
Bicd2	ENSMUSG00000037933	ENSMUSG00000037933	-2.74674	7.31791e-82
Rnf41	ENSMUSG00000025373	ENSMUSG00000025373	2.11082	9.97219e-82
Cbll1	ENSMUSG00000020659	ENSMUSG00000020659	5.05467	1.57703e-81
Stx12	ENSMUSG00000028879	ENSMUSG00000028879	2.27547	2.56618e-81
Heatr6	ENSMUSG00000000976	ENSMUSG00000000976	3.27511	2.43637e-80
4930438A08Rik	ENSMUSG00000069873	ENSMUSG00000069873	2.45404	4.26324e-80
Gm12498	ENSMUSG00000087357	ENSMUSG00000087357	-2.44683	7.12705e-80
H2al1o	ENSMUSG00000061065	ENSMUSG00000061065	3.78316	3.06919e-79
Sptbn4	ENSMUSG00000011751	ENSMUSG00000011751	-2.78561	9.4114e-79
Gm52997	ENSMUSG00000118573	ENSMUSG00000118573	3.89355	1.01641e-78
Ifi211	ENSMUSG00000026536	ENSMUSG00000026536	3.16169	1.04232e-78
Gm11773	ENSMUSG00000087638	ENSMUSG00000087638	-2.77311	3.81614e-78
Gm8369	ENSMUSG00000058470	ENSMUSG00000058470	2.15415	5.13888e-78
Irf7	ENSMUSG00000025498	ENSMUSG00000025498	-3.92023	1.07552e-76
Vps52	ENSMUSG00000024319	ENSMUSG00000024319	2.23842	4.32997e-76
Olr1	ENSMUSG00000030162	ENSMUSG00000030162	2.35465	4.59925e-76
Icosl	ENSMUSG00000000732	ENSMUSG00000000732	2.70698	1.83308e-75
Pld2	ENSMUSG00000020828	ENSMUSG00000020828	1.84082	3.4655e-75
Tbc1d30	ENSMUSG00000052302	ENSMUSG00000052302	-2.61103	4.98176e-75
Gm17981	ENSMUSG00000101135	ENSMUSG00000101135	3.12071	7.86121e-75
Ccn4	ENSMUSG00000005124	ENSMUSG00000005124	1.77551	1.03152e-74
Ahdc1	ENSMUSG00000037692	ENSMUSG00000037692	2.02425	2.43499e-74
Ndnf	ENSMUSG00000049001	ENSMUSG00000049001	3.47553	2.43499e-74
Oas2	ENSMUSG00000032690	ENSMUSG00000032690	3.03138	6.53299e-74
Aif1	ENSMUSG00000024397	ENSMUSG00000024397	3.01091	8.19445e-74
Clec16a	ENSMUSG00000068663	ENSMUSG00000068663	2.07719	2.11537e-73
Tyk2	ENSMUSG00000032175	ENSMUSG00000032175	1.8855	2.46622e-73
S100pbp	ENSMUSG00000040928	ENSMUSG00000040928	2.39903	2.46622e-73
Alkbh5	ENSMUSG00000042650	ENSMUSG00000042650	-2.02801	3.52232e-73
Zfp101	ENSMUSG00000055240	ENSMUSG00000055240	1.78666	5.77775e-73
Atp4a	ENSMUSG00000005553	ENSMUSG00000005553	2.015	7.10775e-73
Stab1	ENSMUSG00000042286	ENSMUSG00000042286	-1.54017	1.88363e-72
Pon1	ENSMUSG00000002588	ENSMUSG00000002588	-2.82924	1.03657e-71
1110038B12Rik	ENSMUSG00000092203	ENSMUSG00000092203	2.95595	1.24942e-71
Sac3d1	ENSMUSG00000024790	ENSMUSG00000024790	4.31173	4.12837e-71
Pramel20	ENSMUSG00000070618	ENSMUSG00000070618	2.63297	3.70472e-70
Klra2	ENSMUSG00000030187	ENSMUSG00000030187	3.11806	6.28461e-70
Nptx1	ENSMUSG00000025582	ENSMUSG00000025582	2.66147	8.36055e-70
Gm11443	ENSMUSG00000081632	ENSMUSG00000081632	-1.87585	1.20296e-69
Gm49878	ENSMUSG00000117118	ENSMUSG00000117118	3.11826	2.3726e-69
Hk1os	ENSMUSG00000085347	ENSMUSG00000085347	-1.98752	2.38399e-69
Gm43855	ENSMUSG00000104899	ENSMUSG00000104899	5.39574	3.17841e-69
ENSMUSG00000119987	ENSMUSG00000119987	ENSMUSG00000119987	-1.82455	7.5592e-69
Hspe1-rs1	ENSMUSG00000117621	ENSMUSG00000117621	-2.81709	3.80263e-68
1110017D15Rik	ENSMUSG00000028441	ENSMUSG00000028441	-2.73676	6.77693e-68
Glycam1	ENSMUSG00000022491	ENSMUSG00000022491	2.5449	8.15053e-68
Ppm1f	ENSMUSG00000026181	ENSMUSG00000026181	-3.09589	3.39538e-67
Gm36346	ENSMUSG00000114457	ENSMUSG00000114457	-2.05248	8.3056e-67
Csta1	ENSMUSG00000034362	ENSMUSG00000034362	2.70682	1.63336e-66
Vangl2	ENSMUSG00000026556	ENSMUSG00000026556	2.95911	2.50694e-66
Gm2245	ENSMUSG00000089647	ENSMUSG00000089647	2.62763	8.12118e-66
Ampd2	ENSMUSG00000027889	ENSMUSG00000027889	-1.57311	5.65409e-65
Git2	ENSMUSG00000041890	ENSMUSG00000041890	2.32479	6.22913e-65
Casp1	ENSMUSG00000025888	ENSMUSG00000025888	1.53583	8.95765e-65
Gdf3	ENSMUSG00000030117	ENSMUSG00000030117	3.52363	9.28037e-65
Zbtb22	ENSMUSG00000051390	ENSMUSG00000051390	1.72488	3.34074e-64
Iqcd	ENSMUSG00000029601	ENSMUSG00000029601	2.89388	6.76734e-64
Phtf1	ENSMUSG00000058388	ENSMUSG00000058388	1.97437	1.47537e-63
Gm10024	ENSMUSG00000094012	ENSMUSG00000094012	2.66562	2.83982e-63
Bambi	ENSMUSG00000024232	ENSMUSG00000024232	-2.08153	2.88283e-63
ENSMUSG00000121048	ENSMUSG00000121048	ENSMUSG00000121048	2.34705	4.55896e-63
ENSMUSG00002075688	ENSMUSG00002075688	ENSMUSG00002075688	4.31461	2.391e-62
Aqp6	ENSMUSG00000043144	ENSMUSG00000043144	-3.12178	3.05911e-62
Bag6	ENSMUSG00000024392	ENSMUSG00000024392	2.33501	4.68015e-62
BC051537	ENSMUSG00000098197	ENSMUSG00000098197	1.91419	8.23722e-62
Pirb	ENSMUSG00000058818	ENSMUSG00000058818	2.47915	1.30715e-61
Eva1b	ENSMUSG00000050212	ENSMUSG00000050212	1.88586	1.50662e-61
Gm14277	ENSMUSG00000084113	ENSMUSG00000084113	-2.11162	1.60539e-61
Gm39090	ENSMUSG00000108801	ENSMUSG00000108801	2.80322	1.61619e-61
Pbxip1	ENSMUSG00000042613	ENSMUSG00000042613	1.56182	2.11252e-61
Zfp62	ENSMUSG00000046311	ENSMUSG00000046311	3.0895	2.93556e-61
Gm48453	ENSMUSG00000114289	ENSMUSG00000114289	2.78514	2.96987e-61
Oas3	ENSMUSG00000032661	ENSMUSG00000032661	2.60336	3.24159e-61
H2ax	ENSMUSG00000049932	ENSMUSG00000049932	-2.73582	4.67642e-61
Dpagt1	ENSMUSG00000032123	ENSMUSG00000032123	-2.42541	5.01131e-61
Pfdn2	ENSMUSG00000006412	ENSMUSG00000006412	-3.17781	8.09072e-61
Scai	ENSMUSG00000035236	ENSMUSG00000035236	-1.31665	2.09071e-60
Gm23116	ENSMUSG00000089106	ENSMUSG00000089106	-2.40049	2.38034e-60
Cd300ld2	ENSMUSG00000089753	ENSMUSG00000089753	2.04971	2.76323e-60
Entpd1	ENSMUSG00000048120	ENSMUSG00000048120	1.98203	3.20897e-60
Mmp8	ENSMUSG00000005800	ENSMUSG00000005800	3.9427	4.42085e-60
Gm6048	ENSMUSG00000116783	ENSMUSG00000116783	-3.06324	5.21153e-60
Naaladl1	ENSMUSG00000054999	ENSMUSG00000054999	3.8207	7.68382e-60
Fsd1l	ENSMUSG00000054752	ENSMUSG00000054752	-1.66586	1.38242e-59
Gm44175	ENSMUSG00000108132	ENSMUSG00000108132	2.84503	1.45843e-59
Gm47072	ENSMUSG00000114229	ENSMUSG00000114229	1.81244	3.00178e-59
Alg14	ENSMUSG00000039887	ENSMUSG00000039887	-1.92069	3.09561e-59
Slc28a1	ENSMUSG00000025726	ENSMUSG00000025726	1.93081	3.43281e-59
Tdrd12	ENSMUSG00000030491	ENSMUSG00000030491	-2.44625	4.53262e-59
Ppp1r13l	ENSMUSG00000040734	ENSMUSG00000040734	-1.94564	6.78476e-59
Ms4a6c	ENSMUSG00000079419	ENSMUSG00000079419	2.63286	9.75107e-59
Spns3	ENSMUSG00000020798	ENSMUSG00000020798	-1.9646	1.01711e-58
Gm42869	ENSMUSG00000105137	ENSMUSG00000105137	-3.37554	1.6271e-58
Kcnq4	ENSMUSG00000028631	ENSMUSG00000028631	2.70915	1.71892e-58
Mroh8	ENSMUSG00000074627	ENSMUSG00000074627	1.67843	2.27549e-58
Gm37397	ENSMUSG00000104204	ENSMUSG00000104204	2.27659	2.96244e-58
Ncs1	ENSMUSG00000062661	ENSMUSG00000062661	1.42193	3.03847e-58
Sh3pxd2a	ENSMUSG00000053617	ENSMUSG00000053617	-1.36199	3.19319e-58
Adamts7	ENSMUSG00000032363	ENSMUSG00000032363	1.88248	4.08326e-58
Shc3	ENSMUSG00000021448	ENSMUSG00000021448	2.32181	6.45819e-58
Cnih4	ENSMUSG00000062169	ENSMUSG00000062169	-2.08961	7.40694e-58
Txn2	ENSMUSG00000005354	ENSMUSG00000005354	2.40733	7.40694e-58
Rita1	ENSMUSG00000029600	ENSMUSG00000029600	3.27577	1.71824e-57
Entpd5	ENSMUSG00000021236	ENSMUSG00000021236	-1.7904	2.24179e-57
Fat4	ENSMUSG00000046743	ENSMUSG00000046743	-1.81877	2.28225e-57
Gm35853	ENSMUSG00000116114	ENSMUSG00000116114	-2.86546	5.12659e-57
Traj21	ENSMUSG00000076908	ENSMUSG00000076908	2.25127	5.7096e-57
Srcap	ENSMUSG00000053877	ENSMUSG00000053877	1.42507	8.76718e-57
Pex12	ENSMUSG00000018733	ENSMUSG00000018733	2.39713	1.16452e-56
9930111J21Rik2	ENSMUSG00000069892	ENSMUSG00000069892	1.72978	2.8108e-56
Kpna1	ENSMUSG00000022905	ENSMUSG00000022905	1.7515	2.90963e-56
Mvb12a	ENSMUSG00000031813	ENSMUSG00000031813	2.35935	3.36771e-56
Traj20	ENSMUSG00000076909	ENSMUSG00000076909	2.00604	6.48343e-56
LOC102637012	ENSMUSG00000111473	ENSMUSG00000111473	5.73852	6.80105e-56
Gm5692	ENSMUSG00000101024	ENSMUSG00000101024	2.97263	8.59568e-56
Duox1	ENSMUSG00000033268	ENSMUSG00000033268	2.1856	1.01123e-55
Tmprss4	ENSMUSG00000032091	ENSMUSG00000032091	2.69867	1.32086e-55
Hepacam2	ENSMUSG00000044156	ENSMUSG00000044156	-3.11176	2.10614e-55
Disp2	ENSMUSG00000040035	ENSMUSG00000040035	2.43001	2.36868e-55
Clu	ENSMUSG00000022037	ENSMUSG00000022037	2.48807	3.17327e-55
Ap5s1	ENSMUSG00000068264	ENSMUSG00000068264	-2.44747	3.97785e-55
Mcam	ENSMUSG00000032135	ENSMUSG00000032135	2.12545	4.97044e-55
4930579K19Rik	ENSMUSG00000051074	ENSMUSG00000051074	-1.85363	5.01064e-55
Mterf4	ENSMUSG00000026273	ENSMUSG00000026273	-1.97664	6.43381e-55
Stk40	ENSMUSG00000042608	ENSMUSG00000042608	2.33829	8.95551e-55
Parp6	ENSMUSG00000025237	ENSMUSG00000025237	1.70252	1.40992e-54
Traj26	ENSMUSG00000076903	ENSMUSG00000076903	2.71435	2.79355e-54
Tubgcp2	ENSMUSG00000025474	ENSMUSG00000025474	-1.47675	4.12285e-54
Gm45888	ENSMUSG00000110561	ENSMUSG00000110561	-1.88944	5.21245e-54
Traj17	ENSMUSG00000076912	ENSMUSG00000076912	1.70441	9.12518e-54
U90926	ENSMUSG00000029409	ENSMUSG00000029409	9.13422	1.15977e-53
Gm43646	ENSMUSG00000106550	ENSMUSG00000106550	5.30923	1.34547e-53
Gm11762	ENSMUSG00000087675	ENSMUSG00000087675	2.70969	1.39106e-53
Dnai1	ENSMUSG00000061322	ENSMUSG00000061322	-2.28142	2.29115e-53
Tmem39a	ENSMUSG00000002845	ENSMUSG00000002845	3.75112	2.35076e-53
Bag3	ENSMUSG00000030847	ENSMUSG00000030847	1.74459	4.45961e-53
Ccdc180	ENSMUSG00000035539	ENSMUSG00000035539	-2.01037	4.71989e-53
Kif20b	ENSMUSG00000024795	ENSMUSG00000024795	3.50447	5.53978e-53
Zfp740	ENSMUSG00000046897	ENSMUSG00000046897	-1.54685	5.88853e-53
Cfap206	ENSMUSG00000028294	ENSMUSG00000028294	-2.12882	1.06036e-52
Cpsf4	ENSMUSG00000029625	ENSMUSG00000029625	1.51608	1.16149e-52
Cd84	ENSMUSG00000038147	ENSMUSG00000038147	2.0886	2.37296e-52
Bcl7c	ENSMUSG00000030814	ENSMUSG00000030814	2.60265	3.35215e-52
Gm42963	ENSMUSG00000106976	ENSMUSG00000106976	2.17491	3.83109e-52
Clec10a	ENSMUSG00000000318	ENSMUSG00000000318	-4.33418	4.99589e-52
Cdsn	ENSMUSG00000039518	ENSMUSG00000039518	1.75601	6.06622e-52
Plin4	ENSMUSG00000002831	ENSMUSG00000002831	-1.47445	6.79017e-52
Gm35835	ENSMUSG00000110862	ENSMUSG00000110862	-1.80503	1.10834e-51
Wdr5b	ENSMUSG00000034379	ENSMUSG00000034379	3.21716	1.26039e-51
Rbms1	ENSMUSG00000026970	ENSMUSG00000026970	2.57569	1.2983e-51
Gm10654	ENSMUSG00000074252	ENSMUSG00000074252	-1.99958	1.72992e-51
Card9	ENSMUSG00000026928	ENSMUSG00000026928	-2.26969	2.30616e-51
Isy1	ENSMUSG00000030056	ENSMUSG00000030056	1.39567	2.74643e-51
Gm43123	ENSMUSG00000107029	ENSMUSG00000107029	-1.33811	3.20795e-51
Wdr25	ENSMUSG00000040877	ENSMUSG00000040877	1.91661	4.93663e-51
Ptprc	ENSMUSG00000026395	ENSMUSG00000026395	2.30482	6.60212e-51
Rab25	ENSMUSG00000008601	ENSMUSG00000008601	1.72867	8.35283e-51
Speer4f2	ENSMUSG00000091827	ENSMUSG00000091827	-5.45206	8.83152e-51
Mylk4	ENSMUSG00000044951	ENSMUSG00000044951	2.45198	1.09558e-50
Enho	ENSMUSG00000028445	ENSMUSG00000028445	-2.02117	1.78048e-50
Tapbp	ENSMUSG00000024308	ENSMUSG00000024308	1.77567	1.83376e-50
Uggt1	ENSMUSG00000037470	ENSMUSG00000037470	1.60029	2.37912e-50
1700028B04Rik	ENSMUSG00000099417	ENSMUSG00000099417	-2.46075	2.44943e-50
Gm32816	ENSMUSG00000108668	ENSMUSG00000108668	3.85714	2.47447e-50
Eif4e	ENSMUSG00000028156	ENSMUSG00000028156	-3.69791	2.93969e-50
Nipal3	ENSMUSG00000028803	ENSMUSG00000028803	1.58502	4.21327e-50
Gm47873	ENSMUSG00000111766	ENSMUSG00000111766	-1.69561	1.1451e-49
Kif11	ENSMUSG00000012443	ENSMUSG00000012443	3.16127	1.1704e-49
Angptl1	ENSMUSG00000033544	ENSMUSG00000033544	1.77121	1.28947e-49
Zbtb1	ENSMUSG00000033454	ENSMUSG00000033454	-2.59608	2.39769e-49
Gm23012	ENSMUSG00000077337	ENSMUSG00000077337	2.14764	2.75909e-49
A130071D04Rik	ENSMUSG00000104291	ENSMUSG00000104291	2.29662	2.75909e-49
Clasp2	ENSMUSG00000033392	ENSMUSG00000033392	1.36216	2.82799e-49
Cyp2b13	ENSMUSG00000040583	ENSMUSG00000040583	1.80178	3.26205e-49
Gm34152	ENSMUSG00000116482	ENSMUSG00000116482	-1.33017	7.48538e-49
Phf24	ENSMUSG00000036062	ENSMUSG00000036062	-2.32031	8.57263e-49
Pcdhga6	ENSMUSG00000103793	ENSMUSG00000103793	-1.08775	8.63324e-49
Tst	ENSMUSG00000044986	ENSMUSG00000044986	2.69709	8.66219e-49
Gm266	ENSMUSG00000010529	ENSMUSG00000010529	2.40794	9.04577e-49
Ggta1	ENSMUSG00000035778	ENSMUSG00000035778	-1.53379	1.04864e-48
Mdc1	ENSMUSG00000061607	ENSMUSG00000061607	1.47781	1.18424e-48
Igsf23	ENSMUSG00000040498	ENSMUSG00000040498	3.16107	1.30268e-48
Peak1	ENSMUSG00000074305	ENSMUSG00000074305	2.41473	1.38552e-48
4930430E12Rik	ENSMUSG00000085295	ENSMUSG00000085295	6.55104	1.91832e-48
Hoxd11	ENSMUSG00000042499	ENSMUSG00000042499	-1.71201	2.02507e-48
Alpk3	ENSMUSG00000038763	ENSMUSG00000038763	1.12424	2.49833e-48
Ciapin1	ENSMUSG00000031781	ENSMUSG00000031781	-2.3604	3.06629e-48
Setd1b	ENSMUSG00000038384	ENSMUSG00000038384	-2.17797	6.33022e-48
Tmem222	ENSMUSG00000028857	ENSMUSG00000028857	1.90068	9.41148e-48
Tyro3	ENSMUSG00000027298	ENSMUSG00000027298	1.98016	1.11899e-47
Sytl2	ENSMUSG00000030616	ENSMUSG00000030616	1.78748	1.81703e-47
D630014O11Rik	ENSMUSG00000090168	ENSMUSG00000090168	2.6105	2.16402e-47
Gm15418	ENSMUSG00000085573	ENSMUSG00000085573	2.70125	2.61346e-47
Fcho1	ENSMUSG00000070000	ENSMUSG00000070000	1.0766	3.15654e-47
Gm7289	ENSMUSG00000092056	ENSMUSG00000092056	1.8754	3.72482e-47
Gm20461	ENSMUSG00000092525	ENSMUSG00000092525	2.21491	4.34212e-47
Smc2	ENSMUSG00000028312	ENSMUSG00000028312	1.88733	4.58411e-47
Rad17	ENSMUSG00000021635	ENSMUSG00000021635	2.2979	4.85875e-47
Tmprss6	ENSMUSG00000016942	ENSMUSG00000016942	2.12584	5.31422e-47
Cd44	ENSMUSG00000005087	ENSMUSG00000005087	-2.07373	7.50441e-47
Cers5	ENSMUSG00000023021	ENSMUSG00000023021	3.00215	8.33109e-47
Il11ra1	ENSMUSG00000073889	ENSMUSG00000073889	-1.75837	1.15226e-46
Sdc2	ENSMUSG00000022261	ENSMUSG00000022261	-1.33957	1.15226e-46
Wrn	ENSMUSG00000031583	ENSMUSG00000031583	-1.58276	1.23194e-46
Aox1	ENSMUSG00000063558	ENSMUSG00000063558	-1.62496	1.24053e-46
Pofut1	ENSMUSG00000046020	ENSMUSG00000046020	2.24256	1.76116e-46
Gm40457	ENSMUSG00000108626	ENSMUSG00000108626	3.3225	2.05359e-46
Gm35066	ENSMUSG00000106361	ENSMUSG00000106361	-1.23096	2.05866e-46
Hba-ps4	ENSMUSG00000084893	ENSMUSG00000084893	-1.99686	4.94978e-46
C1s1	ENSMUSG00000038521	ENSMUSG00000038521	1.42043	5.83586e-46
Reep6	ENSMUSG00000035504	ENSMUSG00000035504	-1.59252	7.47421e-46
Etnk2	ENSMUSG00000070644	ENSMUSG00000070644	-1.93639	8.02794e-46
Cltc	ENSMUSG00000047126	ENSMUSG00000047126	1.4414	8.49985e-46
1700045H11Rik	ENSMUSG00000078492	ENSMUSG00000078492	3.70697	8.51553e-46
Gm16136	ENSMUSG00000089804	ENSMUSG00000089804	-2.28791	1.04915e-45
Ms4a4d	ENSMUSG00000024678	ENSMUSG00000024678	1.82729	1.56678e-45
5330438D12Rik	ENSMUSG00000052291	ENSMUSG00000052291	-3.14455	1.56678e-45
Sytl1	ENSMUSG00000028860	ENSMUSG00000028860	2.17617	2.19875e-45
Ttc39d	ENSMUSG00000046196	ENSMUSG00000046196	-2.20729	2.32274e-45
1700066B19Rik	ENSMUSG00000073598	ENSMUSG00000073598	-2.54532	3.09714e-45
Agfg1	ENSMUSG00000026159	ENSMUSG00000026159	1.53824	3.37751e-45
Melk	ENSMUSG00000035683	ENSMUSG00000035683	2.22077	3.41189e-45
1810064F22Rik	ENSMUSG00000090925	ENSMUSG00000090925	-3.10772	3.9226e-45
F930017D23Rik	ENSMUSG00000075184	ENSMUSG00000075184	-1.48138	4.16743e-45
Hydin	ENSMUSG00000059854	ENSMUSG00000059854	1.45025	4.74523e-45
Manba	ENSMUSG00000028164	ENSMUSG00000028164	2.4241	4.83008e-45
Gm47652	ENSMUSG00000111481	ENSMUSG00000111481	4.18304	6.71374e-45
Olfr1532	ENSMUSG00000073899	ENSMUSG00000073899	2.49118	9.60867e-45
Rmnd5a	ENSMUSG00000002222	ENSMUSG00000002222	1.8716	9.68448e-45
Cox14	ENSMUSG00000023020	ENSMUSG00000023020	2.37547	1.00369e-44
Gm44111	ENSMUSG00000107959	ENSMUSG00000107959	3.37871	1.14375e-44
Dbr1	ENSMUSG00000032469	ENSMUSG00000032469	-2.03834	1.36908e-44
Dffb	ENSMUSG00000029027	ENSMUSG00000029027	-2.54433	1.40733e-44
Sec31a	ENSMUSG00000035325	ENSMUSG00000035325	1.65796	1.58497e-44
Adgrd2-ps	ENSMUSG00000083722	ENSMUSG00000083722	1.93547	1.90423e-44
BE692007	ENSMUSG00000099757	ENSMUSG00000099757	2.07029	1.94194e-44
Cdc14a	ENSMUSG00000033502	ENSMUSG00000033502	2.00532	2.62922e-44
Ppp1r7	ENSMUSG00000026275	ENSMUSG00000026275	-1.59891	3.20575e-44
Fxyd3	ENSMUSG00000057092	ENSMUSG00000057092	-2.07348	6.39834e-44
4933432K03Rik	ENSMUSG00000108811	ENSMUSG00000108811	2.48535	6.51328e-44
Gm29927	ENSMUSG00000114846	ENSMUSG00000114846	3.27252	6.83636e-44
Pwwp3a	ENSMUSG00000020156	ENSMUSG00000020156	1.64474	8.38469e-44
Tent2-ps2	ENSMUSG00000099656	ENSMUSG00000099656	2.45708	8.46487e-44
Gm41361	ENSMUSG00000116125	ENSMUSG00000116125	-1.59169	1.13085e-43
Stra6l	ENSMUSG00000028327	ENSMUSG00000028327	2.83772	1.13271e-43
Gm15915	ENSMUSG00000085723	ENSMUSG00000085723	2.78979	1.18688e-43
Eaf1	ENSMUSG00000021890	ENSMUSG00000021890	-1.31841	1.53339e-43
Cops4	ENSMUSG00000035297	ENSMUSG00000035297	1.38493	1.54091e-43
Endov	ENSMUSG00000039850	ENSMUSG00000039850	2.09511	1.78597e-43
Sp100	ENSMUSG00000026222	ENSMUSG00000026222	1.69335	2.38248e-43
Gm8233	ENSMUSG00000115926	ENSMUSG00000115926	4.25225	2.39146e-43
Gm5244	ENSMUSG00000091014	ENSMUSG00000091014	2.95984	2.6023e-43
Sptbn1	ENSMUSG00000020315	ENSMUSG00000020315	-1.57995	2.76312e-43
Alkbh7	ENSMUSG00000002661	ENSMUSG00000002661	2.12372	3.12391e-43
Gm2076	ENSMUSG00000098092	ENSMUSG00000098092	-1.90693	3.28115e-43
Gm26736	ENSMUSG00000097464	ENSMUSG00000097464	-4.35291	3.9796e-43
Gm4887	ENSMUSG00000086229	ENSMUSG00000086229	4.67756	4.16936e-43
Rars	ENSMUSG00000018848	ENSMUSG00000018848	-1.33825	4.54089e-43
Gm43409	ENSMUSG00000104606	ENSMUSG00000104606	-3.07889	4.62153e-43
Dock2	ENSMUSG00000020143	ENSMUSG00000020143	1.79192	5.1266e-43
Cfap73	ENSMUSG00000094282	ENSMUSG00000094282	5.69619	5.18536e-43
AA388235	ENSMUSG00000118084	ENSMUSG00000118084	1.93705	5.52073e-43
Haus4	ENSMUSG00000022177	ENSMUSG00000022177	4.23552	6.00202e-43
Gm11542	ENSMUSG00000085051	ENSMUSG00000085051	-2.5989	7.88487e-43
She	ENSMUSG00000046280	ENSMUSG00000046280	1.45511	8.82972e-43
Cyp4f39	ENSMUSG00000061126	ENSMUSG00000061126	-2.70265	8.89899e-43
Gp9	ENSMUSG00000030054	ENSMUSG00000030054	-2.0978	9.24826e-43
Gm12186	ENSMUSG00000084153	ENSMUSG00000084153	2.18902	1.02938e-42
Gm6831	ENSMUSG00000110639	ENSMUSG00000110639	-1.94098	1.11733e-42
Cyp2f2	ENSMUSG00000052974	ENSMUSG00000052974	-3.61475	1.21319e-42
Cuedc1	ENSMUSG00000018378	ENSMUSG00000018378	-1.13884	1.26339e-42
S1pr4	ENSMUSG00000044199	ENSMUSG00000044199	-1.99345	1.7154e-42
Col11a2	ENSMUSG00000024330	ENSMUSG00000024330	1.58174	2.03313e-42
Rgs5	ENSMUSG00000026678	ENSMUSG00000026678	3.28951	2.12484e-42
Gm16146	ENSMUSG00000089744	ENSMUSG00000089744	-2.08256	2.53257e-42
Ifi44l	ENSMUSG00000039146	ENSMUSG00000039146	-3.45837	2.5697e-42
Erp29	ENSMUSG00000029616	ENSMUSG00000029616	-1.26803	2.88007e-42
Cep55	ENSMUSG00000024989	ENSMUSG00000024989	3.22236	2.98103e-42
Synj2	ENSMUSG00000023805	ENSMUSG00000023805	-1.10765	3.24015e-42
Zfp81	ENSMUSG00000003929	ENSMUSG00000003929	-1.57781	3.89053e-42
Myom1	ENSMUSG00000024049	ENSMUSG00000024049	1.85224	4.3027e-42
P2ry10	ENSMUSG00000050921	ENSMUSG00000050921	4.53339	4.36613e-42
Lemd2	ENSMUSG00000044857	ENSMUSG00000044857	-3.76054	4.7575e-42
Mpnd	ENSMUSG00000003199	ENSMUSG00000003199	2.2114	5.04064e-42
Gm29430	ENSMUSG00000101451	ENSMUSG00000101451	-1.95332	5.70893e-42
Btnl2	ENSMUSG00000024340	ENSMUSG00000024340	-1.57285	5.90748e-42
Slfn1	ENSMUSG00000078763	ENSMUSG00000078763	3.25022	1.01587e-41
Gm48870	ENSMUSG00000113065	ENSMUSG00000113065	-3.63969	1.04051e-41
Slc39a9	ENSMUSG00000048833	ENSMUSG00000048833	-1.67192	1.09509e-41
Gm43482	ENSMUSG00000106757	ENSMUSG00000106757	1.32758	1.11587e-41
Cdh23	ENSMUSG00000012819	ENSMUSG00000012819	1.1883	1.83816e-41
Plxnd1	ENSMUSG00000030123	ENSMUSG00000030123	-1.41863	2.13772e-41
Hnrnpm	ENSMUSG00000059208	ENSMUSG00000059208	2.17472	2.66594e-41
Kif21a	ENSMUSG00000022629	ENSMUSG00000022629	-2.08171	4.8517e-41
Sdhc	ENSMUSG00000058076	ENSMUSG00000058076	2.40209	4.95401e-41
Myl12b	ENSMUSG00000034868	ENSMUSG00000034868	3.4719	5.34113e-41
Gpank1	ENSMUSG00000092417	ENSMUSG00000092417	2.40691	5.50801e-41
Csrnp2	ENSMUSG00000044636	ENSMUSG00000044636	-1.93448	5.50801e-41
Dnah5	ENSMUSG00000022262	ENSMUSG00000022262	-1.99075	6.90991e-41
Scel	ENSMUSG00000022123	ENSMUSG00000022123	-1.86416	6.94307e-41
Slc25a42	ENSMUSG00000002346	ENSMUSG00000002346	-2.02497	7.33809e-41
Six1	ENSMUSG00000051367	ENSMUSG00000051367	-2.88698	7.33809e-41
Ppp1r32	ENSMUSG00000035179	ENSMUSG00000035179	-2.13247	7.66514e-41
Snx10	ENSMUSG00000038301	ENSMUSG00000038301	2.65115	7.97164e-41
Hspb2	ENSMUSG00000038086	ENSMUSG00000038086	-2.22144	9.08796e-41
1700022N22Rik	ENSMUSG00000097523	ENSMUSG00000097523	-1.9342	9.57315e-41
ENSMUSG00000121252	ENSMUSG00000121252	ENSMUSG00000121252	3.23185	1.00215e-40
Serpinb1a	ENSMUSG00000044734	ENSMUSG00000044734	6.19029	1.40125e-40
Gm3764	ENSMUSG00000097156	ENSMUSG00000097156	2.18903	1.58313e-40
Ncald	ENSMUSG00000051359	ENSMUSG00000051359	-1.05273	1.73061e-40
Psg29	ENSMUSG00000023159	ENSMUSG00000023159	-1.70445	1.75975e-40
Serinc2	ENSMUSG00000023232	ENSMUSG00000023232	2.43503	2.1411e-40
Kdm7a	ENSMUSG00000042599	ENSMUSG00000042599	1.65565	2.27394e-40
Cdc25b	ENSMUSG00000027330	ENSMUSG00000027330	-1.45008	2.32252e-40
Gng11	ENSMUSG00000032766	ENSMUSG00000032766	-1.41895	2.93726e-40
Gm16322	ENSMUSG00000087456	ENSMUSG00000087456	-1.42058	3.12548e-40
Isg20l2	ENSMUSG00000048039	ENSMUSG00000048039	3.79873	3.13329e-40
Tmem132a	ENSMUSG00000024736	ENSMUSG00000024736	3.10808	3.61695e-40
Gimap5	ENSMUSG00000043505	ENSMUSG00000043505	2.06747	3.81066e-40
ENSMUSG00000120509	ENSMUSG00000120509	ENSMUSG00000120509	1.46961	3.875e-40
Poc1a	ENSMUSG00000023345	ENSMUSG00000023345	1.87078	4.64051e-40
Galnt18	ENSMUSG00000038296	ENSMUSG00000038296	-1.79175	5.64049e-40
Gsto2	ENSMUSG00000025069	ENSMUSG00000025069	-1.61364	5.64049e-40
Pde6h	ENSMUSG00000064330	ENSMUSG00000064330	2.17065	5.78072e-40
Myo1c	ENSMUSG00000017774	ENSMUSG00000017774	1.77595	5.98035e-40
Zfp872	ENSMUSG00000074472	ENSMUSG00000074472	-1.89769	6.76586e-40
Mecomos	ENSMUSG00000085702	ENSMUSG00000085702	-3.3259	7.82266e-40
Spag8	ENSMUSG00000066196	ENSMUSG00000066196	-2.20481	2.8318e-39
Meiob	ENSMUSG00000024155	ENSMUSG00000024155	-1.5241	3.00608e-39
Spef2	ENSMUSG00000072663	ENSMUSG00000072663	-1.63968	3.14393e-39
Gatc	ENSMUSG00000029536	ENSMUSG00000029536	-2.09378	3.202e-39
Slc16a12	ENSMUSG00000009378	ENSMUSG00000009378	2.19262	3.85339e-39
Pik3ap1	ENSMUSG00000025017	ENSMUSG00000025017	1.71041	4.17578e-39
Gm50340	ENSMUSG00000118100	ENSMUSG00000118100	1.69094	5.40712e-39
Efcab14	ENSMUSG00000034210	ENSMUSG00000034210	-1.37035	6.38781e-39
Rab5b	ENSMUSG00000000711	ENSMUSG00000000711	1.20388	7.6291e-39
Gm37677	ENSMUSG00000103976	ENSMUSG00000103976	-1.65043	7.6291e-39
Spns2	ENSMUSG00000040447	ENSMUSG00000040447	-2.68992	8.94196e-39
Gm47182	ENSMUSG00000111350	ENSMUSG00000111350	4.31045	9.03681e-39
Cypt15	ENSMUSG00000079619	ENSMUSG00000079619	1.35206	1.06883e-38
Ggnbp1	ENSMUSG00000048731	ENSMUSG00000048731	-2.88262	1.07336e-38
Hnf1a	ENSMUSG00000029556	ENSMUSG00000029556	-1.21929	1.09893e-38
Gm53028	ENSMUSG00000116590	ENSMUSG00000116590	2.28602	1.11795e-38
Calhm4	ENSMUSG00000039508	ENSMUSG00000039508	-1.81349	1.24097e-38
Arfgap2	ENSMUSG00000027255	ENSMUSG00000027255	1.95603	1.46317e-38
Snrnp27	ENSMUSG00000001158	ENSMUSG00000001158	1.9007	1.64778e-38
Gm15161	ENSMUSG00000083719	ENSMUSG00000083719	-4.87731	1.65248e-38
Gm41611	ENSMUSG00000117079	ENSMUSG00000117079	2.80193	1.71517e-38
Eppk1	ENSMUSG00000118671	ENSMUSG00000118671	-1.63918	1.90125e-38
Defb45	ENSMUSG00000062124	ENSMUSG00000062124	-2.43328	2.18488e-38
Rhebl1	ENSMUSG00000023755	ENSMUSG00000023755	-2.68534	2.35559e-38
Uso1	ENSMUSG00000029407	ENSMUSG00000029407	2.33107	2.42167e-38
Ccdc83	ENSMUSG00000030617	ENSMUSG00000030617	-2.22482	2.8514e-38
Rpn2	ENSMUSG00000027642	ENSMUSG00000027642	1.92662	3.75917e-38
Slc7a2	ENSMUSG00000031596	ENSMUSG00000031596	1.287	3.99604e-38
Gm20522	ENSMUSG00000092241	ENSMUSG00000092241	2.66836	4.01461e-38
Fyb	ENSMUSG00000022148	ENSMUSG00000022148	1.96061	4.09812e-38
Gm47164	ENSMUSG00000112622	ENSMUSG00000112622	-2.31702	4.1736e-38
Commd6	ENSMUSG00000075486	ENSMUSG00000075486	2.27045	4.20702e-38
Olfr1341	ENSMUSG00000046790	ENSMUSG00000046790	-2.42192	4.39111e-38
Mrpl4	ENSMUSG00000003299	ENSMUSG00000003299	1.77917	4.7159e-38
Atf5	ENSMUSG00000038539	ENSMUSG00000038539	-2.98916	4.84213e-38
Itpkb	ENSMUSG00000038855	ENSMUSG00000038855	-1.11305	5.05036e-38
Brd8	ENSMUSG00000003778	ENSMUSG00000003778	2.73611	5.78622e-38
Sptlc2	ENSMUSG00000021036	ENSMUSG00000021036	1.2494	6.52835e-38
Cd72	ENSMUSG00000028459	ENSMUSG00000028459	2.24272	7.51569e-38
Gm48089	ENSMUSG00000112544	ENSMUSG00000112544	-1.44938	7.88035e-38
Olfr427	ENSMUSG00000059371	ENSMUSG00000059371	1.55965	1.01408e-37
Grk1	ENSMUSG00000031450	ENSMUSG00000031450	-1.77574	1.03255e-37
ENSMUSG00000120201	ENSMUSG00000120201	ENSMUSG00000120201	-1.84368	1.12e-37
Mob4	ENSMUSG00000025979	ENSMUSG00000025979	-1.97505	1.13691e-37
Lrrc45	ENSMUSG00000025145	ENSMUSG00000025145	-1.23259	1.15064e-37
Capsl	ENSMUSG00000039676	ENSMUSG00000039676	-1.87622	1.77412e-37
Dgkg	ENSMUSG00000022861	ENSMUSG00000022861	-1.74576	2.02529e-37
Ppp1r14b	ENSMUSG00000056612	ENSMUSG00000056612	-1.75592	2.07171e-37
Gm47181	ENSMUSG00000111733	ENSMUSG00000111733	2.97461	2.43767e-37
Ifi35	ENSMUSG00000010358	ENSMUSG00000010358	-3.77558	2.54444e-37
Gm34589	ENSMUSG00000115816	ENSMUSG00000115816	2.46138	2.63113e-37
Myh15	ENSMUSG00000092009	ENSMUSG00000092009	1.80297	3.20194e-37
Mmp28	ENSMUSG00000020682	ENSMUSG00000020682	1.57379	3.22342e-37
Spint2	ENSMUSG00000074227	ENSMUSG00000074227	1.8278	3.2489e-37
Gm4248	ENSMUSG00000105051	ENSMUSG00000105051	-2.38453	3.41081e-37
Zfp410	ENSMUSG00000042472	ENSMUSG00000042472	-1.32443	4.29722e-37
Gm39326	ENSMUSG00000110773	ENSMUSG00000110773	-1.70159	5.07135e-37
Myo15	ENSMUSG00000042678	ENSMUSG00000042678	-1.53133	5.93738e-37
Gm23442	ENSMUSG00000064853	ENSMUSG00000064853	2.61557	6.45319e-37
Tex9	ENSMUSG00000090626	ENSMUSG00000090626	-1.24462	6.62469e-37
Aldh1a7	ENSMUSG00000024747	ENSMUSG00000024747	-1.90995	7.01258e-37
Zfp367	ENSMUSG00000044934	ENSMUSG00000044934	-1.34656	7.48261e-37
Pcsk5	ENSMUSG00000024713	ENSMUSG00000024713	-2.14898	7.48306e-37
Bcl7a	ENSMUSG00000029438	ENSMUSG00000029438	-1.3187	9.87024e-37
Vsir	ENSMUSG00000020101	ENSMUSG00000020101	-1.61653	1.01191e-36
Gm26665	ENSMUSG00000097196	ENSMUSG00000097196	-1.44769	1.09436e-36
Pald1	ENSMUSG00000020092	ENSMUSG00000020092	-2.4398	1.2122e-36
Acap2	ENSMUSG00000049076	ENSMUSG00000049076	-1.56654	1.64069e-36
Fancm	ENSMUSG00000055884	ENSMUSG00000055884	3.15738	1.82585e-36
Pfdn5	ENSMUSG00000001289	ENSMUSG00000001289	-1.39787	1.98686e-36
Gm33280	ENSMUSG00000102202	ENSMUSG00000102202	1.63137	2.05018e-36
Pabpc1	ENSMUSG00000022283	ENSMUSG00000022283	0.661304	2.16908e-36
Lzts2	ENSMUSG00000035342	ENSMUSG00000035342	-1.506	2.63475e-36
Gm45843	ENSMUSG00000110607	ENSMUSG00000110607	-1.25816	2.78009e-36
Mpzl3	ENSMUSG00000070305	ENSMUSG00000070305	1.79174	2.81754e-36
Tas1r1	ENSMUSG00000028950	ENSMUSG00000028950	-1.63233	2.85485e-36
Plekha4	ENSMUSG00000040428	ENSMUSG00000040428	-2.24837	3.66524e-36
Eci1	ENSMUSG00000024132	ENSMUSG00000024132	-1.85137	3.77631e-36
Mvp	ENSMUSG00000030681	ENSMUSG00000030681	1.45113	3.99087e-36
Elk4	ENSMUSG00000026436	ENSMUSG00000026436	-1.50496	4.17083e-36
Sspo	ENSMUSG00000029797	ENSMUSG00000029797	-0.991951	4.17083e-36
Foxn3	ENSMUSG00000033713	ENSMUSG00000033713	-2.08971	4.78251e-36
Acbd5	ENSMUSG00000026781	ENSMUSG00000026781	1.33644	5.17354e-36
Upk3bl	ENSMUSG00000006143	ENSMUSG00000006143	2.34023	5.79735e-36
Ccna2	ENSMUSG00000027715	ENSMUSG00000027715	-2.51343	6.15006e-36
Gm44077	ENSMUSG00000108244	ENSMUSG00000108244	1.23576	9.98672e-36
Gm44506	ENSMUSG00000108773	ENSMUSG00000108773	1.65079	9.99009e-36
Scara3	ENSMUSG00000034463	ENSMUSG00000034463	1.65262	1.12602e-35
Cryab	ENSMUSG00000032060	ENSMUSG00000032060	-1.87252	1.18366e-35
Fam166b	ENSMUSG00000042788	ENSMUSG00000042788	-2.2462	1.44935e-35
Fam83e	ENSMUSG00000054161	ENSMUSG00000054161	-1.8065	1.59545e-35
Lhpp	ENSMUSG00000030946	ENSMUSG00000030946	-2.06151	1.60148e-35
Kcnc3	ENSMUSG00000062785	ENSMUSG00000062785	-1.21403	1.682e-35
Catsperg1	ENSMUSG00000049676	ENSMUSG00000049676	1.20154	1.69786e-35
Gm53041	ENSMUSG00000118619	ENSMUSG00000118619	-1.6198	2.15466e-35
Xylt2	ENSMUSG00000020868	ENSMUSG00000020868	-1.2712	2.26307e-35
Gm10097	ENSMUSG00000096553	ENSMUSG00000096553	-1.53573	2.35304e-35
Tlk1	ENSMUSG00000041997	ENSMUSG00000041997	-2.338	2.58427e-35
Gtf2f1	ENSMUSG00000002658	ENSMUSG00000002658	2.03203	2.64589e-35
Klf3	ENSMUSG00000029178	ENSMUSG00000029178	-2.3619	4.65259e-35
Gm10238	ENSMUSG00000068348	ENSMUSG00000068348	2.55462	4.80147e-35
Prep	ENSMUSG00000019849	ENSMUSG00000019849	-3.17881	5.92514e-35
Cfap54	ENSMUSG00000020014	ENSMUSG00000020014	-2.18168	6.03465e-35
Btnl6	ENSMUSG00000092618	ENSMUSG00000092618	1.80645	6.86538e-35
ENSMUSG00000120817	ENSMUSG00000120817	ENSMUSG00000120817	1.87669	7.27849e-35
Adgrl1	ENSMUSG00000013033	ENSMUSG00000013033	-1.20618	8.13236e-35
Mrpl51	ENSMUSG00000030335	ENSMUSG00000030335	1.60156	8.31242e-35
Arhgap40	ENSMUSG00000074625	ENSMUSG00000074625	-2.15643	1.15676e-34
Hoxa3	ENSMUSG00000079560	ENSMUSG00000079560	-1.83177	1.37534e-34
Jak2	ENSMUSG00000024789	ENSMUSG00000024789	1.86043	1.38919e-34
Entpd2	ENSMUSG00000015085	ENSMUSG00000015085	-2.60891	1.39125e-34
Samd9l	ENSMUSG00000047735	ENSMUSG00000047735	0.996513	1.47187e-34
Gpnmb	ENSMUSG00000029816	ENSMUSG00000029816	4.42489	1.80888e-34
Phf11c	ENSMUSG00000091144	ENSMUSG00000091144	-2.8632	1.83198e-34
Gpd1	ENSMUSG00000023019	ENSMUSG00000023019	1.74431	1.99689e-34
Luzp1	ENSMUSG00000001089	ENSMUSG00000001089	-2.01159	2.10181e-34
Gm45075	ENSMUSG00000109436	ENSMUSG00000109436	-1.98134	2.12236e-34
Rpl30-ps1	ENSMUSG00000057696	ENSMUSG00000057696	2.16459	2.15904e-34
Olfr858-ps1	ENSMUSG00000110578	ENSMUSG00000110578	-1.44447	3.2259e-34
Gm15653	ENSMUSG00000082039	ENSMUSG00000082039	-1.1541	4.20498e-34
Hmgb1	ENSMUSG00000066551	ENSMUSG00000066551	-2.02413	4.4545e-34
Lrig1	ENSMUSG00000030029	ENSMUSG00000030029	-1.7209	4.6015e-34
Dgke	ENSMUSG00000000276	ENSMUSG00000000276	0.967495	4.69165e-34
Palld	ENSMUSG00000058056	ENSMUSG00000058056	2.21929	4.778e-34
Trmt2a	ENSMUSG00000022721	ENSMUSG00000022721	-1.30537	5.36611e-34
Lipa	ENSMUSG00000024781	ENSMUSG00000024781	1.90598	5.84532e-34
Slc6a5	ENSMUSG00000039728	ENSMUSG00000039728	-1.43322	6.42461e-34
Dip2c	ENSMUSG00000048264	ENSMUSG00000048264	-1.29925	6.45696e-34
Gm42671	ENSMUSG00000105460	ENSMUSG00000105460	-1.11725	6.8085e-34
Map3k14	ENSMUSG00000020941	ENSMUSG00000020941	-1.36572	7.02233e-34
Gm6818	ENSMUSG00000102073	ENSMUSG00000102073	2.07653	7.2051e-34
ENSMUSG00000119991	ENSMUSG00000119991	ENSMUSG00000119991	-1.39819	7.20958e-34
Dalrd3	ENSMUSG00000019039	ENSMUSG00000019039	-2.29668	7.50664e-34
Adrb1	ENSMUSG00000035283	ENSMUSG00000035283	-2.62843	8.50752e-34
Defa43	ENSMUSG00000079113	ENSMUSG00000079113	-2.44295	8.85404e-34
2410003L11Rik	ENSMUSG00000085860	ENSMUSG00000085860	-1.50271	9.89056e-34
Fam13a	ENSMUSG00000037709	ENSMUSG00000037709	-1.63092	1.08185e-33
Scnn1a	ENSMUSG00000030340	ENSMUSG00000030340	1.12725	1.11179e-33
Gm11497	ENSMUSG00000086919	ENSMUSG00000086919	1.22939	1.16069e-33
Gm47467	ENSMUSG00000113019	ENSMUSG00000113019	2.31555	1.2505e-33
Tgtp2	ENSMUSG00000078921	ENSMUSG00000078921	2.68418	1.25813e-33
Psmd6	ENSMUSG00000021737	ENSMUSG00000021737	-2.92655	1.29289e-33
Gch1	ENSMUSG00000037580	ENSMUSG00000037580	2.74901	1.29611e-33
Btnl5-ps	ENSMUSG00000073420	ENSMUSG00000073420	-1.89058	1.32058e-33
Crispld2	ENSMUSG00000031825	ENSMUSG00000031825	1.27921	1.37893e-33
Ptgis	ENSMUSG00000017969	ENSMUSG00000017969	1.08321	1.46366e-33
Irf5	ENSMUSG00000029771	ENSMUSG00000029771	1.20163	1.6773e-33
Ncam1	ENSMUSG00000039542	ENSMUSG00000039542	-1.41571	1.92745e-33
Sf1	ENSMUSG00000024949	ENSMUSG00000024949	-1.73656	2.11708e-33
Parp11	ENSMUSG00000037997	ENSMUSG00000037997	2.55788	2.23978e-33
Gm12059	ENSMUSG00000085665	ENSMUSG00000085665	-1.99114	2.44652e-33
Set	ENSMUSG00000054766	ENSMUSG00000054766	-1.31623	2.5101e-33
Asb7	ENSMUSG00000030509	ENSMUSG00000030509	1.43466	2.70671e-33
Defa28	ENSMUSG00000074434	ENSMUSG00000074434	-2.86128	2.94473e-33
ENSMUSG00000121098	ENSMUSG00000121098	ENSMUSG00000121098	3.75785	4.00608e-33
Mfrp	ENSMUSG00000034739	ENSMUSG00000034739	4.92718	4.37594e-33
Anapc7	ENSMUSG00000029466	ENSMUSG00000029466	-1.29914	4.87652e-33
ENSMUSG00000120606	ENSMUSG00000120606	ENSMUSG00000120606	-1.23745	4.90623e-33
Camk1d	ENSMUSG00000039145	ENSMUSG00000039145	2.05432	5.06428e-33
Pira1	ENSMUSG00000081665	ENSMUSG00000081665	2.54584	5.78081e-33
Hoxaas3	ENSMUSG00000085696	ENSMUSG00000085696	-1.31189	5.82712e-33
Morrbid	ENSMUSG00000074813	ENSMUSG00000074813	1.20618	5.83693e-33
Tmem131l	ENSMUSG00000033767	ENSMUSG00000033767	1.69106	5.99918e-33
Arf2	ENSMUSG00000062421	ENSMUSG00000062421	1.6313	6.74176e-33
Foxp2	ENSMUSG00000029563	ENSMUSG00000029563	-1.50759	6.88269e-33
Cbr4	ENSMUSG00000031641	ENSMUSG00000031641	2.88264	6.89262e-33
Mapk8ip3	ENSMUSG00000024163	ENSMUSG00000024163	1.73055	7.95003e-33
Krt36	ENSMUSG00000020916	ENSMUSG00000020916	-3.00145	7.98755e-33
Gm24593	ENSMUSG00000084456	ENSMUSG00000084456	-1.3597	8.20742e-33
2810429I04Rik	ENSMUSG00000097709	ENSMUSG00000097709	1.07145	8.81795e-33
A530001N23Rik	ENSMUSG00000114452	ENSMUSG00000114452	-2.4598	9.14463e-33
Trim14	ENSMUSG00000039853	ENSMUSG00000039853	1.11835	9.41675e-33
Dcst1	ENSMUSG00000042672	ENSMUSG00000042672	-1.68727	9.53585e-33
Clec4e	ENSMUSG00000030142	ENSMUSG00000030142	3.07903	9.53585e-33
Ubtfl1	ENSMUSG00000074502	ENSMUSG00000074502	-1.40212	9.60642e-33
Olfr56	ENSMUSG00000040328	ENSMUSG00000040328	1.11665	1.20289e-32
D5Ertd579e	ENSMUSG00000029190	ENSMUSG00000029190	1.88788	1.22363e-32
Ddx58	ENSMUSG00000040296	ENSMUSG00000040296	0.99799	1.22844e-32
Chchd7	ENSMUSG00000042198	ENSMUSG00000042198	-1.43404	1.23413e-32
Ifi27	ENSMUSG00000064215	ENSMUSG00000064215	-1.49142	1.39964e-32
Gm43571	ENSMUSG00000106110	ENSMUSG00000106110	-1.43019	1.45489e-32
Col5a2	ENSMUSG00000026042	ENSMUSG00000026042	2.21554	1.57615e-32
Gdpd1	ENSMUSG00000061666	ENSMUSG00000061666	-1.95249	1.681e-32
Myo1g	ENSMUSG00000020437	ENSMUSG00000020437	-1.05976	1.72057e-32
Rnf111	ENSMUSG00000032217	ENSMUSG00000032217	1.07321	1.79614e-32
Cit	ENSMUSG00000029516	ENSMUSG00000029516	-1.05911	2.05945e-32
0610009E02Rik	ENSMUSG00000086714	ENSMUSG00000086714	-1.74038	3.00106e-32
Usp2	ENSMUSG00000032010	ENSMUSG00000032010	3.13619	3.17504e-32
Gm51802	ENSMUSG00000120321	ENSMUSG00000120321	-2.19025	3.9038e-32
A530058N18Rik ENSMUSG00000087694	ENSMUSG00000087694	ENSMUSG00000087694	3.39153	4.99293e-32
Gm37780	ENSMUSG00000102691	ENSMUSG00000102691	-2.66542	6.00179e-32
Ogt	ENSMUSG00000034160	ENSMUSG00000034160	1.9151	7.07652e-32
Zbtb39	ENSMUSG00000044617	ENSMUSG00000044617	2.11704	7.51042e-32
Exosc5	ENSMUSG00000061286	ENSMUSG00000061286	-1.15248	8.73501e-32
4930417O13Rik	ENSMUSG00000108129	ENSMUSG00000108129	-1.2058	1.03975e-31
Arhgef38	ENSMUSG00000040969	ENSMUSG00000040969	-1.5169	1.3162e-31
Blvra	ENSMUSG00000001999	ENSMUSG00000001999	1.4493	1.3558e-31
Cfap100	ENSMUSG00000048794	ENSMUSG00000048794	-1.60348	1.95821e-31
Camk2g	ENSMUSG00000021820	ENSMUSG00000021820	1.17007	2.09293e-31
Cttnbp2	ENSMUSG00000000416	ENSMUSG00000000416	-2.03552	2.13033e-31
Gm45293	ENSMUSG00000110325	ENSMUSG00000110325	-1.66135	2.33007e-31
Csgalnact2	ENSMUSG00000042042	ENSMUSG00000042042	-1.40173	2.96174e-31
Rp31-ps19	ENSMUSG00000097529	ENSMUSG00000097529	-1.36417	3.27283e-31
Gzmb	ENSMUSG00000015437	ENSMUSG00000015437	7.3664	3.30224e-31
Mir1198	ENSMUSG00000080645	ENSMUSG00000080645	-3.18768	3.32332e-31
Klrc2	ENSMUSG00000052736	ENSMUSG00000052736	1.70887	4.22026e-31
Gprc5c	ENSMUSG00000051043	ENSMUSG00000051043	-2.00502	4.44734e-31
Stox1	ENSMUSG00000036923	ENSMUSG00000036923	1.34104	4.5412e-31
Gm18537	ENSMUSG00000108484	ENSMUSG00000108484	-1.68116	4.86908e-31
Slc43a3	ENSMUSG00000027074	ENSMUSG00000027074	1.10799	4.91188e-31
Dtl	ENSMUSG00000037474	ENSMUSG00000037474	-1.53116	5.25835e-31
Atg16l1	ENSMUSG00000026289	ENSMUSG00000026289	1.00881	5.43604e-31
Gpr182	ENSMUSG00000058396	ENSMUSG00000058396	1.90403	5.43952e-31
Gm49425	ENSMUSG00000116336	ENSMUSG00000116336	1.40753	5.75117e-31
Map3k1	ENSMUSG00000021754	ENSMUSG00000021754	1.73612	6.0042e-31
Itga2	ENSMUSG00000015533	ENSMUSG00000015533	1.71131	6.10058e-31
Gm1627	ENSMUSG00000100987	ENSMUSG00000100987	-3.77299	6.10058e-31
Hspg2	ENSMUSG00000028763	ENSMUSG00000028763	-1.70278	6.48891e-31
Sidt2	ENSMUSG00000034908	ENSMUSG00000034908	-0.823202	6.67008e-31
Hdc	ENSMUSG00000027360	ENSMUSG00000027360	2.78618	7.68644e-31
Acpp	ENSMUSG00000032561	ENSMUSG00000032561	1.07105	7.73994e-31
Gm8098	ENSMUSG00000073073	ENSMUSG00000073073	-2.78145	9.42487e-31
Nab2	ENSMUSG00000025402	ENSMUSG00000025402	-1.06379	9.79878e-31
Gtpbp10	ENSMUSG00000040464	ENSMUSG00000040464	-1.41216	9.92884e-31
L1cam	ENSMUSG00000031391	ENSMUSG00000031391	-1.48533	9.92884e-31
Tmem50b	ENSMUSG00000022964	ENSMUSG00000022964	1.00771	1.26629e-30
Trim26	ENSMUSG00000024457	ENSMUSG00000024457	5.87045	1.35152e-30
Rcor3	ENSMUSG00000037395	ENSMUSG00000037395	-1.30857	1.69501e-30
Gm37558	ENSMUSG00000103094	ENSMUSG00000103094	1.09754	1.87661e-30
Sox8	ENSMUSG00000024176	ENSMUSG00000024176	-1.44989	1.89956e-30
Snrpc	ENSMUSG00000024217	ENSMUSG00000024217	-0.952583	1.99579e-30
Ccdc42os	ENSMUSG00000085937	ENSMUSG00000085937	2.77973	2.01986e-30
5830487J09Rik	ENSMUSG00000104830	ENSMUSG00000104830	-1.76002	2.27074e-30
Cd244a	ENSMUSG00000004709	ENSMUSG00000004709	1.16205	2.27774e-30
Herc6	ENSMUSG00000029798	ENSMUSG00000029798	2.32881	2.37182e-30
Sun2	ENSMUSG00000042524	ENSMUSG00000042524	-1.91301	2.37406e-30
Acin1	ENSMUSG00000022185	ENSMUSG00000022185	-0.763056	2.41423e-30
Dab2	ENSMUSG00000022150	ENSMUSG00000022150	2.5085	2.9947e-30
Adgrg3	ENSMUSG00000060470	ENSMUSG00000060470	1.5805	3.67759e-30
Fgfr3	ENSMUSG00000054252	ENSMUSG00000054252	1.30241	3.88777e-30
Smkr-ps	ENSMUSG00000045709	ENSMUSG00000045709	-2.76034	3.96895e-30
Prss42	ENSMUSG00000044664	ENSMUSG00000044664	1.16035	4.23931e-30
Olfr60	ENSMUSG00000060112	ENSMUSG00000060112	-1.82944	4.79542e-30
ENSMUSG00002075984	ENSMUSG00002075984	ENSMUSG00002075984	2.68636	4.92372e-30
Mfsd2a	ENSMUSG00000028655	ENSMUSG00000028655	1.42028	5.29827e-30
Myof	ENSMUSG00000048612	ENSMUSG00000048612	0.866981	5.40099e-30
Car7	ENSMUSG00000031883	ENSMUSG00000031883	-1.51988	6.5228e-30
Bok	ENSMUSG00000026278	ENSMUSG00000026278	-1.165	6.88779e-30
Rimkla	ENSMUSG00000048899	ENSMUSG00000048899	-1.85053	7.16504e-30
ENSMUSG00000121154	ENSMUSG00000121154	ENSMUSG00000121154	-1.39045	7.36353e-30
Osgin1	ENSMUSG00000074063	ENSMUSG00000074063	-1.23995	7.51868e-30
Stxbp5l	ENSMUSG00000022829	ENSMUSG00000022829	1.44823	7.69371e-30
Cstdc2	ENSMUSG00000027446	ENSMUSG00000027446	-1.41743	7.69371e-30
Ripor2	ENSMUSG00000036006	ENSMUSG00000036006	-1.453	7.85733e-30
Tspan12	ENSMUSG00000029669	ENSMUSG00000029669	-1.20048	8.63847e-30
Gm13397	ENSMUSG00000083335	ENSMUSG00000083335	1.23559	9.26917e-30
Cep43	ENSMUSG00000069135	ENSMUSG00000069135	-2.2473	9.49877e-30
Ttll3	ENSMUSG00000030276	ENSMUSG00000030276	0.804997	9.82069e-30
Abhd16a	ENSMUSG00000007036	ENSMUSG00000007036	1.8248	1.03198e-29
Cmbl	ENSMUSG00000022235	ENSMUSG00000022235	-1.96375	1.04788e-29
Gm3164	ENSMUSG00000091418	ENSMUSG00000091418	-1.66809	1.06467e-29
Cuzd1	ENSMUSG00000040205	ENSMUSG00000040205	-0.868575	1.08006e-29
Gm14291	ENSMUSG00000086098	ENSMUSG00000086098	1.9332	1.17818e-29
Stap2	ENSMUSG00000038781	ENSMUSG00000038781	2.98306	1.22739e-29
1110032A03Rik	ENSMUSG00000037971	ENSMUSG00000037971	-2.24582	1.3864e-29
Gm43435	ENSMUSG00000105810	ENSMUSG00000105810	-1.88836	1.41185e-29
Adgrf5	ENSMUSG00000056492	ENSMUSG00000056492	-1.80843	1.41313e-29
Il18r1	ENSMUSG00000026070	ENSMUSG00000026070	2.44483	1.45921e-29
Sdhd	ENSMUSG00000000171	ENSMUSG00000000171	-1.70386	1.57792e-29
Ldb1	ENSMUSG00000025223	ENSMUSG00000025223	-1.23262	1.64569e-29
Atp8b3	ENSMUSG00000003341	ENSMUSG00000003341	-2.59925	1.66565e-29
Kdelr1	ENSMUSG00000002778	ENSMUSG00000002778	-1.42363	1.71459e-29
Doc2b	ENSMUSG00000020848	ENSMUSG00000020848	1.41086	1.76858e-29
Kcnh7	ENSMUSG00000059742	ENSMUSG00000059742	1.74379	2.11995e-29
Gm48709	ENSMUSG00000113079	ENSMUSG00000113079	1.89846	2.12328e-29
Chil4	ENSMUSG00000063779	ENSMUSG00000063779	-2.03936	2.27307e-29
Gm37120	ENSMUSG00000103966	ENSMUSG00000103966	-1.14447	2.54516e-29
Gm5809	ENSMUSG00000043870	ENSMUSG00000043870	-1.90712	2.80447e-29
Lgi3	ENSMUSG00000033595	ENSMUSG00000033595	1.38869	2.92901e-29
Vwa1	ENSMUSG00000042116	ENSMUSG00000042116	-0.841388	2.95186e-29
Lmf1	ENSMUSG00000002279	ENSMUSG00000002279	-0.990783	3.00626e-29
Dock4	ENSMUSG00000035954	ENSMUSG00000035954	-0.779383	3.05604e-29
Sdr9c7	ENSMUSG00000040127	ENSMUSG00000040127	-1.4095	3.53098e-29
Lcn10	ENSMUSG00000047356	ENSMUSG00000047356	-1.28961	3.87036e-29
Polr2g	ENSMUSG00000071662	ENSMUSG00000071662	-1.47055	5.68974e-29
Gm35339	ENSMUSG00000109179	ENSMUSG00000109179	0.959107	5.9693e-29
Casd1	ENSMUSG00000015189	ENSMUSG00000015189	-0.881336	6.275e-29
Vax2os	ENSMUSG00000085794	ENSMUSG00000085794	-3.99113	6.34998e-29
Dnajc13	ENSMUSG00000032560	ENSMUSG00000032560	-0.912469	6.35441e-29
Ednra	ENSMUSG00000031616	ENSMUSG00000031616	-2.78238	6.35441e-29
Morc2a	ENSMUSG00000034543	ENSMUSG00000034543	-1.29414	6.50298e-29
Aip	ENSMUSG00000024847	ENSMUSG00000024847	-1.56329	6.50671e-29
Nop14	ENSMUSG00000036693	ENSMUSG00000036693	2.21946	7.18723e-29
Eif2b1	ENSMUSG00000029388	ENSMUSG00000029388	1.40544	8.03422e-29
Reck	ENSMUSG00000028476	ENSMUSG00000028476	-1.03419	8.15968e-29
ENSMUSG00000120438	ENSMUSG00000120438	ENSMUSG00000120438	-2.94866	1.03816e-28
Atp6v0a1	ENSMUSG00000019302	ENSMUSG00000019302	1.49105	1.07204e-28
Plxdc2	ENSMUSG00000026748	ENSMUSG00000026748	-1.58674	1.09534e-28
Scarb2	ENSMUSG00000029426	ENSMUSG00000029426	-2.08862	1.10719e-28
Kics2	ENSMUSG00000053684	ENSMUSG00000053684	-1.22668	1.1135e-28
Abca15	ENSMUSG00000054746	ENSMUSG00000054746	-2.13215	1.1605e-28
Ankdd1a	ENSMUSG00000066510	ENSMUSG00000066510	-1.38072	1.20516e-28
Cdh6	ENSMUSG00000039385	ENSMUSG00000039385	-2.20099	1.20851e-28
Gm23411	ENSMUSG00000119457	ENSMUSG00000119457	-2.10036	1.26879e-28
Hadha	ENSMUSG00000025745	ENSMUSG00000025745	-2.29424	1.2894e-28
Egr3	ENSMUSG00000033730	ENSMUSG00000033730	2.60296	1.31884e-28
Snapc4	ENSMUSG00000036281	ENSMUSG00000036281	-1.96243	1.44084e-28
1700122O11Rik	ENSMUSG00000094928	ENSMUSG00000094928	3.26519	1.44679e-28
Gm6336	ENSMUSG00000118400	ENSMUSG00000118400	0.99033	1.53795e-28
Bak1	ENSMUSG00000057789	ENSMUSG00000057789	-2.90293	1.56508e-28
Yars	ENSMUSG00000028811	ENSMUSG00000028811	1.58163	1.62343e-28
Dennd2a	ENSMUSG00000038456	ENSMUSG00000038456	-1.28769	1.73832e-28
Mir449b	ENSMUSG00000078027	ENSMUSG00000078027	5.16128	1.77036e-28
Traj16	ENSMUSG00000076913	ENSMUSG00000076913	1.04732	1.84273e-28
Igfals	ENSMUSG00000046070	ENSMUSG00000046070	-1.34119	1.94358e-28
Gm867	ENSMUSG00000050157	ENSMUSG00000050157	-1.35927	2.05405e-28
Pgap4	ENSMUSG00000039611	ENSMUSG00000039611	-1.22346	2.06176e-28
Anks1	ENSMUSG00000024219	ENSMUSG00000024219	-1.15254	2.51573e-28
Galnt6os	ENSMUSG00000090062	ENSMUSG00000090062	-1.63887	2.56995e-28
Olfr565-ps1	ENSMUSG00000109596	ENSMUSG00000109596	1.31007	2.5877e-28
Prcp	ENSMUSG00000061119	ENSMUSG00000061119	-1.42302	2.79829e-28
Phyhd1	ENSMUSG00000079484	ENSMUSG00000079484	-2.30894	2.91925e-28
Gpam	ENSMUSG00000024978	ENSMUSG00000024978	-0.981499	2.96848e-28
Syt5	ENSMUSG00000004961	ENSMUSG00000004961	-2.37156	3.10481e-28
Nisch	ENSMUSG00000021910	ENSMUSG00000021910	-2.27676	3.23308e-28
Gm48888	ENSMUSG00000113355	ENSMUSG00000113355	-0.886052	3.27162e-28
Neurl3	ENSMUSG00000047180	ENSMUSG00000047180	2.11868	3.36509e-28
Amph	ENSMUSG00000021314	ENSMUSG00000021314	2.7373	3.70929e-28
Arl6ip6	ENSMUSG00000026960	ENSMUSG00000026960	2.08739	4.53053e-28
Olfr923	ENSMUSG00000044798	ENSMUSG00000044798	0.971012	5.11947e-28
Fam227a	ENSMUSG00000042564	ENSMUSG00000042564	-0.928074	5.1512e-28
Ccdc105	ENSMUSG00000078442	ENSMUSG00000078442	-1.22272	5.18074e-28
Dars	ENSMUSG00000026356	ENSMUSG00000026356	1.87542	5.21279e-28
Limch1	ENSMUSG00000037736	ENSMUSG00000037736	-1.01981	5.98865e-28
Ddx41	ENSMUSG00000021494	ENSMUSG00000021494	-0.986582	6.37168e-28
Dennd5a	ENSMUSG00000035901	ENSMUSG00000035901	-1.15452	6.53659e-28
Bcl2l11	ENSMUSG00000027381	ENSMUSG00000027381	-2.34115	6.63607e-28
AI662270	ENSMUSG00000087107	ENSMUSG00000087107	2.51849	7.34354e-28
Gm32441	ENSMUSG00000117890	ENSMUSG00000117890	-2.76437	7.83364e-28
Iah1	ENSMUSG00000062054	ENSMUSG00000062054	1.88985	8.08506e-28
Gpha2	ENSMUSG00000024784	ENSMUSG00000024784	1.2462	8.22755e-28
Gm49877	ENSMUSG00000117228	ENSMUSG00000117228	3.19655	9.25763e-28
Cmtm7	ENSMUSG00000032436	ENSMUSG00000032436	-1.49021	9.5511e-28
Dusp3	ENSMUSG00000003518	ENSMUSG00000003518	-2.04178	9.87012e-28
Rtn4rl2	ENSMUSG00000050896	ENSMUSG00000050896	2.13932	1.0324e-27
Gm32391	ENSMUSG00000104011	ENSMUSG00000104011	-1.32133	1.18217e-27
Gm5922	ENSMUSG00000111028	ENSMUSG00000111028	-1.73263	1.18217e-27
Xlr4b	ENSMUSG00000067768	ENSMUSG00000067768	-1.79198	1.18541e-27
Pigs	ENSMUSG00000041958	ENSMUSG00000041958	1.18143	1.25926e-27
Wnt2	ENSMUSG00000010797	ENSMUSG00000010797	-1.36822	1.29102e-27
Gm6293	ENSMUSG00000051133	ENSMUSG00000051133	2.11687	1.33332e-27
Dlgap4	ENSMUSG00000061689	ENSMUSG00000061689	-1.10288	1.33695e-27
A530010L16Rik	ENSMUSG00000110682	ENSMUSG00000110682	1.33469	1.39753e-27
Gm44053	ENSMUSG00000108137	ENSMUSG00000108137	1.15307	1.43648e-27
Tmem107	ENSMUSG00000020895	ENSMUSG00000020895	-2.0077	1.54606e-27
Odad2	ENSMUSG00000061802	ENSMUSG00000061802	-1.9146	1.55607e-27
Litaf	ENSMUSG00000022500	ENSMUSG00000022500	2.19694	1.56832e-27
Alpk2	ENSMUSG00000032845	ENSMUSG00000032845	1.996	1.58293e-27
Hmga1b	ENSMUSG00000078249	ENSMUSG00000078249	-1.5844	1.8428e-27
Uqcr11	ENSMUSG00000020163	ENSMUSG00000020163	-1.14154	1.98345e-27
Nt5c3b	ENSMUSG00000017176	ENSMUSG00000017176	-1.09553	2.01042e-27
4930579G18Rik	ENSMUSG00000040840	ENSMUSG00000040840	-1.33259	2.02343e-27
Rcan3	ENSMUSG00000059713	ENSMUSG00000059713	3.19033	2.06895e-27
Gtf3c5	ENSMUSG00000026816	ENSMUSG00000026816	-1.56084	2.39226e-27
Zmym4	ENSMUSG00000042446	ENSMUSG00000042446	1.08787	2.4421e-27
Zcchc4	ENSMUSG00000029179	ENSMUSG00000029179	-2.61418	2.46473e-27
Camk2d	ENSMUSG00000053819	ENSMUSG00000053819	1.42762	2.46985e-27
Cfap126	ENSMUSG00000026649	ENSMUSG00000026649	6.43642	2.61949e-27
Tulp3	ENSMUSG00000001521	ENSMUSG00000001521	-1.38625	2.70524e-27
P3h3	ENSMUSG00000023191	ENSMUSG00000023191	0.91237	2.7471e-27
Dapk3	ENSMUSG00000034974	ENSMUSG00000034974	-1.53022	2.86472e-27
Cep126	ENSMUSG00000040729	ENSMUSG00000040729	-1.52107	2.99023e-27
Gm45930	ENSMUSG00000113681	ENSMUSG00000113681	-2.5058	3.00966e-27
Cfap299	ENSMUSG00000057816	ENSMUSG00000057816	-3.28352	3.09228e-27
Prxl2b	ENSMUSG00000029059	ENSMUSG00000029059	-1.87686	3.13621e-27
Gm47577	ENSMUSG00000114294	ENSMUSG00000114294	-1.30322	3.55396e-27
Tbkbp1	ENSMUSG00000038517	ENSMUSG00000038517	-1.28269	3.87639e-27
4921507G05Rik	ENSMUSG00000097650	ENSMUSG00000097650	-1.91659	4.43088e-27
4933421A08Rik	ENSMUSG00000086443	ENSMUSG00000086443	1.24559	4.83744e-27
Bach2os	ENSMUSG00000086150	ENSMUSG00000086150	3.21964	4.89232e-27
Elavl3	ENSMUSG00000003410	ENSMUSG00000003410	-1.04258	5.15175e-27
Il4i1	ENSMUSG00000074141	ENSMUSG00000074141	-3.18615	5.19122e-27
Ikbke	ENSMUSG00000042349	ENSMUSG00000042349	1.41272	5.6851e-27
Cfap97d1	ENSMUSG00000010841	ENSMUSG00000010841	-1.37842	5.6851e-27
Phtf1os	ENSMUSG00000089998	ENSMUSG00000089998	3.07357	5.74484e-27
Gjd2	ENSMUSG00000068615	ENSMUSG00000068615	2.98282	6.08436e-27
Pspc1	ENSMUSG00000021938	ENSMUSG00000021938	-1.13667	6.79068e-27
Gm15934	ENSMUSG00000090088	ENSMUSG00000090088	-2.23047	7.46964e-27
Ccdc187	ENSMUSG00000048038	ENSMUSG00000048038	-1.12182	7.69668e-27
Dnah2os	ENSMUSG00000086591	ENSMUSG00000086591	-0.910759	8.0595e-27
Med7	ENSMUSG00000020397	ENSMUSG00000020397	2.20801	8.36369e-27
Olfr51	ENSMUSG00000060918	ENSMUSG00000060918	-1.49555	8.6094e-27
Tmem240	ENSMUSG00000084845	ENSMUSG00000084845	-0.964786	8.81401e-27
Shank3	ENSMUSG00000022623	ENSMUSG00000022623	-1.29761	8.83572e-27
Smc1b	ENSMUSG00000022432	ENSMUSG00000022432	1.10085	8.95413e-27
Cacnb2	ENSMUSG00000057914	ENSMUSG00000057914	-1.30507	9.44705e-27
Tsks	ENSMUSG00000059891	ENSMUSG00000059891	-1.32872	1.00153e-26
Olfr222	ENSMUSG00000059610	ENSMUSG00000059610	-1.27534	1.03033e-26
Gm10244	ENSMUSG00000068601	ENSMUSG00000068601	-1.46726	1.04555e-26
Mapk6	ENSMUSG00000042688	ENSMUSG00000042688	-1.24608	1.08788e-26
Cd3eap	ENSMUSG00000047649	ENSMUSG00000047649	-1.70673	1.12872e-26
Cbx3	ENSMUSG00000029836	ENSMUSG00000029836	-1.5537	1.16735e-26
Gm53	ENSMUSG00000078706	ENSMUSG00000078706	-2.0564	1.22995e-26
Pogz	ENSMUSG00000038902	ENSMUSG00000038902	1.25639	1.25924e-26
Arfgef2	ENSMUSG00000074582	ENSMUSG00000074582	2.11957	1.29241e-26
Gm37183	ENSMUSG00000102764	ENSMUSG00000102764	1.42838	1.3202e-26
Pcolce	ENSMUSG00000029718	ENSMUSG00000029718	-1.12059	1.33943e-26
Olfr922	ENSMUSG00000043911	ENSMUSG00000043911	1.72727	1.47342e-26
Pitrm1	ENSMUSG00000021193	ENSMUSG00000021193	1.29429	1.51093e-26
Kcnip3	ENSMUSG00000079056	ENSMUSG00000079056	-1.04506	1.52513e-26
Sidt1	ENSMUSG00000022696	ENSMUSG00000022696	0.947051	1.56788e-26
Gm3756	ENSMUSG00000091639	ENSMUSG00000091639	-2.97729	1.64467e-26
Ilkap	ENSMUSG00000026309	ENSMUSG00000026309	1.01365	1.76906e-26
Gm30094	ENSMUSG00000118170	ENSMUSG00000118170	1.60954	1.81751e-26
Gm41168	ENSMUSG00000115627	ENSMUSG00000115627	1.73428	1.88239e-26
Usp6nl	ENSMUSG00000039046	ENSMUSG00000039046	-1.11006	1.956e-26
Ptpn12	ENSMUSG00000028771	ENSMUSG00000028771	1.28905	1.9959e-26
Trp53rkb	ENSMUSG00000042854	ENSMUSG00000042854	2.45696	2.1768e-26
Oaz2	ENSMUSG00000040652	ENSMUSG00000040652	2.19259	2.20988e-26
2610306O10Rik	ENSMUSG00000108614	ENSMUSG00000108614	2.37267	2.54217e-26
Tbk1	ENSMUSG00000020115	ENSMUSG00000020115	0.677663	2.55012e-26
H1f8	ENSMUSG00000042279	ENSMUSG00000042279	-1.43973	2.71768e-26
Gm11726	ENSMUSG00000082562	ENSMUSG00000082562	0.980726	2.89942e-26
S100a16	ENSMUSG00000074457	ENSMUSG00000074457	-2.06375	3.07508e-26
Wipi1	ENSMUSG00000041895	ENSMUSG00000041895	2.08663	3.08664e-26
Zfp511	ENSMUSG00000025470	ENSMUSG00000025470	-2.30002	3.09574e-26
Samd10	ENSMUSG00000038605	ENSMUSG00000038605	1.7205	3.7258e-26
Lrrc37a	ENSMUSG00000078632	ENSMUSG00000078632	1.16836	3.75987e-26
Ralgps2	ENSMUSG00000026594	ENSMUSG00000026594	0.904844	3.76498e-26
Fam171a1	ENSMUSG00000050530	ENSMUSG00000050530	-1.19003	4.1841e-26
Creg1	ENSMUSG00000040713	ENSMUSG00000040713	-1.21253	4.81572e-26
Ddx39b	ENSMUSG00000019432	ENSMUSG00000019432	2.49651	5.10352e-26
Rdh9	ENSMUSG00000056148	ENSMUSG00000056148	2.03676	5.43406e-26
Mms22l	ENSMUSG00000045751	ENSMUSG00000045751	1.53546	5.85202e-26
Eaf2	ENSMUSG00000022838	ENSMUSG00000022838	2.24106	5.99628e-26
Lifr	ENSMUSG00000054263	ENSMUSG00000054263	-1.21167	6.17288e-26
Jade2	ENSMUSG00000020387	ENSMUSG00000020387	1.28521	6.35988e-26
Hoxb9	ENSMUSG00000020875	ENSMUSG00000020875	-2.41995	6.4827e-26
Zcchc7	ENSMUSG00000035649	ENSMUSG00000035649	-0.79481	6.7043e-26
Polr2f	ENSMUSG00000033020	ENSMUSG00000033020	-1.13925	7.29242e-26
Amotl2	ENSMUSG00000032531	ENSMUSG00000032531	-1.15789	7.46668e-26
Spdl1	ENSMUSG00000069910	ENSMUSG00000069910	2.5923	7.78504e-26
Adssl1	ENSMUSG00000011148	ENSMUSG00000011148	1.34766	7.84831e-26
Ssxb10	ENSMUSG00000068219	ENSMUSG00000068219	-1.76433	8.15106e-26
Gm26168	ENSMUSG00000065721	ENSMUSG00000065721	3.67568	9.07353e-26
Tac2	ENSMUSG00000025400	ENSMUSG00000025400	2.16406	9.49333e-26
Ogfod1	ENSMUSG00000033009	ENSMUSG00000033009	-1.33592	9.93412e-26
ENSMUSG00000120167	ENSMUSG00000120167	ENSMUSG00000120167	-2.28405	1.16256e-25
Klrg2	ENSMUSG00000071537	ENSMUSG00000071537	-0.712097	1.25885e-25
Ms4a7	ENSMUSG00000024672	ENSMUSG00000024672	4.33823	1.26045e-25
Pou2af1	ENSMUSG00000032053	ENSMUSG00000032053	-2.19058	1.27746e-25
Cep85	ENSMUSG00000037443	ENSMUSG00000037443	1.05962	1.30991e-25
Ndrg1	ENSMUSG00000005125	ENSMUSG00000005125	1.97093	1.31584e-25
Btaf1	ENSMUSG00000040565	ENSMUSG00000040565	1.34191	1.33386e-25
Gpd1l	ENSMUSG00000050627	ENSMUSG00000050627	0.878155	1.38232e-25
Gm26133	ENSMUSG00002076365	ENSMUSG00002076365	2.3647	1.38844e-25
Wdr47	ENSMUSG00000040389	ENSMUSG00000040389	-2.40062	1.39683e-25
Fat3	ENSMUSG00000074505	ENSMUSG00000074505	-1.32339	1.4408e-25
ENSMUSG00000120396	ENSMUSG00000120396	ENSMUSG00000120396	-2.1536	1.44226e-25
Myo5c	ENSMUSG00000033590	ENSMUSG00000033590	1.81417	1.44675e-25
Chpt1	ENSMUSG00000060002	ENSMUSG00000060002	-1.14753	1.50052e-25
Otog	ENSMUSG00000009487	ENSMUSG00000009487	-1.1661	1.50052e-25
Cyp2ab1	ENSMUSG00000022818	ENSMUSG00000022818	-1.63193	1.52018e-25
Tmprss13	ENSMUSG00000037129	ENSMUSG00000037129	1.28373	1.56257e-25
Itga2b	ENSMUSG00000034664	ENSMUSG00000034664	-6.54254	1.69351e-25
ENSMUSG00000120390	ENSMUSG00000120390	ENSMUSG00000120390	-1.4562	1.70471e-25
Mtm1	ENSMUSG00000031337	ENSMUSG00000031337	-0.913706	1.75832e-25
Rps7	ENSMUSG00000061477	ENSMUSG00000061477	-1.10003	1.81093e-25
R3hdml	ENSMUSG00000078949	ENSMUSG00000078949	-2.01366	1.81495e-25
Gm42764	ENSMUSG00000106173	ENSMUSG00000106173	1.54108	1.92123e-25
Gm17552	ENSMUSG00000097233	ENSMUSG00000097233	-1.3605	1.95493e-25
D830026I12Rik	ENSMUSG00000085171	ENSMUSG00000085171	-3.44522	2.01431e-25
Rpap1	ENSMUSG00000034032	ENSMUSG00000034032	-0.728989	2.04365e-25
6430503K07Rik	ENSMUSG00000053545	ENSMUSG00000053545	1.29501	2.09755e-25
Gm19265	ENSMUSG00000107230	ENSMUSG00000107230	-1.18953	2.14023e-25
Wasf1	ENSMUSG00000019831	ENSMUSG00000019831	-1.61151	2.20685e-25
Gm49930	ENSMUSG00000117253	ENSMUSG00000117253	-1.28031	2.21271e-25
Ankrd63	ENSMUSG00000078137	ENSMUSG00000078137	-1.21639	2.2589e-25
Ccdc124	ENSMUSG00000007721	ENSMUSG00000007721	2.01793	2.26994e-25
Rnf25	ENSMUSG00000026171	ENSMUSG00000026171	-1.95778	2.45547e-25
Rbpms2	ENSMUSG00000032387	ENSMUSG00000032387	1.78254	2.86391e-25
Gm50308	ENSMUSG00000118371	ENSMUSG00000118371	1.91923	2.93713e-25
Dus3l	ENSMUSG00000007603	ENSMUSG00000007603	1.52416	3.19055e-25
Rnf31	ENSMUSG00000047098	ENSMUSG00000047098	-1.29953	3.58969e-25
Atic	ENSMUSG00000026192	ENSMUSG00000026192	1.85547	3.85051e-25
Gm38374	ENSMUSG00000103505	ENSMUSG00000103505	2.07318	3.89938e-25
Gm7309	ENSMUSG00000083848	ENSMUSG00000083848	3.98	3.94209e-25
Gm8894	ENSMUSG00000060680	ENSMUSG00000060680	-1.53843	3.95835e-25
Pira12	ENSMUSG00000074417	ENSMUSG00000074417	4.15738	3.97694e-25
Bola3	ENSMUSG00000045160	ENSMUSG00000045160	1.31539	4.01505e-25
Zfp605	ENSMUSG00000023284	ENSMUSG00000023284	-1.30377	4.205e-25
Majin	ENSMUSG00000024786	ENSMUSG00000024786	-1.05187	5.05385e-25
Slc25a12	ENSMUSG00000027010	ENSMUSG00000027010	-1.6137	5.1563e-25
Selplg	ENSMUSG00000048163	ENSMUSG00000048163	1.74531	5.27111e-25
H3f3b	ENSMUSG00000016559	ENSMUSG00000016559	-1.69571	5.41077e-25
Asph	ENSMUSG00000028207	ENSMUSG00000028207	-0.861143	5.53953e-25
Oplah	ENSMUSG00000022562	ENSMUSG00000022562	1.06246	5.56213e-25
Krtap1-4	ENSMUSG00000075567	ENSMUSG00000075567	-2.76656	5.58864e-25
Cer1	ENSMUSG00000038192	ENSMUSG00000038192	0.948387	5.92236e-25
Emsy	ENSMUSG00000035401	ENSMUSG00000035401	1.1445	5.9797e-25
Ttpa	ENSMUSG00000073988	ENSMUSG00000073988	-1.60179	7.29687e-25
Gm12303	ENSMUSG00000082266	ENSMUSG00000082266	-2.11006	7.34158e-25
Rian	ENSMUSG00000097451	ENSMUSG00000097451	-2.75817	7.51186e-25
Gm16582	ENSMUSG00000089964	ENSMUSG00000089964	-1.88307	7.81764e-25
Mob3b	ENSMUSG00000073910	ENSMUSG00000073910	-1.10105	8.21993e-25
Gbp11	ENSMUSG00000092021	ENSMUSG00000092021	-1.57481	1.0029e-24
Gm44136	ENSMUSG00000107524	ENSMUSG00000107524	-1.01001	1.00779e-24
Fmo5	ENSMUSG00000028088	ENSMUSG00000028088	-1.4368	1.02368e-24
Suclg2	ENSMUSG00000061838	ENSMUSG00000061838	-1.1652	1.04274e-24
Ing1	ENSMUSG00000045969	ENSMUSG00000045969	-1.17869	1.05597e-24
Unc93a	ENSMUSG00000067049	ENSMUSG00000067049	5.1755	1.10968e-24
Pgm5	ENSMUSG00000041731	ENSMUSG00000041731	-1.11884	1.11834e-24
B830012L14Rik	ENSMUSG00000098202	ENSMUSG00000098202	-2.19663	1.14845e-24
Ccdc146	ENSMUSG00000064280	ENSMUSG00000064280	-1.86957	1.18091e-24
Rmdn1	ENSMUSG00000028229	ENSMUSG00000028229	-0.98121	1.19011e-24
Smgc	ENSMUSG00000047295	ENSMUSG00000047295	1.83572	1.22586e-24
Cyb5a	ENSMUSG00000024646	ENSMUSG00000024646	-1.14782	1.27085e-24
Slc35b4	ENSMUSG00000018999	ENSMUSG00000018999	-1.87186	1.30389e-24
Pkd2l2	ENSMUSG00000014503	ENSMUSG00000014503	-1.76115	1.35571e-24
Zfp950	ENSMUSG00000074733	ENSMUSG00000074733	-1.53779	1.37011e-24
Gm6712	ENSMUSG00000072761	ENSMUSG00000072761	1.84296	1.5081e-24
Gm14216	ENSMUSG00000085691	ENSMUSG00000085691	2.36433	1.5081e-24
Gm10687	ENSMUSG00000097617	ENSMUSG00000097617	2.78638	1.6141e-24
Ccdc162	ENSMUSG00000075225	ENSMUSG00000075225	-0.978215	1.75028e-24
Wdr91	ENSMUSG00000058486	ENSMUSG00000058486	0.930998	1.89609e-24
Spz1	ENSMUSG00000046957	ENSMUSG00000046957	-1.25444	1.93093e-24
Atp1a2	ENSMUSG00000007097	ENSMUSG00000007097	0.830421	1.98117e-24
Bdp1	ENSMUSG00000049658	ENSMUSG00000049658	1.34958	2.07132e-24
1700051K13Rik	ENSMUSG00000108263	ENSMUSG00000108263	1.95702	2.07269e-24
Trim72	ENSMUSG00000042828	ENSMUSG00000042828	-1.08021	2.0771e-24
Ino80c	ENSMUSG00000047989	ENSMUSG00000047989	1.56981	2.13014e-24
Gm4478	ENSMUSG00000111940	ENSMUSG00000111940	-5.34405	2.13014e-24
Gm38110	ENSMUSG00000103071	ENSMUSG00000103071	-1.44107	2.15794e-24
Gm3513	ENSMUSG00000089746	ENSMUSG00000089746	1.45436	2.18369e-24
Drd3	ENSMUSG00000022705	ENSMUSG00000022705	-0.963903	2.2808e-24
Gm41043	ENSMUSG00000114652	ENSMUSG00000114652	-0.739084	2.32084e-24
Gm50220	ENSMUSG00000117971	ENSMUSG00000117971	1.61556	2.33231e-24
Ctsb	ENSMUSG00000021939	ENSMUSG00000021939	-1.72024	2.4211e-24
Ranbp17	ENSMUSG00000040594	ENSMUSG00000040594	0.906598	2.50653e-24
Gm30606	ENSMUSG00000110713	ENSMUSG00000110713	3.06259	2.51346e-24
Mylk2	ENSMUSG00000027470	ENSMUSG00000027470	-1.46937	2.54151e-24
Sphkap	ENSMUSG00000026163	ENSMUSG00000026163	-3.13092	2.72824e-24
Elob	ENSMUSG00000055839	ENSMUSG00000055839	-1.03242	2.83168e-24
Gm43546	ENSMUSG00000105018	ENSMUSG00000105018	2.24158	3.06909e-24
Grhpr	ENSMUSG00000035637	ENSMUSG00000035637	-1.13609	3.07789e-24
Gm11725	ENSMUSG00000085434	ENSMUSG00000085434	-1.60409	3.14072e-24
Kbtbd3	ENSMUSG00000025893	ENSMUSG00000025893	-1.39539	3.287e-24
Rnf207	ENSMUSG00000058498	ENSMUSG00000058498	1.53681	3.41964e-24
Gda	ENSMUSG00000058624	ENSMUSG00000058624	1.62215	3.44655e-24
Gm28802	ENSMUSG00000099719	ENSMUSG00000099719	-1.56363	3.53692e-24
Gfi1b	ENSMUSG00000026815	ENSMUSG00000026815	1.65993	3.72272e-24
Leng8	ENSMUSG00000035545	ENSMUSG00000035545	-1.00193	3.82746e-24
Slc25a48	ENSMUSG00000021509	ENSMUSG00000021509	3.17627	3.84816e-24
Pax5	ENSMUSG00000014030	ENSMUSG00000014030	-1.94643	4.1931e-24
Gm5357	ENSMUSG00000110700	ENSMUSG00000110700	-1.98126	4.20562e-24
Dctn4	ENSMUSG00000024603	ENSMUSG00000024603	-0.897037	4.23095e-24
Arhgap42	ENSMUSG00000050730	ENSMUSG00000050730	-1.0972	4.27374e-24
Pomt2	ENSMUSG00000034126	ENSMUSG00000034126	-0.797015	5.09104e-24
Lrrc8e	ENSMUSG00000046589	ENSMUSG00000046589	-1.0103	5.12924e-24
4930481A15Rik	ENSMUSG00000086938	ENSMUSG00000086938	-1.24878	5.60402e-24
Myo1a	ENSMUSG00000025401	ENSMUSG00000025401	1.15758	5.6372e-24
Gm19085	ENSMUSG00000101958	ENSMUSG00000101958	-1.52024	6.03933e-24
Smndc1	ENSMUSG00000025024	ENSMUSG00000025024	-1.39489	7.6996e-24
Gm15489	ENSMUSG00000086942	ENSMUSG00000086942	1.6368	7.73758e-24
Ric1	ENSMUSG00000038658	ENSMUSG00000038658	1.35319	7.77658e-24
Cfap52	ENSMUSG00000020904	ENSMUSG00000020904	-1.80376	7.8097e-24
Gm11432	ENSMUSG00000081449	ENSMUSG00000081449	1.91014	7.85697e-24
Bpifb9b	ENSMUSG00000067996	ENSMUSG00000067996	-4.84389	7.88553e-24
Vwf	ENSMUSG00000001930	ENSMUSG00000001930	1.83453	8.61443e-24
Rab11fip4	ENSMUSG00000017639	ENSMUSG00000017639	-1.33367	8.97742e-24
Sf3a2	ENSMUSG00000020211	ENSMUSG00000020211	-0.998447	9.10195e-24
Zfp598	ENSMUSG00000041130	ENSMUSG00000041130	-1.02774	9.49302e-24
Map4k3	ENSMUSG00000024242	ENSMUSG00000024242	-1.72567	9.69821e-24
1700018A04Rik	ENSMUSG00000038408	ENSMUSG00000038408	-2.30818	1.00242e-23
Gm4876	ENSMUSG00000054556	ENSMUSG00000054556	-1.83691	1.01059e-23
Prpf4	ENSMUSG00000066148	ENSMUSG00000066148	1.30394	1.09381e-23
Msx3	ENSMUSG00000025469	ENSMUSG00000025469	-1.99733	1.15137e-23
Gm44178	ENSMUSG00000107676	ENSMUSG00000107676	2.49057	1.20198e-23
Olfr424	ENSMUSG00000051528	ENSMUSG00000051528	3.25515	1.22214e-23
Rpl18a	ENSMUSG00000045128	ENSMUSG00000045128	1.5762	1.24517e-23
Me3	ENSMUSG00000030621	ENSMUSG00000030621	-1.26099	1.2551e-23
Mrps5	ENSMUSG00000027374	ENSMUSG00000027374	-1.01549	1.3003e-23
Gm16153	ENSMUSG00000085687	ENSMUSG00000085687	-1.26147	1.30106e-23
Crocc	ENSMUSG00000040860	ENSMUSG00000040860	-1.45208	1.37164e-23
Alox12	ENSMUSG00000000320	ENSMUSG00000000320	-2.19823	1.37636e-23
Mbnl1	ENSMUSG00000027763	ENSMUSG00000027763	1.53668	1.38185e-23
Arl3	ENSMUSG00000025035	ENSMUSG00000025035	-1.33966	1.41623e-23
Cul9	ENSMUSG00000040327	ENSMUSG00000040327	-1.32244	1.43603e-23
Acte1	ENSMUSG00000031085	ENSMUSG00000031085	-1.30495	1.44872e-23
Mxd4	ENSMUSG00000037235	ENSMUSG00000037235	-1.26492	1.45736e-23
Ercc1	ENSMUSG00000003549	ENSMUSG00000003549	-1.18965	1.51864e-23
Zfp318	ENSMUSG00000015597	ENSMUSG00000015597	-1.33047	1.56521e-23
Epc1	ENSMUSG00000024240	ENSMUSG00000024240	-0.726987	1.57885e-23
Oxsr1	ENSMUSG00000036737	ENSMUSG00000036737	-1.31974	1.72021e-23
Mustn1	ENSMUSG00000042485	ENSMUSG00000042485	1.13456	1.74085e-23
Htt	ENSMUSG00000029104	ENSMUSG00000029104	-0.997042	1.74085e-23
Fut2	ENSMUSG00000055978	ENSMUSG00000055978	-1.13733	1.80916e-23
Olfr433	ENSMUSG00000045381	ENSMUSG00000045381	1.10606	1.87867e-23
Zeb2	ENSMUSG00000026872	ENSMUSG00000026872	0.939291	2.03121e-23
0610040B10Rik	ENSMUSG00000089889	ENSMUSG00000089889	-1.06933	2.10442e-23
Lactbl1	ENSMUSG00000070683	ENSMUSG00000070683	-1.86737	2.19836e-23
Gm16181	ENSMUSG00000081650	ENSMUSG00000081650	2.14091	2.24585e-23
Gm25475	ENSMUSG00000064759	ENSMUSG00000064759	-1.19774	2.27788e-23
Acy3	ENSMUSG00000024866	ENSMUSG00000024866	-1.13249	2.36522e-23
1700125G02Rik	ENSMUSG00000085263	ENSMUSG00000085263	1.21808	2.4374e-23
Traf1	ENSMUSG00000026875	ENSMUSG00000026875	-2.0038	2.49244e-23
Gm14014	ENSMUSG00000087225	ENSMUSG00000087225	-1.82385	2.49282e-23
Slc17a8	ENSMUSG00000019935	ENSMUSG00000019935	1.58724	2.58015e-23
Sez6l2	ENSMUSG00000030683	ENSMUSG00000030683	0.908605	2.59904e-23
Ppp2r3a	ENSMUSG00000043154	ENSMUSG00000043154	-1.12865	2.7016e-23
Slc17a4	ENSMUSG00000021336	ENSMUSG00000021336	1.30024	2.71258e-23
Gdap2	ENSMUSG00000027865	ENSMUSG00000027865	-1.98164	2.72905e-23
Hapln1	ENSMUSG00000021613	ENSMUSG00000021613	2.57519	2.96519e-23
Gm45757	ENSMUSG00000110426	ENSMUSG00000110426	1.89139	3.18673e-23
Gm14966	ENSMUSG00000079467	ENSMUSG00000079467	-1.20143	3.19451e-23
Ppp1r9a	ENSMUSG00000032827	ENSMUSG00000032827	-1.17649	3.50918e-23
Gm973	ENSMUSG00000047361	ENSMUSG00000047361	-1.58518	3.71237e-23
Rtn3	ENSMUSG00000024758	ENSMUSG00000024758	0.853006	4.02508e-23
Otulinl	ENSMUSG00000056069	ENSMUSG00000056069	0.94478	4.02934e-23
Arhgef26	ENSMUSG00000036885	ENSMUSG00000036885	1.8489	4.21088e-23
Get4	ENSMUSG00000025858	ENSMUSG00000025858	-0.881649	4.23973e-23
Tor1aip2	ENSMUSG00000050565	ENSMUSG00000050565	1.72997	4.24707e-23
Gm37127	ENSMUSG00000104358	ENSMUSG00000104358	1.51725	4.42352e-23
Vsig8	ENSMUSG00000049598	ENSMUSG00000049598	-1.5986	4.48492e-23
Ogdhl	ENSMUSG00000021913	ENSMUSG00000021913	-1.79684	4.48531e-23
Ghsr	ENSMUSG00000051136	ENSMUSG00000051136	1.80201	4.81163e-23
Cd300ld5	ENSMUSG00000089722	ENSMUSG00000089722	1.87434	4.92432e-23
Rnf2	ENSMUSG00000026484	ENSMUSG00000026484	-0.94348	4.96207e-23
Slc6a7	ENSMUSG00000052026	ENSMUSG00000052026	0.95646	4.98493e-23
Klhl22	ENSMUSG00000022750	ENSMUSG00000022750	-3.06473	5.01693e-23
E230020D15Rik	ENSMUSG00000108912	ENSMUSG00000108912	-0.697832	5.23002e-23
Gm26660	ENSMUSG00000097601	ENSMUSG00000097601	-1.60132	5.61682e-23
Aox3	ENSMUSG00000064294	ENSMUSG00000064294	-1.91684	5.7389e-23
Gm8804	ENSMUSG00000110502	ENSMUSG00000110502	-2.0572	5.82672e-23
Gm7558	ENSMUSG00000102908	ENSMUSG00000102908	2.70158	6.00321e-23
Gm44658	ENSMUSG00000109424	ENSMUSG00000109424	-1.50814	6.70517e-23
Acss2	ENSMUSG00000027605	ENSMUSG00000027605	-0.791877	6.71651e-23
Gm20234	ENSMUSG00000111713	ENSMUSG00000111713	1.70998	7.34958e-23
Gm18228	ENSMUSG00000110757	ENSMUSG00000110757	-1.5711	7.81188e-23
Abcc6	ENSMUSG00000030834	ENSMUSG00000030834	-1.08452	7.99682e-23
Ccdc137	ENSMUSG00000049957	ENSMUSG00000049957	-1.48402	8.16408e-23
ENSMUSG00000120431	ENSMUSG00000120431	ENSMUSG00000120431	-1.15495	8.38302e-23
Actr10	ENSMUSG00000021076	ENSMUSG00000021076	-1.03238	8.8678e-23
Gm47079	ENSMUSG00000110790	ENSMUSG00000110790	2.08054	8.88533e-23
Fam169a	ENSMUSG00000041817	ENSMUSG00000041817	1.95434	8.94406e-23
Gm43133	ENSMUSG00000104704	ENSMUSG00000104704	-1.15335	9.46663e-23
Fam184b	ENSMUSG00000015879	ENSMUSG00000015879	1.25322	9.87138e-23
Gm44913	ENSMUSG00000109051	ENSMUSG00000109051	-4.46874	1.01633e-22
6820408C15Rik	ENSMUSG00000032680	ENSMUSG00000032680	-1.17082	1.05272e-22
Acss2os	ENSMUSG00000086529	ENSMUSG00000086529	-0.834252	1.09327e-22
Slc26a9	ENSMUSG00000042268	ENSMUSG00000042268	1.73257	1.10494e-22
4933421O10Rik	ENSMUSG00000085037	ENSMUSG00000085037	-0.999957	1.1743e-22
Rusc2	ENSMUSG00000035969	ENSMUSG00000035969	-0.670428	1.18379e-22
Zfp949	ENSMUSG00000032425	ENSMUSG00000032425	-0.798474	1.23482e-22
Fads3	ENSMUSG00000024664	ENSMUSG00000024664	1.24971	1.39736e-22
Incenp	ENSMUSG00000024660	ENSMUSG00000024660	1.35153	1.51647e-22
Tspyl1	ENSMUSG00000047514	ENSMUSG00000047514	1.86211	1.56812e-22
Bid	ENSMUSG00000004446	ENSMUSG00000004446	1.6586	1.67502e-22
Mospd4	ENSMUSG00000046487	ENSMUSG00000046487	1.18501	1.76895e-22
Gpr89	ENSMUSG00000028096	ENSMUSG00000028096	0.977526	1.78247e-22
Mtmr3	ENSMUSG00000034354	ENSMUSG00000034354	-0.908648	1.78398e-22
Galr2	ENSMUSG00000020793	ENSMUSG00000020793	-0.794447	1.79922e-22
Gm48851	ENSMUSG00000112165	ENSMUSG00000112165	-1.42615	1.82319e-22
Icam1	ENSMUSG00000037405	ENSMUSG00000037405	1.60236	1.8856e-22
Ripk4	ENSMUSG00000005251	ENSMUSG00000005251	-1.42241	1.99505e-22
Zdhhc12	ENSMUSG00000015335	ENSMUSG00000015335	1.56141	2.01021e-22
Blzf1	ENSMUSG00000026577	ENSMUSG00000026577	3.36599	2.06186e-22
Gm49284	ENSMUSG00000114995	ENSMUSG00000114995	-1.35273	2.12638e-22
Gtf2ird2	ENSMUSG00000015942	ENSMUSG00000015942	0.610505	2.14494e-22
Gm10046	ENSMUSG00000109143	ENSMUSG00000109143	1.06147	2.15009e-22
Olfr701	ENSMUSG00000036744	ENSMUSG00000036744	1.73744	2.17604e-22
Ift43	ENSMUSG00000007867	ENSMUSG00000007867	-1.25393	2.21462e-22
Ddx27	ENSMUSG00000017999	ENSMUSG00000017999	1.19815	2.23121e-22
Ndufa9	ENSMUSG00000000399	ENSMUSG00000000399	-1.32702	2.62873e-22
Fcamr	ENSMUSG00000026415	ENSMUSG00000026415	1.59644	2.66967e-22
Prss44	ENSMUSG00000032493	ENSMUSG00000032493	1.91261	2.7222e-22
Zbtb16	ENSMUSG00000066687	ENSMUSG00000066687	2.3234	2.76388e-22
Ccdc149	ENSMUSG00000045790	ENSMUSG00000045790	-2.02872	2.81979e-22
Pcdhga11	ENSMUSG00000102742	ENSMUSG00000102742	1.29181	3.0532e-22
Gm48596	ENSMUSG00000114360	ENSMUSG00000114360	-1.32121	3.22903e-22
Ifi44	ENSMUSG00000028037	ENSMUSG00000028037	2.00414	3.24244e-22
Atf6b	ENSMUSG00000015461	ENSMUSG00000015461	1.6528	3.50648e-22
Triqk	ENSMUSG00000055963	ENSMUSG00000055963	-1.15829	3.55701e-22
ENSMUSG00000120613	ENSMUSG00000120613	ENSMUSG00000120613	1.39745	3.7265e-22
Slfn2	ENSMUSG00000072620	ENSMUSG00000072620	1.69135	3.79454e-22
Elovl2	ENSMUSG00000021364	ENSMUSG00000021364	1.59046	4.02581e-22
Smim27	ENSMUSG00000028407	ENSMUSG00000028407	-1.16938	4.08701e-22
Tbc1d2	ENSMUSG00000039813	ENSMUSG00000039813	1.12872	4.12121e-22
Slc25a47	ENSMUSG00000048856	ENSMUSG00000048856	-0.807794	4.15702e-22
Trip6	ENSMUSG00000023348	ENSMUSG00000023348	-1.04362	4.25372e-22
Kat6b	ENSMUSG00000021767	ENSMUSG00000021767	-0.847151	4.26162e-22
AA465934	ENSMUSG00000093483	ENSMUSG00000093483	3.12067	4.2671e-22
Cnot11	ENSMUSG00000003135	ENSMUSG00000003135	1.8503	4.31543e-22
Rnf5	ENSMUSG00000015478	ENSMUSG00000015478	2.47115	4.42561e-22
Gm47050	ENSMUSG00000111546	ENSMUSG00000111546	-0.840907	4.55487e-22
Arid3b	ENSMUSG00000004661	ENSMUSG00000004661	-1.16139	4.68946e-22
Kmt5b	ENSMUSG00000045098	ENSMUSG00000045098	-0.916782	4.69916e-22
Mast2	ENSMUSG00000003810	ENSMUSG00000003810	-1.43665	5.00332e-22
Gm17949	ENSMUSG00000109739	ENSMUSG00000109739	1.23816	5.03267e-22
Pik3cd	ENSMUSG00000039936	ENSMUSG00000039936	-1.35688	5.53738e-22
Gm33472	ENSMUSG00000114441	ENSMUSG00000114441	2.99686	5.62504e-22
Cenpj	ENSMUSG00000064128	ENSMUSG00000064128	-1.09531	5.62953e-22
Gm25092	ENSMUSG00000077184	ENSMUSG00000077184	3.62255	5.8933e-22
D17H6S53E	ENSMUSG00000043311	ENSMUSG00000043311	1.4084	5.92537e-22
8030474K03Rik	ENSMUSG00000046774	ENSMUSG00000046774	-4.4783	5.98746e-22
Gm34868	ENSMUSG00000112784	ENSMUSG00000112784	-1.27158	6.37264e-22
Pacc1	ENSMUSG00000026627	ENSMUSG00000026627	2.09352	6.72206e-22
Hk3	ENSMUSG00000025877	ENSMUSG00000025877	-1.61871	6.73073e-22
Peds1	ENSMUSG00000090213	ENSMUSG00000090213	1.32591	7.31944e-22
Gm42568	ENSMUSG00000103703	ENSMUSG00000103703	-2.38475	7.31944e-22
Umodl1	ENSMUSG00000054134	ENSMUSG00000054134	2.64411	7.35448e-22
Dhx8	ENSMUSG00000034931	ENSMUSG00000034931	-1.7584	7.55195e-22
Polm	ENSMUSG00000020474	ENSMUSG00000020474	-1.40658	7.80677e-22
Ctnnal1	ENSMUSG00000038816	ENSMUSG00000038816	-1.00931	7.97154e-22
Hmcn1	ENSMUSG00000066842	ENSMUSG00000066842	-0.778118	8.17641e-22
Trpm1	ENSMUSG00000030523	ENSMUSG00000030523	0.990877	8.23881e-22
Hint2	ENSMUSG00000028470	ENSMUSG00000028470	-1.26434	8.62254e-22
Ifit1bl1	ENSMUSG00000079339	ENSMUSG00000079339	2.94714	8.67086e-22
Gm22067	ENSMUSG00000084739	ENSMUSG00000084739	-1.89245	8.89598e-22
Tbx1	ENSMUSG00000009097	ENSMUSG00000009097	-1.07202	9.46703e-22
Zfp523	ENSMUSG00000024220	ENSMUSG00000024220	1.94433	9.69799e-22
Gm12014	ENSMUSG00000083752	ENSMUSG00000083752	1.22779	9.97054e-22
Dytn	ENSMUSG00000069085	ENSMUSG00000069085	-2.31083	1.05442e-21
Mepce	ENSMUSG00000029726	ENSMUSG00000029726	-0.966553	1.14433e-21
Egfr	ENSMUSG00000020122	ENSMUSG00000020122	2.22842	1.24854e-21
4930507D05Rik	ENSMUSG00000097129	ENSMUSG00000097129	1.10175	1.26192e-21
Gm13171	ENSMUSG00000082429	ENSMUSG00000082429	1.08757	1.27268e-21
Gm9918	ENSMUSG00000097050	ENSMUSG00000097050	-1.07002	1.30594e-21
Vwce	ENSMUSG00000043789	ENSMUSG00000043789	0.987271	1.34734e-21
Fn1	ENSMUSG00000026193	ENSMUSG00000026193	2.94224	1.39522e-21
Birc3	ENSMUSG00000032000	ENSMUSG00000032000	0.689868	1.44272e-21
Slc16a8	ENSMUSG00000032988	ENSMUSG00000032988	-0.853041	1.54556e-21
Ccr5	ENSMUSG00000079227	ENSMUSG00000079227	1.64742	1.6165e-21
Rnf181	ENSMUSG00000055850	ENSMUSG00000055850	1.38495	1.80062e-21
4930403D09Rik	ENSMUSG00000087122	ENSMUSG00000087122	1.82934	1.82605e-21
A930024E05Rik	ENSMUSG00000056735	ENSMUSG00000056735	-1.35473	1.83341e-21
Ccdc6	ENSMUSG00000048701	ENSMUSG00000048701	-1.14244	1.84671e-21
Ttll4	ENSMUSG00000033257	ENSMUSG00000033257	-1.09215	1.92017e-21
Fmc1	ENSMUSG00000019689	ENSMUSG00000019689	-1.14582	1.92017e-21
Hgs	ENSMUSG00000025793	ENSMUSG00000025793	-1.03727	2.06752e-21
Gm13746	ENSMUSG00000087345	ENSMUSG00000087345	2.22901	2.07366e-21
Whrn	ENSMUSG00000039137	ENSMUSG00000039137	-1.02549	2.27388e-21
Mcm10	ENSMUSG00000026669	ENSMUSG00000026669	2.17827	2.36102e-21
Ddrgk1	ENSMUSG00000068290	ENSMUSG00000068290	1.29379	2.43456e-21
N4bp2	ENSMUSG00000037795	ENSMUSG00000037795	-2.36053	2.70796e-21
Mir99ahg	ENSMUSG00000090386	ENSMUSG00000090386	1.59017	2.71707e-21
Scp2-ps2	ENSMUSG00000058492	ENSMUSG00000058492	-1.45737	2.94933e-21
Rgs22	ENSMUSG00000037627	ENSMUSG00000037627	-1.69403	3.00914e-21
Aass	ENSMUSG00000029695	ENSMUSG00000029695	-1.7497	3.15046e-21
C1qtnf6	ENSMUSG00000022440	ENSMUSG00000022440	-1.03641	3.15501e-21
Prom1	ENSMUSG00000029086	ENSMUSG00000029086	-0.936558	3.20701e-21
Gm50310	ENSMUSG00000118277	ENSMUSG00000118277	1.71943	3.21876e-21
Gdpd3	ENSMUSG00000030703	ENSMUSG00000030703	-1.21386	3.32009e-21
Ighd5-5	ENSMUSG00000094957	ENSMUSG00000094957	-2.33325	3.37921e-21
Itga9	ENSMUSG00000039115	ENSMUSG00000039115	1.38382	3.38904e-21
Gm50383	ENSMUSG00000117912	ENSMUSG00000117912	-1.33409	3.41207e-21
Malsu1	ENSMUSG00000029815	ENSMUSG00000029815	2.93557	3.54839e-21
Usp34	ENSMUSG00000056342	ENSMUSG00000056342	1.00156	3.56599e-21
Ap2a2	ENSMUSG00000002957	ENSMUSG00000002957	-1.14013	3.58049e-21
Gm9924	ENSMUSG00000104299	ENSMUSG00000104299	-1.19737	3.62376e-21
Ifitm10	ENSMUSG00000045777	ENSMUSG00000045777	-1.16565	3.71904e-21
Trip12	ENSMUSG00000026219	ENSMUSG00000026219	0.627823	3.99937e-21
Slc12a3	ENSMUSG00000031766	ENSMUSG00000031766	-1.47414	4.00753e-21
Rufy3	ENSMUSG00000029291	ENSMUSG00000029291	1.20214	4.05249e-21
Gm17196	ENSMUSG00000090708	ENSMUSG00000090708	-2.36302	4.21976e-21
Zzef1	ENSMUSG00000055670	ENSMUSG00000055670	0.831108	4.78545e-21
Ltk	ENSMUSG00000027297	ENSMUSG00000027297	0.653218	5.24362e-21
Gm42702	ENSMUSG00000106443	ENSMUSG00000106443	1.58431	5.5501e-21
Baiap2l1	ENSMUSG00000038859	ENSMUSG00000038859	-1.1522	5.78916e-21
Med8	ENSMUSG00000006392	ENSMUSG00000006392	1.24446	5.80052e-21
Olfr663	ENSMUSG00000109806	ENSMUSG00000109806	1.97821	5.86148e-21
Dtnbos	ENSMUSG00000092286	ENSMUSG00000092286	-2.22987	5.89135e-21
Kdm5a	ENSMUSG00000030180	ENSMUSG00000030180	1.04803	5.9718e-21
Pwwp2b	ENSMUSG00000060260	ENSMUSG00000060260	-0.895025	6.31938e-21
P2ry13	ENSMUSG00000036362	ENSMUSG00000036362	1.20584	6.40479e-21
Rtraf	ENSMUSG00000021807	ENSMUSG00000021807	-0.963052	6.40727e-21
Gm28177	ENSMUSG00000101628	ENSMUSG00000101628	2.60182	6.53212e-21
Gm48442	ENSMUSG00000114749	ENSMUSG00000114749	2.20014	7.00605e-21
Adam17	ENSMUSG00000052593	ENSMUSG00000052593	-1.04087	7.20537e-21
Gipc3	ENSMUSG00000034872	ENSMUSG00000034872	0.997991	7.37639e-21
Dpp7	ENSMUSG00000026958	ENSMUSG00000026958	-0.94194	7.49675e-21
Pdxk	ENSMUSG00000032788	ENSMUSG00000032788	0.780805	7.55793e-21
Hykk	ENSMUSG00000035878	ENSMUSG00000035878	0.849064	7.72606e-21
Iqub	ENSMUSG00000046192	ENSMUSG00000046192	-1.68422	8.05752e-21
Atxn7l3	ENSMUSG00000059995	ENSMUSG00000059995	1.30933	8.2197e-21
Olfr231	ENSMUSG00000046486	ENSMUSG00000046486	2.50511	8.50767e-21
Dnah10	ENSMUSG00000038011	ENSMUSG00000038011	-0.76382	9.10536e-21
Naa50	ENSMUSG00000022698	ENSMUSG00000022698	-1.04985	9.30284e-21
Gm3055	ENSMUSG00000094622	ENSMUSG00000094622	-1.35152	9.31974e-21
Zfp747	ENSMUSG00000054381	ENSMUSG00000054381	-1.97988	9.56626e-21
N4bp2l1	ENSMUSG00000041132	ENSMUSG00000041132	-1.46774	9.61853e-21
B3gnt3	ENSMUSG00000031803	ENSMUSG00000031803	1.09687	9.69823e-21
Ascc3	ENSMUSG00000038774	ENSMUSG00000038774	1.57464	1.06092e-20
Nkx2-2	ENSMUSG00000027434	ENSMUSG00000027434	1.62998	1.1162e-20
Ocm	ENSMUSG00000029618	ENSMUSG00000029618	-1.87136	1.20675e-20
Gm3329	ENSMUSG00000090147	ENSMUSG00000090147	2.12807	1.23238e-20
Gm20745	ENSMUSG00000111841	ENSMUSG00000111841	2.34082	1.26317e-20
5830418P13Rik	ENSMUSG00000086236	ENSMUSG00000086236	1.19684	1.30264e-20
Rdm1	ENSMUSG00000010362	ENSMUSG00000010362	2.6186	1.31353e-20
5330439K02Rik	ENSMUSG00000097827	ENSMUSG00000097827	-2.54264	1.3433e-20
Fcho2	ENSMUSG00000041685	ENSMUSG00000041685	1.31433	1.38929e-20
Niban2	ENSMUSG00000026796	ENSMUSG00000026796	1.18876	1.39068e-20
Cemip2	ENSMUSG00000024754	ENSMUSG00000024754	1.55241	1.41101e-20
Ccdc182	ENSMUSG00000034031	ENSMUSG00000034031	-1.24724	1.42314e-20
Gm47697	ENSMUSG00000112350	ENSMUSG00000112350	1.26428	1.43019e-20
Oprl1	ENSMUSG00000027584	ENSMUSG00000027584	-0.855303	1.4644e-20
Washc2	ENSMUSG00000024104	ENSMUSG00000024104	1.02609	1.51613e-20
Uggt2	ENSMUSG00000042104	ENSMUSG00000042104	-1.81815	1.70935e-20
Gm9044	ENSMUSG00000112419	ENSMUSG00000112419	-1.42904	1.7473e-20
Atp8b5	ENSMUSG00000028457	ENSMUSG00000028457	-1.6885	1.8591e-20
Yap1	ENSMUSG00000053110	ENSMUSG00000053110	-0.657169	1.92682e-20
Per2	ENSMUSG00000055866	ENSMUSG00000055866	-1.05499	1.97587e-20
Obscn	ENSMUSG00000061462	ENSMUSG00000061462	-0.875443	2.09884e-20
Car8	ENSMUSG00000041261	ENSMUSG00000041261	-1.18607	2.17317e-20
D630023F18Rik	ENSMUSG00000044816	ENSMUSG00000044816	-1.30031	2.21278e-20
Gm13567	ENSMUSG00000083195	ENSMUSG00000083195	-5.14473	2.24981e-20
4931422A03Rik	ENSMUSG00000046085	ENSMUSG00000046085	1.68704	2.27364e-20
Amn	ENSMUSG00000021278	ENSMUSG00000021278	1.64716	2.30291e-20
Ammecr1l	ENSMUSG00000041915	ENSMUSG00000041915	-0.721987	2.35861e-20
Hnf4aos	ENSMUSG00000046840	ENSMUSG00000046840	-2.16652	2.35953e-20
Tmem54	ENSMUSG00000028786	ENSMUSG00000028786	1.09836	2.53817e-20
Gm12946	ENSMUSG00000086961	ENSMUSG00000086961	1.79961	2.61945e-20
Pycr2	ENSMUSG00000026520	ENSMUSG00000026520	1.34931	2.64202e-20
Gm15558	ENSMUSG00000087384	ENSMUSG00000087384	2.23175	2.68001e-20
Dnajc18	ENSMUSG00000024350	ENSMUSG00000024350	-1.00243	2.72957e-20
Zfp628	ENSMUSG00000074406	ENSMUSG00000074406	-1.158	2.73888e-20
Acsl5	ENSMUSG00000024981	ENSMUSG00000024981	0.919291	2.78692e-20
Gtsf2	ENSMUSG00000053508	ENSMUSG00000053508	1.21509	2.80552e-20
Galnt14	ENSMUSG00000024064	ENSMUSG00000024064	2.64967	2.94294e-20
Arhgef9	ENSMUSG00000025656	ENSMUSG00000025656	0.98704	2.97237e-20
Sla2	ENSMUSG00000027636	ENSMUSG00000027636	1.07585	3.04978e-20
Pigbos1	ENSMUSG00000098332	ENSMUSG00000098332	-1.26931	3.32413e-20
Gm10503	ENSMUSG00000117786	ENSMUSG00000117786	-2.33284	3.40194e-20
Cyp4x1	ENSMUSG00000047155	ENSMUSG00000047155	0.815452	3.60101e-20
Ptprz1	ENSMUSG00000068748	ENSMUSG00000068748	-1.32806	3.77962e-20
Lmntd1	ENSMUSG00000054966	ENSMUSG00000054966	-2.26523	3.79401e-20
Fev	ENSMUSG00000055197	ENSMUSG00000055197	-1.49077	3.92534e-20
Mex3a	ENSMUSG00000074480	ENSMUSG00000074480	1.43564	3.92804e-20
Ldlr	ENSMUSG00000032193	ENSMUSG00000032193	1.12527	4.01022e-20
Slc26a6	ENSMUSG00000023259	ENSMUSG00000023259	1.67519	4.13638e-20
Snx30	ENSMUSG00000028385	ENSMUSG00000028385	0.89393	4.36636e-20
Sema4b	ENSMUSG00000030539	ENSMUSG00000030539	-1.36845	4.42969e-20
BC018473	ENSMUSG00000056032	ENSMUSG00000056032	-1.0751	4.4565e-20
Gm15181	ENSMUSG00000082745	ENSMUSG00000082745	-1.72061	4.70816e-20
Ndufa6	ENSMUSG00000022450	ENSMUSG00000022450	2.20417	4.89106e-20
Abca2	ENSMUSG00000026944	ENSMUSG00000026944	0.821786	5.04171e-20
Neurod1	ENSMUSG00000034701	ENSMUSG00000034701	3.08312	5.14999e-20
Rpsa	ENSMUSG00000032518	ENSMUSG00000032518	-1.67918	5.16973e-20
Rab11fip3	ENSMUSG00000037098	ENSMUSG00000037098	-1.06584	5.22188e-20
Srsf9	ENSMUSG00000029538	ENSMUSG00000029538	-1.63991	5.28603e-20
Cc2d2a	ENSMUSG00000039765	ENSMUSG00000039765	1.45059	5.37858e-20
Catsperg2	ENSMUSG00000049123	ENSMUSG00000049123	1.3336	5.40916e-20
Mdfic	ENSMUSG00000041390	ENSMUSG00000041390	0.660169	5.4597e-20
Dmrtc2	ENSMUSG00000011349	ENSMUSG00000011349	-1.25099	5.78152e-20
Gm45211	ENSMUSG00000108467	ENSMUSG00000108467	1.73403	5.90998e-20
Itih5	ENSMUSG00000025780	ENSMUSG00000025780	-1.65926	6.09459e-20
Epb42	ENSMUSG00000023216	ENSMUSG00000023216	-1.17176	6.50075e-20
Slc22a5	ENSMUSG00000018900	ENSMUSG00000018900	2.10757	6.71724e-20
Gm45819	ENSMUSG00000109904	ENSMUSG00000109904	-1.62075	6.77627e-20
Gm25612	ENSMUSG00000077202	ENSMUSG00000077202	-1.68005	6.79094e-20
Cchcr1	ENSMUSG00000040312	ENSMUSG00000040312	1.00377	6.85085e-20
Ak7	ENSMUSG00000041323	ENSMUSG00000041323	-1.22918	6.99764e-20
Siah2	ENSMUSG00000036432	ENSMUSG00000036432	-1.22504	7.3936e-20
Tpo	ENSMUSG00000020673	ENSMUSG00000020673	-2.77093	7.44825e-20
Syde1	ENSMUSG00000032714	ENSMUSG00000032714	1.13385	7.7066e-20
Gm12517	ENSMUSG00000081499	ENSMUSG00000081499	-4.49688	7.95276e-20
Scgb2a2	ENSMUSG00000096872	ENSMUSG00000096872	-1.63268	8.01086e-20
Grhl1	ENSMUSG00000020656	ENSMUSG00000020656	-1.36298	8.85366e-20
Mir7228	ENSMUSG00000106323	ENSMUSG00000106323	1.23034	8.88035e-20
Gm32618	ENSMUSG00000115317	ENSMUSG00000115317	-1.79236	8.92346e-20
Evi5l	ENSMUSG00000011832	ENSMUSG00000011832	-1.01087	8.99592e-20
Pdzrn3	ENSMUSG00000035357	ENSMUSG00000035357	1.62838	9.47404e-20
Riok1	ENSMUSG00000021428	ENSMUSG00000021428	-1.08787	9.92405e-20
Muc2	ENSMUSG00000025515	ENSMUSG00000025515	-1.01231	1.00355e-19
Gm37568	ENSMUSG00000102554	ENSMUSG00000102554	1.81474	1.01486e-19
Atp7b	ENSMUSG00000006567	ENSMUSG00000006567	-1.19948	1.03736e-19
Gm9856	ENSMUSG00000110945	ENSMUSG00000110945	-0.771164	1.04229e-19
Aspscr1	ENSMUSG00000025142	ENSMUSG00000025142	0.687451	1.15065e-19
Gm43712	ENSMUSG00000104649	ENSMUSG00000104649	1.27192	1.24594e-19
Naxd	ENSMUSG00000031505	ENSMUSG00000031505	-0.640144	1.24763e-19
Dnajc15	ENSMUSG00000022013	ENSMUSG00000022013	-1.81328	1.26415e-19
Npy6r	ENSMUSG00000038071	ENSMUSG00000038071	1.58283	1.30809e-19
Actn3	ENSMUSG00000006457	ENSMUSG00000006457	0.709785	1.31451e-19
Cryzl1	ENSMUSG00000058240	ENSMUSG00000058240	0.947961	1.31451e-19
Eme1	ENSMUSG00000039055	ENSMUSG00000039055	-1.58816	1.35182e-19
Slc36a1	ENSMUSG00000020261	ENSMUSG00000020261	0.748643	1.35461e-19
Pcdh1	ENSMUSG00000051375	ENSMUSG00000051375	1.00827	1.3566e-19
Zer1	ENSMUSG00000039686	ENSMUSG00000039686	1.44934	1.38903e-19
Kdm3a	ENSMUSG00000053470	ENSMUSG00000053470	-0.526056	1.43791e-19
Gm14440	ENSMUSG00000078901	ENSMUSG00000078901	-1.36108	1.48989e-19
Cgas	ENSMUSG00000032344	ENSMUSG00000032344	-2.74166	1.49971e-19
Acacb	ENSMUSG00000042010	ENSMUSG00000042010	-0.819673	1.51692e-19
Mthfsd	ENSMUSG00000031816	ENSMUSG00000031816	2.61363	1.52464e-19
Tpte	ENSMUSG00000031481	ENSMUSG00000031481	1.18206	1.52956e-19
Pnpla1	ENSMUSG00000043286	ENSMUSG00000043286	1.32087	1.53783e-19
Gm37961	ENSMUSG00000104393	ENSMUSG00000104393	3.99515	1.53958e-19
Gm13693	ENSMUSG00000094336	ENSMUSG00000094336	1.64019	1.57453e-19
Nmt2	ENSMUSG00000026643	ENSMUSG00000026643	-0.803758	1.62045e-19
Tecta	ENSMUSG00000037705	ENSMUSG00000037705	-0.889161	1.6772e-19
Cd300a	ENSMUSG00000034652	ENSMUSG00000034652	-1.60714	1.68872e-19
Crtam	ENSMUSG00000032021	ENSMUSG00000032021	-1.92752	1.6989e-19
Anxa2	ENSMUSG00000032231	ENSMUSG00000032231	-0.82185	1.72281e-19
Rhov	ENSMUSG00000034226	ENSMUSG00000034226	3.38303	1.95148e-19
Gm12748	ENSMUSG00000083066	ENSMUSG00000083066	-2.84535	1.99643e-19
Desi1	ENSMUSG00000022472	ENSMUSG00000022472	-1.4158	2.04822e-19
Smim8	ENSMUSG00000028295	ENSMUSG00000028295	-0.979164	2.05359e-19
Macroh2a2	ENSMUSG00000020086	ENSMUSG00000020086	-1.44931	2.05926e-19
ENSMUSG00000120105	ENSMUSG00000120105	ENSMUSG00000120105	1.48942	2.10073e-19
Gm24463	ENSMUSG00000118728	ENSMUSG00000118728	1.16634	2.1273e-19
Olfr548-ps1	ENSMUSG00000073978	ENSMUSG00000073978	1.43471	2.18218e-19
Mindy3	ENSMUSG00000026767	ENSMUSG00000026767	1.1953	2.18634e-19
Bpi	ENSMUSG00000052922	ENSMUSG00000052922	1.29595	2.31418e-19
Tmed1	ENSMUSG00000032180	ENSMUSG00000032180	-1.20114	2.32939e-19
Dppa3	ENSMUSG00000046323	ENSMUSG00000046323	8.86522	2.45237e-19
Spint1	ENSMUSG00000027315	ENSMUSG00000027315	4.3772	2.52103e-19
Ctdsp1	ENSMUSG00000026176	ENSMUSG00000026176	-1.11891	2.62608e-19
Aplp2	ENSMUSG00000031996	ENSMUSG00000031996	-0.70531	2.81098e-19
4930412C18Rik	ENSMUSG00000085558	ENSMUSG00000085558	-1.88131	2.94009e-19
Traf3ip2	ENSMUSG00000019842	ENSMUSG00000019842	1.00831	2.99933e-19
Dtx1	ENSMUSG00000029603	ENSMUSG00000029603	1.20132	3.01566e-19
Atp5j2	ENSMUSG00000038690	ENSMUSG00000038690	0.885061	3.13978e-19
Map3k6	ENSMUSG00000028862	ENSMUSG00000028862	1.77092	3.15736e-19
Trpm3	ENSMUSG00000052387	ENSMUSG00000052387	-1.91928	3.17536e-19
Cfap43	ENSMUSG00000044948	ENSMUSG00000044948	-0.799116	3.19228e-19
Lmod1	ENSMUSG00000048096	ENSMUSG00000048096	-1.66855	3.44518e-19
Pvr	ENSMUSG00000040511	ENSMUSG00000040511	0.874195	3.55031e-19
Atxn7l2	ENSMUSG00000048997	ENSMUSG00000048997	0.946121	3.65028e-19
Gm38245	ENSMUSG00000103467	ENSMUSG00000103467	2.17579	3.71649e-19
Lrpprc	ENSMUSG00000024120	ENSMUSG00000024120	-0.772876	3.75492e-19
Gga3	ENSMUSG00000020740	ENSMUSG00000020740	1.28444	4.04968e-19
Semg1	ENSMUSG00000040132	ENSMUSG00000040132	1.46344	4.16274e-19
Sumf2	ENSMUSG00000025538	ENSMUSG00000025538	-1.32214	4.50987e-19
ENSMUSG00000120562	ENSMUSG00000120562	ENSMUSG00000120562	1.05879	4.51983e-19
Cfap300	ENSMUSG00000053070	ENSMUSG00000053070	-1.28042	4.55925e-19
ENSMUSG00000120254	ENSMUSG00000120254	ENSMUSG00000120254	1.49294	4.61294e-19
Stambp	ENSMUSG00000006906	ENSMUSG00000006906	-0.887648	4.73292e-19
Phaf1	ENSMUSG00000031889	ENSMUSG00000031889	1.19406	4.80915e-19
Plekhg4	ENSMUSG00000014782	ENSMUSG00000014782	1.22637	5.0021e-19
Araf	ENSMUSG00000001127	ENSMUSG00000001127	-0.961407	5.05896e-19
Cdkl1	ENSMUSG00000020990	ENSMUSG00000020990	-1.08536	5.1112e-19
Tep1	ENSMUSG00000006281	ENSMUSG00000006281	-1.09992	5.11373e-19
Fcer2a	ENSMUSG00000005540	ENSMUSG00000005540	-3.14878	5.13606e-19
2500004C02Rik	ENSMUSG00000073236	ENSMUSG00000073236	1.05984	5.30552e-19
Fstl1	ENSMUSG00000022816	ENSMUSG00000022816	-1.0605	5.30552e-19
Nptn	ENSMUSG00000032336	ENSMUSG00000032336	1.23696	5.32159e-19
Pcdhga12	ENSMUSG00000102428	ENSMUSG00000102428	1.52563	5.3858e-19
Gm47574	ENSMUSG00000112396	ENSMUSG00000112396	-1.22501	5.62923e-19
Gbp9	ENSMUSG00000029298	ENSMUSG00000029298	5.49432	5.69162e-19
Bvht	ENSMUSG00000098098	ENSMUSG00000098098	-1.81317	5.83476e-19
Rabgap1l	ENSMUSG00000026721	ENSMUSG00000026721	-0.839413	5.92746e-19
Cmss1	ENSMUSG00000022748	ENSMUSG00000022748	1.49136	6.28438e-19
Gm12943	ENSMUSG00000082220	ENSMUSG00000082220	-1.1218	6.38401e-19
Tubgcp4	ENSMUSG00000027263	ENSMUSG00000027263	-1.02355	6.82108e-19
Adra2a	ENSMUSG00000033717	ENSMUSG00000033717	-1.07985	6.97021e-19
Gpr137c	ENSMUSG00000049092	ENSMUSG00000049092	-0.896465	7.1935e-19
Gm17132	ENSMUSG00000061331	ENSMUSG00000061331	-0.994609	7.3e-19
Klhl32	ENSMUSG00000040387	ENSMUSG00000040387	-1.40408	7.56206e-19
Serpina6	ENSMUSG00000060807	ENSMUSG00000060807	-1.39954	7.67864e-19
Zfp142	ENSMUSG00000026135	ENSMUSG00000026135	-1.38629	7.71181e-19
Matn2	ENSMUSG00000022324	ENSMUSG00000022324	-1.89494	7.7159e-19
Slc4a11	ENSMUSG00000074796	ENSMUSG00000074796	0.900039	7.7716e-19
Elf2	ENSMUSG00000037174	ENSMUSG00000037174	1.42833	7.79145e-19
Casp8ap2	ENSMUSG00000028282	ENSMUSG00000028282	0.783653	7.9587e-19
Col22a1	ENSMUSG00000079022	ENSMUSG00000079022	-1.05343	8.07176e-19
Nrp2	ENSMUSG00000025969	ENSMUSG00000025969	1.2231	8.29494e-19
Eno4	ENSMUSG00000048029	ENSMUSG00000048029	-1.98223	8.51163e-19
Gm4125	ENSMUSG00000117495	ENSMUSG00000117495	-1.30792	8.66192e-19
Rpl26-ps1	ENSMUSG00000111300	ENSMUSG00000111300	-1.93004	8.66192e-19
Gm43316	ENSMUSG00000105332	ENSMUSG00000105332	-4.10907	8.82483e-19
Rimbp3	ENSMUSG00000071636	ENSMUSG00000071636	0.714596	9.00843e-19
Olfr748	ENSMUSG00000060084	ENSMUSG00000060084	1.04407	9.04239e-19
1500004A13Rik	ENSMUSG00000098912	ENSMUSG00000098912	-0.892283	9.12258e-19
Prpf38b	ENSMUSG00000027881	ENSMUSG00000027881	0.960701	9.23895e-19
Gm15506	ENSMUSG00000086477	ENSMUSG00000086477	-1.50099	9.33749e-19
Gm3138	ENSMUSG00000091114	ENSMUSG00000091114	-1.52658	9.73055e-19
Nfatc1	ENSMUSG00000033016	ENSMUSG00000033016	1.02858	9.84787e-19
Med21	ENSMUSG00000030291	ENSMUSG00000030291	-0.951835	1.03799e-18
Baiap3	ENSMUSG00000047507	ENSMUSG00000047507	-1.96158	1.07056e-18
Il12rb2	ENSMUSG00000018341	ENSMUSG00000018341	-1.07204	1.1434e-18
Gm38125	ENSMUSG00000104052	ENSMUSG00000104052	1.28785	1.14783e-18
BC028777	ENSMUSG00000085185	ENSMUSG00000085185	-1.83138	1.15496e-18
Emid1	ENSMUSG00000034164	ENSMUSG00000034164	-0.676911	1.16147e-18
Cntfr	ENSMUSG00000028444	ENSMUSG00000028444	-2.0391	1.19144e-18
Zfp229	ENSMUSG00000061544	ENSMUSG00000061544	1.07428	1.22866e-18
Anxa4	ENSMUSG00000029994	ENSMUSG00000029994	0.83946	1.24557e-18
Gm37959	ENSMUSG00000104396	ENSMUSG00000104396	-3.56973	1.2524e-18
9430081H08Rik	ENSMUSG00000111088	ENSMUSG00000111088	-2.0527	1.25774e-18
Acer2	ENSMUSG00000038007	ENSMUSG00000038007	1.04058	1.32098e-18
Arhgap15	ENSMUSG00000049744	ENSMUSG00000049744	1.67153	1.32341e-18
Flad1	ENSMUSG00000042642	ENSMUSG00000042642	-1.48564	1.34807e-18
Basp1	ENSMUSG00000045763	ENSMUSG00000045763	1.19483	1.40548e-18
Apobec1	ENSMUSG00000040613	ENSMUSG00000040613	2.06855	1.41178e-18
Ndst1	ENSMUSG00000054008	ENSMUSG00000054008	1.02252	1.43164e-18
Rln1	ENSMUSG00000039097	ENSMUSG00000039097	0.737047	1.44991e-18
Sctr	ENSMUSG00000026387	ENSMUSG00000026387	-1.98174	1.4656e-18
Kpna3	ENSMUSG00000021929	ENSMUSG00000021929	-0.981824	1.46609e-18
Chaf1b	ENSMUSG00000022945	ENSMUSG00000022945	-1.15691	1.54459e-18
Pcsk4	ENSMUSG00000020131	ENSMUSG00000020131	-0.746829	1.60337e-18
Itk	ENSMUSG00000020395	ENSMUSG00000020395	1.1833	1.62255e-18
Parp12	ENSMUSG00000038507	ENSMUSG00000038507	1.30206	1.62255e-18
Celsr1	ENSMUSG00000016028	ENSMUSG00000016028	-0.860268	1.6923e-18
Ppp6r2	ENSMUSG00000036561	ENSMUSG00000036561	0.76143	1.72963e-18
Cfap74	ENSMUSG00000078490	ENSMUSG00000078490	0.759214	1.74373e-18
4930515G01Rik	ENSMUSG00000092183	ENSMUSG00000092183	1.47476	1.77104e-18
C030014I23Rik	ENSMUSG00000060380	ENSMUSG00000060380	1.54836	1.84967e-18
Mvb12b	ENSMUSG00000038740	ENSMUSG00000038740	-1.25734	1.86251e-18
Pigl	ENSMUSG00000014245	ENSMUSG00000014245	1.29115	1.89534e-18
Klrc1	ENSMUSG00000030167	ENSMUSG00000030167	3.36076	1.94466e-18
Rbm10	ENSMUSG00000031060	ENSMUSG00000031060	1.71796	1.98637e-18
Fosb	ENSMUSG00000003545	ENSMUSG00000003545	0.792727	2.04826e-18
Nup205	ENSMUSG00000038759	ENSMUSG00000038759	1.44648	2.07732e-18
Vps18	ENSMUSG00000034216	ENSMUSG00000034216	2.51339	2.09632e-18
Gm49866	ENSMUSG00000117158	ENSMUSG00000117158	0.997171	2.10383e-18
Itgb2l	ENSMUSG00000000157	ENSMUSG00000000157	-3.18263	2.15746e-18
Map4k4	ENSMUSG00000026074	ENSMUSG00000026074	-0.84864	2.19923e-18
Dock8	ENSMUSG00000052085	ENSMUSG00000052085	1.03988	2.22719e-18
Aptx	ENSMUSG00000028411	ENSMUSG00000028411	-0.715004	2.24785e-18
Cd80	ENSMUSG00000075122	ENSMUSG00000075122	-1.78682	2.279e-18
Atg16l2	ENSMUSG00000047767	ENSMUSG00000047767	0.898532	2.33812e-18
Gm47428	ENSMUSG00000113311	ENSMUSG00000113311	-1.24921	2.43034e-18
Chn1os3	ENSMUSG00000086544	ENSMUSG00000086544	1.79177	2.47081e-18
Rbm12b1	ENSMUSG00000046667	ENSMUSG00000046667	-0.974132	2.49126e-18
Zfp957	ENSMUSG00000071262	ENSMUSG00000071262	-1.17227	2.51026e-18
Rac3	ENSMUSG00000018012	ENSMUSG00000018012	-1.03576	2.64032e-18
Muc6	ENSMUSG00000118661	ENSMUSG00000118661	-0.91023	2.67172e-18
Lrguk	ENSMUSG00000056215	ENSMUSG00000056215	-1.67891	2.7388e-18
Gm37342	ENSMUSG00000102732	ENSMUSG00000102732	-1.06877	2.83589e-18
Gm35290	ENSMUSG00000117263	ENSMUSG00000117263	1.25962	2.85173e-18
Zfp26	ENSMUSG00000063108	ENSMUSG00000063108	-0.883742	3.20985e-18
Tmem8b	ENSMUSG00000078716	ENSMUSG00000078716	-1.22262	3.2622e-18
H2-DMa	ENSMUSG00000037649	ENSMUSG00000037649	1.06838	3.26523e-18
Gm20111	ENSMUSG00000098837	ENSMUSG00000098837	1.68926	3.26523e-18
Potegl	ENSMUSG00000026774	ENSMUSG00000026774	1.07465	3.27172e-18
Atl3	ENSMUSG00000024759	ENSMUSG00000024759	1.14549	3.29811e-18
Myl6	ENSMUSG00000090841	ENSMUSG00000090841	-1.18902	3.32213e-18
Slc25a51	ENSMUSG00000045973	ENSMUSG00000045973	-0.576881	3.4202e-18
Ankub1	ENSMUSG00000074591	ENSMUSG00000074591	1.07134	3.54144e-18
Ccz1	ENSMUSG00000029617	ENSMUSG00000029617	-1.05079	3.57407e-18
Olfr653	ENSMUSG00000073926	ENSMUSG00000073926	1.7111	3.69536e-18
Gatm	ENSMUSG00000027199	ENSMUSG00000027199	2.77073	3.74315e-18
Cflar	ENSMUSG00000026031	ENSMUSG00000026031	1.07196	3.84087e-18
Gm12338	ENSMUSG00000081485	ENSMUSG00000081485	1.99015	3.9158e-18
Irs3	ENSMUSG00000047182	ENSMUSG00000047182	-1.16062	4.30573e-18
Rmi1	ENSMUSG00000035367	ENSMUSG00000035367	-2.14971	4.30721e-18
Gtsf1	ENSMUSG00000022487	ENSMUSG00000022487	1.59615	4.3384e-18
Opn4	ENSMUSG00000021799	ENSMUSG00000021799	1.11318	4.35047e-18
Tnfrsf9	ENSMUSG00000028965	ENSMUSG00000028965	-1.6419	4.36894e-18
Wnt11	ENSMUSG00000015957	ENSMUSG00000015957	1.28032	4.51406e-18
Odad3	ENSMUSG00000039632	ENSMUSG00000039632	-0.946479	4.51587e-18
Elfn2	ENSMUSG00000043460	ENSMUSG00000043460	1.14545	4.5364e-18
Gm13066	ENSMUSG00000086949	ENSMUSG00000086949	1.21708	4.6129e-18
Zc3h7a	ENSMUSG00000037965	ENSMUSG00000037965	1.01603	4.64943e-18
Gm24147	ENSMUSG00000064697	ENSMUSG00000064697	-1.11647	4.66936e-18
Spi1	ENSMUSG00000002111	ENSMUSG00000002111	-1.52155	4.67255e-18
Eno2	ENSMUSG00000004267	ENSMUSG00000004267	-0.862373	4.75203e-18
Cpsf3	ENSMUSG00000054309	ENSMUSG00000054309	1.17952	4.83546e-18
Golt1a	ENSMUSG00000103421	ENSMUSG00000103421	-1.80779	4.88887e-18
Gm48627	ENSMUSG00000111292	ENSMUSG00000111292	-2.3088	5.0671e-18
Ptpn2	ENSMUSG00000024539	ENSMUSG00000024539	1.7837	5.1001e-18
Gemin5	ENSMUSG00000037275	ENSMUSG00000037275	0.875338	5.11781e-18
Cand1	ENSMUSG00000020114	ENSMUSG00000020114	-2.30387	5.15763e-18
Hmcn2	ENSMUSG00000055632	ENSMUSG00000055632	-1.35486	5.20942e-18
Gm18205	ENSMUSG00000110031	ENSMUSG00000110031	-1.33996	5.32146e-18
Pck2	ENSMUSG00000040618	ENSMUSG00000040618	1.06814	5.3339e-18
Mllt1	ENSMUSG00000024212	ENSMUSG00000024212	1.03595	5.3603e-18
Alkbh3os1	ENSMUSG00000027196	ENSMUSG00000027196	1.28624	5.41203e-18
Klf16	ENSMUSG00000035397	ENSMUSG00000035397	-1.30406	5.42711e-18
9130002K18Rik	ENSMUSG00000115837	ENSMUSG00000115837	-2.64283	5.42711e-18
Rrp7a	ENSMUSG00000018040	ENSMUSG00000018040	0.955071	5.56286e-18
Gvin-ps5	ENSMUSG00000095457	ENSMUSG00000095457	3.36407	5.74644e-18
Scn5a	ENSMUSG00000032511	ENSMUSG00000032511	-0.983794	6.34201e-18
Bcl2l15	ENSMUSG00000044165	ENSMUSG00000044165	-0.695179	6.54699e-18
Acvr1c	ENSMUSG00000026834	ENSMUSG00000026834	1.13689	6.73446e-18
Phf20	ENSMUSG00000038116	ENSMUSG00000038116	-0.665111	6.77929e-18
Mavs	ENSMUSG00000037523	ENSMUSG00000037523	3.2356	7.01613e-18
Gm43633	ENSMUSG00000106962	ENSMUSG00000106962	2.35054	7.25307e-18
Ten1	ENSMUSG00000020778	ENSMUSG00000020778	-1.41864	7.46425e-18
Olfr463	ENSMUSG00000093920	ENSMUSG00000093920	-1.80266	7.51508e-18
Ahrr	ENSMUSG00000021575	ENSMUSG00000021575	-1.12619	8.31373e-18
Pafah1b3	ENSMUSG00000005447	ENSMUSG00000005447	2.01189	8.44154e-18
Gm43197	ENSMUSG00000107215	ENSMUSG00000107215	1.64611	8.76273e-18
Rom1	ENSMUSG00000071648	ENSMUSG00000071648	1.16144	9.68065e-18
Abhd3	ENSMUSG00000002475	ENSMUSG00000002475	-1.25472	9.73598e-18
Chil5	ENSMUSG00000043873	ENSMUSG00000043873	1.57462	1.00383e-17
Fgf4	ENSMUSG00000050917	ENSMUSG00000050917	-1.73316	1.02695e-17
Slc26a3	ENSMUSG00000001225	ENSMUSG00000001225	1.63957	1.05349e-17
Nuggc	ENSMUSG00000061356	ENSMUSG00000061356	1.25452	1.05602e-17
Ccdc134	ENSMUSG00000068114	ENSMUSG00000068114	1.31721	1.08417e-17
4930534H03Rik	ENSMUSG00000111544	ENSMUSG00000111544	2.24778	1.08417e-17
Cic	ENSMUSG00000005442	ENSMUSG00000005442	-0.966378	1.08626e-17
C430014B12Rik	ENSMUSG00000097564	ENSMUSG00000097564	1.6545	1.10484e-17
Ccdc82	ENSMUSG00000079084	ENSMUSG00000079084	-0.620293	1.13002e-17
Gm14402	ENSMUSG00000083317	ENSMUSG00000083317	-1.89953	1.13654e-17
Gask1a	ENSMUSG00000038233	ENSMUSG00000038233	-2.12501	1.13705e-17
Stk11ip	ENSMUSG00000026213	ENSMUSG00000026213	-0.922289	1.17799e-17
Zfp865	ENSMUSG00000074405	ENSMUSG00000074405	-0.823237	1.21502e-17
Scamp5	ENSMUSG00000040722	ENSMUSG00000040722	3.67857	1.21502e-17
Prmt9	ENSMUSG00000037134	ENSMUSG00000037134	-2.19743	1.22327e-17
Megf10	ENSMUSG00000024593	ENSMUSG00000024593	-1.32511	1.22881e-17
Gm12278	ENSMUSG00000086310	ENSMUSG00000086310	1.55069	1.23302e-17
AW047730	ENSMUSG00000097428	ENSMUSG00000097428	2.80323	1.27943e-17
Dync2i1	ENSMUSG00000042050	ENSMUSG00000042050	-1.25616	1.33507e-17
Enox2	ENSMUSG00000031109	ENSMUSG00000031109	1.44251	1.34622e-17
Nf2	ENSMUSG00000009073	ENSMUSG00000009073	-0.832503	1.37103e-17
Ap4e1	ENSMUSG00000001998	ENSMUSG00000001998	0.595306	1.40206e-17
Arhgef40	ENSMUSG00000004562	ENSMUSG00000004562	1.22032	1.4028e-17
4930407I10Rik	ENSMUSG00000075524	ENSMUSG00000075524	-1.9418	1.45134e-17
Alox12e	ENSMUSG00000018907	ENSMUSG00000018907	-1.7882	1.5132e-17
Nos1	ENSMUSG00000029361	ENSMUSG00000029361	0.82625	1.54311e-17
Capn3	ENSMUSG00000079110	ENSMUSG00000079110	-0.861623	1.55629e-17
Hip1	ENSMUSG00000039959	ENSMUSG00000039959	1.23688	1.56068e-17
Myo18b	ENSMUSG00000072720	ENSMUSG00000072720	-0.941298	1.6484e-17
Gm5921	ENSMUSG00000074034	ENSMUSG00000074034	1.2638	1.6869e-17
Scrn1	ENSMUSG00000019124	ENSMUSG00000019124	1.11796	1.70467e-17
Sirt4	ENSMUSG00000029524	ENSMUSG00000029524	-1.12298	1.70774e-17
Tha1	ENSMUSG00000017713	ENSMUSG00000017713	-0.839404	1.71656e-17
Naa16	ENSMUSG00000022020	ENSMUSG00000022020	0.647335	1.79319e-17
Gm11447	ENSMUSG00000081854	ENSMUSG00000081854	1.43017	1.81593e-17
Nr4a3	ENSMUSG00000028341	ENSMUSG00000028341	1.64607	1.81742e-17
Pias2	ENSMUSG00000025423	ENSMUSG00000025423	-0.902306	1.99587e-17
Hnrnpc	ENSMUSG00000060373	ENSMUSG00000060373	-1.27515	2.01777e-17
ENSMUSG00000119978	ENSMUSG00000119978	ENSMUSG00000119978	5.46048	2.04553e-17
Mmp9	ENSMUSG00000017737	ENSMUSG00000017737	-0.82246	2.10934e-17
Slc9a3r2	ENSMUSG00000002504	ENSMUSG00000002504	-0.983272	2.10934e-17
Ubtf	ENSMUSG00000020923	ENSMUSG00000020923	-0.846681	2.14614e-17
Gpr17	ENSMUSG00000052229	ENSMUSG00000052229	1.0945	2.16909e-17
Pdss1	ENSMUSG00000026784	ENSMUSG00000026784	1.44479	2.2204e-17
Gm49241	ENSMUSG00000115677	ENSMUSG00000115677	-2.33187	2.26634e-17
Tmem87b	ENSMUSG00000014353	ENSMUSG00000014353	1.31212	2.34084e-17
Zfyve26	ENSMUSG00000066440	ENSMUSG00000066440	1.23489	2.34777e-17
Gm16184	ENSMUSG00000089886	ENSMUSG00000089886	1.13781	2.37634e-17
Gm2395	ENSMUSG00000111904	ENSMUSG00000111904	0.939965	2.41011e-17
Gm13523	ENSMUSG00000087496	ENSMUSG00000087496	-2.24754	2.41962e-17
Gm11972	ENSMUSG00000084280	ENSMUSG00000084280	-1.12026	2.52837e-17
Zdhhc3	ENSMUSG00000025786	ENSMUSG00000025786	-1.03138	2.56633e-17
Ppcdc	ENSMUSG00000063849	ENSMUSG00000063849	4.62167	2.58194e-17
Gm38262	ENSMUSG00000102733	ENSMUSG00000102733	1.38999	2.65827e-17
Eif4b	ENSMUSG00000058655	ENSMUSG00000058655	1.3588	2.71112e-17
Plekhg6	ENSMUSG00000038167	ENSMUSG00000038167	0.930095	2.73599e-17
Nipbl	ENSMUSG00000022141	ENSMUSG00000022141	1.05385	2.75165e-17
Fcna	ENSMUSG00000026938	ENSMUSG00000026938	-1.16248	2.85862e-17
Tnfrsf1a	ENSMUSG00000030341	ENSMUSG00000030341	0.975117	2.94967e-17
Prdx6	ENSMUSG00000026701	ENSMUSG00000026701	1.32024	2.94967e-17
Gm38328	ENSMUSG00000103633	ENSMUSG00000103633	1.37026	3.07076e-17
Gm34866	ENSMUSG00000106424	ENSMUSG00000106424	-3.06498	3.07439e-17
Sstr1	ENSMUSG00000035431	ENSMUSG00000035431	-2.05106	3.12912e-17
Atad5	ENSMUSG00000017550	ENSMUSG00000017550	0.877429	3.16324e-17
Etv1	ENSMUSG00000004151	ENSMUSG00000004151	-1.66295	3.18854e-17
Olfr462	ENSMUSG00000093839	ENSMUSG00000093839	-1.47681	3.36398e-17
Secisbp2l	ENSMUSG00000035093	ENSMUSG00000035093	1.50634	3.36398e-17
Ribc2	ENSMUSG00000022431	ENSMUSG00000022431	-3.35089	3.39807e-17
Gjc3	ENSMUSG00000056966	ENSMUSG00000056966	-5.12532	3.54041e-17
Unc79	ENSMUSG00000021198	ENSMUSG00000021198	-2.27388	3.61772e-17
Gm10933	ENSMUSG00000113792	ENSMUSG00000113792	1.70906	3.74337e-17
Plcd1	ENSMUSG00000010660	ENSMUSG00000010660	-1.2261	3.74337e-17
Dsg4	ENSMUSG00000001804	ENSMUSG00000001804	-1.14189	3.84011e-17
Gabpb1	ENSMUSG00000027361	ENSMUSG00000027361	3.07618	3.84011e-17
Mcm3ap	ENSMUSG00000001150	ENSMUSG00000001150	-0.98597	3.90158e-17
Tbx3os2	ENSMUSG00000086847	ENSMUSG00000086847	-1.12469	3.96622e-17
Gm34280	ENSMUSG00000109559	ENSMUSG00000109559	1.16188	3.97706e-17
Syngap1	ENSMUSG00000067629	ENSMUSG00000067629	-1.06985	4.1011e-17
Gm28382	ENSMUSG00000100151	ENSMUSG00000100151	-1.09881	4.24943e-17
Ncl	ENSMUSG00000026234	ENSMUSG00000026234	-1.31732	4.28521e-17
Clec2g	ENSMUSG00000000248	ENSMUSG00000000248	2.50181	4.35646e-17
Msrb1	ENSMUSG00000075705	ENSMUSG00000075705	-1.30124	4.37208e-17
Dnajc5	ENSMUSG00000000826	ENSMUSG00000000826	-0.970281	4.41545e-17
ENSMUSG00000119939	ENSMUSG00000119939	ENSMUSG00000119939	-1.67512	4.41545e-17
Pdzd3	ENSMUSG00000032105	ENSMUSG00000032105	1.2366	4.43544e-17
Alcam	ENSMUSG00000022636	ENSMUSG00000022636	0.936029	4.47448e-17
Bmi1	ENSMUSG00000026739	ENSMUSG00000026739	-0.649967	4.65678e-17
Gorasp2	ENSMUSG00000014959	ENSMUSG00000014959	-1.60745	4.70465e-17
Usp17le	ENSMUSG00000043073	ENSMUSG00000043073	2.43364	4.7124e-17
Gm37266	ENSMUSG00000102600	ENSMUSG00000102600	2.39206	4.75099e-17
Gm37523	ENSMUSG00000103781	ENSMUSG00000103781	2.48042	4.78113e-17
Taf4b	ENSMUSG00000054321	ENSMUSG00000054321	-1.51404	4.87755e-17
Moxd1	ENSMUSG00000020000	ENSMUSG00000020000	0.869554	4.87855e-17
2310001H17Rik	ENSMUSG00000097354	ENSMUSG00000097354	-1.06043	4.94974e-17
Mrps10	ENSMUSG00000034729	ENSMUSG00000034729	-0.983816	4.96516e-17
Eef1akmt1	ENSMUSG00000021951	ENSMUSG00000021951	-1.24664	5.0014e-17
Npdc1	ENSMUSG00000015094	ENSMUSG00000015094	-1.80007	5.05519e-17
Bcs1l	ENSMUSG00000026172	ENSMUSG00000026172	-2.01035	5.23208e-17
Kncn	ENSMUSG00000073774	ENSMUSG00000073774	1.23475	5.33033e-17
Pofut2	ENSMUSG00000020260	ENSMUSG00000020260	1.69276	5.34265e-17
St8sia4	ENSMUSG00000040710	ENSMUSG00000040710	-0.973918	5.3567e-17
Gm10564	ENSMUSG00000073686	ENSMUSG00000073686	-1.63781	5.39684e-17
1810021B22Rik	ENSMUSG00000087331	ENSMUSG00000087331	-1.89155	5.39684e-17
Rad54b	ENSMUSG00000078773	ENSMUSG00000078773	1.7888	5.49587e-17
Pmf1	ENSMUSG00000028066	ENSMUSG00000028066	1.0373	5.51598e-17
Fkbp4	ENSMUSG00000030357	ENSMUSG00000030357	-0.649673	5.64176e-17
Gnb2	ENSMUSG00000029713	ENSMUSG00000029713	-0.882569	5.79877e-17
Gem	ENSMUSG00000028214	ENSMUSG00000028214	-0.701517	6.22629e-17
Fam126b	ENSMUSG00000038174	ENSMUSG00000038174	-0.971575	6.38523e-17
Acot6	ENSMUSG00000043487	ENSMUSG00000043487	-0.662476	6.54354e-17
Plaat3	ENSMUSG00000060675	ENSMUSG00000060675	0.894445	6.61728e-17
Pdp1	ENSMUSG00000049225	ENSMUSG00000049225	-0.755326	6.79312e-17
Skida1	ENSMUSG00000054074	ENSMUSG00000054074	-1.42631	6.80501e-17
Tnni3	ENSMUSG00000035458	ENSMUSG00000035458	-2.47129	7.01341e-17
Ska1	ENSMUSG00000036223	ENSMUSG00000036223	-1.99414	7.1197e-17
Nphs1	ENSMUSG00000006649	ENSMUSG00000006649	-1.52852	7.20955e-17
Gm18225	ENSMUSG00000111808	ENSMUSG00000111808	-2.03195	7.43914e-17
Hoxa9	ENSMUSG00000038227	ENSMUSG00000038227	-1.07801	7.51332e-17
ENSMUSG00000120050	ENSMUSG00000120050	ENSMUSG00000120050	0.673222	7.56348e-17
Mob2	ENSMUSG00000025147	ENSMUSG00000025147	0.999448	7.84211e-17
Crebrf	ENSMUSG00000048249	ENSMUSG00000048249	-0.808937	7.93243e-17
4921509A06Rik	ENSMUSG00000091147	ENSMUSG00000091147	-1.02677	8.10169e-17
Ahctf1	ENSMUSG00000026491	ENSMUSG00000026491	-0.843387	8.23629e-17
Rpa2	ENSMUSG00000028884	ENSMUSG00000028884	1.32337	8.37179e-17
Dgcr8	ENSMUSG00000022718	ENSMUSG00000022718	-1.0398	8.44606e-17
Lrsam1	ENSMUSG00000026792	ENSMUSG00000026792	-1.59037	8.8058e-17
Ube4a	ENSMUSG00000059890	ENSMUSG00000059890	1.14229	8.8342e-17
Ceacam3	ENSMUSG00000053228	ENSMUSG00000053228	-1.0416	8.88659e-17
Gpr156	ENSMUSG00000046961	ENSMUSG00000046961	1.42334	8.97185e-17
Ints14	ENSMUSG00000034263	ENSMUSG00000034263	1.37708	9.03576e-17
Gemin8	ENSMUSG00000040621	ENSMUSG00000040621	-2.23651	9.47425e-17
Gm48462	ENSMUSG00000111016	ENSMUSG00000111016	3.92661	9.52269e-17
Vmn2r19	ENSMUSG00000091260	ENSMUSG00000091260	3.4204	9.96223e-17
Clca3a1	ENSMUSG00000056025	ENSMUSG00000056025	1.15157	9.96539e-17
Gm47680	ENSMUSG00000110844	ENSMUSG00000110844	-2.1596	1.05201e-16
Rnf112	ENSMUSG00000010086	ENSMUSG00000010086	-2.49938	1.05201e-16
Rbm25	ENSMUSG00000010608	ENSMUSG00000010608	-0.630983	1.08527e-16
Pskh1	ENSMUSG00000048310	ENSMUSG00000048310	1.40388	1.08685e-16
Ccdc153	ENSMUSG00000070306	ENSMUSG00000070306	1.38023	1.14739e-16
Nup54	ENSMUSG00000034826	ENSMUSG00000034826	-1.34603	1.17415e-16
Zdhhc6	ENSMUSG00000024982	ENSMUSG00000024982	0.546249	1.19533e-16
Pcnx	ENSMUSG00000021140	ENSMUSG00000021140	-0.752947	1.23151e-16
Zfp959	ENSMUSG00000003198	ENSMUSG00000003198	0.952683	1.24701e-16
Vmn1r172	ENSMUSG00000035523	ENSMUSG00000035523	1.55546	1.25736e-16
Gm39321	ENSMUSG00000111167	ENSMUSG00000111167	1.61782	1.26392e-16
Gm8801	ENSMUSG00000092284	ENSMUSG00000092284	-1.08244	1.27183e-16
Prox2	ENSMUSG00000042320	ENSMUSG00000042320	-1.14577	1.28691e-16
Grhl2	ENSMUSG00000022286	ENSMUSG00000022286	-1.00708	1.30228e-16
Jak3	ENSMUSG00000031805	ENSMUSG00000031805	1.02371	1.31161e-16
Zdhhc24	ENSMUSG00000006463	ENSMUSG00000006463	-1.71079	1.34149e-16
Zfp467	ENSMUSG00000068551	ENSMUSG00000068551	-0.998716	1.34923e-16
Batf2	ENSMUSG00000039699	ENSMUSG00000039699	3.54265	1.34923e-16
Spag1	ENSMUSG00000037617	ENSMUSG00000037617	-0.994532	1.36908e-16
Cdk10	ENSMUSG00000033862	ENSMUSG00000033862	-0.75491	1.37914e-16
Ndufa5	ENSMUSG00000023089	ENSMUSG00000023089	-1.39368	1.37935e-16
Gm49614	ENSMUSG00000116882	ENSMUSG00000116882	-1.07029	1.39753e-16
Procr	ENSMUSG00000027611	ENSMUSG00000027611	-2.64524	1.44454e-16
ENSMUSG00000120869	ENSMUSG00000120869	ENSMUSG00000120869	-1.62083	1.44555e-16
Rskr	ENSMUSG00000037593	ENSMUSG00000037593	-0.985376	1.49259e-16
S100a4	ENSMUSG00000001020	ENSMUSG00000001020	-1.14463	1.53659e-16
Zfp358	ENSMUSG00000047264	ENSMUSG00000047264	-1.05898	1.55042e-16
Agap3	ENSMUSG00000023353	ENSMUSG00000023353	0.692715	1.55832e-16
Srgap2	ENSMUSG00000026425	ENSMUSG00000026425	1.00578	1.5903e-16
Gm11539	ENSMUSG00000083337	ENSMUSG00000083337	-1.81577	1.59681e-16
4930562C15Rik	ENSMUSG00000022518	ENSMUSG00000022518	0.974012	1.65882e-16
Zfp563	ENSMUSG00000067424	ENSMUSG00000067424	-1.78758	1.68373e-16
Lactb	ENSMUSG00000032370	ENSMUSG00000032370	1.72756	1.76541e-16
A330041J22Rik	ENSMUSG00000087466	ENSMUSG00000087466	-1.24825	1.79893e-16
Bfsp2	ENSMUSG00000032556	ENSMUSG00000032556	1.55437	1.82811e-16
Rps6	ENSMUSG00000028495	ENSMUSG00000028495	1.99635	1.86574e-16
Gm43936	ENSMUSG00000107876	ENSMUSG00000107876	-1.36035	1.90107e-16
Gm9465	ENSMUSG00000114689	ENSMUSG00000114689	1.37708	1.97075e-16
Thbs2	ENSMUSG00000023885	ENSMUSG00000023885	-2.00637	1.98247e-16
Npr3	ENSMUSG00000022206	ENSMUSG00000022206	-1.32631	2.00758e-16
Lrp4	ENSMUSG00000027253	ENSMUSG00000027253	-1.10152	2.0446e-16
Tpp2	ENSMUSG00000041763	ENSMUSG00000041763	0.684096	2.04753e-16
Nfkbil1	ENSMUSG00000042419	ENSMUSG00000042419	2.87887	2.06073e-16
Ldlrad2	ENSMUSG00000094035	ENSMUSG00000094035	-1.93824	2.08549e-16
Pola2	ENSMUSG00000024833	ENSMUSG00000024833	0.879709	2.16579e-16
Wdr26	ENSMUSG00000038733	ENSMUSG00000038733	-1.253	2.1927e-16
Strn4	ENSMUSG00000030374	ENSMUSG00000030374	1.66751	2.20374e-16
Ccdc107	ENSMUSG00000028461	ENSMUSG00000028461	-1.04243	2.23263e-16
Gm10686	ENSMUSG00000111685	ENSMUSG00000111685	1.97596	2.30017e-16
Gm14504	ENSMUSG00000082198	ENSMUSG00000082198	-2.71318	2.35604e-16
Bicd1	ENSMUSG00000003452	ENSMUSG00000003452	1.08308	2.38269e-16
Dhrs4	ENSMUSG00000022210	ENSMUSG00000022210	-1.04989	2.3908e-16
Parva	ENSMUSG00000030770	ENSMUSG00000030770	0.892194	2.56376e-16
Kmt5c	ENSMUSG00000059851	ENSMUSG00000059851	-0.948127	2.58515e-16
Klhdc1	ENSMUSG00000051890	ENSMUSG00000051890	-0.701851	2.60258e-16
Havcr2	ENSMUSG00000020399	ENSMUSG00000020399	2.04373	2.63041e-16
BC049352	ENSMUSG00000091996	ENSMUSG00000091996	1.60642	2.66038e-16
Nid1	ENSMUSG00000005397	ENSMUSG00000005397	1.46786	2.66936e-16
Gm12523	ENSMUSG00000084863	ENSMUSG00000084863	-1.70977	2.67789e-16
Polg	ENSMUSG00000039176	ENSMUSG00000039176	-2.21842	2.69885e-16
Clcc1	ENSMUSG00000027884	ENSMUSG00000027884	-1.00533	2.76397e-16
Gnl2	ENSMUSG00000028869	ENSMUSG00000028869	1.32967	2.79518e-16
Tmem63a	ENSMUSG00000026519	ENSMUSG00000026519	-0.956108	2.84563e-16
Sncg	ENSMUSG00000023064	ENSMUSG00000023064	-1.57644	2.91993e-16
Ubap2l	ENSMUSG00000042520	ENSMUSG00000042520	0.846491	3.07503e-16
Med28	ENSMUSG00000015804	ENSMUSG00000015804	3.00664	3.10216e-16
2510017J16Rik	ENSMUSG00000104891	ENSMUSG00000104891	-1.12698	3.34469e-16
Pi4ka	ENSMUSG00000041720	ENSMUSG00000041720	1.21519	3.47789e-16
Sectm1a	ENSMUSG00000025165	ENSMUSG00000025165	-1.09564	3.47789e-16
Harbi1	ENSMUSG00000027243	ENSMUSG00000027243	1.76661	3.50573e-16
Usp18	ENSMUSG00000030107	ENSMUSG00000030107	1.26422	3.52973e-16
Lrig2	ENSMUSG00000032913	ENSMUSG00000032913	-1.57341	3.55313e-16
Cdc6	ENSMUSG00000017499	ENSMUSG00000017499	-0.655367	3.63211e-16
Axl	ENSMUSG00000002602	ENSMUSG00000002602	0.933726	3.65633e-16
Pon3	ENSMUSG00000029759	ENSMUSG00000029759	0.702295	3.87423e-16
Spic	ENSMUSG00000004359	ENSMUSG00000004359	-3.09615	3.89986e-16
Gm8973	ENSMUSG00000064081	ENSMUSG00000064081	-1.53864	3.98211e-16
Olfm2	ENSMUSG00000032172	ENSMUSG00000032172	-1.19259	4.01194e-16
Xlr4d-ps	ENSMUSG00000084066	ENSMUSG00000084066	-2.20815	4.055e-16
Sclt1	ENSMUSG00000059834	ENSMUSG00000059834	-1.0498	4.06093e-16
Il12rb1	ENSMUSG00000000791	ENSMUSG00000000791	1.47133	4.12555e-16
Gm5608	ENSMUSG00000110278	ENSMUSG00000110278	1.13992	4.14318e-16
Kdelr2	ENSMUSG00000079111	ENSMUSG00000079111	1.11191	4.1982e-16
Kcnq2	ENSMUSG00000016346	ENSMUSG00000016346	-0.667309	4.19994e-16
Qars	ENSMUSG00000032604	ENSMUSG00000032604	-0.744014	4.41523e-16
Foxf2	ENSMUSG00000038402	ENSMUSG00000038402	-2.38941	4.48937e-16
Nkapd1	ENSMUSG00000059820	ENSMUSG00000059820	-0.978413	4.56764e-16
Izumo1r	ENSMUSG00000031933	ENSMUSG00000031933	1.25662	4.6819e-16
Gm37514	ENSMUSG00000104370	ENSMUSG00000104370	-1.0266	4.80801e-16
Cers1	ENSMUSG00000087408	ENSMUSG00000087408	-0.99145	4.83145e-16
Pcid2	ENSMUSG00000038542	ENSMUSG00000038542	-0.718819	4.85095e-16
Gfpt2	ENSMUSG00000020363	ENSMUSG00000020363	1.1291	5.03517e-16
Gm28809	ENSMUSG00000101191	ENSMUSG00000101191	-0.901811	5.19013e-16
Slc44a4	ENSMUSG00000007034	ENSMUSG00000007034	-0.826767	5.19013e-16
Naa35	ENSMUSG00000021555	ENSMUSG00000021555	-0.761926	5.19145e-16
Vgll4	ENSMUSG00000030315	ENSMUSG00000030315	-1.65809	5.26091e-16
Itm2c	ENSMUSG00000026223	ENSMUSG00000026223	1.37345	5.2975e-16
Scn4b	ENSMUSG00000046480	ENSMUSG00000046480	1.35024	5.36388e-16
Runx1t1	ENSMUSG00000006586	ENSMUSG00000006586	-0.922124	5.43013e-16
Adra2b	ENSMUSG00000058620	ENSMUSG00000058620	1.34436	5.59895e-16
Acsbg3	ENSMUSG00000024209	ENSMUSG00000024209	1.82883	5.67292e-16
Dennd6b	ENSMUSG00000015377	ENSMUSG00000015377	-1.32414	5.79131e-16
Slc7a8	ENSMUSG00000022180	ENSMUSG00000022180	-2.02746	5.79645e-16
Relch	ENSMUSG00000026319	ENSMUSG00000026319	1.20816	5.95933e-16
Tsc1	ENSMUSG00000026812	ENSMUSG00000026812	-0.680807	6.04967e-16
Hdgfl2	ENSMUSG00000002833	ENSMUSG00000002833	-0.958915	6.13136e-16
Gdf11	ENSMUSG00000025352	ENSMUSG00000025352	-0.895414	6.26762e-16
Tbc1d16	ENSMUSG00000039976	ENSMUSG00000039976	-1.4683	6.44573e-16
Slc51b	ENSMUSG00000053862	ENSMUSG00000053862	-1.0593	6.50897e-16
Pip4k2a	ENSMUSG00000026737	ENSMUSG00000026737	0.992193	6.64922e-16
Brcc3	ENSMUSG00000031201	ENSMUSG00000031201	0.796894	6.69648e-16
Osbpl6	ENSMUSG00000042359	ENSMUSG00000042359	-1.17564	6.89423e-16
Samd4	ENSMUSG00000021838	ENSMUSG00000021838	1.11672	7.22621e-16
Cul1	ENSMUSG00000029686	ENSMUSG00000029686	1.01504	7.46097e-16
Klhl35	ENSMUSG00000035298	ENSMUSG00000035298	1.32969	7.53755e-16
Gm10043	ENSMUSG00000109793	ENSMUSG00000109793	1.79563	7.75366e-16
Gm15533	ENSMUSG00000087530	ENSMUSG00000087530	-0.92512	7.86702e-16
Calr4	ENSMUSG00000028558	ENSMUSG00000028558	1.42191	7.95683e-16
Th	ENSMUSG00000000214	ENSMUSG00000000214	0.840665	8.14048e-16
Trim43a	ENSMUSG00000090693	ENSMUSG00000090693	0.675083	8.14048e-16
Rasal2	ENSMUSG00000070565	ENSMUSG00000070565	-1.64532	8.26398e-16
Elmod2	ENSMUSG00000035151	ENSMUSG00000035151	1.36901	8.86359e-16
Gm15423	ENSMUSG00000087082	ENSMUSG00000087082	1.69187	9.03899e-16
Gm3235	ENSMUSG00000090778	ENSMUSG00000090778	-1.57404	9.25165e-16
Ankzf1	ENSMUSG00000026199	ENSMUSG00000026199	-0.964399	9.34709e-16
Gm42699	ENSMUSG00000105083	ENSMUSG00000105083	1.33204	9.48944e-16
Slc50a1	ENSMUSG00000027953	ENSMUSG00000027953	-0.818921	9.73383e-16
Abcc1	ENSMUSG00000023088	ENSMUSG00000023088	-1.09158	1.0433e-15
Mtfr1l	ENSMUSG00000046671	ENSMUSG00000046671	1.56031	1.06075e-15
Sdsl	ENSMUSG00000029596	ENSMUSG00000029596	-1.88372	1.06504e-15
Atcayos	ENSMUSG00000085779	ENSMUSG00000085779	-0.906233	1.06579e-15
Amh	ENSMUSG00000035262	ENSMUSG00000035262	-0.753414	1.06579e-15
Naa25	ENSMUSG00000042719	ENSMUSG00000042719	-0.745064	1.08021e-15
Gm10616	ENSMUSG00000108599	ENSMUSG00000108599	-1.83428	1.0806e-15
Scd2	ENSMUSG00000025203	ENSMUSG00000025203	1.62522	1.08428e-15
ENSMUSG00000121163	ENSMUSG00000121163	ENSMUSG00000121163	4.97534	1.09783e-15
Fzd8	ENSMUSG00000036904	ENSMUSG00000036904	-0.965996	1.12798e-15
C030013G03Rik	ENSMUSG00000117314	ENSMUSG00000117314	0.935837	1.12806e-15
Btnl4	ENSMUSG00000058435	ENSMUSG00000058435	-1.24797	1.14686e-15
Cfhr1	ENSMUSG00000057037	ENSMUSG00000057037	4.48054	1.15034e-15
Atg4b	ENSMUSG00000026280	ENSMUSG00000026280	-0.984687	1.16822e-15
Alpl	ENSMUSG00000028766	ENSMUSG00000028766	1.72951	1.17595e-15
Cant1	ENSMUSG00000025575	ENSMUSG00000025575	-0.719153	1.19648e-15
Dicer1	ENSMUSG00000041415	ENSMUSG00000041415	-0.553662	1.20147e-15
Rbm12b2	ENSMUSG00000052137	ENSMUSG00000052137	-0.900887	1.20327e-15
Nol11	ENSMUSG00000018433	ENSMUSG00000018433	1.24103	1.20361e-15
Mrc1	ENSMUSG00000026712	ENSMUSG00000026712	1.6544	1.21724e-15
Sgpl1	ENSMUSG00000020097	ENSMUSG00000020097	2.31832	1.22125e-15
ENSMUSG00000120654	ENSMUSG00000120654	ENSMUSG00000120654	0.819408	1.23449e-15
Zfp113	ENSMUSG00000037007	ENSMUSG00000037007	-0.950579	1.24259e-15
Gm47461	ENSMUSG00000112540	ENSMUSG00000112540	-0.745957	1.24358e-15
Tmem248	ENSMUSG00000053094	ENSMUSG00000053094	-0.934046	1.2651e-15
AI182371	ENSMUSG00000035875	ENSMUSG00000035875	-2.229	1.26605e-15
Trpc6	ENSMUSG00000031997	ENSMUSG00000031997	-1.04643	1.26651e-15
Ccm2	ENSMUSG00000000378	ENSMUSG00000000378	1.00819	1.2684e-15
Strn3	ENSMUSG00000020954	ENSMUSG00000020954	-0.865208	1.2684e-15
Gm24356	ENSMUSG00000064793	ENSMUSG00000064793	-1.7248	1.2684e-15
Hic2	ENSMUSG00000050240	ENSMUSG00000050240	-1.29387	1.27805e-15
Daw1	ENSMUSG00000053161	ENSMUSG00000053161	-1.82451	1.32735e-15
Gm4577	ENSMUSG00000086867	ENSMUSG00000086867	1.59969	1.32834e-15
Rassf2	ENSMUSG00000027339	ENSMUSG00000027339	-1.79959	1.39231e-15
Itgb3	ENSMUSG00000020689	ENSMUSG00000020689	1.07052	1.39654e-15
Ddx52	ENSMUSG00000020677	ENSMUSG00000020677	-1.54237	1.40528e-15
Csad	ENSMUSG00000023044	ENSMUSG00000023044	-0.559785	1.40864e-15
Gm30198	ENSMUSG00000113265	ENSMUSG00000113265	3.04423	1.43626e-15
Casp4	ENSMUSG00000033538	ENSMUSG00000033538	1.00976	1.46143e-15
Nomo1	ENSMUSG00000030835	ENSMUSG00000030835	-0.943665	1.46968e-15
Gm44598	ENSMUSG00000109240	ENSMUSG00000109240	1.48303	1.47597e-15
Vcl	ENSMUSG00000021823	ENSMUSG00000021823	-0.773397	1.49977e-15
Gm10644	ENSMUSG00000074219	ENSMUSG00000074219	-0.905945	1.49977e-15
Casc1	ENSMUSG00000043541	ENSMUSG00000043541	1.28693	1.50244e-15
Mfsd7a	ENSMUSG00000029490	ENSMUSG00000029490	1.04545	1.50339e-15
Dcpp1	ENSMUSG00000096445	ENSMUSG00000096445	1.98178	1.50339e-15
Qrich2	ENSMUSG00000070331	ENSMUSG00000070331	-1.3068	1.50726e-15
Pls1	ENSMUSG00000049493	ENSMUSG00000049493	-2.25941	1.53992e-15
Setd7	ENSMUSG00000037111	ENSMUSG00000037111	0.984862	1.56554e-15
Ttc9b	ENSMUSG00000007944	ENSMUSG00000007944	1.07688	1.56811e-15
Pdzd2	ENSMUSG00000022197	ENSMUSG00000022197	-1.01647	1.60636e-15
Zfp775	ENSMUSG00000007216	ENSMUSG00000007216	-0.855281	1.60652e-15
Pcyt2	ENSMUSG00000025137	ENSMUSG00000025137	-2.0046	1.61309e-15
Gm13285	ENSMUSG00000095101	ENSMUSG00000095101	-1.0879	1.6173e-15
Nol9	ENSMUSG00000028948	ENSMUSG00000028948	-1.43292	1.61745e-15
Chd4	ENSMUSG00000063870	ENSMUSG00000063870	0.990862	1.6274e-15
Rdh16	ENSMUSG00000069456	ENSMUSG00000069456	0.986015	1.66616e-15
Poldip3	ENSMUSG00000041815	ENSMUSG00000041815	1.64033	1.66616e-15
Naa60	ENSMUSG00000005982	ENSMUSG00000005982	3.61666	1.69738e-15
Nkain4	ENSMUSG00000027574	ENSMUSG00000027574	-0.838334	1.723e-15
ENSMUSG00000120855	ENSMUSG00000120855	ENSMUSG00000120855	1.3498	1.72491e-15
Snhg18	ENSMUSG00000096956	ENSMUSG00000096956	-0.894165	1.80588e-15
Tef	ENSMUSG00000022389	ENSMUSG00000022389	0.857262	1.8479e-15
Gm26641	ENSMUSG00000120584	ENSMUSG00000120584	3.9339	1.91268e-15
Rtl1	ENSMUSG00000085925	ENSMUSG00000085925	-2.20445	2.02287e-15
Gnptg	ENSMUSG00000035521	ENSMUSG00000035521	-2.08072	2.08257e-15
Spc24	ENSMUSG00000074476	ENSMUSG00000074476	0.922407	2.08539e-15
Gm5978	ENSMUSG00000117163	ENSMUSG00000117163	1.09286	2.1198e-15
Kif18b	ENSMUSG00000051378	ENSMUSG00000051378	-1.15962	2.14243e-15
Gm18558	ENSMUSG00000100068	ENSMUSG00000100068	-1.68909	2.15275e-15
Plekhg3	ENSMUSG00000052609	ENSMUSG00000052609	-1.42666	2.1769e-15
Inava	ENSMUSG00000041605	ENSMUSG00000041605	1.40633	2.20119e-15
Ptgfrn	ENSMUSG00000027864	ENSMUSG00000027864	1.72708	2.23125e-15
Gm10505	ENSMUSG00000073430	ENSMUSG00000073430	1.051	2.24512e-15
Klri1	ENSMUSG00000067610	ENSMUSG00000067610	4.26782	2.28962e-15
Wfdc5	ENSMUSG00000040154	ENSMUSG00000040154	-1.10663	2.3102e-15
Phf20l1	ENSMUSG00000072501	ENSMUSG00000072501	-1.24476	2.39635e-15
Fam124b	ENSMUSG00000043230	ENSMUSG00000043230	-1.74423	2.40954e-15
Tor4a	ENSMUSG00000059555	ENSMUSG00000059555	-1.93428	2.4154e-15
Notum	ENSMUSG00000042988	ENSMUSG00000042988	-0.914608	2.42961e-15
Ccdc184	ENSMUSG00000029875	ENSMUSG00000029875	1.3459	2.45088e-15
Cacna2d1	ENSMUSG00000040118	ENSMUSG00000040118	1.50228	2.45878e-15
Nup62	ENSMUSG00000109511	ENSMUSG00000109511	-2.31148	2.45878e-15
Gm5622	ENSMUSG00000079244	ENSMUSG00000079244	2.08396	2.46004e-15
Gm45869	ENSMUSG00000110390	ENSMUSG00000110390	-3.4896	2.48903e-15
Man1b1	ENSMUSG00000036646	ENSMUSG00000036646	-0.908423	2.51107e-15
Hcrtr1	ENSMUSG00000028778	ENSMUSG00000028778	-1.37158	2.5312e-15
Cep78	ENSMUSG00000041491	ENSMUSG00000041491	-1.41654	2.54327e-15
Gm45630	ENSMUSG00000109638	ENSMUSG00000109638	1.20272	2.55763e-15
Vps51	ENSMUSG00000024797	ENSMUSG00000024797	-0.731399	2.61244e-15
Pphln1	ENSMUSG00000036167	ENSMUSG00000036167	-0.898864	2.61894e-15
Tex46	ENSMUSG00000036921	ENSMUSG00000036921	-0.805908	2.6816e-15
Tmem121	ENSMUSG00000049036	ENSMUSG00000049036	-1.0523	2.73161e-15
Clcn6	ENSMUSG00000029016	ENSMUSG00000029016	1.93256	2.74044e-15
Jrkl	ENSMUSG00000079083	ENSMUSG00000079083	-0.681752	2.7438e-15
Lgmn	ENSMUSG00000021190	ENSMUSG00000021190	0.969548	2.81033e-15
Mon1a	ENSMUSG00000032583	ENSMUSG00000032583	-0.739955	2.8117e-15
Tjp2	ENSMUSG00000024812	ENSMUSG00000024812	0.742452	2.85569e-15
Cacna2d4	ENSMUSG00000041460	ENSMUSG00000041460	-0.944995	2.86169e-15
Edar	ENSMUSG00000003227	ENSMUSG00000003227	1.59024	2.89704e-15
Timm17a	ENSMUSG00000062580	ENSMUSG00000062580	0.750505	2.91371e-15
Gm5981	ENSMUSG00000106562	ENSMUSG00000106562	1.29483	2.94175e-15
2900069G24Rik	ENSMUSG00000102276	ENSMUSG00000102276	1.22163	2.96108e-15
Mt4	ENSMUSG00000031757	ENSMUSG00000031757	-0.778118	3.06579e-15
Ddx3x	ENSMUSG00000000787	ENSMUSG00000000787	1.00193	3.08384e-15
Tmem45a	ENSMUSG00000022754	ENSMUSG00000022754	-1.38596	3.20434e-15
Zkscan6	ENSMUSG00000018347	ENSMUSG00000018347	1.26128	3.30056e-15
Plaat5	ENSMUSG00000024973	ENSMUSG00000024973	-2.70675	3.37242e-15
9130214F15Rik	ENSMUSG00000109237	ENSMUSG00000109237	2.2026	3.41583e-15
Tmem59	ENSMUSG00000028618	ENSMUSG00000028618	-0.770381	3.43895e-15
Crtc3	ENSMUSG00000030527	ENSMUSG00000030527	-0.721992	3.46204e-15
Unc119b	ENSMUSG00000046562	ENSMUSG00000046562	1.05724	3.61882e-15
Gm42918	ENSMUSG00000106209	ENSMUSG00000106209	-0.933031	3.70665e-15
Junos	ENSMUSG00000087366	ENSMUSG00000087366	-0.856227	3.74604e-15
Rps15	ENSMUSG00000063457	ENSMUSG00000063457	-0.917939	3.74837e-15
Gm25626	ENSMUSG00000119364	ENSMUSG00000119364	1.58787	3.81314e-15
Tnfsf4	ENSMUSG00000026700	ENSMUSG00000026700	-1.21101	3.85871e-15
Fmo2	ENSMUSG00000040170	ENSMUSG00000040170	1.52375	3.8697e-15
Bag1	ENSMUSG00000028416	ENSMUSG00000028416	-0.825307	3.95393e-15
Ciz1	ENSMUSG00000039205	ENSMUSG00000039205	-0.625944	3.99823e-15
Gm3724	ENSMUSG00000106133	ENSMUSG00000106133	-2.67266	4.10614e-15
Gm39526	ENSMUSG00000109459	ENSMUSG00000109459	1.16104	4.18126e-15
Gm2862	ENSMUSG00000089639	ENSMUSG00000089639	-4.10966	4.21442e-15
Epb41	ENSMUSG00000028906	ENSMUSG00000028906	-1.65343	4.33911e-15
Spint4	ENSMUSG00000017310	ENSMUSG00000017310	-2.11486	4.39155e-15
Atp8a2	ENSMUSG00000021983	ENSMUSG00000021983	1.29801	4.44777e-15
Abca9	ENSMUSG00000041797	ENSMUSG00000041797	-1.37552	4.46884e-15
Mettl7b	ENSMUSG00000025347	ENSMUSG00000025347	1.69909	4.51578e-15
Klk12	ENSMUSG00000044430	ENSMUSG00000044430	-1.99908	4.55554e-15
Vps54	ENSMUSG00000020128	ENSMUSG00000020128	1.37055	4.58998e-15
Gipr	ENSMUSG00000030406	ENSMUSG00000030406	-1.20621	4.75068e-15
Eif3b	ENSMUSG00000056076	ENSMUSG00000056076	0.879849	4.88731e-15
Spa17	ENSMUSG00000001948	ENSMUSG00000001948	-0.989452	4.94913e-15
Dpy19l1	ENSMUSG00000043067	ENSMUSG00000043067	0.961285	5.00702e-15
Cib4	ENSMUSG00000053194	ENSMUSG00000053194	1.71348	5.01349e-15
Il15ra	ENSMUSG00000023206	ENSMUSG00000023206	0.892304	5.01961e-15
Scube1	ENSMUSG00000016763	ENSMUSG00000016763	-0.780479	5.06259e-15
Cabp2	ENSMUSG00000024857	ENSMUSG00000024857	-0.974584	5.10704e-15
Gm12722	ENSMUSG00000081819	ENSMUSG00000081819	-0.671915	5.15322e-15
St6galnac3	ENSMUSG00000052544	ENSMUSG00000052544	2.70862	5.20295e-15
Mypopos	ENSMUSG00000086533	ENSMUSG00000086533	-3.52904	5.31639e-15
Tacc1	ENSMUSG00000065954	ENSMUSG00000065954	0.904794	5.31836e-15
Slc5a4b	ENSMUSG00000020226	ENSMUSG00000020226	-1.00175	5.62363e-15
Cfap45	ENSMUSG00000026546	ENSMUSG00000026546	2.10323	5.79094e-15
Dnah2	ENSMUSG00000005237	ENSMUSG00000005237	-0.442416	5.79476e-15
Zfp53	ENSMUSG00000057409	ENSMUSG00000057409	-1.11083	5.80742e-15
Oga	ENSMUSG00000025220	ENSMUSG00000025220	-0.547468	5.88314e-15
Gm50205	ENSMUSG00000117955	ENSMUSG00000117955	-1.40738	5.90771e-15
Polr3b	ENSMUSG00000034453	ENSMUSG00000034453	1.34984	6.10486e-15
Chrna5	ENSMUSG00000035594	ENSMUSG00000035594	-0.681034	6.18334e-15
Ifit3b	ENSMUSG00000062488	ENSMUSG00000062488	1.81582	6.18334e-15
Gm43413	ENSMUSG00000104951	ENSMUSG00000104951	-1.26629	6.18698e-15
Plcd3	ENSMUSG00000020937	ENSMUSG00000020937	1.50748	6.22338e-15
Ogfod3	ENSMUSG00000025169	ENSMUSG00000025169	4.06663	6.29972e-15
Mrpl10	ENSMUSG00000001445	ENSMUSG00000001445	-0.977776	6.32004e-15
Gm47483	ENSMUSG00000111496	ENSMUSG00000111496	-2.50749	6.3423e-15
Aup1	ENSMUSG00000068328	ENSMUSG00000068328	0.877605	6.55861e-15
Tsc2	ENSMUSG00000002496	ENSMUSG00000002496	-1.17897	6.55861e-15
Ago1	ENSMUSG00000041530	ENSMUSG00000041530	-0.716904	6.57288e-15
Nudt4	ENSMUSG00000020029	ENSMUSG00000020029	-0.934028	6.6748e-15
Usp10	ENSMUSG00000031826	ENSMUSG00000031826	-1.05762	6.81564e-15
Smarcal1	ENSMUSG00000039354	ENSMUSG00000039354	-1.47186	6.91184e-15
Zeb2os	ENSMUSG00000052248	ENSMUSG00000052248	1.86981	6.98469e-15
Myo9a	ENSMUSG00000039585	ENSMUSG00000039585	0.790603	7.11991e-15
Pias1	ENSMUSG00000032405	ENSMUSG00000032405	-0.959361	7.18388e-15
Gm37052	ENSMUSG00000103343	ENSMUSG00000103343	1.46695	7.21642e-15
Gm19161	ENSMUSG00000112200	ENSMUSG00000112200	-1.44724	7.21857e-15
Cacfd1	ENSMUSG00000015488	ENSMUSG00000015488	-0.55089	7.55511e-15
Olfr648	ENSMUSG00000042909	ENSMUSG00000042909	-3.9612	7.64968e-15
Copb1	ENSMUSG00000030754	ENSMUSG00000030754	1.49783	7.89432e-15
Cerox1	ENSMUSG00000091475	ENSMUSG00000091475	-0.928215	8.16569e-15
6030458C11Rik	ENSMUSG00000022195	ENSMUSG00000022195	-0.626221	8.30801e-15
Serinc3	ENSMUSG00000017707	ENSMUSG00000017707	-1.07826	8.345e-15
AI849053	ENSMUSG00000097280	ENSMUSG00000097280	2.64915	8.37269e-15
Runx1	ENSMUSG00000022952	ENSMUSG00000022952	0.926308	8.64374e-15
Iqca	ENSMUSG00000026301	ENSMUSG00000026301	-2.12001	8.70428e-15
Calm2	ENSMUSG00000036438	ENSMUSG00000036438	-2.79961	8.91253e-15
Gm10323	ENSMUSG00000114816	ENSMUSG00000114816	-1.02004	9.1288e-15
Gm15466	ENSMUSG00000081657	ENSMUSG00000081657	1.11188	9.21127e-15
Gm40123	ENSMUSG00000105961	ENSMUSG00000105961	1.37003	9.67212e-15
Ciao1	ENSMUSG00000003662	ENSMUSG00000003662	0.877666	9.67332e-15
Leng9	ENSMUSG00000043432	ENSMUSG00000043432	-1.08097	9.87472e-15
Cdrt4os1	ENSMUSG00000087604	ENSMUSG00000087604	-0.867988	9.94504e-15
Ddr1	ENSMUSG00000003534	ENSMUSG00000003534	0.830734	1.02266e-14
Usp50	ENSMUSG00000027364	ENSMUSG00000027364	1.36254	1.02755e-14
Rasl10a	ENSMUSG00000034209	ENSMUSG00000034209	1.47151	1.02755e-14
Nelfe	ENSMUSG00000024369	ENSMUSG00000024369	-1.70292	1.03378e-14
Klhdc10	ENSMUSG00000029775	ENSMUSG00000029775	-0.613204	1.04569e-14
Rock2	ENSMUSG00000020580	ENSMUSG00000020580	-0.863803	1.07249e-14
Gm10689	ENSMUSG00000074412	ENSMUSG00000074412	-0.977253	1.07605e-14
Csdc2	ENSMUSG00000042109	ENSMUSG00000042109	-1.25714	1.14617e-14
Iqgap1	ENSMUSG00000030536	ENSMUSG00000030536	0.576474	1.16007e-14
Clca4c-ps	ENSMUSG00000074196	ENSMUSG00000074196	1.20327	1.19841e-14
Nek2	ENSMUSG00000026622	ENSMUSG00000026622	3.81838	1.1992e-14
Pdpk1	ENSMUSG00000024122	ENSMUSG00000024122	-1.39789	1.2132e-14
Larp4	ENSMUSG00000023025	ENSMUSG00000023025	-1.55419	1.22154e-14
Slc4a8	ENSMUSG00000023032	ENSMUSG00000023032	1.84014	1.22962e-14
Gm12798	ENSMUSG00000084758	ENSMUSG00000084758	1.67295	1.23001e-14
Gm45225	ENSMUSG00000108589	ENSMUSG00000108589	0.727667	1.23105e-14
Rnf141	ENSMUSG00000030788	ENSMUSG00000030788	1.37068	1.25331e-14
Gm30931	ENSMUSG00000110035	ENSMUSG00000110035	0.947114	1.26749e-14
Ing3	ENSMUSG00000029670	ENSMUSG00000029670	-0.671377	1.2888e-14
Wdr35	ENSMUSG00000066643	ENSMUSG00000066643	-0.898543	1.31232e-14
Susd4	ENSMUSG00000038576	ENSMUSG00000038576	-1.78392	1.31281e-14
Coprs	ENSMUSG00000031458	ENSMUSG00000031458	-0.911968	1.31395e-14
Olfr746	ENSMUSG00000058188	ENSMUSG00000058188	-2.56774	1.32094e-14
Exoc4	ENSMUSG00000029763	ENSMUSG00000029763	1.14378	1.32708e-14
Cd8a	ENSMUSG00000053977	ENSMUSG00000053977	3.43437	1.35262e-14
Olfr1343-ps1	ENSMUSG00000086521	ENSMUSG00000086521	-1.34586	1.35357e-14
Hoxa4	ENSMUSG00000000942	ENSMUSG00000000942	-1.49734	1.36444e-14
Tle1	ENSMUSG00000008305	ENSMUSG00000008305	-0.797522	1.37649e-14
Ccdc136	ENSMUSG00000029769	ENSMUSG00000029769	-1.23573	1.38425e-14
ENSMUSG00002075151	ENSMUSG00002075151	ENSMUSG00002075151	-1.0256	1.39251e-14
ENSMUSG00000120820	ENSMUSG00000120820	ENSMUSG00000120820	-2.30733	1.39721e-14
Megf6	ENSMUSG00000057751	ENSMUSG00000057751	-1.0919	1.40335e-14
9530046B11Rik	ENSMUSG00000086047	ENSMUSG00000086047	1.25481	1.44692e-14
Gm41790	ENSMUSG00000118379	ENSMUSG00000118379	1.32499	1.52489e-14
Chtf18	ENSMUSG00000019214	ENSMUSG00000019214	-1.01722	1.53772e-14
Tomm40	ENSMUSG00000002984	ENSMUSG00000002984	0.951364	1.54771e-14
Smpd3	ENSMUSG00000031906	ENSMUSG00000031906	1.14473	1.57179e-14
Aifm3	ENSMUSG00000022763	ENSMUSG00000022763	1.13209	1.57421e-14
Gm23132	ENSMUSG00000118748	ENSMUSG00000118748	1.80789	1.59167e-14
Gm42898	ENSMUSG00000104828	ENSMUSG00000104828	-0.895965	1.61598e-14
Gm43072	ENSMUSG00000106092	ENSMUSG00000106092	1.24037	1.6614e-14
Zfp516	ENSMUSG00000058881	ENSMUSG00000058881	-1.04086	1.67228e-14
Arhgef15	ENSMUSG00000052921	ENSMUSG00000052921	0.789489	1.69144e-14
Slc4a7	ENSMUSG00000021733	ENSMUSG00000021733	-1.43331	1.7103e-14
Gm10369	ENSMUSG00000072573	ENSMUSG00000072573	1.71161	1.73847e-14
Gng4	ENSMUSG00000021303	ENSMUSG00000021303	-0.839758	1.74226e-14
Col15a1	ENSMUSG00000028339	ENSMUSG00000028339	-1.43574	1.81456e-14
Upp1	ENSMUSG00000020407	ENSMUSG00000020407	-1.82147	1.86717e-14
Tmem89	ENSMUSG00000025652	ENSMUSG00000025652	1.75707	1.86847e-14
Dnah11	ENSMUSG00000018581	ENSMUSG00000018581	-1.11034	1.87006e-14
Rsl1d1	ENSMUSG00000005846	ENSMUSG00000005846	-1.81499	1.87851e-14
Ifi213	ENSMUSG00000073491	ENSMUSG00000073491	2.02554	1.89837e-14
Gm15746	ENSMUSG00000081988	ENSMUSG00000081988	1.88338	1.89918e-14
Chmp2a	ENSMUSG00000033916	ENSMUSG00000033916	-2.43771	1.89954e-14
Ankrd6	ENSMUSG00000040183	ENSMUSG00000040183	-1.43003	1.95076e-14
Aak1	ENSMUSG00000057230	ENSMUSG00000057230	0.94659	1.96531e-14
A430035B10Rik	ENSMUSG00000087305	ENSMUSG00000087305	-1.40746	1.96531e-14
Gm15787	ENSMUSG00000086247	ENSMUSG00000086247	2.77031	1.99098e-14
Serpine2	ENSMUSG00000026249	ENSMUSG00000026249	-0.900224	2.03893e-14
Mmp23	ENSMUSG00000029061	ENSMUSG00000029061	-1.37393	2.0635e-14
Fem1a	ENSMUSG00000043683	ENSMUSG00000043683	-0.748744	2.07057e-14
Gstp3	ENSMUSG00000058216	ENSMUSG00000058216	0.734543	2.07929e-14
Il1rl1	ENSMUSG00000026069	ENSMUSG00000026069	0.805765	2.09312e-14
Sil1	ENSMUSG00000024357	ENSMUSG00000024357	-1.49421	2.09312e-14
Gm43260	ENSMUSG00000105933	ENSMUSG00000105933	1.67697	2.14717e-14
Gkap1	ENSMUSG00000021552	ENSMUSG00000021552	-0.755249	2.15193e-14
Tspan4	ENSMUSG00000025511	ENSMUSG00000025511	2.18364	2.15717e-14
Rit1	ENSMUSG00000028057	ENSMUSG00000028057	0.821695	2.18288e-14
4930589L23Rik	ENSMUSG00000068957	ENSMUSG00000068957	1.95229	2.19604e-14
Gm12524	ENSMUSG00000085318	ENSMUSG00000085318	-1.11978	2.26216e-14
[truncated: 21,843 more rows]

## Sheet: Upregulated
U90926	ENSMUSG00000029409	ENSMUSG00000029409	9.13422	1.15977e-53
Dppa3	ENSMUSG00000046323	ENSMUSG00000046323	8.86522	2.45237e-19
Gzmb	ENSMUSG00000015437	ENSMUSG00000015437	7.3664	3.30224e-31
Gm4951	ENSMUSG00000073555	ENSMUSG00000073555	6.80669	3.31535e-146
4930430E12Rik	ENSMUSG00000085295	ENSMUSG00000085295	6.55104	1.91832e-48
Ighg1	ENSMUSG00000076614	ENSMUSG00000076614	6.48957	5.09181e-12
Tusc3	ENSMUSG00000118664	ENSMUSG00000118664	6.48236	2.9988e-10
Cfap126	ENSMUSG00000026649	ENSMUSG00000026649	6.43642	2.61949e-27
Gm37084	ENSMUSG00000102856	ENSMUSG00000102856	6.2799	6.2388e-09
Serpinb1a	ENSMUSG00000044734	ENSMUSG00000044734	6.19029	1.40125e-40
9530052C20Rik	ENSMUSG00000097858	ENSMUSG00000097858	6.16528	2.37765e-09
Gm46597	ENSMUSG00000121244	ENSMUSG00000121244	6.0317	6.03722e-09
Brip1	ENSMUSG00000034329	ENSMUSG00000034329	6.01833	2.52273e-09
Apol7e	ENSMUSG00000071716	ENSMUSG00000071716	5.97509	1.33596e-08
Ifi47	ENSMUSG00000078920	ENSMUSG00000078920	5.97331	0
Mir449a	ENSMUSG00000065575	ENSMUSG00000065575	5.97027	1.57982e-10
Mir680-1	ENSMUSG00000076212	ENSMUSG00000076212	5.93127	6.82628e-09
Trim26	ENSMUSG00000024457	ENSMUSG00000024457	5.87045	1.35152e-30
LOC102637012	ENSMUSG00000111473	ENSMUSG00000111473	5.73852	6.80105e-56
Apol7c	ENSMUSG00000044309	ENSMUSG00000044309	5.69906	1.4152e-09
Cfap73	ENSMUSG00000094282	ENSMUSG00000094282	5.69619	5.18536e-43
1700037C18Rik	ENSMUSG00000005983	ENSMUSG00000005983	5.62831	5.23641e-07
ENSMUSG00000120017	ENSMUSG00000120017	ENSMUSG00000120017	5.58695	1.64445e-07
Gbp9	ENSMUSG00000029298	ENSMUSG00000029298	5.49432	5.69162e-19
ENSMUSG00000119978	ENSMUSG00000119978	ENSMUSG00000119978	5.46048	2.04553e-17
Gm43855	ENSMUSG00000104899	ENSMUSG00000104899	5.39574	3.17841e-69
Mlph	ENSMUSG00000026303	ENSMUSG00000026303	5.33036	1.51523e-06
Olfr329	ENSMUSG00000064252	ENSMUSG00000064252	5.32956	1.87524e-07
Gm43646	ENSMUSG00000106550	ENSMUSG00000106550	5.30923	1.34547e-53
Ly6c2	ENSMUSG00000022584	ENSMUSG00000022584	5.29083	6.4306e-165
Gm45495	ENSMUSG00000106981	ENSMUSG00000106981	5.26048	2.1708e-06
Inf2	ENSMUSG00000037679	ENSMUSG00000037679	5.19902	7.98833e-10
Unc93a	ENSMUSG00000067049	ENSMUSG00000067049	5.1755	1.10968e-24
Mir449b	ENSMUSG00000078027	ENSMUSG00000078027	5.16128	1.77036e-28
4930519F09Rik	ENSMUSG00000090126	ENSMUSG00000090126	5.11836	1.40064e-05
U6 ENSMUSG00002076611	ENSMUSG00002076611	ENSMUSG00002076611	5.11583	7.01265e-06
Zfp692	ENSMUSG00000037243	ENSMUSG00000037243	5.08772	4.83656e-221
Cbll1	ENSMUSG00000020659	ENSMUSG00000020659	5.05467	1.57703e-81
Gm31306	ENSMUSG00000105671	ENSMUSG00000105671	5.0263	5.331e-190
Gm5870	ENSMUSG00000106392	ENSMUSG00000106392	5.02206	8.45154e-137
Nlrp4g	ENSMUSG00000079741	ENSMUSG00000079741	5.0198	0
Rgsl1	ENSMUSG00000042641	ENSMUSG00000042641	4.98842	7.92157e-06
ENSMUSG00000121163	ENSMUSG00000121163	ENSMUSG00000121163	4.97534	1.09783e-15
Gm43856	ENSMUSG00000105555	ENSMUSG00000105555	4.93199	2.45206e-227
Mfrp	ENSMUSG00000034739	ENSMUSG00000034739	4.92718	4.37594e-33
Gm25965	ENSMUSG00000087795	ENSMUSG00000087795	4.91925	1.54486e-05
Defa-ps1	ENSMUSG00000095813	ENSMUSG00000095813	4.89135	3.68992e-07
Gm43068	ENSMUSG00000107075	ENSMUSG00000107075	4.88936	4.46743e-06
Gm29541	ENSMUSG00000101007	ENSMUSG00000101007	4.86854	3.69278e-05
Trim40	ENSMUSG00000073399	ENSMUSG00000073399	4.86112	0.000842649
S100a7a	ENSMUSG00000063767	ENSMUSG00000063767	4.84456	0.000166512
C920009B18Rik	ENSMUSG00000097352	ENSMUSG00000097352	4.81756	5.76224e-07
Rbm3	ENSMUSG00000031167	ENSMUSG00000031167	4.79111	0.000269452
Gm12990	ENSMUSG00000081136	ENSMUSG00000081136	4.78737	1.53423e-05
Pkn2	ENSMUSG00000004591	ENSMUSG00000004591	4.73393	6.16126e-219
Tubb4a	ENSMUSG00000062591	ENSMUSG00000062591	4.7311	0.000108974
Trim63	ENSMUSG00000028834	ENSMUSG00000028834	4.72442	5.25964e-07
Cnn2-ps	ENSMUSG00000118260	ENSMUSG00000118260	4.72028	0.000105057
F830016B08Rik	ENSMUSG00000090942	ENSMUSG00000090942	4.7012	1.57355e-10
Gm4887	ENSMUSG00000086229	ENSMUSG00000086229	4.67756	4.16936e-43
Sirpb1b	ENSMUSG00000095028	ENSMUSG00000095028	4.67606	0.000146026
Gm11790	ENSMUSG00000081835	ENSMUSG00000081835	4.64282	7.50144e-05
Ppcdc	ENSMUSG00000063849	ENSMUSG00000063849	4.62167	2.58194e-17
Serpina3h	ENSMUSG00000041449	ENSMUSG00000041449	4.61781	3.99925e-197
1700028J19Rik	ENSMUSG00000038782	ENSMUSG00000038782	4.61031	2.11075e-05
9430078K24Rik	ENSMUSG00000112765	ENSMUSG00000112765	4.5967	3.15977e-06
Gm5582	ENSMUSG00000058873	ENSMUSG00000058873	4.59485	0.000215906
Gbp4	ENSMUSG00000079363	ENSMUSG00000079363	4.57942	1.4028e-86
H2-DMb2	ENSMUSG00000037548	ENSMUSG00000037548	4.56666	5.83858e-05
P2ry10	ENSMUSG00000050921	ENSMUSG00000050921	4.53339	4.36613e-42
Trim15	ENSMUSG00000050747	ENSMUSG00000050747	4.52086	5.82614e-05
Mbip	ENSMUSG00000021028	ENSMUSG00000021028	4.51746	2.87009e-10
Gm44925	ENSMUSG00000109334	ENSMUSG00000109334	4.50253	0.000539882
Cfhr1	ENSMUSG00000057037	ENSMUSG00000057037	4.48054	1.15034e-15
Cd70	ENSMUSG00000019489	ENSMUSG00000019489	4.47091	4.57723e-05
Gm45786	ENSMUSG00000110672	ENSMUSG00000110672	4.45586	1.91183e-123
Gm49872	ENSMUSG00000117106	ENSMUSG00000117106	4.44767	7.17984e-05
Ddx54	ENSMUSG00000029599	ENSMUSG00000029599	4.44085	1.03041e-106
Gpnmb	ENSMUSG00000029816	ENSMUSG00000029816	4.42489	1.80888e-34
Ovol2	ENSMUSG00000037279	ENSMUSG00000037279	4.42454	0.00146597
Gm44984	ENSMUSG00000108989	ENSMUSG00000108989	4.41647	0.00534584
Gm50237	ENSMUSG00000118361	ENSMUSG00000118361	4.39018	0.000284335
Mmp10	ENSMUSG00000047562	ENSMUSG00000047562	4.37929	0.00176792
Spint1	ENSMUSG00000027315	ENSMUSG00000027315	4.3772	2.52103e-19
Errfi1	ENSMUSG00000028967	ENSMUSG00000028967	4.36532	0.000180225
Ms4a7	ENSMUSG00000024672	ENSMUSG00000024672	4.33823	1.26045e-25
Rnu2-10	ENSMUSG00000118837	ENSMUSG00000118837	4.32192	0.000214641
Zfp672	ENSMUSG00000049755	ENSMUSG00000049755	4.31503	4.03897e-266
ENSMUSG00002075688	ENSMUSG00002075688	ENSMUSG00002075688	4.31461	2.391e-62
Sac3d1	ENSMUSG00000024790	ENSMUSG00000024790	4.31173	4.12837e-71
Gm47182	ENSMUSG00000111350	ENSMUSG00000111350	4.31045	9.03681e-39
Gm8824	ENSMUSG00000098028	ENSMUSG00000098028	4.30506	0.000273708
Trim10	ENSMUSG00000073400	ENSMUSG00000073400	4.27196	0.000792591
Gm23300	ENSMUSG00000064646	ENSMUSG00000064646	4.2694	0.00122648
Klri1	ENSMUSG00000067610	ENSMUSG00000067610	4.26782	2.28962e-15
Gm8233	ENSMUSG00000115926	ENSMUSG00000115926	4.25225	2.39146e-43
Stat4	ENSMUSG00000062939	ENSMUSG00000062939	4.24991	1.77162e-183
Gm8663	ENSMUSG00000117988	ENSMUSG00000117988	4.24743	0.000985023
Haus4	ENSMUSG00000022177	ENSMUSG00000022177	4.23552	6.00202e-43
Gm41162	ENSMUSG00000114720	ENSMUSG00000114720	4.23523	0.000340105
Gm6105	ENSMUSG00000105737	ENSMUSG00000105737	4.19965	0.00230172
Perp	ENSMUSG00000019851	ENSMUSG00000019851	4.18911	0.00314768
Gm47652	ENSMUSG00000111481	ENSMUSG00000111481	4.18304	6.71374e-45
Fhl5	ENSMUSG00000028259	ENSMUSG00000028259	4.17478	0.00376123
Gm8601	ENSMUSG00000097939	ENSMUSG00000097939	4.16761	0.000977269
Ms4a2	ENSMUSG00000024680	ENSMUSG00000024680	4.16541	2.33324e-184
Il2ra	ENSMUSG00000026770	ENSMUSG00000026770	4.16385	7.23376e-09
Pira12	ENSMUSG00000074417	ENSMUSG00000074417	4.15738	3.97694e-25
Gm24599	ENSMUSG00000119417	ENSMUSG00000119417	4.1386	0.00145922
Tnfsf9	ENSMUSG00000035678	ENSMUSG00000035678	4.13362	0.0012704
Gm18218	ENSMUSG00000118538	ENSMUSG00000118538	4.12295	0.00309642
Ppp1r11	ENSMUSG00000036398	ENSMUSG00000036398	4.12287	2.8488e-12
Sqor	ENSMUSG00000005803	ENSMUSG00000005803	4.1221	2.07985e-137
Gm17980	ENSMUSG00000112259	ENSMUSG00000112259	4.11675	0.00192134
ENSMUSG00000120724	ENSMUSG00000120724	ENSMUSG00000120724	4.11225	0.00783199
Pafah1b1-ps1	ENSMUSG00000097041	ENSMUSG00000097041	4.10768	0.00442418
Pcp4l1	ENSMUSG00000038370	ENSMUSG00000038370	4.09244	0.000682851
Gm10553	ENSMUSG00000073631	ENSMUSG00000073631	4.08892	0.00100368
Gm17130	ENSMUSG00000106894	ENSMUSG00000106894	4.08829	0.00288383
Mgat1	ENSMUSG00000020346	ENSMUSG00000020346	4.08057	2.0673e-06
Ogfod3	ENSMUSG00000025169	ENSMUSG00000025169	4.06663	6.29972e-15
Olfr95	ENSMUSG00000049561	ENSMUSG00000049561	4.06657	0.00421915
Bpifb2	ENSMUSG00000027481	ENSMUSG00000027481	4.06279	0.00247972
ENSMUSG00000120996	ENSMUSG00000120996	ENSMUSG00000120996	4.05767	0.000191712
Sod2	ENSMUSG00000006818	ENSMUSG00000006818	4.05392	0.00884201
5S_rRNA ENSMUSG00002075561	ENSMUSG00002075561	ENSMUSG00002075561	4.0538	9.25199e-09
Gm12933	ENSMUSG00000081210	ENSMUSG00000081210	4.04452	5.41793e-09
Smim20	ENSMUSG00000061461	ENSMUSG00000061461	4.0441	0.00276922
Necap1	ENSMUSG00000030327	ENSMUSG00000030327	4.01373	0.000814738
Gm37961	ENSMUSG00000104393	ENSMUSG00000104393	3.99515	1.53958e-19
Pcdh8	ENSMUSG00000036422	ENSMUSG00000036422	3.99323	0.00228184
Gm26737	ENSMUSG00000097467	ENSMUSG00000097467	3.99057	1.6225e-08
Gm11718	ENSMUSG00000081360	ENSMUSG00000081360	3.98355	0.00121079
Btnl9	ENSMUSG00000040283	ENSMUSG00000040283	3.98183	1.50645e-245
Gm7309	ENSMUSG00000083848	ENSMUSG00000083848	3.98	3.94209e-25
Gm7353	ENSMUSG00000055452	ENSMUSG00000055452	3.97643	4.24737e-14
Gm44141	ENSMUSG00000108180	ENSMUSG00000108180	3.97043	0.00168083
ENSMUSG00000120515	ENSMUSG00000120515	ENSMUSG00000120515	3.96316	0.00737929
Mmp8	ENSMUSG00000005800	ENSMUSG00000005800	3.9427	4.42085e-60
Magohb	ENSMUSG00000030188	ENSMUSG00000030188	3.93614	9.1986e-05
Gm26641	ENSMUSG00000120584	ENSMUSG00000120584	3.9339	1.91268e-15
Gm48462	ENSMUSG00000111016	ENSMUSG00000111016	3.92661	9.52269e-17
Bhlha9	ENSMUSG00000044243	ENSMUSG00000044243	3.92004	0.0110546
Gm49874	ENSMUSG00000117028	ENSMUSG00000117028	3.91606	0.0149526
Gm18180	ENSMUSG00000099342	ENSMUSG00000099342	3.91045	0.00767034
Gm52997	ENSMUSG00000118573	ENSMUSG00000118573	3.89355	1.01641e-78
Ubqln4	ENSMUSG00000008604	ENSMUSG00000008604	3.89326	0.00394391
Gm4841	ENSMUSG00000068606	ENSMUSG00000068606	3.89241	0.000775294
Gm31812	ENSMUSG00000109599	ENSMUSG00000109599	3.86589	1.6885e-269
Usp17la	ENSMUSG00000054568	ENSMUSG00000054568	3.85877	0.00644415
Gm32816	ENSMUSG00000108668	ENSMUSG00000108668	3.85714	2.47447e-50
Clec3b	ENSMUSG00000025784	ENSMUSG00000025784	3.84303	1.83916e-11
Gm14441	ENSMUSG00000081861	ENSMUSG00000081861	3.83274	0.00430268
Naaladl1	ENSMUSG00000054999	ENSMUSG00000054999	3.8207	7.68382e-60
Nek2	ENSMUSG00000026622	ENSMUSG00000026622	3.81838	1.1992e-14
Gm37625	ENSMUSG00000102782	ENSMUSG00000102782	3.81003	6.61475e-09
Clmp	ENSMUSG00000032024	ENSMUSG00000032024	3.80891	0.000217692
Gm47727	ENSMUSG00000114070	ENSMUSG00000114070	3.80615	0.00953759
Trbc2	ENSMUSG00000076498	ENSMUSG00000076498	3.79972	0.00382085
Isg20l2	ENSMUSG00000048039	ENSMUSG00000048039	3.79873	3.13329e-40
Ighv1-67	ENSMUSG00000095863	ENSMUSG00000095863	3.79625	0.0152574
H2al1o	ENSMUSG00000061065	ENSMUSG00000061065	3.78316	3.06919e-79
Gm41562	ENSMUSG00000118284	ENSMUSG00000118284	3.78202	0.00848097
Gm49905	ENSMUSG00000117200	ENSMUSG00000117200	3.77494	0.0056034
Themis	ENSMUSG00000049109	ENSMUSG00000049109	3.76845	2.13663e-05
4930488L21Rik	ENSMUSG00000097520	ENSMUSG00000097520	3.76246	5.51665e-138
ENSMUSG00000121098	ENSMUSG00000121098	ENSMUSG00000121098	3.75785	4.00608e-33
Trav7d-4	ENSMUSG00000094023	ENSMUSG00000094023	3.75351	0.0111795
Mcpt1	ENSMUSG00000022227	ENSMUSG00000022227	3.75332	1.80345e-07
Tmem39a	ENSMUSG00000002845	ENSMUSG00000002845	3.75112	2.35076e-53
Gm15928	ENSMUSG00000082093	ENSMUSG00000082093	3.75047	0.00775342
Mir449c	ENSMUSG00000076146	ENSMUSG00000076146	3.73068	0.00577409
Tmem204	ENSMUSG00000024168	ENSMUSG00000024168	3.71451	0.00199169
Gm8580	ENSMUSG00000090159	ENSMUSG00000090159	3.71242	0.000422791
Gm37729	ENSMUSG00000103222	ENSMUSG00000103222	3.71122	0.0356239
Gm5851	ENSMUSG00000104028	ENSMUSG00000104028	3.70702	0.00954237
1700045H11Rik	ENSMUSG00000078492	ENSMUSG00000078492	3.70697	8.51553e-46
Gm5225	ENSMUSG00000095266	ENSMUSG00000095266	3.69141	0.000584591
Rnf39	ENSMUSG00000036492	ENSMUSG00000036492	3.68976	3.03627e-05
Scamp5	ENSMUSG00000040722	ENSMUSG00000040722	3.67857	1.21502e-17
Gm15214	ENSMUSG00000082970	ENSMUSG00000082970	3.6768	0.0112219
Brinp1	ENSMUSG00000028351	ENSMUSG00000028351	3.67574	0.0134627
Gm26168	ENSMUSG00000065721	ENSMUSG00000065721	3.67568	9.07353e-26
Ensa	ENSMUSG00000038619	ENSMUSG00000038619	3.67426	0
Gm46649	ENSMUSG00000118211	ENSMUSG00000118211	3.66843	4.03805e-10
Gm25710	ENSMUSG00000119710	ENSMUSG00000119710	3.65835	0.0362901
Wdr93	ENSMUSG00000039099	ENSMUSG00000039099	3.64659	5.28296e-11
Ighv1-65	ENSMUSG00000104593	ENSMUSG00000104593	3.64637	0.000869608
ENSMUSG00000119983	ENSMUSG00000119983	ENSMUSG00000119983	3.64563	0.00573657
Gpx8	ENSMUSG00000021760	ENSMUSG00000021760	3.6438	0.00340865
Olfr46	ENSMUSG00000093942	ENSMUSG00000093942	3.643	0.0213779
Cyp7b1	ENSMUSG00000039519	ENSMUSG00000039519	3.64189	0.00408401
Gm47922	ENSMUSG00000112662	ENSMUSG00000112662	3.62909	1.3928e-12
Gm16349	ENSMUSG00000085678	ENSMUSG00000085678	3.62695	0.0402775
Gm25092	ENSMUSG00000077184	ENSMUSG00000077184	3.62255	5.8933e-22
Ndufs4	ENSMUSG00000021764	ENSMUSG00000021764	3.6219	5.3197e-09
Naa60	ENSMUSG00000005982	ENSMUSG00000005982	3.61666	1.69738e-15
Eif1b	ENSMUSG00000006941	ENSMUSG00000006941	3.58686	0.0144513
Gm12041	ENSMUSG00000082898	ENSMUSG00000082898	3.57706	0.0367185
Gm17421	ENSMUSG00000090726	ENSMUSG00000090726	3.57073	0.0155695
Gm46224	ENSMUSG00000112843	ENSMUSG00000112843	3.56948	0.0130502
Ncmap	ENSMUSG00000043924	ENSMUSG00000043924	3.569	0.00974674
4930533B01Rik	ENSMUSG00000084798	ENSMUSG00000084798	3.56784	5.51471e-12
ENSMUSG00000121044	ENSMUSG00000121044	ENSMUSG00000121044	3.55792	0.00723414
Snx15	ENSMUSG00000024787	ENSMUSG00000024787	3.55384	3.29417e-87
1810053B23Rik	ENSMUSG00000100277	ENSMUSG00000100277	3.54867	2.09589e-11
Gm18911	ENSMUSG00000116438	ENSMUSG00000116438	3.54326	0.00265204
Batf2	ENSMUSG00000039699	ENSMUSG00000039699	3.54265	1.34923e-16
2300009A05Rik	ENSMUSG00000032403	ENSMUSG00000032403	3.53763	0.00503095
A530040E14Rik	ENSMUSG00000072109	ENSMUSG00000072109	3.53453	3.11761e-14
Gdf3	ENSMUSG00000030117	ENSMUSG00000030117	3.52363	9.28037e-65
Epdr1	ENSMUSG00000002808	ENSMUSG00000002808	3.51945	4.29509e-08
Gm11545	ENSMUSG00000075611	ENSMUSG00000075611	3.51818	7.87364e-13
Serpina3i	ENSMUSG00000079014	ENSMUSG00000079014	3.51441	0.00113154
Gm23977	ENSMUSG00000119056	ENSMUSG00000119056	3.50627	5.09334e-05
Ip6k1	ENSMUSG00000032594	ENSMUSG00000032594	3.50499	0.0105183
Kif20b	ENSMUSG00000024795	ENSMUSG00000024795	3.50447	5.53978e-53
Ift172	ENSMUSG00000038564	ENSMUSG00000038564	3.50006	0.019784
Gm6341	ENSMUSG00000083121	ENSMUSG00000083121	3.48671	0.0173511
2010203P06Rik	ENSMUSG00000114604	ENSMUSG00000114604	3.48289	0.0345227
Gm18430	ENSMUSG00000106343	ENSMUSG00000106343	3.48017	0.00530668
Traj52	ENSMUSG00000076879	ENSMUSG00000076879	3.47939	0.0396378
Gm39117	ENSMUSG00000108952	ENSMUSG00000108952	3.47672	0.00590549
Ndnf	ENSMUSG00000049001	ENSMUSG00000049001	3.47553	2.43499e-74
Myl12b	ENSMUSG00000034868	ENSMUSG00000034868	3.4719	5.34113e-41
Il9	ENSMUSG00000021538	ENSMUSG00000021538	3.47189	2.91196e-128
Gm13003	ENSMUSG00000085833	ENSMUSG00000085833	3.46372	1.89761e-133
Abcg3	ENSMUSG00000029299	ENSMUSG00000029299	3.46242	1.12564e-196
Gm11110	ENSMUSG00000079414	ENSMUSG00000079414	3.45945	0.00194273
Atat1	ENSMUSG00000024426	ENSMUSG00000024426	3.44635	2.24515e-08
Gm49003	ENSMUSG00000115363	ENSMUSG00000115363	3.44274	0.0182311
Gprc6a	ENSMUSG00000019905	ENSMUSG00000019905	3.4375	2.66516e-110
Cd8a	ENSMUSG00000053977	ENSMUSG00000053977	3.43437	1.35262e-14
3300002P13Rik	ENSMUSG00000107585	ENSMUSG00000107585	3.43351	0.0366487
Gm36864	ENSMUSG00000108622	ENSMUSG00000108622	3.4325	0.00584421
Vmn2r19	ENSMUSG00000091260	ENSMUSG00000091260	3.4204	9.96223e-17
Gm15665	ENSMUSG00000083420	ENSMUSG00000083420	3.41193	0.00456269
A330015K06Rik	ENSMUSG00000104093	ENSMUSG00000104093	3.41124	0.0213107
Gm41639	ENSMUSG00000117421	ENSMUSG00000117421	3.40808	0.00923408
BC053393	ENSMUSG00000046974	ENSMUSG00000046974	3.40186	3.21641e-142
Gm44135	ENSMUSG00000107715	ENSMUSG00000107715	3.39942	8.66574e-13
A530058N18Rik ENSMUSG00000087694	ENSMUSG00000087694	ENSMUSG00000087694	3.39153	4.99293e-32
Klf11	ENSMUSG00000020653	ENSMUSG00000020653	3.39048	4.49784e-125
Rhov	ENSMUSG00000034226	ENSMUSG00000034226	3.38303	1.95148e-19
Gm44111	ENSMUSG00000107959	ENSMUSG00000107959	3.37871	1.14375e-44
Gm3880	ENSMUSG00000081443	ENSMUSG00000081443	3.37452	0.00786586
Gm29083	ENSMUSG00000100811	ENSMUSG00000100811	3.36871	0.0357335
Bcl11b	ENSMUSG00000048251	ENSMUSG00000048251	3.36747	0.0040302
Blzf1	ENSMUSG00000026577	ENSMUSG00000026577	3.36599	2.06186e-22
Mogat1	ENSMUSG00000012187	ENSMUSG00000012187	3.36594	0.00993061
Gvin-ps5	ENSMUSG00000095457	ENSMUSG00000095457	3.36407	5.74644e-18
Klrc1	ENSMUSG00000030167	ENSMUSG00000030167	3.36076	1.94466e-18
Gm10735	ENSMUSG00000074650	ENSMUSG00000074650	3.35979	1.41692e-05
Gm9831	ENSMUSG00000105975	ENSMUSG00000105975	3.35435	0.0085512
Gm16130	ENSMUSG00000086624	ENSMUSG00000086624	3.345	3.7501e-86
Ms4a13	ENSMUSG00000057240	ENSMUSG00000057240	3.34159	0.0357927
Gm13602	ENSMUSG00000082218	ENSMUSG00000082218	3.33912	0.0434172
Gm10731	ENSMUSG00000074620	ENSMUSG00000074620	3.33731	0.0112257
Gm19244	ENSMUSG00000107627	ENSMUSG00000107627	3.32812	0.00551538
Wrnip1	ENSMUSG00000021400	ENSMUSG00000021400	3.32724	7.22219e-178
Gm8793	ENSMUSG00000098038	ENSMUSG00000098038	3.32506	0.0102358
Gm40457	ENSMUSG00000108626	ENSMUSG00000108626	3.3225	2.05359e-46
Gm11207	ENSMUSG00000081663	ENSMUSG00000081663	3.32206	0.0457395
Gm48405	ENSMUSG00000113385	ENSMUSG00000113385	3.31962	0.0184589
Cd8b1	ENSMUSG00000053044	ENSMUSG00000053044	3.31053	0.000884001
Gm42530	ENSMUSG00000107218	ENSMUSG00000107218	3.30776	0.0485988
Cyp4a28-ps	ENSMUSG00000081823	ENSMUSG00000081823	3.3068	1.66459e-05
Trbv15	ENSMUSG00000076472	ENSMUSG00000076472	3.30503	8.6972e-06
Smtnl2	ENSMUSG00000045667	ENSMUSG00000045667	3.3004	1.4246e-09
Gm29630	ENSMUSG00000101549	ENSMUSG00000101549	3.29626	7.0817e-05
Phpt1	ENSMUSG00000036504	ENSMUSG00000036504	3.295	0.0127385
Gm3294	ENSMUSG00000092090	ENSMUSG00000092090	3.29304	0.013415
Rgs5	ENSMUSG00000026678	ENSMUSG00000026678	3.28951	2.12484e-42
Gm20695	ENSMUSG00000093575	ENSMUSG00000093575	3.28841	0.0104037
Olfr11	ENSMUSG00000036658	ENSMUSG00000036658	3.28383	0.00922753
Pdrg1	ENSMUSG00000027472	ENSMUSG00000027472	3.28176	5.75631e-09
Gm17809	ENSMUSG00000116919	ENSMUSG00000116919	3.28154	0.0163866
Rita1	ENSMUSG00000029600	ENSMUSG00000029600	3.27577	1.71824e-57
Heatr6	ENSMUSG00000000976	ENSMUSG00000000976	3.27511	2.43637e-80
Gm29927	ENSMUSG00000114846	ENSMUSG00000114846	3.27252	6.83636e-44
Gm7209	ENSMUSG00000084014	ENSMUSG00000084014	3.27197	0.0313493
1700122O11Rik	ENSMUSG00000094928	ENSMUSG00000094928	3.26519	1.44679e-28
Olfr424	ENSMUSG00000051528	ENSMUSG00000051528	3.25515	1.22214e-23
Olfr1394	ENSMUSG00000048378	ENSMUSG00000048378	3.25339	0.0003387
Ly6g6f	ENSMUSG00000034923	ENSMUSG00000034923	3.25179	0.023435
Rft1	ENSMUSG00000052395	ENSMUSG00000052395	3.25161	0.020713
Slfn1	ENSMUSG00000078763	ENSMUSG00000078763	3.25022	1.01587e-41
Gm3940	ENSMUSG00000078291	ENSMUSG00000078291	3.24759	7.3201e-11
Gm15616	ENSMUSG00000082705	ENSMUSG00000082705	3.24671	0.0165585
Ms4a15	ENSMUSG00000067571	ENSMUSG00000067571	3.24451	0.0137087
Gm15845	ENSMUSG00000087689	ENSMUSG00000087689	3.2409	0.0210353
Hgh1	ENSMUSG00000022554	ENSMUSG00000022554	3.2395	0.0205767
Cdh4	ENSMUSG00000000305	ENSMUSG00000000305	3.23842	0.0195408
Gm47207	ENSMUSG00000113147	ENSMUSG00000113147	3.2371	0.0472764
Mavs	ENSMUSG00000037523	ENSMUSG00000037523	3.2356	7.01613e-18
Serf1	ENSMUSG00000021643	ENSMUSG00000021643	3.23343	3.23222e-07
Gm29164	ENSMUSG00000101077	ENSMUSG00000101077	3.23219	4.65324e-07
Gm24887	ENSMUSG00000077574	ENSMUSG00000077574	3.23192	0.017258
ENSMUSG00000121252	ENSMUSG00000121252	ENSMUSG00000121252	3.23185	1.00215e-40
Cep55	ENSMUSG00000024989	ENSMUSG00000024989	3.22236	2.98103e-42
Bach2os	ENSMUSG00000086150	ENSMUSG00000086150	3.21964	4.89232e-27
Gm29453	ENSMUSG00000101724	ENSMUSG00000101724	3.21895	0.0445281
Wdr5b	ENSMUSG00000034379	ENSMUSG00000034379	3.21716	1.26039e-51
Slc27a2	ENSMUSG00000027359	ENSMUSG00000027359	3.21349	1.22159e-10
Olfr1366	ENSMUSG00000048996	ENSMUSG00000048996	3.21173	0.000617184
4930465K10Rik	ENSMUSG00000056682	ENSMUSG00000056682	3.20842	0.00723554
Gm46210	ENSMUSG00000112146	ENSMUSG00000112146	3.20652	0.0227249
Gpr165	ENSMUSG00000031210	ENSMUSG00000031210	3.20238	0.0235886
Gm22866	ENSMUSG00000065881	ENSMUSG00000065881	3.2017	0.0108579
Gm49877	ENSMUSG00000117228	ENSMUSG00000117228	3.19655	9.25763e-28
Rcan3	ENSMUSG00000059713	ENSMUSG00000059713	3.19033	2.06895e-27
Gm44174	ENSMUSG00000108289	ENSMUSG00000108289	3.18121	9.22869e-08
Clec3a	ENSMUSG00000008874	ENSMUSG00000008874	3.17981	0.0268124
Slc25a48	ENSMUSG00000021509	ENSMUSG00000021509	3.17627	3.84816e-24
Lair1	ENSMUSG00000055541	ENSMUSG00000055541	3.16666	2.40293e-179
Gm37593	ENSMUSG00000103358	ENSMUSG00000103358	3.16429	3.19973e-07
Ifi211	ENSMUSG00000026536	ENSMUSG00000026536	3.16169	1.04232e-78
Kif11	ENSMUSG00000012443	ENSMUSG00000012443	3.16127	1.1704e-49
Igsf23	ENSMUSG00000040498	ENSMUSG00000040498	3.16107	1.30268e-48
Fancm	ENSMUSG00000055884	ENSMUSG00000055884	3.15738	1.82585e-36
Gm2676	ENSMUSG00000109055	ENSMUSG00000109055	3.14999	0.0454567
Olfr420	ENSMUSG00000055033	ENSMUSG00000055033	3.14863	5.1699e-13
Gm15749	ENSMUSG00000089830	ENSMUSG00000089830	3.14477	0.000427142
Gm11981	ENSMUSG00000086808	ENSMUSG00000086808	3.14332	0.0370736
Def6	ENSMUSG00000002257	ENSMUSG00000002257	3.1423	4.09271e-08
4833427F10Rik	ENSMUSG00000092171	ENSMUSG00000092171	3.13691	0.00375581
Usp2	ENSMUSG00000032010	ENSMUSG00000032010	3.13619	3.17504e-32
Cyth4	ENSMUSG00000018008	ENSMUSG00000018008	3.13423	1.15343e-98
Diaph3	ENSMUSG00000022021	ENSMUSG00000022021	3.13423	0.0160971
Gm3084	ENSMUSG00000091221	ENSMUSG00000091221	3.12979	0.019616
Gm17981	ENSMUSG00000101135	ENSMUSG00000101135	3.12071	7.86121e-75
AA465934	ENSMUSG00000093483	ENSMUSG00000093483	3.12067	4.2671e-22
Gm49878	ENSMUSG00000117118	ENSMUSG00000117118	3.11826	2.3726e-69
Klra2	ENSMUSG00000030187	ENSMUSG00000030187	3.11806	6.28461e-70
Sfrp4	ENSMUSG00000021319	ENSMUSG00000021319	3.11653	1.03399e-07
Gm48467	ENSMUSG00000111344	ENSMUSG00000111344	3.11555	0.00510993
Cacng6	ENSMUSG00000078815	ENSMUSG00000078815	3.11088	0.0206764
Tmem132a	ENSMUSG00000024736	ENSMUSG00000024736	3.10808	3.61695e-40
Gm10558	ENSMUSG00000073656	ENSMUSG00000073656	3.09782	9.14703e-11
Myh9	ENSMUSG00000022443	ENSMUSG00000022443	3.09351	1.14644e-05
Zfp62	ENSMUSG00000046311	ENSMUSG00000046311	3.0895	2.93556e-61
Gm19253	ENSMUSG00000107758	ENSMUSG00000107758	3.08618	0.000867476
Dennd1c	ENSMUSG00000002668	ENSMUSG00000002668	3.08459	3.61795e-05
Neurod1	ENSMUSG00000034701	ENSMUSG00000034701	3.08312	5.14999e-20
A630081D01Rik	ENSMUSG00000102721	ENSMUSG00000102721	3.08057	0.0076257
Clec4e	ENSMUSG00000030142	ENSMUSG00000030142	3.07903	9.53585e-33
Gabpb1	ENSMUSG00000027361	ENSMUSG00000027361	3.07618	3.84011e-17
Phtf1os	ENSMUSG00000089998	ENSMUSG00000089998	3.07357	5.74484e-27
Apoa2	ENSMUSG00000005681	ENSMUSG00000005681	3.07338	9.04273e-134
Gm38075	ENSMUSG00000103002	ENSMUSG00000103002	3.0706	0.0271525
Gm30606	ENSMUSG00000110713	ENSMUSG00000110713	3.06259	2.51346e-24
Dtx4	ENSMUSG00000039982	ENSMUSG00000039982	3.05949	1.53672e-246
Gm16323	ENSMUSG00000087435	ENSMUSG00000087435	3.05685	0.0327836
Slc25a23	ENSMUSG00000046329	ENSMUSG00000046329	3.0566	6.42685e-06
Syvn1	ENSMUSG00000024807	ENSMUSG00000024807	3.05179	3.3532e-08
Ccdc181	ENSMUSG00000026578	ENSMUSG00000026578	3.05092	0.0146862
Bsph2	ENSMUSG00000078800	ENSMUSG00000078800	3.0486	0.011959
Gm30198	ENSMUSG00000113265	ENSMUSG00000113265	3.04423	1.43626e-15
Gm42816	ENSMUSG00000105672	ENSMUSG00000105672	3.04286	0.0296105
Lta	ENSMUSG00000024402	ENSMUSG00000024402	3.04002	0.00227478
Mpst	ENSMUSG00000071711	ENSMUSG00000071711	3.03914	1.76272e-13
Gm48867	ENSMUSG00000112277	ENSMUSG00000112277	3.03763	0.0269831
Gm16038	ENSMUSG00000090128	ENSMUSG00000090128	3.03668	0.0189718
Grem1	ENSMUSG00000074934	ENSMUSG00000074934	3.03514	0.0306033
Gm28914	ENSMUSG00000102027	ENSMUSG00000102027	3.03359	0.00821262
Oas2	ENSMUSG00000032690	ENSMUSG00000032690	3.03138	6.53299e-74
Gm10272	ENSMUSG00000069584	ENSMUSG00000069584	3.02291	9.92986e-85
ENSMUSG00000120890	ENSMUSG00000120890	ENSMUSG00000120890	3.0188	3.86602e-114
Polr1h	ENSMUSG00000036315	ENSMUSG00000036315	3.01845	6.13847e-06
Sh3bp5l	ENSMUSG00000013646	ENSMUSG00000013646	3.01664	3.78011e-150
Tmem178	ENSMUSG00000024245	ENSMUSG00000024245	3.01523	0.0187683
Chl1	ENSMUSG00000030077	ENSMUSG00000030077	3.01319	1.08307e-05
Mgat3	ENSMUSG00000042428	ENSMUSG00000042428	3.01133	2.74937e-05
Aif1	ENSMUSG00000024397	ENSMUSG00000024397	3.01091	8.19445e-74
Ppp1r8	ENSMUSG00000028882	ENSMUSG00000028882	3.00799	1.76271e-12
Med28	ENSMUSG00000015804	ENSMUSG00000015804	3.00664	3.10216e-16
Cers5	ENSMUSG00000023021	ENSMUSG00000023021	3.00215	8.33109e-47
Gm33472	ENSMUSG00000114441	ENSMUSG00000114441	2.99686	5.62504e-22
Gm44951	ENSMUSG00000108365	ENSMUSG00000108365	2.99565	0.000185171
Pira2	ENSMUSG00000089942	ENSMUSG00000089942	2.99561	1.27875e-10
Gm49305	ENSMUSG00000115425	ENSMUSG00000115425	2.98622	0.0251156
Gm48308	ENSMUSG00000112932	ENSMUSG00000112932	2.98536	0.0492644
Stap2	ENSMUSG00000038781	ENSMUSG00000038781	2.98306	1.22739e-29
Gjd2	ENSMUSG00000068615	ENSMUSG00000068615	2.98282	6.08436e-27
Psmb2	ENSMUSG00000028837	ENSMUSG00000028837	2.98043	1.80036e-10
Snord7	ENSMUSG00000065715	ENSMUSG00000065715	2.97827	0.041357
Arl2	ENSMUSG00000024944	ENSMUSG00000024944	2.97657	7.28405e-08
Gm34885	ENSMUSG00000111748	ENSMUSG00000111748	2.97646	1.77865e-92
Fcer1g	ENSMUSG00000058715	ENSMUSG00000058715	2.97523	4.132e-85
Gm47181	ENSMUSG00000111733	ENSMUSG00000111733	2.97461	2.43767e-37
Gm5692	ENSMUSG00000101024	ENSMUSG00000101024	2.97263	8.59568e-56
Pou5f1	ENSMUSG00000024406	ENSMUSG00000024406	2.96913	0.00147914
M6pr	ENSMUSG00000007458	ENSMUSG00000007458	2.96748	2.12279e-13
Gm43579	ENSMUSG00000107191	ENSMUSG00000107191	2.96305	0.00867265
Gm5244	ENSMUSG00000091014	ENSMUSG00000091014	2.95984	2.6023e-43
Vangl2	ENSMUSG00000026556	ENSMUSG00000026556	2.95911	2.50694e-66
1110038B12Rik	ENSMUSG00000092203	ENSMUSG00000092203	2.95595	1.24942e-71
Dcun1d3	ENSMUSG00000048787	ENSMUSG00000048787	2.95514	1.8085e-09
A2m	ENSMUSG00000030111	ENSMUSG00000030111	2.95208	0.000283348
ENSMUSG00000120713	ENSMUSG00000120713	ENSMUSG00000120713	2.95048	0.0374028
Spata3	ENSMUSG00000026226	ENSMUSG00000026226	2.94969	0.00040958
Gm12631	ENSMUSG00000084809	ENSMUSG00000084809	2.94951	0.0340636
Ifit1bl1	ENSMUSG00000079339	ENSMUSG00000079339	2.94714	8.67086e-22
Fn1	ENSMUSG00000026193	ENSMUSG00000026193	2.94224	1.39522e-21
Malsu1	ENSMUSG00000029815	ENSMUSG00000029815	2.93557	3.54839e-21
Gm8546	ENSMUSG00000094463	ENSMUSG00000094463	2.93371	2.38996e-09
Gm4152	ENSMUSG00000092512	ENSMUSG00000092512	2.93206	1.93635e-101
Traj47	ENSMUSG00000105216	ENSMUSG00000105216	2.92675	3.38834e-13
Rnf26	ENSMUSG00000053128	ENSMUSG00000053128	2.92095	7.04874e-11
4933401H06Rik	ENSMUSG00000106306	ENSMUSG00000106306	2.91385	0.0121944
4930519D14Rik	ENSMUSG00000086263	ENSMUSG00000086263	2.91345	0.0420221
Gm42670	ENSMUSG00000107319	ENSMUSG00000107319	2.91191	2.48985e-06
4930512M02Rik	ENSMUSG00000062511	ENSMUSG00000062511	2.91173	0.0403182
Gm48250	ENSMUSG00000114917	ENSMUSG00000114917	2.91022	0.000491994
Parpbp	ENSMUSG00000035365	ENSMUSG00000035365	2.90729	0.0215278
Dazl	ENSMUSG00000010592	ENSMUSG00000010592	2.89974	1.35385e-05
Gm48014	ENSMUSG00000112756	ENSMUSG00000112756	2.8957	0.00213772
Iqcd	ENSMUSG00000029601	ENSMUSG00000029601	2.89388	6.76734e-64
ENSMUSG00000120728	ENSMUSG00000120728	ENSMUSG00000120728	2.89199	0.00475691
Gm37407	ENSMUSG00000103497	ENSMUSG00000103497	2.88902	0.0166365
Palb2	ENSMUSG00000044702	ENSMUSG00000044702	2.88641	0.000682533
Cbr4	ENSMUSG00000031641	ENSMUSG00000031641	2.88264	6.89262e-33
Adat2	ENSMUSG00000019808	ENSMUSG00000019808	2.8822	0.0127833
Nfkbil1	ENSMUSG00000042419	ENSMUSG00000042419	2.87887	2.06073e-16
Hspa8	ENSMUSG00000015656	ENSMUSG00000015656	2.86738	2.86044e-05
Tap1	ENSMUSG00000037321	ENSMUSG00000037321	2.86738	0.0313876
E330034L11Rik	ENSMUSG00000106383	ENSMUSG00000106383	2.86375	6.63353e-138
Gm22020	ENSMUSG00000077546	ENSMUSG00000077546	2.86138	0.000533073
Gm10092	ENSMUSG00000060956	ENSMUSG00000060956	2.85873	0.000140249
Gm24145	ENSMUSG00000064565	ENSMUSG00000064565	2.85748	0.00689659
Tnks1bp1	ENSMUSG00000033955	ENSMUSG00000033955	2.85528	7.06777e-13
Rhod	ENSMUSG00000041845	ENSMUSG00000041845	2.85135	0.032156
Gm48284	ENSMUSG00000111504	ENSMUSG00000111504	2.85076	0.000785265
Gm44175	ENSMUSG00000108132	ENSMUSG00000108132	2.84503	1.45843e-59
Cngb3	ENSMUSG00000056494	ENSMUSG00000056494	2.84462	3.99585e-08
Gm43735	ENSMUSG00000106143	ENSMUSG00000106143	2.83862	0.0201364
4930456G14Rik	ENSMUSG00000102985	ENSMUSG00000102985	2.83799	0.0207637
Stra6l	ENSMUSG00000028327	ENSMUSG00000028327	2.83772	1.13271e-43
Ighv1-18	ENSMUSG00000076695	ENSMUSG00000076695	2.83679	5.53642e-06
Pspn	ENSMUSG00000002664	ENSMUSG00000002664	2.8285	1.01513e-06
Nrbp1	ENSMUSG00000029148	ENSMUSG00000029148	2.81876	0.00374791
Gm26074	ENSMUSG00000077251	ENSMUSG00000077251	2.81612	0.0051709
Gm49226	ENSMUSG00000114988	ENSMUSG00000114988	2.8045	0.0175625
ENSMUSG00002075970	ENSMUSG00002075970	ENSMUSG00002075970	2.8037	0.0458372
AW047730	ENSMUSG00000097428	ENSMUSG00000097428	2.80323	1.27943e-17
Gm39090	ENSMUSG00000108801	ENSMUSG00000108801	2.80322	1.61619e-61
Gm11635	ENSMUSG00000086617	ENSMUSG00000086617	2.80295	7.58672e-09
Ei24	ENSMUSG00000062762	ENSMUSG00000062762	2.80228	0.0375275
Gm41611	ENSMUSG00000117079	ENSMUSG00000117079	2.80193	1.71517e-38
Paip2	ENSMUSG00000037058	ENSMUSG00000037058	2.79754	0.0015815
Gm15915	ENSMUSG00000085723	ENSMUSG00000085723	2.78979	1.18688e-43
Igkc	ENSMUSG00000076609	ENSMUSG00000076609	2.7897	0.000731493
Gm10687	ENSMUSG00000097617	ENSMUSG00000097617	2.78638	1.6141e-24
Hdc	ENSMUSG00000027360	ENSMUSG00000027360	2.78618	7.68644e-31
Gm48453	ENSMUSG00000114289	ENSMUSG00000114289	2.78514	2.96987e-61
Galns	ENSMUSG00000015027	ENSMUSG00000015027	2.78504	5.13951e-09
Zswim7	ENSMUSG00000014243	ENSMUSG00000014243	2.78348	0.0194307
Gm38037	ENSMUSG00000102840	ENSMUSG00000102840	2.78056	9.73894e-10
Ccdc42os	ENSMUSG00000085937	ENSMUSG00000085937	2.77973	2.01986e-30
Ralbp1	ENSMUSG00000024096	ENSMUSG00000024096	2.77919	0.0234603
Mir5624	ENSMUSG00000093480	ENSMUSG00000093480	2.77542	0.043938
Vmn1r240	ENSMUSG00000096152	ENSMUSG00000096152	2.77443	1.7936e-13
Gm37809	ENSMUSG00000103846	ENSMUSG00000103846	2.77388	0.0370628
Gatm	ENSMUSG00000027199	ENSMUSG00000027199	2.77073	3.74315e-18
Gm15787	ENSMUSG00000086247	ENSMUSG00000086247	2.77031	1.99098e-14
Olfr659	ENSMUSG00000073922	ENSMUSG00000073922	2.76846	3.89638e-07
Gm28793	ENSMUSG00000100209	ENSMUSG00000100209	2.76592	0.0463904
ENSMUSG00000121164	ENSMUSG00000121164	ENSMUSG00000121164	2.76522	0.00825268
Il1a	ENSMUSG00000027399	ENSMUSG00000027399	2.76423	3.97952e-07
D14Ertd670e	ENSMUSG00000114350	ENSMUSG00000114350	2.75327	0.00235811
ENSMUSG00000121193	ENSMUSG00000121193	ENSMUSG00000121193	2.75225	0.0291778
Gch1	ENSMUSG00000037580	ENSMUSG00000037580	2.74901	1.29611e-33
Gm6410	ENSMUSG00000097308	ENSMUSG00000097308	2.74533	0.00685679
Gm47455	ENSMUSG00000113446	ENSMUSG00000113446	2.73985	0.0499279
Gm7582	ENSMUSG00000118640	ENSMUSG00000118640	2.73928	0.0061702
Amph	ENSMUSG00000021314	ENSMUSG00000021314	2.7373	3.70929e-28
Ifi203	ENSMUSG00000039997	ENSMUSG00000039997	2.73644	6.17408e-91
Brd8	ENSMUSG00000003778	ENSMUSG00000003778	2.73611	5.78622e-38
Pou3f1	ENSMUSG00000090125	ENSMUSG00000090125	2.73595	0.0121896
Clec2f	ENSMUSG00000089728	ENSMUSG00000089728	2.72822	0.0211562
Gm25112	ENSMUSG00000084629	ENSMUSG00000084629	2.72744	2.31465e-14
Spcs3	ENSMUSG00000054408	ENSMUSG00000054408	2.72612	0.0290275
5430416N02Rik	ENSMUSG00000097772	ENSMUSG00000097772	2.72033	4.74057e-93
Pnldc1	ENSMUSG00000073460	ENSMUSG00000073460	2.72015	0.00041767
Mef2b	ENSMUSG00000079033	ENSMUSG00000079033	2.71601	2.92225e-106
Zfp689	ENSMUSG00000048921	ENSMUSG00000048921	2.71472	1.27789e-13
Traj26	ENSMUSG00000076903	ENSMUSG00000076903	2.71435	2.79355e-54
Gosr1	ENSMUSG00000010392	ENSMUSG00000010392	2.71186	0.00457633
Gm11762	ENSMUSG00000087675	ENSMUSG00000087675	2.70969	1.39106e-53
Kcnq4	ENSMUSG00000028631	ENSMUSG00000028631	2.70915	1.71892e-58
St6galnac3	ENSMUSG00000052544	ENSMUSG00000052544	2.70862	5.20295e-15
Gm10612	ENSMUSG00000090174	ENSMUSG00000090174	2.70788	0.0331652
Icosl	ENSMUSG00000000732	ENSMUSG00000000732	2.70698	1.83308e-75
Csta1	ENSMUSG00000034362	ENSMUSG00000034362	2.70682	1.63336e-66
Gm7558	ENSMUSG00000102908	ENSMUSG00000102908	2.70158	6.00321e-23
Gm15418	ENSMUSG00000085573	ENSMUSG00000085573	2.70125	2.61346e-47
Tmprss4	ENSMUSG00000032091	ENSMUSG00000032091	2.69867	1.32086e-55
Tst	ENSMUSG00000044986	ENSMUSG00000044986	2.69709	8.66219e-49
A530032D15Rik	ENSMUSG00000089844	ENSMUSG00000089844	2.69514	0.000337026
Gm15637	ENSMUSG00000087386	ENSMUSG00000087386	2.69499	0.0199446
Ints2	ENSMUSG00000018068	ENSMUSG00000018068	2.69428	1.51456e-11
Cstdc5	ENSMUSG00000071561	ENSMUSG00000071561	2.694	0.00202142
Trav6-3	ENSMUSG00000094220	ENSMUSG00000094220	2.69127	5.1465e-09
7SK ENSMUSG00002076052	ENSMUSG00002076052	ENSMUSG00002076052	2.6902	0.00282084
Thumpd2	ENSMUSG00000024246	ENSMUSG00000024246	2.68816	0.00082569
ENSMUSG00002075984	ENSMUSG00002075984	ENSMUSG00002075984	2.68636	4.92372e-30
Slfn14	ENSMUSG00000082101	ENSMUSG00000082101	2.68451	0.000487732
Tgtp2	ENSMUSG00000078921	ENSMUSG00000078921	2.68418	1.25813e-33
Gm38302	ENSMUSG00000103391	ENSMUSG00000103391	2.68293	0.0285541
ENSMUSG00002075095	ENSMUSG00002075095	ENSMUSG00002075095	2.67485	8.76184e-07
Dynlt1b	ENSMUSG00000096255	ENSMUSG00000096255	2.67092	7.69466e-07
Gm20522	ENSMUSG00000092241	ENSMUSG00000092241	2.66836	4.01461e-38
Gm9136	ENSMUSG00000103198	ENSMUSG00000103198	2.6672	0.00143991
Gm10024	ENSMUSG00000094012	ENSMUSG00000094012	2.66562	2.83982e-63
Thy1	ENSMUSG00000032011	ENSMUSG00000032011	2.66424	0.000283828
Nptx1	ENSMUSG00000025582	ENSMUSG00000025582	2.66147	8.36055e-70
Gm11582	ENSMUSG00000080800	ENSMUSG00000080800	2.6553	0.0329366
Snx10	ENSMUSG00000038301	ENSMUSG00000038301	2.65115	7.97164e-41
Galnt14	ENSMUSG00000024064	ENSMUSG00000024064	2.64967	2.94294e-20
AI849053	ENSMUSG00000097280	ENSMUSG00000097280	2.64915	8.37269e-15
Gm17720	ENSMUSG00000091041	ENSMUSG00000091041	2.64802	0.00283045
Umodl1	ENSMUSG00000054134	ENSMUSG00000054134	2.64411	7.35448e-22
Gm14006	ENSMUSG00000082671	ENSMUSG00000082671	2.634	0.000598721
Pramel20	ENSMUSG00000070618	ENSMUSG00000070618	2.63297	3.70472e-70
Ms4a6c	ENSMUSG00000079419	ENSMUSG00000079419	2.63286	9.75107e-59
Prr19	ENSMUSG00000058741	ENSMUSG00000058741	2.6313	0.0389633
Gm13033	ENSMUSG00000083816	ENSMUSG00000083816	2.63	0.00658062
Gm2245	ENSMUSG00000089647	ENSMUSG00000089647	2.62763	8.12118e-66
Aprt	ENSMUSG00000006589	ENSMUSG00000006589	2.62741	0.000309589
Gm13569	ENSMUSG00000085029	ENSMUSG00000085029	2.62545	0.0487336
Gm5511	ENSMUSG00000100615	ENSMUSG00000100615	2.62491	4.41019e-10
Rdm1	ENSMUSG00000010362	ENSMUSG00000010362	2.6186	1.31353e-20
Gltpd2	ENSMUSG00000046811	ENSMUSG00000046811	2.61766	0.0139598
Prrc2a	ENSMUSG00000024393	ENSMUSG00000024393	2.61687	4.38315e-177
Gm23442	ENSMUSG00000064853	ENSMUSG00000064853	2.61557	6.45319e-37
Mthfsd	ENSMUSG00000031816	ENSMUSG00000031816	2.61363	1.52464e-19
Amd-ps3	ENSMUSG00000060096	ENSMUSG00000060096	2.611	1.46385e-06
D630014O11Rik	ENSMUSG00000090168	ENSMUSG00000090168	2.6105	2.16402e-47
Gm5190	ENSMUSG00000102832	ENSMUSG00000102832	2.60791	0.000341175
Olfr707	ENSMUSG00000069390	ENSMUSG00000069390	2.60654	0.0492185
Gm27219	ENSMUSG00000098985	ENSMUSG00000098985	2.60439	0.00305665
Oas3	ENSMUSG00000032661	ENSMUSG00000032661	2.60336	3.24159e-61
Psenen	ENSMUSG00000036835	ENSMUSG00000036835	2.60316	4.24136e-07
Egr3	ENSMUSG00000033730	ENSMUSG00000033730	2.60296	1.31884e-28
Bcl7c	ENSMUSG00000030814	ENSMUSG00000030814	2.60265	3.35215e-52
Gm15263	ENSMUSG00000084058	ENSMUSG00000084058	2.60235	0.0136046
Gm28177	ENSMUSG00000101628	ENSMUSG00000101628	2.60182	6.53212e-21
Spdl1	ENSMUSG00000069910	ENSMUSG00000069910	2.5923	7.78504e-26
Theg	ENSMUSG00000020317	ENSMUSG00000020317	2.58748	4.6988e-05
Gm42815	ENSMUSG00000104686	ENSMUSG00000104686	2.57739	0.0216764
Nasp	ENSMUSG00000028693	ENSMUSG00000028693	2.57677	0.000101692
Gm43568	ENSMUSG00000106365	ENSMUSG00000106365	2.57595	0.0175397
Rbms1	ENSMUSG00000026970	ENSMUSG00000026970	2.57569	1.2983e-51
Hapln1	ENSMUSG00000021613	ENSMUSG00000021613	2.57519	2.96519e-23
1700039M10Rik	ENSMUSG00000097933	ENSMUSG00000097933	2.57503	8.35943e-05
Flot1	ENSMUSG00000059714	ENSMUSG00000059714	2.57402	1.07751e-147
Cd300ld4	ENSMUSG00000069609	ENSMUSG00000069609	2.56824	0.0427167
Ms4a8a	ENSMUSG00000024730	ENSMUSG00000024730	2.56748	1.17952e-119
Ptchd3	ENSMUSG00000039198	ENSMUSG00000039198	2.56651	0.000549912
Pde4c	ENSMUSG00000031842	ENSMUSG00000031842	2.56517	1.61747e-05
Pira13	ENSMUSG00000074419	ENSMUSG00000074419	2.565	0.0480742
Clpp	ENSMUSG00000002660	ENSMUSG00000002660	2.56331	2.05886e-124
Gm49763	ENSMUSG00000116646	ENSMUSG00000116646	2.56222	1.62159e-83
Cdt1	ENSMUSG00000006585	ENSMUSG00000006585	2.56167	4.84886e-09
Parp11	ENSMUSG00000037997	ENSMUSG00000037997	2.55788	2.23978e-33
Gm10238	ENSMUSG00000068348	ENSMUSG00000068348	2.55462	4.80147e-35
Pik3r6	ENSMUSG00000046207	ENSMUSG00000046207	2.55153	5.20557e-11
Gm5424	ENSMUSG00000046687	ENSMUSG00000046687	2.54675	0.00684091
Pira1	ENSMUSG00000081665	ENSMUSG00000081665	2.54584	5.78081e-33
Glycam1	ENSMUSG00000022491	ENSMUSG00000022491	2.5449	8.15053e-68
Tubb5	ENSMUSG00000001525	ENSMUSG00000001525	2.54247	1.36362e-112
Gm10860	ENSMUSG00000093634	ENSMUSG00000093634	2.53898	1.54028e-05
H2-K2	ENSMUSG00000067203	ENSMUSG00000067203	2.53378	2.35514e-110
Lap3	ENSMUSG00000039682	ENSMUSG00000039682	2.53177	4.47517e-12
Cd6	ENSMUSG00000024670	ENSMUSG00000024670	2.52319	1.56148e-13
Gm35177	ENSMUSG00000110922	ENSMUSG00000110922	2.52314	0.0299403
Pou4f2	ENSMUSG00000031688	ENSMUSG00000031688	2.51944	0.0142626
AI662270	ENSMUSG00000087107	ENSMUSG00000087107	2.51849	7.34354e-28
Gm7343	ENSMUSG00000103769	ENSMUSG00000103769	2.51842	0.0177862
Gm48121	ENSMUSG00000112394	ENSMUSG00000112394	2.51494	0.006633
Tslp	ENSMUSG00000024379	ENSMUSG00000024379	2.51493	0.0206321
Clec4d	ENSMUSG00000030144	ENSMUSG00000030144	2.51422	4.02853e-05
Gm28548	ENSMUSG00000099599	ENSMUSG00000099599	2.51405	0.0398194
Vps18	ENSMUSG00000034216	ENSMUSG00000034216	2.51339	2.09632e-18
Gm34266	ENSMUSG00000117302	ENSMUSG00000117302	2.5128	0.0385674
Gm8574	ENSMUSG00000107907	ENSMUSG00000107907	2.51139	0.0115431
Dab2	ENSMUSG00000022150	ENSMUSG00000022150	2.5085	2.9947e-30
Gm7082	ENSMUSG00000109815	ENSMUSG00000109815	2.50713	0.00636532
Olfr231	ENSMUSG00000046486	ENSMUSG00000046486	2.50511	8.50767e-21
Clec2g	ENSMUSG00000000248	ENSMUSG00000000248	2.50181	4.35646e-17
Ddx39b	ENSMUSG00000019432	ENSMUSG00000019432	2.49651	5.10352e-26
Olfr1532	ENSMUSG00000073899	ENSMUSG00000073899	2.49118	9.60867e-45
Gm44178	ENSMUSG00000107676	ENSMUSG00000107676	2.49057	1.20198e-23
Clu	ENSMUSG00000022037	ENSMUSG00000022037	2.48807	3.17327e-55
4933432K03Rik	ENSMUSG00000108811	ENSMUSG00000108811	2.48535	6.51328e-44
Gm37523	ENSMUSG00000103781	ENSMUSG00000103781	2.48042	4.78113e-17
Gulo	ENSMUSG00000034450	ENSMUSG00000034450	2.47987	2.25718e-06
Pirb	ENSMUSG00000058818	ENSMUSG00000058818	2.47915	1.30715e-61
Klri2	ENSMUSG00000043932	ENSMUSG00000043932	2.47707	0.000100836
ENSMUSG00000120973	ENSMUSG00000120973	ENSMUSG00000120973	2.4744	1.28537e-118
9530077C05Rik	ENSMUSG00000036411	ENSMUSG00000036411	2.47144	7.72396e-12
Rnf5	ENSMUSG00000015478	ENSMUSG00000015478	2.47115	4.42561e-22
Gm47179	ENSMUSG00000110795	ENSMUSG00000110795	2.4707	1.34943e-164
U6 ENSMUSG00002075730	ENSMUSG00002075730	ENSMUSG00002075730	2.47029	0.0419244
Krtap12-1	ENSMUSG00000069583	ENSMUSG00000069583	2.46408	4.60571e-07
Mex3b	ENSMUSG00000057706	ENSMUSG00000057706	2.46208	8.43574e-05
Gm34589	ENSMUSG00000115816	ENSMUSG00000115816	2.46138	2.63113e-37
Maged1	ENSMUSG00000025151	ENSMUSG00000025151	2.45852	2.73365e-13
Tent2-ps2	ENSMUSG00000099656	ENSMUSG00000099656	2.45708	8.46487e-44
Trp53rkb	ENSMUSG00000042854	ENSMUSG00000042854	2.45696	2.1768e-26
4930438A08Rik	ENSMUSG00000069873	ENSMUSG00000069873	2.45404	4.26324e-80
n-R5s100	ENSMUSG00000119844	ENSMUSG00000119844	2.45203	0.0361903
Mylk4	ENSMUSG00000044951	ENSMUSG00000044951	2.45198	1.09558e-50
Il18r1	ENSMUSG00000026070	ENSMUSG00000026070	2.44483	1.45921e-29
Gm20443	ENSMUSG00000092219	ENSMUSG00000092219	2.4414	3.33967e-05
Hdac1	ENSMUSG00000028800	ENSMUSG00000028800	2.43903	0.0349682
Serinc2	ENSMUSG00000023232	ENSMUSG00000023232	2.43503	2.1411e-40
Clec12b	ENSMUSG00000030158	ENSMUSG00000030158	2.4342	9.09184e-105
Usp17le	ENSMUSG00000043073	ENSMUSG00000043073	2.43364	4.7124e-17
Gm8899	ENSMUSG00000111847	ENSMUSG00000111847	2.43313	0.034824
Disp2	ENSMUSG00000040035	ENSMUSG00000040035	2.43001	2.36868e-55
Manba	ENSMUSG00000028164	ENSMUSG00000028164	2.4241	4.83008e-45
4930558K02Rik	ENSMUSG00000086277	ENSMUSG00000086277	2.42193	0.000110252
3110040N11Rik	ENSMUSG00000025102	ENSMUSG00000025102	2.42174	0.00505684
Peak1	ENSMUSG00000074305	ENSMUSG00000074305	2.41473	1.38552e-48
Gm45234	ENSMUSG00000107478	ENSMUSG00000107478	2.41159	0.00283153
Gm38355	ENSMUSG00000102935	ENSMUSG00000102935	2.40897	0.00499584
Gm266	ENSMUSG00000010529	ENSMUSG00000010529	2.40794	9.04577e-49
Txn2	ENSMUSG00000005354	ENSMUSG00000005354	2.40733	7.40694e-58
Gpank1	ENSMUSG00000092417	ENSMUSG00000092417	2.40691	5.50801e-41
Sdhc	ENSMUSG00000058076	ENSMUSG00000058076	2.40209	4.95401e-41
S100pbp	ENSMUSG00000040928	ENSMUSG00000040928	2.39903	2.46622e-73
Ptger4	ENSMUSG00000039942	ENSMUSG00000039942	2.39768	8.61928e-06
Pex12	ENSMUSG00000018733	ENSMUSG00000018733	2.39713	1.16452e-56
Tnip3	ENSMUSG00000044162	ENSMUSG00000044162	2.39634	2.42427e-05
Rpl13-ps4	ENSMUSG00000104215	ENSMUSG00000104215	2.39315	0.000525221
Sall4	ENSMUSG00000027547	ENSMUSG00000027547	2.39285	5.49929e-06
Gm37266	ENSMUSG00000102600	ENSMUSG00000102600	2.39206	4.75099e-17
Gm44419	ENSMUSG00000107968	ENSMUSG00000107968	2.391	0.0049467
Gimap1	ENSMUSG00000090019	ENSMUSG00000090019	2.38935	3.36399e-08
Gm12577	ENSMUSG00000083834	ENSMUSG00000083834	2.38272	0.0227605
Adamts3	ENSMUSG00000043635	ENSMUSG00000043635	2.38268	0.0395497
Cox14	ENSMUSG00000023020	ENSMUSG00000023020	2.37547	1.00369e-44
2610306O10Rik	ENSMUSG00000108614	ENSMUSG00000108614	2.37267	2.54217e-26
C9	ENSMUSG00000022149	ENSMUSG00000022149	2.36965	0.0351422
Trim43c	ENSMUSG00000067399	ENSMUSG00000067399	2.36864	1.69382e-05
Slc15a3	ENSMUSG00000024737	ENSMUSG00000024737	2.3676	0.00632745
Gm5106	ENSMUSG00000097279	ENSMUSG00000097279	2.3656	1.63767e-06
Gm26133	ENSMUSG00002076365	ENSMUSG00002076365	2.3647	1.38844e-25
Gm14216	ENSMUSG00000085691	ENSMUSG00000085691	2.36433	1.5081e-24
Gm14529	ENSMUSG00000087415	ENSMUSG00000087415	2.36347	0.00274066
Gm13583	ENSMUSG00000086578	ENSMUSG00000086578	2.36242	3.27944e-08
1700007J10Rik	ENSMUSG00000086330	ENSMUSG00000086330	2.36205	0.0246287
Mvb12a	ENSMUSG00000031813	ENSMUSG00000031813	2.35935	3.36771e-56
Scg5	ENSMUSG00000023236	ENSMUSG00000023236	2.3568	0.029371
Olr1	ENSMUSG00000030162	ENSMUSG00000030162	2.35465	4.59925e-76
Gm37645	ENSMUSG00000103192	ENSMUSG00000103192	2.35321	0.00501276
Gm43633	ENSMUSG00000106962	ENSMUSG00000106962	2.35054	7.25307e-18
ENSMUSG00000121048	ENSMUSG00000121048	ENSMUSG00000121048	2.34705	4.55896e-63
Agrn	ENSMUSG00000041936	ENSMUSG00000041936	2.34312	0.00318626
Rbfox3	ENSMUSG00000025576	ENSMUSG00000025576	2.34198	2.2073e-105
Gm48672	ENSMUSG00000113444	ENSMUSG00000113444	2.34116	0.0163542
Gm20745	ENSMUSG00000111841	ENSMUSG00000111841	2.34082	1.26317e-20
Upk3bl	ENSMUSG00000006143	ENSMUSG00000006143	2.34023	5.79735e-36
Stk40	ENSMUSG00000042608	ENSMUSG00000042608	2.33829	8.95551e-55
Bag6	ENSMUSG00000024392	ENSMUSG00000024392	2.33501	4.68015e-62
Map2k1	ENSMUSG00000004936	ENSMUSG00000004936	2.33334	6.60612e-10
Uso1	ENSMUSG00000029407	ENSMUSG00000029407	2.33107	2.42167e-38
Gpr176	ENSMUSG00000040133	ENSMUSG00000040133	2.33094	1.93698e-09
Gm17088	ENSMUSG00000091438	ENSMUSG00000091438	2.32896	0.000813555
Herc6	ENSMUSG00000029798	ENSMUSG00000029798	2.32881	2.37182e-30
Git2	ENSMUSG00000041890	ENSMUSG00000041890	2.32479	6.22913e-65
Zbtb16	ENSMUSG00000066687	ENSMUSG00000066687	2.3234	2.76388e-22
Shc3	ENSMUSG00000021448	ENSMUSG00000021448	2.32181	6.45819e-58
Ccar2	ENSMUSG00000033712	ENSMUSG00000033712	2.31865	2.83328e-05
Sgpl1	ENSMUSG00000020097	ENSMUSG00000020097	2.31832	1.22125e-15
Gm47467	ENSMUSG00000113019	ENSMUSG00000113019	2.31555	1.2505e-33
Psmb8	ENSMUSG00000024338	ENSMUSG00000024338	2.31474	0.000626075
Gm14547	ENSMUSG00000086834	ENSMUSG00000086834	2.31295	0.0437221
Ucma	ENSMUSG00000026668	ENSMUSG00000026668	2.30592	0.00355577
Ptprc	ENSMUSG00000026395	ENSMUSG00000026395	2.30482	6.60212e-51
Gm11769	ENSMUSG00000085636	ENSMUSG00000085636	2.30173	0.000325209
Gamt	ENSMUSG00000020150	ENSMUSG00000020150	2.3005	1.31232e-09
Rad17	ENSMUSG00000021635	ENSMUSG00000021635	2.2979	4.85875e-47
Hspa1a	ENSMUSG00000091971	ENSMUSG00000091971	2.29748	1.64141e-88
A130071D04Rik	ENSMUSG00000104291	ENSMUSG00000104291	2.29662	2.75909e-49
Dennd2d	ENSMUSG00000027901	ENSMUSG00000027901	2.29651	0.0278233
Angptl4	ENSMUSG00000002289	ENSMUSG00000002289	2.29615	4.29733e-114
Gm44110	ENSMUSG00000107855	ENSMUSG00000107855	2.29424	0.0233725
Gm38337	ENSMUSG00000104009	ENSMUSG00000104009	2.29309	0.0102946
Gm53028	ENSMUSG00000116590	ENSMUSG00000116590	2.28602	1.11795e-38
ENSMUSG00000120716	ENSMUSG00000120716	ENSMUSG00000120716	2.28316	0.00764194
Tagln2	ENSMUSG00000026547	ENSMUSG00000026547	2.28166	0.0179473
Tmem104	ENSMUSG00000045980	ENSMUSG00000045980	2.281	3.11846e-10
Gm37397	ENSMUSG00000104204	ENSMUSG00000104204	2.27659	2.96244e-58
Gm48965	ENSMUSG00000115340	ENSMUSG00000115340	2.27548	0.0181985
Stx12	ENSMUSG00000028879	ENSMUSG00000028879	2.27547	2.56618e-81
Gm50335	ENSMUSG00000118026	ENSMUSG00000118026	2.27468	0.00307106
Commd6	ENSMUSG00000075486	ENSMUSG00000075486	2.27045	4.20702e-38
A630014C17Rik	ENSMUSG00000086395	ENSMUSG00000086395	2.27042	1.33978e-11
1700025N23Rik	ENSMUSG00000100121	ENSMUSG00000100121	2.2672	5.64912e-05
Bmyc	ENSMUSG00000049086	ENSMUSG00000049086	2.26358	0.0154457
Zscan2	ENSMUSG00000038797	ENSMUSG00000038797	2.25864	9.27163e-11
Tmem30a	ENSMUSG00000032328	ENSMUSG00000032328	2.25656	2.48026e-13
Atp13a5	ENSMUSG00000048939	ENSMUSG00000048939	2.25585	0.00978519
4930478P22Rik	ENSMUSG00000106762	ENSMUSG00000106762	2.25264	6.82499e-05
Gm13429	ENSMUSG00000085141	ENSMUSG00000085141	2.252	6.40367e-09
Traj21	ENSMUSG00000076908	ENSMUSG00000076908	2.25127	5.7096e-57
Fam180a	ENSMUSG00000047420	ENSMUSG00000047420	2.24975	0.000387409
Gm7903	ENSMUSG00000096508	ENSMUSG00000096508	2.24931	4.97528e-05
Tomt	ENSMUSG00000078630	ENSMUSG00000078630	2.24858	0.00114811
4930534H03Rik	ENSMUSG00000111544	ENSMUSG00000111544	2.24778	1.08417e-17
Cd72	ENSMUSG00000028459	ENSMUSG00000028459	2.24272	7.51569e-38
Pofut1	ENSMUSG00000046020	ENSMUSG00000046020	2.24256	1.76116e-46
Ccl6	ENSMUSG00000018927	ENSMUSG00000018927	2.24177	2.64149e-06
Gm43546	ENSMUSG00000105018	ENSMUSG00000105018	2.24158	3.06909e-24
Eaf2	ENSMUSG00000022838	ENSMUSG00000022838	2.24106	5.99628e-26
Prr3	ENSMUSG00000038500	ENSMUSG00000038500	2.23924	0.00095662
Vps52	ENSMUSG00000024319	ENSMUSG00000024319	2.23842	4.32997e-76
Gm9508	ENSMUSG00000112170	ENSMUSG00000112170	2.23489	0.0162311
Gm7890	ENSMUSG00000107990	ENSMUSG00000107990	2.23434	2.18411e-09
Gm11472	ENSMUSG00000081946	ENSMUSG00000081946	2.23362	0.00919517
Gm37255	ENSMUSG00000104449	ENSMUSG00000104449	2.23252	1.21757e-07
Gm15558	ENSMUSG00000087384	ENSMUSG00000087384	2.23175	2.68001e-20
Gm13746	ENSMUSG00000087345	ENSMUSG00000087345	2.22901	2.07366e-21
Egfr	ENSMUSG00000020122	ENSMUSG00000020122	2.22842	1.24854e-21
ENSMUSG00000120160	ENSMUSG00000120160	ENSMUSG00000120160	2.22749	0.0203653
Olfr664	ENSMUSG00000051885	ENSMUSG00000051885	2.22554	0.000283274
Wdr36	ENSMUSG00000038299	ENSMUSG00000038299	2.22399	1.92562e-06
Ugt1a10	ENSMUSG00000090165	ENSMUSG00000090165	2.22148	2.28626e-13
Marchf1	ENSMUSG00000036469	ENSMUSG00000036469	2.22089	0.00178892
Melk	ENSMUSG00000035683	ENSMUSG00000035683	2.22077	3.41189e-45
Gm43164	ENSMUSG00000107103	ENSMUSG00000107103	2.22047	0.041847
Nop14	ENSMUSG00000036693	ENSMUSG00000036693	2.21946	7.18723e-29
Palld	ENSMUSG00000058056	ENSMUSG00000058056	2.21929	4.778e-34
Gm20493	ENSMUSG00000092246	ENSMUSG00000092246	2.21699	0.0118236
Mmp13	ENSMUSG00000050578	ENSMUSG00000050578	2.21664	3.03919e-12
Col5a2	ENSMUSG00000026042	ENSMUSG00000026042	2.21554	1.57615e-32
Gm20461	ENSMUSG00000092525	ENSMUSG00000092525	2.21491	4.34212e-47
Mpnd	ENSMUSG00000003199	ENSMUSG00000003199	2.2114	5.04064e-42
Xkr7	ENSMUSG00000042631	ENSMUSG00000042631	2.21044	5.16911e-14
Med7	ENSMUSG00000020397	ENSMUSG00000020397	2.20801	8.36369e-27
Btbd11	ENSMUSG00000020042	ENSMUSG00000020042	2.20513	0.0433303
Ndufa6	ENSMUSG00000022450	ENSMUSG00000022450	2.20417	4.89106e-20
9130214F15Rik	ENSMUSG00000109237	ENSMUSG00000109237	2.2026	3.41583e-15
Gm48442	ENSMUSG00000114749	ENSMUSG00000114749	2.20014	7.00605e-21
4930444K16Rik	ENSMUSG00000112494	ENSMUSG00000112494	2.19871	0.021122
Gm49132	ENSMUSG00000115207	ENSMUSG00000115207	2.19781	0.0371563
Litaf	ENSMUSG00000022500	ENSMUSG00000022500	2.19694	1.56832e-27
Fam162a	ENSMUSG00000003955	ENSMUSG00000003955	2.19582	1.14188e-08
Olfr702	ENSMUSG00000056863	ENSMUSG00000056863	2.19329	7.44433e-14
Gm2539	ENSMUSG00000097739	ENSMUSG00000097739	2.19316	0.0148619
Slc16a12	ENSMUSG00000009378	ENSMUSG00000009378	2.19262	3.85339e-39
Oaz2	ENSMUSG00000040652	ENSMUSG00000040652	2.19259	2.20988e-26
Cd300lf	ENSMUSG00000047798	ENSMUSG00000047798	2.19031	3.25063e-10
Gm13418	ENSMUSG00000082307	ENSMUSG00000082307	2.1901	0.0315187
Gm3764	ENSMUSG00000097156	ENSMUSG00000097156	2.18903	1.58313e-40
Gm12186	ENSMUSG00000084153	ENSMUSG00000084153	2.18902	1.02938e-42
Mst1	ENSMUSG00000032591	ENSMUSG00000032591	2.18722	2.29905e-10
Gm4278	ENSMUSG00000115019	ENSMUSG00000115019	2.18672	2.02966e-111
Duox1	ENSMUSG00000033268	ENSMUSG00000033268	2.1856	1.01123e-55
Gng12	ENSMUSG00000036402	ENSMUSG00000036402	2.18438	0.000584978
Tspan4	ENSMUSG00000025511	ENSMUSG00000025511	2.18364	2.15717e-14
Ctf1	ENSMUSG00000042340	ENSMUSG00000042340	2.18151	2.36825e-12
Hhat	ENSMUSG00000037375	ENSMUSG00000037375	2.17853	7.08238e-11
H2-Pa	ENSMUSG00000098241	ENSMUSG00000098241	2.1784	0.0106868
Mcm10	ENSMUSG00000026669	ENSMUSG00000026669	2.17827	2.36102e-21
Plekhb1	ENSMUSG00000030701	ENSMUSG00000030701	2.1776	2.09507e-11
Gm39327	ENSMUSG00000111811	ENSMUSG00000111811	2.17706	3.98185e-05
Gm16021	ENSMUSG00000082405	ENSMUSG00000082405	2.17699	0.0336858
H2-Pb	ENSMUSG00000092383	ENSMUSG00000092383	2.17627	0.00053832
Sytl1	ENSMUSG00000028860	ENSMUSG00000028860	2.17617	2.19875e-45
Gm38245	ENSMUSG00000103467	ENSMUSG00000103467	2.17579	3.71649e-19
Gm42963	ENSMUSG00000106976	ENSMUSG00000106976	2.17491	3.83109e-52
Hnrnpm	ENSMUSG00000059208	ENSMUSG00000059208	2.17472	2.66594e-41
Gm44270	ENSMUSG00000108108	ENSMUSG00000108108	2.17254	0.00110558
Pde6h	ENSMUSG00000064330	ENSMUSG00000064330	2.17065	5.78072e-40
Rpl30-ps1	ENSMUSG00000057696	ENSMUSG00000057696	2.16459	2.15904e-34
Tac2	ENSMUSG00000025400	ENSMUSG00000025400	2.16406	9.49333e-26
Gli3	ENSMUSG00000021318	ENSMUSG00000021318	2.16276	0.00345264
Tifa	ENSMUSG00000046688	ENSMUSG00000046688	2.15911	4.5914e-09
Gm49906	ENSMUSG00000117222	ENSMUSG00000117222	2.15587	0.000263101
Gm8369	ENSMUSG00000058470	ENSMUSG00000058470	2.15415	5.13888e-78
Spata2	ENSMUSG00000047030	ENSMUSG00000047030	2.15338	1.98558e-12
A430088P11Rik	ENSMUSG00000116220	ENSMUSG00000116220	2.15285	9.16673e-10
Olfr709-ps1	ENSMUSG00000062553	ENSMUSG00000062553	2.15107	7.32432e-07
Gm23080	ENSMUSG00000088471	ENSMUSG00000088471	2.15049	7.75028e-05
Gm23012	ENSMUSG00000077337	ENSMUSG00000077337	2.14764	2.75909e-49
Apol8	ENSMUSG00000056656	ENSMUSG00000056656	2.14622	3.39607e-05
Ighv1-41	ENSMUSG00000102535	ENSMUSG00000102535	2.14522	0.016444
Kat6a	ENSMUSG00000031540	ENSMUSG00000031540	2.14378	0.00403392
Gm12227	ENSMUSG00000086039	ENSMUSG00000086039	2.14344	4.80551e-12
5430437J10Rik	ENSMUSG00000110018	ENSMUSG00000110018	2.14244	0.00268877
Gm16181	ENSMUSG00000081650	ENSMUSG00000081650	2.14091	2.24585e-23
Bcl2	ENSMUSG00000057329	ENSMUSG00000057329	2.13932	0.0011624
Rtn4rl2	ENSMUSG00000050896	ENSMUSG00000050896	2.13932	1.0324e-27
Gm7592	ENSMUSG00000118607	ENSMUSG00000118607	2.13834	0.0327517
H4c4	ENSMUSG00000061482	ENSMUSG00000061482	2.13724	0.0264987
Gm6420	ENSMUSG00000102766	ENSMUSG00000102766	2.13519	0.0107552
ENSMUSG00000120382	ENSMUSG00000120382	ENSMUSG00000120382	2.13423	0.0104648
Zcchc2	ENSMUSG00000038866	ENSMUSG00000038866	2.13282	0.00797409
Trav23	ENSMUSG00000106289	ENSMUSG00000106289	2.13022	0.000344625
Sirt6	ENSMUSG00000034748	ENSMUSG00000034748	2.12865	4.20178e-10
Gm3329	ENSMUSG00000090147	ENSMUSG00000090147	2.12807	1.23238e-20
F730311O21Rik	ENSMUSG00000100658	ENSMUSG00000100658	2.12606	0.000269041
Tmprss6	ENSMUSG00000016942	ENSMUSG00000016942	2.12584	5.31422e-47
Mcam	ENSMUSG00000032135	ENSMUSG00000032135	2.12545	4.97044e-55
Ctbs	ENSMUSG00000028189	ENSMUSG00000028189	2.12531	1.33289e-05
Gm28268	ENSMUSG00000101776	ENSMUSG00000101776	2.12462	0.0090675
Alkbh7	ENSMUSG00000002661	ENSMUSG00000002661	2.12372	3.12391e-43
Zfp623	ENSMUSG00000050846	ENSMUSG00000050846	2.12182	0.00345264
Arfgef2	ENSMUSG00000074582	ENSMUSG00000074582	2.11957	1.29241e-26
Gm44649	ENSMUSG00000108321	ENSMUSG00000108321	2.11924	0.00374415
Neurl3	ENSMUSG00000047180	ENSMUSG00000047180	2.11868	3.36509e-28
Ccdc81	ENSMUSG00000039391	ENSMUSG00000039391	2.11866	0.0325588
Zbtb39	ENSMUSG00000044617	ENSMUSG00000044617	2.11704	7.51042e-32
Gm6293	ENSMUSG00000051133	ENSMUSG00000051133	2.11687	1.33332e-27
Slc4a1	ENSMUSG00000006574	ENSMUSG00000006574	2.11381	5.60455e-08
Gm13695	ENSMUSG00000096729	ENSMUSG00000096729	2.11207	1.10892e-08
Gm47210	ENSMUSG00000113647	ENSMUSG00000113647	2.11107	0.0250045
Rnf41	ENSMUSG00000025373	ENSMUSG00000025373	2.11082	9.97219e-82
Lin37	ENSMUSG00000036845	ENSMUSG00000036845	2.10776	0.00080595
ENSMUSG00000120733	ENSMUSG00000120733	ENSMUSG00000120733	2.10766	0.0483987
Slc22a5	ENSMUSG00000018900	ENSMUSG00000018900	2.10757	6.71724e-20
4930444F02Rik	ENSMUSG00000110737	ENSMUSG00000110737	2.10664	0.0024705
2610012C04Rik	ENSMUSG00000102474	ENSMUSG00000102474	2.10664	0.00271094
Gm6905	ENSMUSG00000108396	ENSMUSG00000108396	2.10521	0.0152732
Cfap45	ENSMUSG00000026546	ENSMUSG00000026546	2.10323	5.79094e-15
Endov	ENSMUSG00000039850	ENSMUSG00000039850	2.09511	1.78597e-43
1700047K16Rik	ENSMUSG00000087347	ENSMUSG00000087347	2.09431	0.000607546
Pacc1	ENSMUSG00000026627	ENSMUSG00000026627	2.09352	6.72206e-22
Gm26612	ENSMUSG00000097676	ENSMUSG00000097676	2.09324	0.00304682
Polr1has	ENSMUSG00000036214	ENSMUSG00000036214	2.0917	3.22115e-08
Gm11216	ENSMUSG00000086755	ENSMUSG00000086755	2.08868	0.0147745
Gm43322	ENSMUSG00000105939	ENSMUSG00000105939	2.08867	0.00167308
Cd84	ENSMUSG00000038147	ENSMUSG00000038147	2.0886	2.37296e-52
Ighv10-3	ENSMUSG00000095700	ENSMUSG00000095700	2.08823	8.43224e-05
Arl6ip6	ENSMUSG00000026960	ENSMUSG00000026960	2.08739	4.53053e-28
Skap1	ENSMUSG00000057058	ENSMUSG00000057058	2.08738	1.00289e-07
U6 ENSMUSG00002076756	ENSMUSG00002076756	ENSMUSG00002076756	2.08733	0.0455814
Wipi1	ENSMUSG00000041895	ENSMUSG00000041895	2.08663	3.08664e-26
Gm26347	ENSMUSG00000088151	ENSMUSG00000088151	2.08592	1.08965e-05
Mesp1	ENSMUSG00000030544	ENSMUSG00000030544	2.08575	0.000406034
Gm5622	ENSMUSG00000079244	ENSMUSG00000079244	2.08396	2.46004e-15
Foxc2	ENSMUSG00000046714	ENSMUSG00000046714	2.083	1.1261e-08
Srpx	ENSMUSG00000090084	ENSMUSG00000090084	2.0818	0.0168587
Gm47079	ENSMUSG00000110790	ENSMUSG00000110790	2.08054	8.88533e-23
Gm10766	ENSMUSG00000103957	ENSMUSG00000103957	2.07968	0.0230782
Glipr2	ENSMUSG00000028480	ENSMUSG00000028480	2.07824	2.47455e-86
Clec16a	ENSMUSG00000068663	ENSMUSG00000068663	2.07719	2.11537e-73
Gm6818	ENSMUSG00000102073	ENSMUSG00000102073	2.07653	7.2051e-34
Gm42548	ENSMUSG00000106959	ENSMUSG00000106959	2.07526	2.50424e-07
Fyco1	ENSMUSG00000025241	ENSMUSG00000025241	2.07466	3.41452e-10
Gm38374	ENSMUSG00000103505	ENSMUSG00000103505	2.07318	3.89938e-25
Gm11413	ENSMUSG00000086321	ENSMUSG00000086321	2.07297	0.01295
BE692007	ENSMUSG00000099757	ENSMUSG00000099757	2.07029	1.94194e-44
Apobec1	ENSMUSG00000040613	ENSMUSG00000040613	2.06855	1.41178e-18
Slc1a7	ENSMUSG00000008932	ENSMUSG00000008932	2.06854	8.44274e-05
Gimap5	ENSMUSG00000043505	ENSMUSG00000043505	2.06747	3.81066e-40
Cnrip1	ENSMUSG00000044629	ENSMUSG00000044629	2.06384	0.000198763
ENSMUSG00000120202	ENSMUSG00000120202	ENSMUSG00000120202	2.06194	0.0418906
BC002059	ENSMUSG00000060149	ENSMUSG00000060149	2.06125	2.79811e-05
A230052G05Rik	ENSMUSG00000020887	ENSMUSG00000020887	2.05986	0.0277104
Gm19222	ENSMUSG00000114844	ENSMUSG00000114844	2.05905	0.0194455
Aprt-ps	ENSMUSG00000110664	ENSMUSG00000110664	2.05483	0.000121715
Camk1d	ENSMUSG00000039145	ENSMUSG00000039145	2.05432	5.06428e-33
Ssrp1	ENSMUSG00000027067	ENSMUSG00000027067	2.05397	7.83038e-09
4930543K20Rik	ENSMUSG00000110799	ENSMUSG00000110799	2.05362	0.0148442
Cd300ld2	ENSMUSG00000089753	ENSMUSG00000089753	2.04971	2.76323e-60
Gm10802	ENSMUSG00000118027	ENSMUSG00000118027	2.04788	0.0401037
Olfr421-ps1	ENSMUSG00000091950	ENSMUSG00000091950	2.0462	0.000264203
Gm38301	ENSMUSG00000103390	ENSMUSG00000103390	2.04381	0.0471317
Elp3	ENSMUSG00000022031	ENSMUSG00000022031	2.0438	4.62379e-10
Havcr2	ENSMUSG00000020399	ENSMUSG00000020399	2.04373	2.63041e-16
Cfl2	ENSMUSG00000062929	ENSMUSG00000062929	2.03951	4.1621e-13
Frmpd2	ENSMUSG00000108841	ENSMUSG00000108841	2.03842	4.58443e-11
Rps10-ps1	ENSMUSG00000060438	ENSMUSG00000060438	2.03805	7.45697e-06
Gm18508	ENSMUSG00000110846	ENSMUSG00000110846	2.03706	0.0154184
Rdh9	ENSMUSG00000056148	ENSMUSG00000056148	2.03676	5.43406e-26
Gm45538	ENSMUSG00000109980	ENSMUSG00000109980	2.03515	0.00387431
Rpl22	ENSMUSG00000028936	ENSMUSG00000028936	2.03378	3.99438e-11
Brk1	ENSMUSG00000033940	ENSMUSG00000033940	2.03211	5.77917e-06
Gtf2f1	ENSMUSG00000002658	ENSMUSG00000002658	2.03203	2.64589e-35
ENSMUSG00000120315	ENSMUSG00000120315	ENSMUSG00000120315	2.03131	0.00227478
Gm6157	ENSMUSG00000105687	ENSMUSG00000105687	2.03004	0.0017598
F2rl2	ENSMUSG00000021675	ENSMUSG00000021675	2.0298	1.02076e-07
Gm38050	ENSMUSG00000102433	ENSMUSG00000102433	2.02891	1.42317e-07
Yeats2	ENSMUSG00000041215	ENSMUSG00000041215	2.02714	3.93521e-10
Ifi213	ENSMUSG00000073491	ENSMUSG00000073491	2.02554	1.89837e-14
Rex2	ENSMUSG00000067919	ENSMUSG00000067919	2.02546	1.71405e-06
Ahdc1	ENSMUSG00000037692	ENSMUSG00000037692	2.02425	2.43499e-74
Drd1	ENSMUSG00000021478	ENSMUSG00000021478	2.02416	0.00343164
Cd163	ENSMUSG00000008845	ENSMUSG00000008845	2.02353	4.86811e-05
Zswim2	ENSMUSG00000034552	ENSMUSG00000034552	2.02299	1.01393e-05
Wdr48	ENSMUSG00000032512	ENSMUSG00000032512	2.02002	0.0169336
Myrfl	ENSMUSG00000034057	ENSMUSG00000034057	2.01942	0.0139558
Ccdc124	ENSMUSG00000007721	ENSMUSG00000007721	2.01793	2.26994e-25
P2ry12	ENSMUSG00000036353	ENSMUSG00000036353	2.0164	8.867e-05
Selenoh	ENSMUSG00000076437	ENSMUSG00000076437	2.01588	1.253e-13
ENSMUSG00000120685	ENSMUSG00000120685	ENSMUSG00000120685	2.01547	0.000125983
Atp4a	ENSMUSG00000005553	ENSMUSG00000005553	2.015	7.10775e-73
Gm37756	ENSMUSG00000103380	ENSMUSG00000103380	2.0143	6.27641e-09
Gm49904	ENSMUSG00000117156	ENSMUSG00000117156	2.01282	0.0433941
Pafah1b3	ENSMUSG00000005447	ENSMUSG00000005447	2.01189	8.44154e-18
Ccdc42	ENSMUSG00000045915	ENSMUSG00000045915	2.01114	1.27694e-11
Etv3	ENSMUSG00000003382	ENSMUSG00000003382	2.00965	3.25266e-06
Gm22595	ENSMUSG00000077438	ENSMUSG00000077438	2.00795	0.023985
Traj20	ENSMUSG00000076909	ENSMUSG00000076909	2.00604	6.48343e-56
2010308F09Rik	ENSMUSG00000100714	ENSMUSG00000100714	2.00569	3.15826e-13
Cdc14a	ENSMUSG00000033502	ENSMUSG00000033502	2.00532	2.62922e-44
Ifi44	ENSMUSG00000028037	ENSMUSG00000028037	2.00414	3.24244e-22
Tes3-ps	ENSMUSG00000113255	ENSMUSG00000113255	2.00014	1.87236e-05
Mzt2	ENSMUSG00000022671	ENSMUSG00000022671	1.99972	0.0415367
Gng2	ENSMUSG00000043004	ENSMUSG00000043004	1.99777	9.16936e-06
Rps6	ENSMUSG00000028495	ENSMUSG00000028495	1.99635	1.86574e-16
Gm43623	ENSMUSG00000106054	ENSMUSG00000106054	1.99619	0.00307395
Alpk2	ENSMUSG00000032845	ENSMUSG00000032845	1.996	1.58293e-27
Gm19409	ENSMUSG00000106229	ENSMUSG00000106229	1.99423	1.35952e-08
Rpl17-ps7	ENSMUSG00000115512	ENSMUSG00000115512	1.9942	6.08489e-11
Tbxas1	ENSMUSG00000029925	ENSMUSG00000029925	1.99283	5.0667e-12
Mfsd6l	ENSMUSG00000048329	ENSMUSG00000048329	1.99188	3.99656e-05
Gm12338	ENSMUSG00000081485	ENSMUSG00000081485	1.99015	3.9158e-18
Bckdhb	ENSMUSG00000032263	ENSMUSG00000032263	1.98898	3.12966e-05
Gm43647	ENSMUSG00000105963	ENSMUSG00000105963	1.98871	5.49128e-10
Gm9276	ENSMUSG00000118377	ENSMUSG00000118377	1.98768	0.000261833
Metazoa_SRP ENSMUSG00002075919	ENSMUSG00002075919	ENSMUSG00002075919	1.9876	0.00148229
Gm13415	ENSMUSG00000085057	ENSMUSG00000085057	1.98672	4.82487e-05
Smarce1	ENSMUSG00000037935	ENSMUSG00000037935	1.98658	0.0280501
Klk9	ENSMUSG00000047884	ENSMUSG00000047884	1.98517	4.27193e-08
Entpd1	ENSMUSG00000048120	ENSMUSG00000048120	1.98203	3.20897e-60
Dcpp1	ENSMUSG00000096445	ENSMUSG00000096445	1.98178	1.50339e-15
Gm9999	ENSMUSG00000056509	ENSMUSG00000056509	1.98064	0.0383672
Tyro3	ENSMUSG00000027298	ENSMUSG00000027298	1.98016	1.11899e-47
Olfr663	ENSMUSG00000109806	ENSMUSG00000109806	1.97821	5.86148e-21
Insc	ENSMUSG00000048782	ENSMUSG00000048782	1.97634	2.65204e-05
Gm10686	ENSMUSG00000111685	ENSMUSG00000111685	1.97596	2.30017e-16
Clec4a3	ENSMUSG00000043832	ENSMUSG00000043832	1.97558	9.92937e-10
Bard1	ENSMUSG00000026196	ENSMUSG00000026196	1.97466	5.46795e-05
Phtf1	ENSMUSG00000058388	ENSMUSG00000058388	1.97437	1.47537e-63
Gm35569	ENSMUSG00000115912	ENSMUSG00000115912	1.97295	0.0030287
Etv3l	ENSMUSG00000118505	ENSMUSG00000118505	1.97273	0.000615823
Gm37578	ENSMUSG00000102391	ENSMUSG00000102391	1.97211	0.0398194
Ndrg1	ENSMUSG00000005125	ENSMUSG00000005125	1.97093	1.31584e-25
Serpine3	ENSMUSG00000091155	ENSMUSG00000091155	1.9702	0.000394635
Anapc15	ENSMUSG00000030649	ENSMUSG00000030649	1.96981	1.07319e-08
Gm12187	ENSMUSG00000083178	ENSMUSG00000083178	1.96945	1.27198e-05
Nostrin	ENSMUSG00000034738	ENSMUSG00000034738	1.96838	4.52731e-05
Gm13613	ENSMUSG00000086819	ENSMUSG00000086819	1.96291	0.0200318
Otub2	ENSMUSG00000021203	ENSMUSG00000021203	1.96081	0.0108009
Fyb	ENSMUSG00000022148	ENSMUSG00000022148	1.96061	4.09812e-38
1700051K13Rik	ENSMUSG00000108263	ENSMUSG00000108263	1.95702	2.07269e-24
Arfgap2	ENSMUSG00000027255	ENSMUSG00000027255	1.95603	1.46317e-38
6430573P05Rik	ENSMUSG00000102545	ENSMUSG00000102545	1.95452	5.34112e-08
Apol11a	ENSMUSG00000091650	ENSMUSG00000091650	1.95448	0.0376278
Fam169a	ENSMUSG00000041817	ENSMUSG00000041817	1.95434	8.94406e-23
Gm49923	ENSMUSG00000117247	ENSMUSG00000117247	1.95339	0.0297893
Bbs5	ENSMUSG00000063145	ENSMUSG00000063145	1.95337	7.01585e-09
4930589L23Rik	ENSMUSG00000068957	ENSMUSG00000068957	1.95229	2.19604e-14
ENSMUSG00000120954	ENSMUSG00000120954	ENSMUSG00000120954	1.95156	3.34418e-11
Gm17251	ENSMUSG00000090952	ENSMUSG00000090952	1.95133	0.000513117
Gm9143	ENSMUSG00000080774	ENSMUSG00000080774	1.94998	0.00090321
Gm47325	ENSMUSG00000112328	ENSMUSG00000112328	1.94686	0.00142618
Mnd1	ENSMUSG00000033752	ENSMUSG00000033752	1.94477	0.0128931
Zfp523	ENSMUSG00000024220	ENSMUSG00000024220	1.94433	9.69799e-22
Gjb6	ENSMUSG00000040055	ENSMUSG00000040055	1.94281	0.0394382
Olfr1444	ENSMUSG00000046272	ENSMUSG00000046272	1.9375	0.0378986
AA388235	ENSMUSG00000118084	ENSMUSG00000118084	1.93705	5.52073e-43
Adgrd2-ps	ENSMUSG00000083722	ENSMUSG00000083722	1.93547	1.90423e-44
Gm14291	ENSMUSG00000086098	ENSMUSG00000086098	1.9332	1.17818e-29
Clcn6	ENSMUSG00000029016	ENSMUSG00000029016	1.93256	2.74044e-15
Traj46	ENSMUSG00000076884	ENSMUSG00000076884	1.93166	0.0157759
Gm49634	ENSMUSG00000116880	ENSMUSG00000116880	1.93103	0.00913893
Slc28a1	ENSMUSG00000025726	ENSMUSG00000025726	1.93081	3.43281e-59
Gm37520	ENSMUSG00000103253	ENSMUSG00000103253	1.93054	0.0106303
Adgrf1	ENSMUSG00000041293	ENSMUSG00000041293	1.92982	4.22988e-08
Rpn2	ENSMUSG00000027642	ENSMUSG00000027642	1.92662	3.75917e-38
Gm50130	ENSMUSG00000118021	ENSMUSG00000118021	1.92479	2.96513e-11
Gm37715	ENSMUSG00000102247	ENSMUSG00000102247	1.92253	0.00656293
Themis2	ENSMUSG00000037731	ENSMUSG00000037731	1.92241	3.61992e-14
Gm43544	ENSMUSG00000105936	ENSMUSG00000105936	1.9214	0.0182295
Gm43947	ENSMUSG00000107448	ENSMUSG00000107448	1.92134	0.0081939
Reep4	ENSMUSG00000033589	ENSMUSG00000033589	1.92051	0.0135361
Gm50308	ENSMUSG00000118371	ENSMUSG00000118371	1.91923	2.93713e-25
Gm14070	ENSMUSG00000084207	ENSMUSG00000084207	1.91761	0.025177
Wdr25	ENSMUSG00000040877	ENSMUSG00000040877	1.91661	4.93663e-51
1810041H14Rik	ENSMUSG00000102112	ENSMUSG00000102112	1.91652	0.000338051
Gm43815	ENSMUSG00000105510	ENSMUSG00000105510	1.91565	0.0361518
Ogt	ENSMUSG00000034160	ENSMUSG00000034160	1.9151	7.07652e-32
BC051537	ENSMUSG00000098197	ENSMUSG00000098197	1.91419	8.23722e-62
Gm45255	ENSMUSG00000109743	ENSMUSG00000109743	1.91353	4.08794e-05
Prss44	ENSMUSG00000032493	ENSMUSG00000032493	1.91261	2.7222e-22
Gm43256	ENSMUSG00000105818	ENSMUSG00000105818	1.91238	1.5047e-11
Nabp2	ENSMUSG00000025374	ENSMUSG00000025374	1.91163	1.76402e-13
Klra3	ENSMUSG00000067591	ENSMUSG00000067591	1.91095	0.00655966
Fcrlb	ENSMUSG00000070524	ENSMUSG00000070524	1.91083	0.0296845
Lsm2	ENSMUSG00000007050	ENSMUSG00000007050	1.91069	0.000687989
Gm11432	ENSMUSG00000081449	ENSMUSG00000081449	1.91014	7.85697e-24
Sp140	ENSMUSG00000070031	ENSMUSG00000070031	1.90932	0.0158128
Mapk4	ENSMUSG00000024558	ENSMUSG00000024558	1.90798	3.19748e-14
Gm23460	ENSMUSG00000065192	ENSMUSG00000065192	1.90687	0.0179346
Gm14340	ENSMUSG00000074507	ENSMUSG00000074507	1.90661	2.68396e-05
Gm6471	ENSMUSG00000073781	ENSMUSG00000073781	1.90648	0.000398218
Lipa	ENSMUSG00000024781	ENSMUSG00000024781	1.90598	5.84532e-34
Eif3k	ENSMUSG00000053565	ENSMUSG00000053565	1.90587	0.0496951
Gm45184	ENSMUSG00000108483	ENSMUSG00000108483	1.90458	5.31557e-13
Fancd2os	ENSMUSG00000033963	ENSMUSG00000033963	1.90445	2.39572e-06
Kcnj11	ENSMUSG00000096146	ENSMUSG00000096146	1.90404	0.00568114
Gpr182	ENSMUSG00000058396	ENSMUSG00000058396	1.90403	5.43952e-31
Csrp2	ENSMUSG00000020186	ENSMUSG00000020186	1.90293	8.72679e-09
Ccdc33	ENSMUSG00000037716	ENSMUSG00000037716	1.90282	4.3505e-06
Snrnp27	ENSMUSG00000001158	ENSMUSG00000001158	1.9007	1.64778e-38
Tmem222	ENSMUSG00000028857	ENSMUSG00000028857	1.90068	9.41148e-48
Trarg1	ENSMUSG00000046275	ENSMUSG00000046275	1.89961	0.0096971
Gm26329	ENSMUSG00000070235	ENSMUSG00000070235	1.89919	1.1703e-06
Klhl36	ENSMUSG00000031828	ENSMUSG00000031828	1.89882	2.15609e-10
Gm48709	ENSMUSG00000113079	ENSMUSG00000113079	1.89846	2.12328e-29
Fcrla	ENSMUSG00000038421	ENSMUSG00000038421	1.89723	0.00265446
Msh5	ENSMUSG00000007035	ENSMUSG00000007035	1.89719	1.52005e-104
Gm43549	ENSMUSG00000106334	ENSMUSG00000106334	1.8969	0.00205603
Gm11791	ENSMUSG00000084853	ENSMUSG00000084853	1.8968	0.00420655
4930413G21Rik	ENSMUSG00000108452	ENSMUSG00000108452	1.89591	0.0120466
Tcf7	ENSMUSG00000000782	ENSMUSG00000000782	1.8956	0.000433555
Gm48773	ENSMUSG00000112055	ENSMUSG00000112055	1.89388	0.011396
Gm41584	ENSMUSG00000117048	ENSMUSG00000117048	1.89324	6.34144e-14
Acy1	ENSMUSG00000023262	ENSMUSG00000023262	1.89267	0.000838582
Rrh	ENSMUSG00000028012	ENSMUSG00000028012	1.89248	0.00090108
Gm45757	ENSMUSG00000110426	ENSMUSG00000110426	1.89139	3.18673e-23
Iah1	ENSMUSG00000062054	ENSMUSG00000062054	1.88985	8.08506e-28
Cd300c2	ENSMUSG00000044811	ENSMUSG00000044811	1.88975	3.71005e-06
D5Ertd579e	ENSMUSG00000029190	ENSMUSG00000029190	1.88788	1.22363e-32
Smc2	ENSMUSG00000028312	ENSMUSG00000028312	1.88733	4.58411e-47
Eva1b	ENSMUSG00000050212	ENSMUSG00000050212	1.88586	1.50662e-61
Trappc13	ENSMUSG00000021711	ENSMUSG00000021711	1.8858	0.00257929
Tyk2	ENSMUSG00000032175	ENSMUSG00000032175	1.8855	2.46622e-73
Gm43961	ENSMUSG00000107549	ENSMUSG00000107549	1.88505	0.00114926
Gm8731	ENSMUSG00000080779	ENSMUSG00000080779	1.88431	0.00120022
Mrpl16	ENSMUSG00000024683	ENSMUSG00000024683	1.88423	0.00360578
Gm15746	ENSMUSG00000081988	ENSMUSG00000081988	1.88338	1.89918e-14
Gm17705	ENSMUSG00000090936	ENSMUSG00000090936	1.88313	2.25047e-95
Adamts7	ENSMUSG00000032363	ENSMUSG00000032363	1.88248	4.08326e-58
E030030I06Rik	ENSMUSG00000097327	ENSMUSG00000097327	1.87998	4.95741e-05
Mobp	ENSMUSG00000032517	ENSMUSG00000032517	1.87881	2.06259e-06
Ifit1bl2	ENSMUSG00000067297	ENSMUSG00000067297	1.87878	2.40248e-14
ENSMUSG00000120817	ENSMUSG00000120817	ENSMUSG00000120817	1.87669	7.27849e-35
Dars	ENSMUSG00000026356	ENSMUSG00000026356	1.87542	5.21279e-28
Gm7289	ENSMUSG00000092056	ENSMUSG00000092056	1.8754	3.72482e-47
Cd300ld5	ENSMUSG00000089722	ENSMUSG00000089722	1.87434	4.92432e-23
Gm12313	ENSMUSG00000082370	ENSMUSG00000082370	1.87398	0.0205767
Frrs1l	ENSMUSG00000045589	ENSMUSG00000045589	1.87351	1.13471e-12
Rmnd5a	ENSMUSG00000002222	ENSMUSG00000002222	1.8716	9.68448e-45
Cndp2	ENSMUSG00000024644	ENSMUSG00000024644	1.87088	0.000221564
Poc1a	ENSMUSG00000023345	ENSMUSG00000023345	1.87078	4.64051e-40
Rp9	ENSMUSG00000032239	ENSMUSG00000032239	1.87012	0.00119284
BC028471	ENSMUSG00000107271	ENSMUSG00000107271	1.86985	0.00249766
Zeb2os	ENSMUSG00000052248	ENSMUSG00000052248	1.86981	6.98469e-15
Olfr1417	ENSMUSG00000048292	ENSMUSG00000048292	1.86919	0.000148778
1700028E10Rik	ENSMUSG00000097321	ENSMUSG00000097321	1.86802	0.00208104
Gm28556	ENSMUSG00000099459	ENSMUSG00000099459	1.86751	3.27105e-10
Agpat5	ENSMUSG00000031467	ENSMUSG00000031467	1.86609	9.05201e-08
Gm24251	ENSMUSG00000087949	ENSMUSG00000087949	1.86431	2.11247e-05
Olfr1395	ENSMUSG00000050763	ENSMUSG00000050763	1.86426	0.00153478
Prim2	ENSMUSG00000026134	ENSMUSG00000026134	1.86388	1.23595e-12
Tspyl1	ENSMUSG00000047514	ENSMUSG00000047514	1.86211	1.56812e-22
Rptoros	ENSMUSG00000085081	ENSMUSG00000085081	1.8618	9.43576e-10
Jak2	ENSMUSG00000024789	ENSMUSG00000024789	1.86043	1.38919e-34
Gm15264	ENSMUSG00000081355	ENSMUSG00000081355	1.85823	1.48064e-10
Brip1os	ENSMUSG00000085208	ENSMUSG00000085208	1.85612	0.0392401
Atic	ENSMUSG00000026192	ENSMUSG00000026192	1.85547	3.85051e-25
Gm16481	ENSMUSG00000082090	ENSMUSG00000082090	1.85464	7.92184e-09
Gm37409	ENSMUSG00000103495	ENSMUSG00000103495	1.85463	0.0292276
Myom1	ENSMUSG00000024049	ENSMUSG00000024049	1.85224	4.3027e-42
Gm36932	ENSMUSG00000103774	ENSMUSG00000103774	1.85073	0.0483359
Gm48682	ENSMUSG00000113380	ENSMUSG00000113380	1.85052	1.18307e-07
Cnot11	ENSMUSG00000003135	ENSMUSG00000003135	1.8503	4.31543e-22
Arhgef26	ENSMUSG00000036885	ENSMUSG00000036885	1.8489	4.21088e-23
Tnpo1	ENSMUSG00000009470	ENSMUSG00000009470	1.84771	0.000181599
Ms4a20	ENSMUSG00000024729	ENSMUSG00000024729	1.84699	9.97971e-06
Gm48182	ENSMUSG00000112448	ENSMUSG00000112448	1.84648	1.28911e-07
Gm38345	ENSMUSG00000102353	ENSMUSG00000102353	1.8452	1.2933e-13
Klrk1	ENSMUSG00000030149	ENSMUSG00000030149	1.84501	7.52909e-86
Slc2a2	ENSMUSG00000027690	ENSMUSG00000027690	1.84443	4.51221e-06
Pex3	ENSMUSG00000019809	ENSMUSG00000019809	1.84364	0.00207806
Gm6712	ENSMUSG00000072761	ENSMUSG00000072761	1.84296	1.5081e-24
Pld2	ENSMUSG00000020828	ENSMUSG00000020828	1.84082	3.4655e-75
ENSMUSG00000121103	ENSMUSG00000121103	ENSMUSG00000121103	1.8408	5.87523e-09
Gm9191	ENSMUSG00000117138	ENSMUSG00000117138	1.84072	0.00170286
Gdf6	ENSMUSG00000051279	ENSMUSG00000051279	1.84035	0.000738117
Gm38407	ENSMUSG00000112792	ENSMUSG00000112792	1.84028	0.00385782
Slc4a8	ENSMUSG00000023032	ENSMUSG00000023032	1.84014	1.22962e-14
Gm16353	ENSMUSG00000089651	ENSMUSG00000089651	1.83957	0.00729318
Gm11209	ENSMUSG00000085177	ENSMUSG00000085177	1.83957	0.0147187
Gm38405	ENSMUSG00000109002	ENSMUSG00000109002	1.83841	0.0026889
Slc35a5	ENSMUSG00000022664	ENSMUSG00000022664	1.8378	0.000377118
Smgc	ENSMUSG00000047295	ENSMUSG00000047295	1.83572	1.22586e-24
Vwf	ENSMUSG00000001930	ENSMUSG00000001930	1.83453	8.61443e-24
Cplane2	ENSMUSG00000073733	ENSMUSG00000073733	1.83265	3.18425e-06
Calcb	ENSMUSG00000030666	ENSMUSG00000030666	1.83163	0.0448544
Dusp22	ENSMUSG00000069255	ENSMUSG00000069255	1.83073	2.31345e-05
4930403D09Rik	ENSMUSG00000087122	ENSMUSG00000087122	1.82934	1.82605e-21
Acsbg3	ENSMUSG00000024209	ENSMUSG00000024209	1.82883	5.67292e-16
Spint2	ENSMUSG00000074227	ENSMUSG00000074227	1.8278	3.2489e-37
Ms4a4d	ENSMUSG00000024678	ENSMUSG00000024678	1.82729	1.56678e-45
H2-Eb1	ENSMUSG00000060586	ENSMUSG00000060586	1.82708	0.00288738
Gm47868	ENSMUSG00000113874	ENSMUSG00000113874	1.82481	1.34764e-05
Abhd16a	ENSMUSG00000007036	ENSMUSG00000007036	1.8248	1.03198e-29
Prf1	ENSMUSG00000037202	ENSMUSG00000037202	1.82154	0.000911648
Gm37655	ENSMUSG00000102451	ENSMUSG00000102451	1.82117	0.00764324
Gm10100	ENSMUSG00000096421	ENSMUSG00000096421	1.81588	8.28327e-06
Ifit3b	ENSMUSG00000062488	ENSMUSG00000062488	1.81582	6.18334e-15
Icam5	ENSMUSG00000032174	ENSMUSG00000032174	1.8151	2.4187e-05
Gm37568	ENSMUSG00000102554	ENSMUSG00000102554	1.81474	1.01486e-19
Myo5c	ENSMUSG00000033590	ENSMUSG00000033590	1.81417	1.44675e-25
Gm47072	ENSMUSG00000114229	ENSMUSG00000114229	1.81244	3.00178e-59
Dubr	ENSMUSG00000022639	ENSMUSG00000022639	1.81172	5.57176e-05
Gramd1a	ENSMUSG00000001248	ENSMUSG00000001248	1.80949	0.000210283
Srsf3-ps	ENSMUSG00000078134	ENSMUSG00000078134	1.80797	0.0449513
Gm23132	ENSMUSG00000118748	ENSMUSG00000118748	1.80789	1.59167e-14
Caprin1	ENSMUSG00000027184	ENSMUSG00000027184	1.80648	3.19473e-06
Btnl6	ENSMUSG00000092618	ENSMUSG00000092618	1.80645	6.86538e-35
Tpsg1	ENSMUSG00000033200	ENSMUSG00000033200	1.80562	0.00873012
Fnip2	ENSMUSG00000061175	ENSMUSG00000061175	1.8055	0.0194683
Myh15	ENSMUSG00000092009	ENSMUSG00000092009	1.80297	3.20194e-37
Frem3	ENSMUSG00000042353	ENSMUSG00000042353	1.80268	0.00406477
Lamtor1	ENSMUSG00000030842	ENSMUSG00000030842	1.80209	9.05338e-09
Ghsr	ENSMUSG00000051136	ENSMUSG00000051136	1.80201	4.81163e-23
Cyp2b13	ENSMUSG00000040583	ENSMUSG00000040583	1.80178	3.26205e-49
Gm12946	ENSMUSG00000086961	ENSMUSG00000086961	1.79961	2.61945e-20
Cenpc1	ENSMUSG00000029253	ENSMUSG00000029253	1.79958	4.42437e-07
Hira	ENSMUSG00000022702	ENSMUSG00000022702	1.79938	0.00141388
Gm14021	ENSMUSG00000081264	ENSMUSG00000081264	1.7989	0.00012678
7SK ENSMUSG00002076570	ENSMUSG00002076570	ENSMUSG00002076570	1.79781	0.0397648
Gm10043	ENSMUSG00000109793	ENSMUSG00000109793	1.79563	7.75366e-16
Gm17174	ENSMUSG00000096024	ENSMUSG00000096024	1.79374	0.00181418
Dock2	ENSMUSG00000020143	ENSMUSG00000020143	1.79192	5.1266e-43
Chn1os3	ENSMUSG00000086544	ENSMUSG00000086544	1.79177	2.47081e-18
Mpzl3	ENSMUSG00000070305	ENSMUSG00000070305	1.79174	2.81754e-36
Rad54b	ENSMUSG00000078773	ENSMUSG00000078773	1.7888	5.49587e-17
Gm42067	ENSMUSG00000110156	ENSMUSG00000110156	1.78856	3.7079e-13
Gpr62	ENSMUSG00000091735	ENSMUSG00000091735	1.78844	0.00286519
Kcnn1	ENSMUSG00000002908	ENSMUSG00000002908	1.78808	1.13432e-08
Sytl2	ENSMUSG00000030616	ENSMUSG00000030616	1.78748	1.81703e-47
Gm48277	ENSMUSG00000111858	ENSMUSG00000111858	1.78678	0.0264593
Zfp101	ENSMUSG00000055240	ENSMUSG00000055240	1.78666	5.77775e-73
Ptpn2	ENSMUSG00000024539	ENSMUSG00000024539	1.7837	5.1001e-18
Rbpms2	ENSMUSG00000032387	ENSMUSG00000032387	1.78254	2.86391e-25
Gm43785	ENSMUSG00000106912	ENSMUSG00000106912	1.78051	0.0464807
Vmn2r90	ENSMUSG00000092120	ENSMUSG00000092120	1.78	0.0148185
Mrpl4	ENSMUSG00000003299	ENSMUSG00000003299	1.77917	4.7159e-38
Prorsd1	ENSMUSG00000032673	ENSMUSG00000032673	1.7769	3.15569e-12
Myo1c	ENSMUSG00000017774	ENSMUSG00000017774	1.77595	5.98035e-40
Tapbp	ENSMUSG00000024308	ENSMUSG00000024308	1.77567	1.83376e-50
Ccn4	ENSMUSG00000005124	ENSMUSG00000005124	1.77551	1.03152e-74
Gm18752	ENSMUSG00000103105	ENSMUSG00000103105	1.77263	5.16107e-05
Gm50078	ENSMUSG00000117597	ENSMUSG00000117597	1.7719	0.0128368
Gm37566	ENSMUSG00000104044	ENSMUSG00000104044	1.7716	9.69223e-11
Angptl1	ENSMUSG00000033544	ENSMUSG00000033544	1.77121	1.28947e-49
Map3k6	ENSMUSG00000028862	ENSMUSG00000028862	1.77092	3.15736e-19
Rpl31	ENSMUSG00000073702	ENSMUSG00000073702	1.77036	0.0113727
Sfswap	ENSMUSG00000029439	ENSMUSG00000029439	1.76911	0.011271
Harbi1	ENSMUSG00000027243	ENSMUSG00000027243	1.76661	3.50573e-16
Gm42690	ENSMUSG00000106391	ENSMUSG00000106391	1.76516	0.0449729
Serpinc1	ENSMUSG00000026715	ENSMUSG00000026715	1.76515	0.0433173
Gm34060	ENSMUSG00000115321	ENSMUSG00000115321	1.76381	2.85476e-09
Olfr96	ENSMUSG00000064121	ENSMUSG00000064121	1.76228	0.00676188
Olfr2	ENSMUSG00000070417	ENSMUSG00000070417	1.76117	2.6866e-11
Gm37973	ENSMUSG00000102370	ENSMUSG00000102370	1.75975	1.49506e-07
Tmem89	ENSMUSG00000025652	ENSMUSG00000025652	1.75707	1.86847e-14
Stat1	ENSMUSG00000026104	ENSMUSG00000026104	1.75686	1.78833e-88
Cdsn	ENSMUSG00000039518	ENSMUSG00000039518	1.75601	6.06622e-52
Gm44148	ENSMUSG00000107736	ENSMUSG00000107736	1.75592	0.0232841
Clca1	ENSMUSG00000028255	ENSMUSG00000028255	1.75561	1.80587e-12
Zmat4	ENSMUSG00000037492	ENSMUSG00000037492	1.75292	0.0235886
Vmn1r-ps1	ENSMUSG00000082353	ENSMUSG00000082353	1.75202	2.6032e-83
Kpna1	ENSMUSG00000022905	ENSMUSG00000022905	1.7515	2.90963e-56
Klrc3	ENSMUSG00000033027	ENSMUSG00000033027	1.75133	6.25776e-11
ENSMUSG00002075765	ENSMUSG00002075765	ENSMUSG00002075765	1.75039	0.00382093
Galnt10	ENSMUSG00000020520	ENSMUSG00000020520	1.7502	0.00163165
Tdrd6	ENSMUSG00000040140	ENSMUSG00000040140	1.74625	0.0205623
1700013M08Rik	ENSMUSG00000106586	ENSMUSG00000106586	1.74572	0.0466514
Rdh1	ENSMUSG00000089789	ENSMUSG00000089789	1.7456	5.85778e-08
Selplg	ENSMUSG00000048163	ENSMUSG00000048163	1.74531	5.27111e-25
Bag3	ENSMUSG00000030847	ENSMUSG00000030847	1.74459	4.45961e-53
Gpd1	ENSMUSG00000023019	ENSMUSG00000023019	1.74431	1.99689e-34
Kcnh7	ENSMUSG00000059742	ENSMUSG00000059742	1.74379	2.11995e-29
Gm47527	ENSMUSG00000112585	ENSMUSG00000112585	1.74362	0.0130671
Ly6g6e	ENSMUSG00000013766	ENSMUSG00000013766	1.73968	0.00261363
Olfr701	ENSMUSG00000036744	ENSMUSG00000036744	1.73744	2.17604e-22
Fam83f	ENSMUSG00000022408	ENSMUSG00000022408	1.73658	8.12194e-06
Map3k1	ENSMUSG00000021754	ENSMUSG00000021754	1.73612	6.0042e-31
Bbx	ENSMUSG00000022641	ENSMUSG00000022641	1.73444	1.78301e-05
Gm41168	ENSMUSG00000115627	ENSMUSG00000115627	1.73428	1.88239e-26
Gm45211	ENSMUSG00000108467	ENSMUSG00000108467	1.73403	5.90998e-20
Gm44850	ENSMUSG00000108604	ENSMUSG00000108604	1.73322	0.00695995
Slc26a9	ENSMUSG00000042268	ENSMUSG00000042268	1.73257	1.10494e-22
7SK ENSMUSG00002075270	ENSMUSG00002075270	ENSMUSG00002075270	1.73253	0.00966512
Gm31191	ENSMUSG00000114659	ENSMUSG00000114659	1.73112	0.0283493
9530020I12Rik	ENSMUSG00000112041	ENSMUSG00000112041	1.73071	1.21837e-06
Mapk8ip3	ENSMUSG00000024163	ENSMUSG00000024163	1.73055	7.95003e-33
Tor1aip2	ENSMUSG00000050565	ENSMUSG00000050565	1.72997	4.24707e-23
9930111J21Rik2	ENSMUSG00000069892	ENSMUSG00000069892	1.72978	2.8108e-56
Gm13669	ENSMUSG00000081833	ENSMUSG00000081833	1.72962	1.61887e-12
Alpl	ENSMUSG00000028766	ENSMUSG00000028766	1.72951	1.17595e-15
Rab25	ENSMUSG00000008601	ENSMUSG00000008601	1.72867	8.35283e-51
Lactb	ENSMUSG00000032370	ENSMUSG00000032370	1.72756	1.76541e-16
Olfr922	ENSMUSG00000043911	ENSMUSG00000043911	1.72727	1.47342e-26
Ptgfrn	ENSMUSG00000027864	ENSMUSG00000027864	1.72708	2.23125e-15
Plek	ENSMUSG00000020120	ENSMUSG00000020120	1.72698	2.74092e-09
Gm37082	ENSMUSG00000102850	ENSMUSG00000102850	1.7266	0.000219707
Sdccag8	ENSMUSG00000026504	ENSMUSG00000026504	1.72634	0.0185121
Gm9728	ENSMUSG00000106248	ENSMUSG00000106248	1.72603	0.0164926
Gm48468	ENSMUSG00000111168	ENSMUSG00000111168	1.72603	1.72021e-05
Nudt6	ENSMUSG00000050174	ENSMUSG00000050174	1.72569	0.0218343
Tmbim7	ENSMUSG00000014529	ENSMUSG00000014529	1.72501	3.92015e-13
Zbtb22	ENSMUSG00000051390	ENSMUSG00000051390	1.72488	3.34074e-64
Wipf3	ENSMUSG00000086040	ENSMUSG00000086040	1.72224	1.9986e-08
Gm12596	ENSMUSG00000086952	ENSMUSG00000086952	1.72209	0.0094002
Gm14270	ENSMUSG00000084013	ENSMUSG00000084013	1.72136	0.000625969
Samd10	ENSMUSG00000038605	ENSMUSG00000038605	1.7205	3.7258e-26
Olfr547	ENSMUSG00000073979	ENSMUSG00000073979	1.72014	7.58149e-09
Gm50310	ENSMUSG00000118277	ENSMUSG00000118277	1.71943	3.21876e-21
Tlr1	ENSMUSG00000044827	ENSMUSG00000044827	1.71823	0.00748884
Rbm10	ENSMUSG00000031060	ENSMUSG00000031060	1.71796	1.98637e-18
Gm8556	ENSMUSG00000109822	ENSMUSG00000109822	1.71648	0.0205545
Phax	ENSMUSG00000008301	ENSMUSG00000008301	1.71531	0.0195096
Mars1	ENSMUSG00000040354	ENSMUSG00000040354	1.71391	1.43228e-10
H2-M6-ps	ENSMUSG00000083534	ENSMUSG00000083534	1.71382	2.30301e-12
Cib4	ENSMUSG00000053194	ENSMUSG00000053194	1.71348	5.01349e-15
Gm42520	ENSMUSG00000104837	ENSMUSG00000104837	1.7134	0.000594156
Gm22387	ENSMUSG00000088816	ENSMUSG00000088816	1.71321	0.0173703
1700104B16Rik	ENSMUSG00000049476	ENSMUSG00000049476	1.71182	6.24428e-05
Gm10369	ENSMUSG00000072573	ENSMUSG00000072573	1.71161	1.73847e-14
Itga2	ENSMUSG00000015533	ENSMUSG00000015533	1.71131	6.10058e-31
Olfr653	ENSMUSG00000073926	ENSMUSG00000073926	1.7111	3.69536e-18
Gm25407	ENSMUSG00000077290	ENSMUSG00000077290	1.71107	0.0208242
Pik3ap1	ENSMUSG00000025017	ENSMUSG00000025017	1.71041	4.17578e-39
Gm16599	ENSMUSG00000086220	ENSMUSG00000086220	1.71029	0.0311452
Gm37334	ENSMUSG00000104525	ENSMUSG00000104525	1.71025	0.0138402
Gm20234	ENSMUSG00000111713	ENSMUSG00000111713	1.70998	7.34958e-23
Gm5339	ENSMUSG00000109756	ENSMUSG00000109756	1.70979	0.0143859
Gm13387	ENSMUSG00000087028	ENSMUSG00000087028	1.70936	4.9657e-10
Gm10933	ENSMUSG00000113792	ENSMUSG00000113792	1.70906	3.74337e-17
Klrc2	ENSMUSG00000052736	ENSMUSG00000052736	1.70887	4.22026e-31
Ftdc1	ENSMUSG00000075002	ENSMUSG00000075002	1.70785	0.0342839
Kmt2b	ENSMUSG00000006307	ENSMUSG00000006307	1.70707	1.19501e-11
Gm48634	ENSMUSG00000111508	ENSMUSG00000111508	1.70697	7.49833e-06
9930012K11Rik	ENSMUSG00000044551	ENSMUSG00000044551	1.7068	0.0172752
Traj17	ENSMUSG00000076912	ENSMUSG00000076912	1.70441	9.12518e-54
Pard6b	ENSMUSG00000044641	ENSMUSG00000044641	1.70428	2.94857e-07
Gm43263	ENSMUSG00000106683	ENSMUSG00000106683	1.70394	0.00186142
Lamtor2	ENSMUSG00000028062	ENSMUSG00000028062	1.70357	0.0255487
Itga4	ENSMUSG00000027009	ENSMUSG00000027009	1.70352	0.00569783
Parp6	ENSMUSG00000025237	ENSMUSG00000025237	1.70252	1.40992e-54
U6 ENSMUSG00002075404	ENSMUSG00002075404	ENSMUSG00002075404	1.70132	1.23213e-05
Gm13449	ENSMUSG00000085599	ENSMUSG00000085599	1.69945	3.16484e-07
Mettl7b	ENSMUSG00000025347	ENSMUSG00000025347	1.69909	4.51578e-15
Gm23506	ENSMUSG00000119257	ENSMUSG00000119257	1.69606	5.69335e-08
Rpl3-ps2	ENSMUSG00000084131	ENSMUSG00000084131	1.69339	9.286e-06
Sp100	ENSMUSG00000026222	ENSMUSG00000026222	1.69335	2.38248e-43
Cluh	ENSMUSG00000020741	ENSMUSG00000020741	1.69288	0.00156918
Pofut2	ENSMUSG00000020260	ENSMUSG00000020260	1.69276	5.34265e-17
Csde1	ENSMUSG00000068823	ENSMUSG00000068823	1.69273	0.00387175
Gm15423	ENSMUSG00000087082	ENSMUSG00000087082	1.69187	9.03899e-16
Slfn2	ENSMUSG00000072620	ENSMUSG00000072620	1.69135	3.79454e-22
Tmem131l	ENSMUSG00000033767	ENSMUSG00000033767	1.69106	5.99918e-33
Gm50340	ENSMUSG00000118100	ENSMUSG00000118100	1.69094	5.40712e-39
Gm20111	ENSMUSG00000098837	ENSMUSG00000098837	1.68926	3.26523e-18
Golga5	ENSMUSG00000021192	ENSMUSG00000021192	1.68844	0.0196057
4931422A03Rik	ENSMUSG00000046085	ENSMUSG00000046085	1.68704	2.27364e-20
Dhx9	ENSMUSG00000042699	ENSMUSG00000042699	1.68482	8.27613e-07
Rcn3	ENSMUSG00000019539	ENSMUSG00000019539	1.68368	0.000186432
Gm19790	ENSMUSG00000111330	ENSMUSG00000111330	1.6809	0.0483514
Ddah2	ENSMUSG00000007039	ENSMUSG00000007039	1.67859	1.13061e-11
Mroh8	ENSMUSG00000074627	ENSMUSG00000074627	1.67843	2.27549e-58
Ikzf1	ENSMUSG00000018654	ENSMUSG00000018654	1.67733	3.80646e-08
Gm43260	ENSMUSG00000105933	ENSMUSG00000105933	1.67697	2.14717e-14
Chmp6	ENSMUSG00000025371	ENSMUSG00000025371	1.67621	0.0135418
Etfdh	ENSMUSG00000027809	ENSMUSG00000027809	1.67603	9.93591e-07
Slc26a6	ENSMUSG00000023259	ENSMUSG00000023259	1.67519	4.13638e-20
Gm43426	ENSMUSG00000106214	ENSMUSG00000106214	1.67504	2.33111e-07
Gm15979	ENSMUSG00000087016	ENSMUSG00000087016	1.67443	0.0434785
Gm12798	ENSMUSG00000084758	ENSMUSG00000084758	1.67295	1.23001e-14
Cxcr6	ENSMUSG00000048521	ENSMUSG00000048521	1.6722	9.62691e-09
Arhgap15	ENSMUSG00000049744	ENSMUSG00000049744	1.67153	1.32341e-18
Insyn2b	ENSMUSG00000069911	ENSMUSG00000069911	1.66881	1.44438e-07
D730003K21Rik	ENSMUSG00000110752	ENSMUSG00000110752	1.66792	0.0021829
Strn4	ENSMUSG00000030374	ENSMUSG00000030374	1.66751	2.20374e-16
Ush1g	ENSMUSG00000045288	ENSMUSG00000045288	1.6658	8.15755e-08
Nkx2-5	ENSMUSG00000015579	ENSMUSG00000015579	1.6642	5.62243e-08
Gm48611	ENSMUSG00000110914	ENSMUSG00000110914	1.66403	0.0298936
Cdc34b	ENSMUSG00000020870	ENSMUSG00000020870	1.66393	0.0192946
Ppard	ENSMUSG00000002250	ENSMUSG00000002250	1.66307	0.000313324
Cd200r3	ENSMUSG00000036172	ENSMUSG00000036172	1.66293	4.30383e-12
Ephx3	ENSMUSG00000037577	ENSMUSG00000037577	1.66268	1.82051e-11
9530086O07Rik	ENSMUSG00000108076	ENSMUSG00000108076	1.66146	0.00718966
Gm37716	ENSMUSG00000102241	ENSMUSG00000102241	1.66031	0.0111875
Gfi1b	ENSMUSG00000026815	ENSMUSG00000026815	1.65993	3.72272e-24
Bid	ENSMUSG00000004446	ENSMUSG00000004446	1.6586	1.67502e-22
Sec31a	ENSMUSG00000035325	ENSMUSG00000035325	1.65796	1.58497e-44
Gm27196	ENSMUSG00000098977	ENSMUSG00000098977	1.65724	0.041463
Nutf2	ENSMUSG00000008450	ENSMUSG00000008450	1.65666	1.95063e-12
Kdm7a	ENSMUSG00000042599	ENSMUSG00000042599	1.65565	2.27394e-40
Brd2	ENSMUSG00000024335	ENSMUSG00000024335	1.65553	1.84398e-13
Myl12a	ENSMUSG00000024048	ENSMUSG00000024048	1.65517	0.0122931
C430014B12Rik	ENSMUSG00000097564	ENSMUSG00000097564	1.6545	1.10484e-17
Mrc1	ENSMUSG00000026712	ENSMUSG00000026712	1.6544	1.21724e-15
Fam72a	ENSMUSG00000055184	ENSMUSG00000055184	1.65335	0.00373101
Tmem128	ENSMUSG00000067365	ENSMUSG00000067365	1.65319	0.0339705
Atf6b	ENSMUSG00000015461	ENSMUSG00000015461	1.6528	3.50648e-22
Gm8778	ENSMUSG00000079223	ENSMUSG00000079223	1.65277	5.35928e-05
Scara3	ENSMUSG00000034463	ENSMUSG00000034463	1.65262	1.12602e-35
4933430A20Rik	ENSMUSG00000110116	ENSMUSG00000110116	1.65245	0.0357496
Gm13605	ENSMUSG00000084768	ENSMUSG00000084768	1.65237	1.94579e-08
Gm27209	ENSMUSG00000098620	ENSMUSG00000098620	1.65111	0.0012702
Gm44506	ENSMUSG00000108773	ENSMUSG00000108773	1.65079	9.99009e-36
Rhox8	ENSMUSG00000064137	ENSMUSG00000064137	1.64936	9.69985e-10
Olfr160	ENSMUSG00000061165	ENSMUSG00000061165	1.64908	1.46416e-12
Ccr5	ENSMUSG00000079227	ENSMUSG00000079227	1.64742	1.6165e-21
Amn	ENSMUSG00000021278	ENSMUSG00000021278	1.64716	2.30291e-20
Klhl41	ENSMUSG00000075307	ENSMUSG00000075307	1.64678	1.7661e-05
Mta3	ENSMUSG00000055817	ENSMUSG00000055817	1.64665	8.86528e-07
Gm42841	ENSMUSG00000106528	ENSMUSG00000106528	1.64657	0.000619328
Gm44434	ENSMUSG00000107813	ENSMUSG00000107813	1.64617	0.00260668
Gm43197	ENSMUSG00000107215	ENSMUSG00000107215	1.64611	8.76273e-18
Nr4a3	ENSMUSG00000028341	ENSMUSG00000028341	1.64607	1.81742e-17
Pwwp3a	ENSMUSG00000020156	ENSMUSG00000020156	1.64474	8.38469e-44
5930420M18Rik	ENSMUSG00000107201	ENSMUSG00000107201	1.64414	2.67495e-08
Gm49787	ENSMUSG00000116892	ENSMUSG00000116892	1.64409	0.00131271
4732440D04Rik	ENSMUSG00000090031	ENSMUSG00000090031	1.6421	6.94232e-09
Gm44214	ENSMUSG00000108197	ENSMUSG00000108197	1.64088	0.022434
Poldip3	ENSMUSG00000041815	ENSMUSG00000041815	1.64033	1.66616e-15
Gm13693	ENSMUSG00000094336	ENSMUSG00000094336	1.64019	1.57453e-19
Slc26a3	ENSMUSG00000001225	ENSMUSG00000001225	1.63957	1.05349e-17
4930542M03Rik	ENSMUSG00000117085	ENSMUSG00000117085	1.6384	4.89015e-07
Gm15489	ENSMUSG00000086942	ENSMUSG00000086942	1.6368	7.73758e-24
Gm11687	ENSMUSG00000082480	ENSMUSG00000082480	1.63319	2.41017e-08
Gm33100	ENSMUSG00000106319	ENSMUSG00000106319	1.63319	1.27952e-13
Plcl2	ENSMUSG00000038910	ENSMUSG00000038910	1.63238	1.86588e-12
4933432I03Rik	ENSMUSG00000114980	ENSMUSG00000114980	1.63141	1.45263e-06
Gm33280	ENSMUSG00000102202	ENSMUSG00000102202	1.63137	2.05018e-36
Arf2	ENSMUSG00000062421	ENSMUSG00000062421	1.6313	6.74176e-33
Nkx2-2	ENSMUSG00000027434	ENSMUSG00000027434	1.62998	1.1162e-20
Pdzrn3	ENSMUSG00000035357	ENSMUSG00000035357	1.62838	9.47404e-20
Hspb6	ENSMUSG00000036854	ENSMUSG00000036854	1.62676	4.8741e-06
Gm43765	ENSMUSG00000105119	ENSMUSG00000105119	1.62656	6.12975e-14
Mfsd10	ENSMUSG00000001082	ENSMUSG00000001082	1.62638	0.00448727
Gm49902	ENSMUSG00000117121	ENSMUSG00000117121	1.62523	0.000491453
Scd2	ENSMUSG00000025203	ENSMUSG00000025203	1.62522	1.08428e-15
Rbms2	ENSMUSG00000040043	ENSMUSG00000040043	1.62413	3.84118e-14
Gm16072	ENSMUSG00000082051	ENSMUSG00000082051	1.62409	4.09646e-09
Nfe2l1	ENSMUSG00000038615	ENSMUSG00000038615	1.62388	1.53203e-12
Ifi208	ENSMUSG00000066677	ENSMUSG00000066677	1.62319	3.40322e-13
Gm13776	ENSMUSG00000082457	ENSMUSG00000082457	1.62277	0.0176417
Gda	ENSMUSG00000058624	ENSMUSG00000058624	1.62215	3.44655e-24
Arrdc2	ENSMUSG00000002910	ENSMUSG00000002910	1.62162	1.73525e-09
Gm15136	ENSMUSG00000082437	ENSMUSG00000082437	1.62113	1.08021e-06
ENSMUSG00000120061	ENSMUSG00000120061	ENSMUSG00000120061	1.61914	2.34288e-11
ENSMUSG00000120147	ENSMUSG00000120147	ENSMUSG00000120147	1.61908	1.45186e-11
Gm39321	ENSMUSG00000111167	ENSMUSG00000111167	1.61782	1.26392e-16
Gm37618	ENSMUSG00000102714	ENSMUSG00000102714	1.61749	0.0272079
Gm50220	ENSMUSG00000117971	ENSMUSG00000117971	1.61556	2.33231e-24
Prdm14	ENSMUSG00000042414	ENSMUSG00000042414	1.61301	1.23775e-12
Ppa2	ENSMUSG00000028013	ENSMUSG00000028013	1.61014	2.14152e-10
Olfr700	ENSMUSG00000094493	ENSMUSG00000094493	1.61012	0.0327797
Gpa33	ENSMUSG00000000544	ENSMUSG00000000544	1.60977	0.00544416
Gm30094	ENSMUSG00000118170	ENSMUSG00000118170	1.60954	1.81751e-26
Slc7a11	ENSMUSG00000027737	ENSMUSG00000027737	1.60941	0.000318029
BC049352	ENSMUSG00000091996	ENSMUSG00000091996	1.60642	2.66038e-16
Gm36328	ENSMUSG00000108196	ENSMUSG00000108196	1.60352	0.010065
Icam1	ENSMUSG00000037405	ENSMUSG00000037405	1.60236	1.8856e-22
Gm13370	ENSMUSG00000084383	ENSMUSG00000084383	1.60218	0.0330508
Mrpl51	ENSMUSG00000030335	ENSMUSG00000030335	1.60156	8.31242e-35
2510009E07Rik	ENSMUSG00000043391	ENSMUSG00000043391	1.60092	4.66861e-12
Uggt1	ENSMUSG00000037470	ENSMUSG00000037470	1.60029	2.37912e-50
Gm17794	ENSMUSG00000112727	ENSMUSG00000112727	1.59976	0.0126405
Gm4577	ENSMUSG00000086867	ENSMUSG00000086867	1.59969	1.32834e-15
Cdca4	ENSMUSG00000047832	ENSMUSG00000047832	1.5979	1.32391e-09
Gm50268	ENSMUSG00000118310	ENSMUSG00000118310	1.597	0.00238842
Mmp27	ENSMUSG00000070323	ENSMUSG00000070323	1.59695	8.27663e-06
Fcamr	ENSMUSG00000026415	ENSMUSG00000026415	1.59644	2.66967e-22
Gtsf1	ENSMUSG00000022487	ENSMUSG00000022487	1.59615	4.3384e-18
Cln5	ENSMUSG00000022125	ENSMUSG00000022125	1.59571	5.15567e-09
Gm47076	ENSMUSG00000113645	ENSMUSG00000113645	1.59538	1.66339e-10
Rtl3	ENSMUSG00000047686	ENSMUSG00000047686	1.59362	0.000155659
Adcy7	ENSMUSG00000031659	ENSMUSG00000031659	1.59221	0.00839394
Gm5142	ENSMUSG00000053868	ENSMUSG00000053868	1.59159	1.55708e-09
Art1	ENSMUSG00000030996	ENSMUSG00000030996	1.59087	0.0316834
Elovl2	ENSMUSG00000021364	ENSMUSG00000021364	1.59046	4.02581e-22
Edar	ENSMUSG00000003227	ENSMUSG00000003227	1.59024	2.89704e-15
Mir99ahg	ENSMUSG00000090386	ENSMUSG00000090386	1.59017	2.71707e-21
Ntn1	ENSMUSG00000020902	ENSMUSG00000020902	1.58967	9.9943e-12
Coa5	ENSMUSG00000026112	ENSMUSG00000026112	1.5891	3.47732e-10
Gm47508	ENSMUSG00000110791	ENSMUSG00000110791	1.58878	0.0387742
Gm48569	ENSMUSG00000114537	ENSMUSG00000114537	1.58801	0.0487738
Gm25626	ENSMUSG00000119364	ENSMUSG00000119364	1.58787	3.81314e-15
Slc17a8	ENSMUSG00000019935	ENSMUSG00000019935	1.58724	2.58015e-23
Gm29017	ENSMUSG00000101586	ENSMUSG00000101586	1.58669	0.000270703
Flywch1	ENSMUSG00000040097	ENSMUSG00000040097	1.58665	0.0288273
2810442N19Rik	ENSMUSG00000090260	ENSMUSG00000090260	1.58562	0.035517
Cd1d1	ENSMUSG00000028076	ENSMUSG00000028076	1.5855	1.25222e-07
Vxn	ENSMUSG00000067879	ENSMUSG00000067879	1.58505	0.00673341
Nipal3	ENSMUSG00000028803	ENSMUSG00000028803	1.58502	4.21327e-50
Gm42702	ENSMUSG00000106443	ENSMUSG00000106443	1.58431	5.5501e-21
Mpi	ENSMUSG00000032306	ENSMUSG00000032306	1.58368	3.39743e-05
Npy6r	ENSMUSG00000038071	ENSMUSG00000038071	1.58283	1.30809e-19
Gm20033	ENSMUSG00000097640	ENSMUSG00000097640	1.58241	0.00069797
Col11a2	ENSMUSG00000024330	ENSMUSG00000024330	1.58174	2.03313e-42
Yars	ENSMUSG00000028811	ENSMUSG00000028811	1.58163	1.62343e-28
Adgrg3	ENSMUSG00000060470	ENSMUSG00000060470	1.5805	3.67759e-30
Med12l	ENSMUSG00000056476	ENSMUSG00000056476	1.57899	3.05131e-09
Gab1	ENSMUSG00000031714	ENSMUSG00000031714	1.57804	0.000384483
Lrrc3c	ENSMUSG00000086545	ENSMUSG00000086545	1.5772	1.69649e-09
Rpl18a	ENSMUSG00000045128	ENSMUSG00000045128	1.5762	1.24517e-23
Mgat4a	ENSMUSG00000026110	ENSMUSG00000026110	1.57546	2.78669e-08
Ascc3	ENSMUSG00000038774	ENSMUSG00000038774	1.57464	1.06092e-20
Chil5	ENSMUSG00000043873	ENSMUSG00000043873	1.57462	1.00383e-17
ENSMUSG00000120156	ENSMUSG00000120156	ENSMUSG00000120156	1.57452	1.00693e-07
Gm27042	ENSMUSG00000097792	ENSMUSG00000097792	1.57419	8.01859e-05
Mmp28	ENSMUSG00000020682	ENSMUSG00000020682	1.57379	3.22342e-37
Ipcef1	ENSMUSG00000064065	ENSMUSG00000064065	1.57258	3.96618e-07
Gm25725	ENSMUSG00000077716	ENSMUSG00000077716	1.57192	0.0012353
Gm18787	ENSMUSG00000115759	ENSMUSG00000115759	1.57104	0.00543914
Ino80c	ENSMUSG00000047989	ENSMUSG00000047989	1.56981	2.13014e-24
Vps37c	ENSMUSG00000048832	ENSMUSG00000048832	1.56974	2.70004e-05
Wdr61	ENSMUSG00000061559	ENSMUSG00000061559	1.56937	2.65243e-05
Mastl	ENSMUSG00000026779	ENSMUSG00000026779	1.56903	1.95824e-09
Mdm4-ps	ENSMUSG00000081739	ENSMUSG00000081739	1.56902	0.0177943
4930599N23Rik	ENSMUSG00000073144	ENSMUSG00000073144	1.569	2.72169e-06
L3mbtl3	ENSMUSG00000039089	ENSMUSG00000039089	1.56855	0.000918283
Gm12246	ENSMUSG00000087629	ENSMUSG00000087629	1.56796	0.00621418
B230311B06Rik	ENSMUSG00000109284	ENSMUSG00000109284	1.56708	1.01186e-11
Ercc5	ENSMUSG00000026048	ENSMUSG00000026048	1.56529	9.54024e-07
Magea4	ENSMUSG00000033343	ENSMUSG00000033343	1.56528	0.0405228
Fsd1	ENSMUSG00000011589	ENSMUSG00000011589	1.56494	0.0337051
Rab7b	ENSMUSG00000052688	ENSMUSG00000052688	1.5621	3.89339e-08
Pbxip1	ENSMUSG00000042613	ENSMUSG00000042613	1.56182	2.11252e-61
Zdhhc12	ENSMUSG00000015335	ENSMUSG00000015335	1.56141	2.01021e-22
Adora2b	ENSMUSG00000018500	ENSMUSG00000018500	1.56124	7.81051e-08
Fbxo48	ENSMUSG00000044966	ENSMUSG00000044966	1.56103	7.99028e-06
Mtfr1l	ENSMUSG00000046671	ENSMUSG00000046671	1.56031	1.06075e-15
Gm4846	ENSMUSG00000086056	ENSMUSG00000086056	1.56004	4.71558e-09
Spc25	ENSMUSG00000005233	ENSMUSG00000005233	1.55973	0.0160787
Olfr427	ENSMUSG00000059371	ENSMUSG00000059371	1.55965	1.01408e-37
Nps	ENSMUSG00000073804	ENSMUSG00000073804	1.55946	2.48069e-08
Pnpla1os	ENSMUSG00000087615	ENSMUSG00000087615	1.55917	0.000213049
Lrmda	ENSMUSG00000063458	ENSMUSG00000063458	1.55914	1.48502e-05
Gm33044	ENSMUSG00000120987	ENSMUSG00000120987	1.55719	0.00015635
Tomm40l	ENSMUSG00000005674	ENSMUSG00000005674	1.55717	0.0120049
Fbxl22	ENSMUSG00000050503	ENSMUSG00000050503	1.55569	2.7698e-12
Vmn1r172	ENSMUSG00000035523	ENSMUSG00000035523	1.55546	1.25736e-16
Gm4107	ENSMUSG00000118002	ENSMUSG00000118002	1.5554	2.67641e-10
Bfsp2	ENSMUSG00000032556	ENSMUSG00000032556	1.55437	1.82811e-16
Cyb5r3	ENSMUSG00000018042	ENSMUSG00000018042	1.55416	0.00562745
Tcp11x2	ENSMUSG00000058252	ENSMUSG00000058252	1.55384	3.80659e-12
Cemip2	ENSMUSG00000024754	ENSMUSG00000024754	1.55241	1.41101e-20
Mir7239	ENSMUSG00000099331	ENSMUSG00000099331	1.55226	4.37673e-08
Gm14827	ENSMUSG00000084904	ENSMUSG00000084904	1.55072	6.22404e-07
Gm12278	ENSMUSG00000086310	ENSMUSG00000086310	1.55069	1.23302e-17
Gm18086	ENSMUSG00000117660	ENSMUSG00000117660	1.55063	6.86064e-10
Cycs-ps3	ENSMUSG00000114174	ENSMUSG00000114174	1.55007	0.0464213
Gm13433	ENSMUSG00000083043	ENSMUSG00000083043	1.54963	3.79912e-08
Rbbp6	ENSMUSG00000030779	ENSMUSG00000030779	1.54865	2.21443e-11
C030014I23Rik	ENSMUSG00000060380	ENSMUSG00000060380	1.54836	1.84967e-18
Gm3734	ENSMUSG00000117780	ENSMUSG00000117780	1.54827	0.0151182
Gm28723	ENSMUSG00000101028	ENSMUSG00000101028	1.54822	0.000131645
Gm28941	ENSMUSG00000101450	ENSMUSG00000101450	1.54781	1.1682e-12
Gm37173	ENSMUSG00000104256	ENSMUSG00000104256	1.54618	0.00119151
Gm38126	ENSMUSG00000104053	ENSMUSG00000104053	1.54551	0.000126855
Gm46448	ENSMUSG00000115745	ENSMUSG00000115745	1.54478	1.40476e-05
F730048M01Rik	ENSMUSG00000118101	ENSMUSG00000118101	1.54445	8.49376e-09
Gm42764	ENSMUSG00000106173	ENSMUSG00000106173	1.54108	1.92123e-25
1700029H14Rik	ENSMUSG00000031452	ENSMUSG00000031452	1.54101	5.14361e-14
Gm14342	ENSMUSG00000086166	ENSMUSG00000086166	1.53847	1.95267e-10
Agfg1	ENSMUSG00000026159	ENSMUSG00000026159	1.53824	3.37751e-45
Rnf207	ENSMUSG00000058498	ENSMUSG00000058498	1.53681	3.41964e-24
Mbnl1	ENSMUSG00000027763	ENSMUSG00000027763	1.53668	1.38185e-23
Casp1	ENSMUSG00000025888	ENSMUSG00000025888	1.53583	8.95765e-65
Mms22l	ENSMUSG00000045751	ENSMUSG00000045751	1.53546	5.85202e-26
Ftx	ENSMUSG00000086370	ENSMUSG00000086370	1.53347	1.38545e-09
Mtmr10	ENSMUSG00000030522	ENSMUSG00000030522	1.53264	5.20557e-11
Abi1	ENSMUSG00000058835	ENSMUSG00000058835	1.53252	8.95936e-08
Cebpd	ENSMUSG00000071637	ENSMUSG00000071637	1.53149	0.00894194
Gm4883	ENSMUSG00000066620	ENSMUSG00000066620	1.53122	0.00775422
Zhx1	ENSMUSG00000022361	ENSMUSG00000022361	1.52983	5.97592e-10
9430034N14Rik	ENSMUSG00000102964	ENSMUSG00000102964	1.52972	7.34566e-11
ENSMUSG00000120186	ENSMUSG00000120186	ENSMUSG00000120186	1.52923	0.0232016
9130015G15Rik	ENSMUSG00000108950	ENSMUSG00000108950	1.52791	0.0196905
9530051G07Rik	ENSMUSG00000085982	ENSMUSG00000085982	1.52656	9.43614e-09
Gfus	ENSMUSG00000022570	ENSMUSG00000022570	1.52619	0.00728832
Pcdhga12	ENSMUSG00000102428	ENSMUSG00000102428	1.52563	5.3858e-19
Dus3l	ENSMUSG00000007603	ENSMUSG00000007603	1.52416	3.19055e-25
Tmigd1	ENSMUSG00000020839	ENSMUSG00000020839	1.5241	7.98983e-14
Fmo2	ENSMUSG00000040170	ENSMUSG00000040170	1.52375	3.8697e-15
ENSMUSG00000120415	ENSMUSG00000120415	ENSMUSG00000120415	1.52278	0.0217636
Gm16531	ENSMUSG00000097012	ENSMUSG00000097012	1.52177	9.9586e-05
Gm19326	ENSMUSG00000112789	ENSMUSG00000112789	1.52098	1.65438e-06
ENSMUSG00002076426	ENSMUSG00002076426	ENSMUSG00002076426	1.51993	0.000824709
Rnf170-ps	ENSMUSG00000101800	ENSMUSG00000101800	1.51788	6.79533e-07
Gm38590	ENSMUSG00000110045	ENSMUSG00000110045	1.51776	0.0152165
Gm37127	ENSMUSG00000104358	ENSMUSG00000104358	1.51725	4.42352e-23
Cpsf4	ENSMUSG00000029625	ENSMUSG00000029625	1.51608	1.16149e-52
Gm42602	ENSMUSG00000104698	ENSMUSG00000104698	1.51311	3.01584e-08
Sit1	ENSMUSG00000028460	ENSMUSG00000028460	1.51211	1.34564e-12
Gm4811	ENSMUSG00000113263	ENSMUSG00000113263	1.51166	0.0399801
Gm36804	ENSMUSG00000118375	ENSMUSG00000118375	1.5112	2.75089e-07
Gm29724	ENSMUSG00000111673	ENSMUSG00000111673	1.51061	5.16555e-11
Rnf123	ENSMUSG00000041528	ENSMUSG00000041528	1.5104	0.000333601
Gm7790	ENSMUSG00000083999	ENSMUSG00000083999	1.50836	4.3829e-05
Zfp808	ENSMUSG00000074867	ENSMUSG00000074867	1.50818	0.0314112
Gm44198	ENSMUSG00000108184	ENSMUSG00000108184	1.50815	0.00602278
4921509O07Rik	ENSMUSG00000114790	ENSMUSG00000114790	1.50764	0.000267869
Serhl	ENSMUSG00000058586	ENSMUSG00000058586	1.50757	7.40391e-10
Plcd3	ENSMUSG00000020937	ENSMUSG00000020937	1.50748	6.22338e-15
Klk1b12-ps	ENSMUSG00000108539	ENSMUSG00000108539	1.50734	4.57654e-09
Secisbp2l	ENSMUSG00000035093	ENSMUSG00000035093	1.50634	3.36398e-17
Lyar	ENSMUSG00000067367	ENSMUSG00000067367	1.50561	3.43455e-08
Clec4a4	ENSMUSG00000059639	ENSMUSG00000059639	1.50447	0.00011531
Rhox9	ENSMUSG00000068048	ENSMUSG00000068048	1.50437	0.000678933
Ggct	ENSMUSG00000002797	ENSMUSG00000002797	1.50404	1.93933e-10
Vmn1r4	ENSMUSG00000071893	ENSMUSG00000071893	1.50332	3.87567e-06
Cacna2d1	ENSMUSG00000040118	ENSMUSG00000040118	1.50228	2.45878e-15
Smyd2	ENSMUSG00000026603	ENSMUSG00000026603	1.5004	7.58672e-09
Asap1	ENSMUSG00000022377	ENSMUSG00000022377	1.49978	1.53087e-13
Acat1	ENSMUSG00000032047	ENSMUSG00000032047	1.49942	4.40309e-10
Copb1	ENSMUSG00000030754	ENSMUSG00000030754	1.49783	7.89432e-15
Fars2	ENSMUSG00000021420	ENSMUSG00000021420	1.49642	1.01489e-08
Gm2517	ENSMUSG00000111823	ENSMUSG00000111823	1.49639	2.30254e-05
Gm48179	ENSMUSG00000112037	ENSMUSG00000112037	1.49605	1.01663e-06
ENSMUSG00000120254	ENSMUSG00000120254	ENSMUSG00000120254	1.49294	4.61294e-19
Cmss1	ENSMUSG00000022748	ENSMUSG00000022748	1.49136	6.28438e-19
Atp6v0a1	ENSMUSG00000019302	ENSMUSG00000019302	1.49105	1.07204e-28
Pfkfb3	ENSMUSG00000026773	ENSMUSG00000026773	1.4896	9.03617e-14
ENSMUSG00000120105	ENSMUSG00000120105	ENSMUSG00000120105	1.48942	2.10073e-19
Olfr655	ENSMUSG00000051182	ENSMUSG00000051182	1.48886	5.83857e-11
8030451A03Rik	ENSMUSG00000073821	ENSMUSG00000073821	1.48829	2.52319e-07
Spata1	ENSMUSG00000028188	ENSMUSG00000028188	1.48591	1.07504e-08
Ccl5	ENSMUSG00000035042	ENSMUSG00000035042	1.48555	2.87567e-08
D830025C05Rik	ENSMUSG00000043794	ENSMUSG00000043794	1.48534	4.2743e-05
Gm29666	ENSMUSG00000100967	ENSMUSG00000100967	1.48486	0.000102963
Gm13698	ENSMUSG00000094125	ENSMUSG00000094125	1.48428	0.0176945
Gm44598	ENSMUSG00000109240	ENSMUSG00000109240	1.48303	1.47597e-15
Riiad1	ENSMUSG00000028139	ENSMUSG00000028139	1.48303	9.44522e-08
Ighv5-9	ENSMUSG00000095285	ENSMUSG00000095285	1.48291	0.000364628
Gm37779	ENSMUSG00000102690	ENSMUSG00000102690	1.48256	6.91077e-06
4931413I07Rik	ENSMUSG00000092602	ENSMUSG00000092602	1.48193	0.000297532
Kctd1	ENSMUSG00000036225	ENSMUSG00000036225	1.48125	0.00245615
Gm34643	ENSMUSG00000115855	ENSMUSG00000115855	1.4807	1.00575e-06
Cript	ENSMUSG00000024146	ENSMUSG00000024146	1.48058	0.0496755
Arsb	ENSMUSG00000042082	ENSMUSG00000042082	1.48036	0.0271527
ENSMUSG00002075089	ENSMUSG00002075089	ENSMUSG00002075089	1.48008	3.21239e-11
Marveld3	ENSMUSG00000001672	ENSMUSG00000001672	1.47994	0.00853413
Gm44120	ENSMUSG00000108290	ENSMUSG00000108290	1.47834	0.0011276
Ormdl3	ENSMUSG00000038150	ENSMUSG00000038150	1.47811	1.77446e-06
Mdc1	ENSMUSG00000061607	ENSMUSG00000061607	1.47781	1.18424e-48
Fhod1	ENSMUSG00000014778	ENSMUSG00000014778	1.47736	1.21492e-12
Gm50016	ENSMUSG00000117489	ENSMUSG00000117489	1.47664	0.0433303
1700001K19Rik	ENSMUSG00000056508	ENSMUSG00000056508	1.47517	1.22958e-13
4930515G01Rik	ENSMUSG00000092183	ENSMUSG00000092183	1.47476	1.77104e-18
Gm37614	ENSMUSG00000103837	ENSMUSG00000103837	1.47305	0.0144449
Rasl10a	ENSMUSG00000034209	ENSMUSG00000034209	1.47151	1.02755e-14
Il12rb1	ENSMUSG00000000791	ENSMUSG00000000791	1.47133	4.12555e-16
Tmcc2	ENSMUSG00000042066	ENSMUSG00000042066	1.47132	5.07482e-06
7SK ENSMUSG00002076448	ENSMUSG00002076448	ENSMUSG00002076448	1.47071	1.20605e-05
ENSMUSG00000120509	ENSMUSG00000120509	ENSMUSG00000120509	1.46961	3.875e-40
Nid1	ENSMUSG00000005397	ENSMUSG00000005397	1.46786	2.66936e-16
Gm37023	ENSMUSG00000104078	ENSMUSG00000104078	1.46765	0.0244417
Gbp2	ENSMUSG00000028270	ENSMUSG00000028270	1.46739	0.0108681
Gm37052	ENSMUSG00000103343	ENSMUSG00000103343	1.46695	7.21642e-15
Dtwd2	ENSMUSG00000024505	ENSMUSG00000024505	1.46654	0.000244306
H6pd	ENSMUSG00000028980	ENSMUSG00000028980	1.46568	4.34968e-14
Nipal1	ENSMUSG00000067219	ENSMUSG00000067219	1.46511	4.82549e-06
1110065P20Rik	ENSMUSG00000078570	ENSMUSG00000078570	1.46345	0.00218295
Semg1	ENSMUSG00000040132	ENSMUSG00000040132	1.46344	4.16274e-19
Chd5	ENSMUSG00000005045	ENSMUSG00000005045	1.46288	0.000306014
B930095G15Rik	ENSMUSG00000085133	ENSMUSG00000085133	1.46054	0.000395688
Gm29562	ENSMUSG00000101698	ENSMUSG00000101698	1.46038	0.0140553
Ifit3	ENSMUSG00000074896	ENSMUSG00000074896	1.45791	0.00155393
Gm42638	ENSMUSG00000106123	ENSMUSG00000106123	1.45774	1.63292e-09
Npat	ENSMUSG00000033054	ENSMUSG00000033054	1.45707	1.44014e-13
Ndufs7	ENSMUSG00000020153	ENSMUSG00000020153	1.45673	3.00419e-09
2310061I04Rik	ENSMUSG00000050705	ENSMUSG00000050705	1.45651	0.00269141
Slamf6	ENSMUSG00000015314	ENSMUSG00000015314	1.456	8.95396e-07
Olfr429	ENSMUSG00000049528	ENSMUSG00000049528	1.45572	1.42137e-05
Gm23319	ENSMUSG00000077655	ENSMUSG00000077655	1.45535	1.88707e-05
She	ENSMUSG00000046280	ENSMUSG00000046280	1.45511	8.82972e-43
Gm3513	ENSMUSG00000089746	ENSMUSG00000089746	1.45436	2.18369e-24
Gpr155	ENSMUSG00000041762	ENSMUSG00000041762	1.45431	0.0114322
Cd226	ENSMUSG00000034028	ENSMUSG00000034028	1.45358	0.00442798
ENSMUSG00000121186	ENSMUSG00000121186	ENSMUSG00000121186	1.45333	0.0114414
Nsun7	ENSMUSG00000029206	ENSMUSG00000029206	1.45175	3.83746e-12
Mvp	ENSMUSG00000030681	ENSMUSG00000030681	1.45113	3.99087e-36
Cc2d2a	ENSMUSG00000039765	ENSMUSG00000039765	1.45059	5.37858e-20
Hydin	ENSMUSG00000059854	ENSMUSG00000059854	1.45025	4.74523e-45
Trbv31	ENSMUSG00000076499	ENSMUSG00000076499	1.45025	5.29262e-10
Gm19261	ENSMUSG00000100529	ENSMUSG00000100529	1.4499	0.00288217
Zer1	ENSMUSG00000039686	ENSMUSG00000039686	1.44934	1.38903e-19
Blvra	ENSMUSG00000001999	ENSMUSG00000001999	1.4493	1.3558e-31
Stxbp5l	ENSMUSG00000022829	ENSMUSG00000022829	1.44823	7.69371e-30
Gm43588	ENSMUSG00000107370	ENSMUSG00000107370	1.44798	0.00494388
Gm9013	ENSMUSG00000087286	ENSMUSG00000087286	1.4478	0.0480209
ENSMUSG00002074969	ENSMUSG00002074969	ENSMUSG00002074969	1.44775	0.0029747
Btbd18	ENSMUSG00000086598	ENSMUSG00000086598	1.44737	3.42157e-10
Nup205	ENSMUSG00000038759	ENSMUSG00000038759	1.44648	2.07732e-18
Gm50055	ENSMUSG00000117448	ENSMUSG00000117448	1.44503	0.0299819
Pdss1	ENSMUSG00000026784	ENSMUSG00000026784	1.44479	2.2204e-17
Daglb	ENSMUSG00000039206	ENSMUSG00000039206	1.44454	4.39896e-11
Ms4a6b	ENSMUSG00000024677	ENSMUSG00000024677	1.44373	6.95257e-13
Gm9108	ENSMUSG00000115819	ENSMUSG00000115819	1.4436	5.66915e-05
Parp8	ENSMUSG00000021725	ENSMUSG00000021725	1.44359	0.012204
Gm25696	ENSMUSG00000119567	ENSMUSG00000119567	1.44354	1.66421e-11
Gm4922	ENSMUSG00000044624	ENSMUSG00000044624	1.44272	0.0151209
Enox2	ENSMUSG00000031109	ENSMUSG00000031109	1.44251	1.34622e-17
Cltc	ENSMUSG00000047126	ENSMUSG00000047126	1.4414	8.49985e-46
Gm47430	ENSMUSG00000111417	ENSMUSG00000111417	1.44006	0.00937219
Smarca5	ENSMUSG00000031715	ENSMUSG00000031715	1.43916	0.0341518
Dpy30	ENSMUSG00000024067	ENSMUSG00000024067	1.43817	2.45678e-12
Gm25524	ENSMUSG00000118939	ENSMUSG00000118939	1.43808	1.51597e-05
Gm14207	ENSMUSG00000074912	ENSMUSG00000074912	1.43803	0.000238377
D030025P21Rik	ENSMUSG00000092130	ENSMUSG00000092130	1.43679	7.8665e-12
Map2k6	ENSMUSG00000020623	ENSMUSG00000020623	1.43578	0.000538139
Tmem181b-ps	ENSMUSG00000096780	ENSMUSG00000096780	1.4357	6.13776e-14
Mex3a	ENSMUSG00000074480	ENSMUSG00000074480	1.43564	3.92804e-20
Olfr548-ps1	ENSMUSG00000073978	ENSMUSG00000073978	1.43471	2.18218e-19
Asb7	ENSMUSG00000030509	ENSMUSG00000030509	1.43466	2.70671e-33
Casp8	ENSMUSG00000026029	ENSMUSG00000026029	1.43404	0.0184845
ENSMUSG00000121039	ENSMUSG00000121039	ENSMUSG00000121039	1.43378	0.0306748
5430405H02Rik	ENSMUSG00000085741	ENSMUSG00000085741	1.43378	0.00801103
Foxs1	ENSMUSG00000074676	ENSMUSG00000074676	1.43284	0.00520119
Gm50324	ENSMUSG00000118325	ENSMUSG00000118325	1.43261	4.596e-13
Gm15512	ENSMUSG00000087639	ENSMUSG00000087639	1.43257	7.10264e-08
Gm43627	ENSMUSG00000106186	ENSMUSG00000106186	1.43153	0.000768187
Gm11447	ENSMUSG00000081854	ENSMUSG00000081854	1.43017	1.81593e-17
Gm47460	ENSMUSG00000114131	ENSMUSG00000114131	1.42938	0.0193859
Gm37183	ENSMUSG00000102764	ENSMUSG00000102764	1.42838	1.3202e-26
Elf2	ENSMUSG00000037174	ENSMUSG00000037174	1.42833	7.79145e-19
Camk2d	ENSMUSG00000053819	ENSMUSG00000053819	1.42762	2.46985e-27
Nfkbid	ENSMUSG00000036931	ENSMUSG00000036931	1.42688	0.000501758
Gm50277	ENSMUSG00000118367	ENSMUSG00000118367	1.42632	0.00202229
Srcap	ENSMUSG00000053877	ENSMUSG00000053877	1.42507	8.76718e-57
Zc3h8	ENSMUSG00000027387	ENSMUSG00000027387	1.42391	2.23282e-12
Gpr156	ENSMUSG00000046961	ENSMUSG00000046961	1.42334	8.97185e-17
Gm37760	ENSMUSG00000102719	ENSMUSG00000102719	1.42333	0.000887586
Gsg1l2	ENSMUSG00000097886	ENSMUSG00000097886	1.42303	1.51544e-09
Rnf144a	ENSMUSG00000020642	ENSMUSG00000020642	1.42255	6.72101e-13
Ncs1	ENSMUSG00000062661	ENSMUSG00000062661	1.42193	3.03847e-58
Calr4	ENSMUSG00000028558	ENSMUSG00000028558	1.42191	7.95683e-16
C1s1	ENSMUSG00000038521	ENSMUSG00000038521	1.42043	5.83586e-46
Mfsd2a	ENSMUSG00000028655	ENSMUSG00000028655	1.42028	5.29827e-30
Tdpoz2	ENSMUSG00000103362	ENSMUSG00000103362	1.41931	0.00133264
Spata33	ENSMUSG00000048478	ENSMUSG00000048478	1.41929	7.61943e-10
Limk1	ENSMUSG00000029674	ENSMUSG00000029674	1.41764	1.49351e-06
H2-Oa	ENSMUSG00000024334	ENSMUSG00000024334	1.41755	0.000145163
Gm40915	ENSMUSG00000114404	ENSMUSG00000114404	1.41601	0.0126644
Gm11958	ENSMUSG00000085512	ENSMUSG00000085512	1.41485	0.0332766
Fam234b	ENSMUSG00000030207	ENSMUSG00000030207	1.41473	1.48388e-09
B3galt9	ENSMUSG00000107167	ENSMUSG00000107167	1.41412	7.42549e-13
Tspyl4	ENSMUSG00000039485	ENSMUSG00000039485	1.41344	0.015573
Imp4	ENSMUSG00000026127	ENSMUSG00000026127	1.41329	1.80424e-06
Gm20634	ENSMUSG00000070392	ENSMUSG00000070392	1.41281	0.000197633
Ikbke	ENSMUSG00000042349	ENSMUSG00000042349	1.41272	5.6851e-27
Xkr6	ENSMUSG00000035067	ENSMUSG00000035067	1.41267	0.00799732
Gm11211	ENSMUSG00000086139	ENSMUSG00000086139	1.41162	0.00235448
Rpl17-ps6	ENSMUSG00000113297	ENSMUSG00000113297	1.41133	0.0164122
Gm9083	ENSMUSG00000083033	ENSMUSG00000083033	1.41119	9.83663e-07
Ttll9	ENSMUSG00000074673	ENSMUSG00000074673	1.41113	9.9039e-05
Doc2b	ENSMUSG00000020848	ENSMUSG00000020848	1.41086	1.76858e-29
ENSMUSG00000121127	ENSMUSG00000121127	ENSMUSG00000121127	1.41082	4.27446e-07
Gm7741	ENSMUSG00000097713	ENSMUSG00000097713	1.40979	0.00130744
Ms4a4c	ENSMUSG00000024675	ENSMUSG00000024675	1.40908	0.0075712
Atxn3	ENSMUSG00000021189	ENSMUSG00000021189	1.40873	2.24605e-10
D17H6S53E	ENSMUSG00000043311	ENSMUSG00000043311	1.4084	5.92537e-22
Gm10629	ENSMUSG00000074113	ENSMUSG00000074113	1.40828	3.65325e-14
Dmgdh	ENSMUSG00000042102	ENSMUSG00000042102	1.40827	0.000134133
Gm26511	ENSMUSG00000097155	ENSMUSG00000097155	1.40777	1.46314e-09
Kcmf1	ENSMUSG00000055239	ENSMUSG00000055239	1.4077	0.00951294
Gm14204	ENSMUSG00000086496	ENSMUSG00000086496	1.40768	3.36387e-14
Gm49425	ENSMUSG00000116336	ENSMUSG00000116336	1.40753	5.75117e-31
Fam47c	ENSMUSG00000078315	ENSMUSG00000078315	1.40743	8.03282e-14
Inava	ENSMUSG00000041605	ENSMUSG00000041605	1.40633	2.20119e-15
Eif2b1	ENSMUSG00000029388	ENSMUSG00000029388	1.40544	8.03422e-29
Ttc39b	ENSMUSG00000038172	ENSMUSG00000038172	1.4051	0.00973938
Dll4	ENSMUSG00000027314	ENSMUSG00000027314	1.40502	6.42079e-14
Pskh1	ENSMUSG00000048310	ENSMUSG00000048310	1.40388	1.08685e-16
Nrcam	ENSMUSG00000020598	ENSMUSG00000020598	1.40379	0.000700943
Atp2a3	ENSMUSG00000020788	ENSMUSG00000020788	1.4032	3.79475e-13
Gm10623	ENSMUSG00000108846	ENSMUSG00000108846	1.40298	4.86807e-08
Tmem61	ENSMUSG00000085933	ENSMUSG00000085933	1.40257	3.62598e-14
Degs2	ENSMUSG00000021263	ENSMUSG00000021263	1.40173	0.00915052
Apoa5	ENSMUSG00000032079	ENSMUSG00000032079	1.40118	0.0387394
Gm16092	ENSMUSG00000089714	ENSMUSG00000089714	1.40014	0.00506947
Olfr6	ENSMUSG00000036647	ENSMUSG00000036647	1.40003	0.0016304
Btbd1	ENSMUSG00000025103	ENSMUSG00000025103	1.4	0.00476105
ENSMUSG00000120613	ENSMUSG00000120613	ENSMUSG00000120613	1.39745	3.7265e-22
Gm6819	ENSMUSG00000099846	ENSMUSG00000099846	1.39661	0.000295688
Isy1	ENSMUSG00000030056	ENSMUSG00000030056	1.39567	2.74643e-51
Gm47550	ENSMUSG00000114612	ENSMUSG00000114612	1.39375	9.09844e-11
Gm16751	ENSMUSG00000085303	ENSMUSG00000085303	1.39371	2.86556e-08
Aamdc	ENSMUSG00000035642	ENSMUSG00000035642	1.39317	0.00621418
Nhlh1	ENSMUSG00000051251	ENSMUSG00000051251	1.3912	0.000176224
Klk4	ENSMUSG00000006948	ENSMUSG00000006948	1.39019	0.000378739
Gm38262	ENSMUSG00000102733	ENSMUSG00000102733	1.38999	2.65827e-17
Gm36199	ENSMUSG00000117427	ENSMUSG00000117427	1.38976	0.00100368
Trps1	ENSMUSG00000038679	ENSMUSG00000038679	1.38931	0.00189266
Cers6	ENSMUSG00000027035	ENSMUSG00000027035	1.38912	0.000256904
Lgi3	ENSMUSG00000033595	ENSMUSG00000033595	1.38869	2.92901e-29
Nckipsd	ENSMUSG00000032598	ENSMUSG00000032598	1.38795	1.34773e-10
Prss12	ENSMUSG00000027978	ENSMUSG00000027978	1.38525	1.41017e-08
Tfb2m	ENSMUSG00000026492	ENSMUSG00000026492	1.38513	0.00310208
Cxcl17	ENSMUSG00000060188	ENSMUSG00000060188	1.3851	0.00224092
Gm16364 ENSMUSG00000086915	ENSMUSG00000086915	ENSMUSG00000086915	1.38506	0.000209962
Dennd1b	ENSMUSG00000056268	ENSMUSG00000056268	1.38497	4.13989e-10
Rnf181	ENSMUSG00000055850	ENSMUSG00000055850	1.38495	1.80062e-21
Cops4	ENSMUSG00000035297	ENSMUSG00000035297	1.38493	1.54091e-43
B430319F04Rik	ENSMUSG00000110062	ENSMUSG00000110062	1.38399	3.17185e-07
Itga9	ENSMUSG00000039115	ENSMUSG00000039115	1.38382	3.38904e-21
Gm2979	ENSMUSG00000102741	ENSMUSG00000102741	1.38376	0.0116831
Clic1	ENSMUSG00000007041	ENSMUSG00000007041	1.38366	0.00390411
Hpse	ENSMUSG00000035273	ENSMUSG00000035273	1.38205	6.32437e-05
Osmr	ENSMUSG00000022146	ENSMUSG00000022146	1.38172	1.07442e-11
Gm17111	ENSMUSG00000090327	ENSMUSG00000090327	1.38102	5.90304e-07
Ccdc153	ENSMUSG00000070306	ENSMUSG00000070306	1.38023	1.14739e-16
Trim25	ENSMUSG00000000275	ENSMUSG00000000275	1.37969	0.00115371
Pitpnm2os2	ENSMUSG00000089842	ENSMUSG00000089842	1.37959	0.0259064
Gm15737	ENSMUSG00000079462	ENSMUSG00000079462	1.37951	5.43668e-12
Gm50066	ENSMUSG00000117580	ENSMUSG00000117580	1.3795	1.38678e-12
Tm2d3	ENSMUSG00000078681	ENSMUSG00000078681	1.3775	3.48788e-14
Gm49396	ENSMUSG00000109378	ENSMUSG00000109378	1.37721	0.00368144
Gm48609	ENSMUSG00000113934	ENSMUSG00000113934	1.37714	0.00728753
Ints14	ENSMUSG00000034263	ENSMUSG00000034263	1.37708	9.03576e-17
Gm9465	ENSMUSG00000114689	ENSMUSG00000114689	1.37708	1.97075e-16
Gm45139	ENSMUSG00000108495	ENSMUSG00000108495	1.37608	0.0257814
Gm49152	ENSMUSG00000115130	ENSMUSG00000115130	1.37575	1.44921e-13
Slc34a2	ENSMUSG00000029188	ENSMUSG00000029188	1.37571	0.030148
Ficd	ENSMUSG00000053334	ENSMUSG00000053334	1.37562	0.00184334
Polr1d	ENSMUSG00000029642	ENSMUSG00000029642	1.37482	7.3496e-13
Egfl7	ENSMUSG00000026921	ENSMUSG00000026921	1.3742	2.09511e-13
Itm2c	ENSMUSG00000026223	ENSMUSG00000026223	1.37345	5.2975e-16
Gm807	ENSMUSG00000097848	ENSMUSG00000097848	1.37331	9.92664e-06
Nmnat2	ENSMUSG00000042751	ENSMUSG00000042751	1.37292	9.64037e-09
Gm42842	ENSMUSG00000106211	ENSMUSG00000106211	1.37078	0.00462012
Rnf141	ENSMUSG00000030788	ENSMUSG00000030788	1.37068	1.25331e-14
Ror2	ENSMUSG00000021464	ENSMUSG00000021464	1.37058	0.00055286
Vps54	ENSMUSG00000020128	ENSMUSG00000020128	1.37055	4.58998e-15
Gm38328	ENSMUSG00000103633	ENSMUSG00000103633	1.37026	3.07076e-17
Gm40123	ENSMUSG00000105961	ENSMUSG00000105961	1.37003	9.67212e-15
Fsbp	ENSMUSG00000094595	ENSMUSG00000094595	1.36949	9.84503e-05
Gm33533	ENSMUSG00000104237	ENSMUSG00000104237	1.36943	1.79605e-13
Nlrx1	ENSMUSG00000032109	ENSMUSG00000032109	1.36928	3.96418e-13
Elmod2	ENSMUSG00000035151	ENSMUSG00000035151	1.36901	8.86359e-16
Nxpe5	ENSMUSG00000047592	ENSMUSG00000047592	1.36901	3.7618e-05
Pik3r5	ENSMUSG00000020901	ENSMUSG00000020901	1.36862	3.8202e-14
Sh2d1b1	ENSMUSG00000102418	ENSMUSG00000102418	1.36762	0.00242115
Gm37436	ENSMUSG00000102670	ENSMUSG00000102670	1.36723	0.00360901
Gm20717	ENSMUSG00000093695	ENSMUSG00000093695	1.36583	0.000930383
Gm12967	ENSMUSG00000080944	ENSMUSG00000080944	1.36538	2.50931e-09
Gm38336	ENSMUSG00000104002	ENSMUSG00000104002	1.36532	0.00370879
Gpr139	ENSMUSG00000066197	ENSMUSG00000066197	1.36481	1.19375e-13
Fam163a	ENSMUSG00000015484	ENSMUSG00000015484	1.36468	2.02298e-08
Mprip	ENSMUSG00000005417	ENSMUSG00000005417	1.36465	7.88206e-11
Uck2	ENSMUSG00000026558	ENSMUSG00000026558	1.3638	0.0108801
Usp50	ENSMUSG00000027364	ENSMUSG00000027364	1.36254	1.02755e-14
Gm19792	ENSMUSG00000113495	ENSMUSG00000113495	1.36235	0.035582
Tmem221	ENSMUSG00000043664	ENSMUSG00000043664	1.36234	0.005042
Clasp2	ENSMUSG00000033392	ENSMUSG00000033392	1.36216	2.82799e-49
Glp2r	ENSMUSG00000049928	ENSMUSG00000049928	1.3618	1.66155e-06
1700025G04Rik	ENSMUSG00000032666	ENSMUSG00000032666	1.36048	2.25121e-12
Jag1	ENSMUSG00000027276	ENSMUSG00000027276	1.35887	0.00235759
Eif4b	ENSMUSG00000058655	ENSMUSG00000058655	1.3588	2.71112e-17
Gm39456	ENSMUSG00000110760	ENSMUSG00000110760	1.35687	6.66004e-05
Stk10	ENSMUSG00000020272	ENSMUSG00000020272	1.35571	2.62163e-10
Gm40289	ENSMUSG00000107126	ENSMUSG00000107126	1.35552	0.000898751
Gm26672	ENSMUSG00000097330	ENSMUSG00000097330	1.3546	0.0214346
Ric1	ENSMUSG00000038658	ENSMUSG00000038658	1.35319	7.77658e-24
Cypt15	ENSMUSG00000079619	ENSMUSG00000079619	1.35206	1.06883e-38
Gm48872	ENSMUSG00000113905	ENSMUSG00000113905	1.3517	1.72413e-06
Slc45a3	ENSMUSG00000026435	ENSMUSG00000026435	1.35158	4.62382e-08
Incenp	ENSMUSG00000024660	ENSMUSG00000024660	1.35153	1.51647e-22
Gm7945	ENSMUSG00000091131	ENSMUSG00000091131	1.35109	9.34008e-07
Gm9436	ENSMUSG00000081614	ENSMUSG00000081614	1.35037	0.0341379
Scn4b	ENSMUSG00000046480	ENSMUSG00000046480	1.35024	5.36388e-16
Etv6	ENSMUSG00000030199	ENSMUSG00000030199	1.35015	6.22547e-05
Polr3b	ENSMUSG00000034453	ENSMUSG00000034453	1.34984	6.10486e-15
ENSMUSG00000120855	ENSMUSG00000120855	ENSMUSG00000120855	1.3498	1.72491e-15
Bdp1	ENSMUSG00000049658	ENSMUSG00000049658	1.34958	2.07132e-24
Pycr2	ENSMUSG00000026520	ENSMUSG00000026520	1.34931	2.64202e-20
Prpsap1	ENSMUSG00000015869	ENSMUSG00000015869	1.34928	0.000739897
Gzmk	ENSMUSG00000042385	ENSMUSG00000042385	1.3488	0.0220353
ENSMUSG00000119995	ENSMUSG00000119995	ENSMUSG00000119995	1.34848	0.000254572
Adssl1	ENSMUSG00000011148	ENSMUSG00000011148	1.34766	7.84831e-26
4930443O20Rik	ENSMUSG00000086969	ENSMUSG00000086969	1.34706	1.36553e-05
ENSMUSG00000120460	ENSMUSG00000120460	ENSMUSG00000120460	1.34657	0.0158306
Ccdc184	ENSMUSG00000029875	ENSMUSG00000029875	1.3459	2.45088e-15
Slc7a6os	ENSMUSG00000033106	ENSMUSG00000033106	1.34476	2.03679e-11
Adra2b	ENSMUSG00000058620	ENSMUSG00000058620	1.34436	5.59895e-16
Nat10	ENSMUSG00000027185	ENSMUSG00000027185	1.34427	0.0135995
Cog3	ENSMUSG00000034893	ENSMUSG00000034893	1.34415	3.81547e-05
Gm34466	ENSMUSG00000113919	ENSMUSG00000113919	1.34384	0.0288008
Pou4f3	ENSMUSG00000024497	ENSMUSG00000024497	1.3438	0.0160955
Slc15a2	ENSMUSG00000022899	ENSMUSG00000022899	1.34289	7.5784e-11
Ppp1r14a	ENSMUSG00000037166	ENSMUSG00000037166	1.34226	1.48604e-13
Btaf1	ENSMUSG00000040565	ENSMUSG00000040565	1.34191	1.33386e-25
Gm48913	ENSMUSG00000115339	ENSMUSG00000115339	1.34121	0.0231538
Stox1	ENSMUSG00000036923	ENSMUSG00000036923	1.34104	4.5412e-31
Ess2	ENSMUSG00000003527	ENSMUSG00000003527	1.34077	3.32545e-10
Gm33467	ENSMUSG00000113396	ENSMUSG00000113396	1.33986	0.0289659
6430628N08Rik	ENSMUSG00000034185	ENSMUSG00000034185	1.33979	0.0020922
Il7	ENSMUSG00000040329	ENSMUSG00000040329	1.33971	0.000140347
Gm43660	ENSMUSG00000107352	ENSMUSG00000107352	1.33968	0.0172349
Acbd5	ENSMUSG00000026781	ENSMUSG00000026781	1.33644	5.17354e-36
Gm48230	ENSMUSG00000112391	ENSMUSG00000112391	1.33618	3.00065e-14
Gpr21	ENSMUSG00000053164	ENSMUSG00000053164	1.3358	5.76436e-08
Gm50482	ENSMUSG00000118435	ENSMUSG00000118435	1.33524	0.043332
Gm50070	ENSMUSG00000117557	ENSMUSG00000117557	1.33476	3.25821e-14
A530010L16Rik	ENSMUSG00000110682	ENSMUSG00000110682	1.33469	1.39753e-27
ENSMUSG00000120843	ENSMUSG00000120843	ENSMUSG00000120843	1.33453	6.62041e-07
Ano4	ENSMUSG00000035189	ENSMUSG00000035189	1.33372	0.000771037
Gm37186	ENSMUSG00000103937	ENSMUSG00000103937	1.33372	1.79086e-09
Catsperg2	ENSMUSG00000049123	ENSMUSG00000049123	1.3336	5.40916e-20
Gm43813	ENSMUSG00000106636	ENSMUSG00000106636	1.33343	2.16269e-08
Atp6ap1	ENSMUSG00000019087	ENSMUSG00000019087	1.33259	0.000261275
Stk38l	ENSMUSG00000001630	ENSMUSG00000001630	1.33249	0.00288408
Gm42699	ENSMUSG00000105083	ENSMUSG00000105083	1.33204	9.48944e-16
Gm37372	ENSMUSG00000102501	ENSMUSG00000102501	1.33147	5.10808e-07
Gm37181	ENSMUSG00000103375	ENSMUSG00000103375	1.33019	3.25341e-08
Gm37702	ENSMUSG00000104170	ENSMUSG00000104170	1.3298	0.00211055
Klhl35	ENSMUSG00000035298	ENSMUSG00000035298	1.32969	7.53755e-16
Gnl2	ENSMUSG00000028869	ENSMUSG00000028869	1.32967	2.79518e-16
Ddx1	ENSMUSG00000037149	ENSMUSG00000037149	1.32918	8.87982e-07
Gm42462	ENSMUSG00000104728	ENSMUSG00000104728	1.32809	5.40601e-12
Gm43482	ENSMUSG00000106757	ENSMUSG00000106757	1.32758	1.11587e-41
Peds1	ENSMUSG00000090213	ENSMUSG00000090213	1.32591	7.31944e-22
Il22ra2	ENSMUSG00000039760	ENSMUSG00000039760	1.32557	0.0420704
Gm41790	ENSMUSG00000118379	ENSMUSG00000118379	1.32499	1.52489e-14
Rpa2	ENSMUSG00000028884	ENSMUSG00000028884	1.32337	8.37179e-17
Gm32983	ENSMUSG00000109342	ENSMUSG00000109342	1.32336	6.41276e-05
Rcan2	ENSMUSG00000039601	ENSMUSG00000039601	1.3233	0.0148891
Gm43602	ENSMUSG00000105937	ENSMUSG00000105937	1.32188	2.29444e-06
Pnpla1	ENSMUSG00000043286	ENSMUSG00000043286	1.32087	1.53783e-19
Ccdc177	ENSMUSG00000062961	ENSMUSG00000062961	1.32029	3.46149e-05
Prdx6	ENSMUSG00000026701	ENSMUSG00000026701	1.32024	2.94967e-17
Tbl1xr1	ENSMUSG00000027630	ENSMUSG00000027630	1.31963	2.70991e-13
Rhox2f	ENSMUSG00000095741	ENSMUSG00000095741	1.31824	0.000174424
Kctd12	ENSMUSG00000098557	ENSMUSG00000098557	1.31766	8.41416e-10
Ccdc134	ENSMUSG00000068114	ENSMUSG00000068114	1.31721	1.08417e-17
Tex22	ENSMUSG00000012211	ENSMUSG00000012211	1.31717	3.739e-12
Hmga1	ENSMUSG00000046711	ENSMUSG00000046711	1.3167	0.000875047
Sacs	ENSMUSG00000048279	ENSMUSG00000048279	1.31602	2.90083e-12
Gm35657	ENSMUSG00000110747	ENSMUSG00000110747	1.31544	0.0435487
Bola3	ENSMUSG00000045160	ENSMUSG00000045160	1.31539	4.01505e-25
Fcho2	ENSMUSG00000041685	ENSMUSG00000041685	1.31433	1.38929e-20
Tlcd2	ENSMUSG00000038217	ENSMUSG00000038217	1.31432	0.000946055
Phc2	ENSMUSG00000028796	ENSMUSG00000028796	1.31418	1.62585e-10
Gm18959	ENSMUSG00000108823	ENSMUSG00000108823	1.31411	6.82352e-11
Galnt15	ENSMUSG00000021903	ENSMUSG00000021903	1.31235	8.32957e-07
Tmem87b	ENSMUSG00000014353	ENSMUSG00000014353	1.31212	2.34084e-17
Gm43788	ENSMUSG00000107286	ENSMUSG00000107286	1.31179	4.41019e-10
Phf21b	ENSMUSG00000016624	ENSMUSG00000016624	1.31106	0.0113223
Gpr22	ENSMUSG00000044067	ENSMUSG00000044067	1.31099	0.0124154
Olfr565-ps1	ENSMUSG00000109596	ENSMUSG00000109596	1.31007	2.5877e-28
Gm45100	ENSMUSG00000109558	ENSMUSG00000109558	1.30955	0.0203589
Mus81	ENSMUSG00000024906	ENSMUSG00000024906	1.30952	0.0276652
Atxn7l3	ENSMUSG00000059995	ENSMUSG00000059995	1.30933	8.2197e-21
Rhox4e	ENSMUSG00000071770	ENSMUSG00000071770	1.30812	0.000354169
Gcn1	ENSMUSG00000041638	ENSMUSG00000041638	1.30786	9.79717e-06
Pigf	ENSMUSG00000024145	ENSMUSG00000024145	1.30744	1.08094e-13
Afap1	ENSMUSG00000029094	ENSMUSG00000029094	1.30723	1.8516e-09
Mia3	ENSMUSG00000056050	ENSMUSG00000056050	1.30455	4.16969e-05
Gm41821	ENSMUSG00000117837	ENSMUSG00000117837	1.30439	6.91254e-07
Prpf4	ENSMUSG00000066148	ENSMUSG00000066148	1.30394	1.09381e-23
Patl2	ENSMUSG00000027233	ENSMUSG00000027233	1.30372	2.09229e-07
Ldha	ENSMUSG00000063229	ENSMUSG00000063229	1.30247	0.00943529
Fgfr3	ENSMUSG00000054252	ENSMUSG00000054252	1.30241	3.88777e-30
ENSMUSG00000120918	ENSMUSG00000120918	ENSMUSG00000120918	1.30236	0.00787453
Agpat2	ENSMUSG00000026922	ENSMUSG00000026922	1.30233	9.40006e-10
Parp12	ENSMUSG00000038507	ENSMUSG00000038507	1.30206	1.62255e-18
B3gnt6	ENSMUSG00000074004	ENSMUSG00000074004	1.302	0.000279646
Gm13057	ENSMUSG00000096154	ENSMUSG00000096154	1.3005	0.00213806
Slc17a4	ENSMUSG00000021336	ENSMUSG00000021336	1.30024	2.71258e-23
Gm47180	ENSMUSG00000111194	ENSMUSG00000111194	1.29903	1.02943e-05
Zfp518a	ENSMUSG00000049164	ENSMUSG00000049164	1.29856	1.49246e-05
Atp8a2	ENSMUSG00000021983	ENSMUSG00000021983	1.29801	4.44777e-15
Tnk1	ENSMUSG00000001583	ENSMUSG00000001583	1.29653	1.79273e-12
Numb	ENSMUSG00000021224	ENSMUSG00000021224	1.2962	6.18736e-14
4933406D12Rik	ENSMUSG00000085796	ENSMUSG00000085796	1.29595	4.45754e-06
Bpi	ENSMUSG00000052922	ENSMUSG00000052922	1.29595	2.31418e-19
Gm42744	ENSMUSG00000105560	ENSMUSG00000105560	1.29524	0.0388345
6430503K07Rik	ENSMUSG00000053545	ENSMUSG00000053545	1.29501	2.09755e-25
Gm5981	ENSMUSG00000106562	ENSMUSG00000106562	1.29483	2.94175e-15
Ctif	ENSMUSG00000052928	ENSMUSG00000052928	1.29429	0.000233767
Pitrm1	ENSMUSG00000021193	ENSMUSG00000021193	1.29429	1.51093e-26
Ddrgk1	ENSMUSG00000068290	ENSMUSG00000068290	1.29379	2.43456e-21
Pcdhga11	ENSMUSG00000102742	ENSMUSG00000102742	1.29181	3.0532e-22
Pigl	ENSMUSG00000014245	ENSMUSG00000014245	1.29115	1.89534e-18
Slc5a5	ENSMUSG00000000792	ENSMUSG00000000792	1.29105	2.97483e-12
Otop2	ENSMUSG00000050201	ENSMUSG00000050201	1.29071	5.78299e-06
Lrrc10b	ENSMUSG00000090291	ENSMUSG00000090291	1.29051	0.00133477
Ptpn12	ENSMUSG00000028771	ENSMUSG00000028771	1.28905	1.9959e-26
Slc66a1	ENSMUSG00000028744	ENSMUSG00000028744	1.28854	6.02197e-13
Gm36823	ENSMUSG00000105516	ENSMUSG00000105516	1.28842	8.72236e-08
Gm38125	ENSMUSG00000104052	ENSMUSG00000104052	1.28785	1.14783e-18
Tmem72	ENSMUSG00000048108	ENSMUSG00000048108	1.28752	1.08447e-09
Slc7a2	ENSMUSG00000031596	ENSMUSG00000031596	1.287	3.99604e-38
Casc1	ENSMUSG00000043541	ENSMUSG00000043541	1.28693	1.50244e-15
Alkbh3os1	ENSMUSG00000027196	ENSMUSG00000027196	1.28624	5.41203e-18
Ptpra	ENSMUSG00000027303	ENSMUSG00000027303	1.28614	3.01072e-14
Gas2l1	ENSMUSG00000034201	ENSMUSG00000034201	1.286	0.000643271
Slc5a10	ENSMUSG00000042371	ENSMUSG00000042371	1.28562	1.46941e-05
Jade2	ENSMUSG00000020387	ENSMUSG00000020387	1.28521	6.35988e-26
Gm42684	ENSMUSG00000105392	ENSMUSG00000105392	1.28516	1.99308e-07
Gga3	ENSMUSG00000020740	ENSMUSG00000020740	1.28444	4.04968e-19
Prkcq	ENSMUSG00000026778	ENSMUSG00000026778	1.2839	5.77067e-12
Tmprss13	ENSMUSG00000037129	ENSMUSG00000037129	1.28373	1.56257e-25
Eln	ENSMUSG00000029675	ENSMUSG00000029675	1.28352	2.64498e-06
4930466I24Rik	ENSMUSG00000087317	ENSMUSG00000087317	1.28323	3.99566e-07
Babam2	ENSMUSG00000052139	ENSMUSG00000052139	1.28299	0.00505597
4933402J07Rik	ENSMUSG00000069971	ENSMUSG00000069971	1.28293	1.0855e-12
Eps15l1	ENSMUSG00000006276	ENSMUSG00000006276	1.282	1.8347e-08
Ctf2	ENSMUSG00000060034	ENSMUSG00000060034	1.28198	9.82199e-12
Gm4131	ENSMUSG00000100486	ENSMUSG00000100486	1.28128	2.36969e-11
Wnt11	ENSMUSG00000015957	ENSMUSG00000015957	1.28032	4.51406e-18
Nabp1	ENSMUSG00000026107	ENSMUSG00000026107	1.28011	0.00510993
Crispld2	ENSMUSG00000031825	ENSMUSG00000031825	1.27921	1.37893e-33
Gm8307	ENSMUSG00000100843	ENSMUSG00000100843	1.27914	3.21489e-06
Xlr3e-ps	ENSMUSG00000081940	ENSMUSG00000081940	1.27881	6.00962e-13
Ankrd13a	ENSMUSG00000041870	ENSMUSG00000041870	1.27834	2.52097e-13
Fbln7	ENSMUSG00000027386	ENSMUSG00000027386	1.27819	6.51997e-10
Gm11210	ENSMUSG00000085223	ENSMUSG00000085223	1.27797	0.0133478
Ran	ENSMUSG00000029430	ENSMUSG00000029430	1.27693	0.00219363
Vrk2	ENSMUSG00000064090	ENSMUSG00000064090	1.27693	3.65628e-08
Dipk1a	ENSMUSG00000029270	ENSMUSG00000029270	1.27522	0.00228496
Gm17893	ENSMUSG00000107491	ENSMUSG00000107491	1.27481	0.000364934
Gm12937	ENSMUSG00000082498	ENSMUSG00000082498	1.27367	0.00674494
Gm11719	ENSMUSG00000081995	ENSMUSG00000081995	1.27324	0.00966512
Gm9874	ENSMUSG00000103207	ENSMUSG00000103207	1.27262	5.34144e-05
Stat5b	ENSMUSG00000020919	ENSMUSG00000020919	1.2721	9.1124e-07
Gm43712	ENSMUSG00000104649	ENSMUSG00000104649	1.27192	1.24594e-19
Rab3gap2	ENSMUSG00000039318	ENSMUSG00000039318	1.27165	0.0222903
Il1rapl2	ENSMUSG00000059203	ENSMUSG00000059203	1.27117	0.0235886
Kctd14	ENSMUSG00000051727	ENSMUSG00000051727	1.26996	4.75764e-05
Gm15348	ENSMUSG00000074469	ENSMUSG00000074469	1.26957	0.000231172
Gm50127	ENSMUSG00000117925	ENSMUSG00000117925	1.26899	0.0112666
Grpel1	ENSMUSG00000029198	ENSMUSG00000029198	1.26875	2.23826e-11
Il17c	ENSMUSG00000046108	ENSMUSG00000046108	1.26852	0.00121579
Pcdhgb8	ENSMUSG00000103081	ENSMUSG00000103081	1.26813	3.18899e-13
Bub1	ENSMUSG00000027379	ENSMUSG00000027379	1.26746	0.0474764
Mxd1	ENSMUSG00000001156	ENSMUSG00000001156	1.26734	0.00125909
Atf1	ENSMUSG00000023027	ENSMUSG00000023027	1.26676	1.54938e-07
Vash1	ENSMUSG00000021256	ENSMUSG00000021256	1.26673	0.0140291
Tnfsf11	ENSMUSG00000022015	ENSMUSG00000022015	1.26649	7.36464e-06
Gm9198	ENSMUSG00000115085	ENSMUSG00000115085	1.26618	1.5379e-10
AA386476	ENSMUSG00000074357	ENSMUSG00000074357	1.26542	0.0197639
Gm47697	ENSMUSG00000112350	ENSMUSG00000112350	1.26428	1.43019e-20
Usp18	ENSMUSG00000030107	ENSMUSG00000030107	1.26422	3.52973e-16
Gm5921	ENSMUSG00000074034	ENSMUSG00000074034	1.2638	1.6869e-17
Gm9979	ENSMUSG00000055732	ENSMUSG00000055732	1.26298	2.91604e-10
Gm28996	ENSMUSG00000100346	ENSMUSG00000100346	1.26255	4.07197e-08
Gm49254	ENSMUSG00000115739	ENSMUSG00000115739	1.26138	3.7578e-10
Zkscan6	ENSMUSG00000018347	ENSMUSG00000018347	1.26128	3.30056e-15
4930589O11Rik	ENSMUSG00000107195	ENSMUSG00000107195	1.2599	1.20872e-06
Rxfp1	ENSMUSG00000034009	ENSMUSG00000034009	1.25985	1.64322e-07
Gm35290	ENSMUSG00000117263	ENSMUSG00000117263	1.25962	2.85173e-18
Gm38009	ENSMUSG00000103818	ENSMUSG00000103818	1.25935	0.017748
Gm14089	ENSMUSG00000084802	ENSMUSG00000084802	1.25853	0.0351073
Ptgfr	ENSMUSG00000028036	ENSMUSG00000028036	1.25753	5.6205e-11
Izumo1r	ENSMUSG00000031933	ENSMUSG00000031933	1.25662	4.6819e-16
Otop3	ENSMUSG00000018862	ENSMUSG00000018862	1.25647	5.29194e-06
Pogz	ENSMUSG00000038902	ENSMUSG00000038902	1.25639	1.25924e-26
Ccnb2	ENSMUSG00000032218	ENSMUSG00000032218	1.2557	1.47463e-13
Gm45032	ENSMUSG00000108462	ENSMUSG00000108462	1.25558	0.00316551
Haus1	ENSMUSG00000041840	ENSMUSG00000041840	1.25551	0.000658142
9530046B11Rik	ENSMUSG00000086047	ENSMUSG00000086047	1.25481	1.44692e-14
Nuggc	ENSMUSG00000061356	ENSMUSG00000061356	1.25452	1.05602e-17
Apod	ENSMUSG00000022548	ENSMUSG00000022548	1.25422	1.28256e-07
Olfr744	ENSMUSG00000053815	ENSMUSG00000053815	1.25326	8.12544e-12
Fam184b	ENSMUSG00000015879	ENSMUSG00000015879	1.25322	9.87138e-23
Gm46430	ENSMUSG00000113204	ENSMUSG00000113204	1.25304	5.7127e-13
Psmd14	ENSMUSG00000026914	ENSMUSG00000026914	1.25304	2.96015e-11
Bsnd	ENSMUSG00000025418	ENSMUSG00000025418	1.2526	2.43215e-07
Fcgr2b	ENSMUSG00000026656	ENSMUSG00000026656	1.25249	2.73885e-09
Zfp520-ps	ENSMUSG00000116777	ENSMUSG00000116777	1.25095	0.00137665
Gm23044	ENSMUSG00000088516	ENSMUSG00000088516	1.25058	6.27107e-09
Fads3	ENSMUSG00000024664	ENSMUSG00000024664	1.24971	1.39736e-22
Mfsd4b3-ps	ENSMUSG00000071335	ENSMUSG00000071335	1.24944	3.20122e-06
Sptlc2	ENSMUSG00000021036	ENSMUSG00000021036	1.2494	6.52835e-38
Mafa	ENSMUSG00000047591	ENSMUSG00000047591	1.24897	3.2544e-12
Odaph	ENSMUSG00000096035	ENSMUSG00000096035	1.2485	5.64316e-07
Gm31499	ENSMUSG00000117369	ENSMUSG00000117369	1.24848	3.85714e-05
C730002L08Rik	ENSMUSG00000114469	ENSMUSG00000114469	1.24786	0.00304682
Gm19065	ENSMUSG00000107873	ENSMUSG00000107873	1.24649	0.00854909
Gpha2	ENSMUSG00000024784	ENSMUSG00000024784	1.2462	8.22755e-28
Ttc23	ENSMUSG00000030555	ENSMUSG00000030555	1.24617	1.04015e-12
4933421A08Rik	ENSMUSG00000086443	ENSMUSG00000086443	1.24559	4.83744e-27
Med8	ENSMUSG00000006392	ENSMUSG00000006392	1.24446	5.80052e-21
Cnot8	ENSMUSG00000020515	ENSMUSG00000020515	1.2443	2.76642e-05
D230049E03Rik	ENSMUSG00000113196	ENSMUSG00000113196	1.24407	1.99771e-06
Fitm2	ENSMUSG00000048486	ENSMUSG00000048486	1.24399	0.00368655
Gm8225	ENSMUSG00000068604	ENSMUSG00000068604	1.24364	1.23483e-07
Gm9771	ENSMUSG00000106486	ENSMUSG00000106486	1.24354	1.28897e-10
Gm47690	ENSMUSG00000112254	ENSMUSG00000112254	1.24253	0.0305085
Nol11	ENSMUSG00000018433	ENSMUSG00000018433	1.24103	1.20361e-15
Gm43072	ENSMUSG00000106092	ENSMUSG00000106092	1.24037	1.6614e-14
[truncated: 2,435 more rows]

## Sheet: Downregulated
Sypl	ENSMUSG00000020570	ENSMUSG00000020570	-0.500009	0.0216478
Ube2d-ps	ENSMUSG00000083844	ENSMUSG00000083844	-0.500125	9.9039e-05
Bmx	ENSMUSG00000031377	ENSMUSG00000031377	-0.500308	0.000358581
Gm7237	ENSMUSG00000087112	ENSMUSG00000087112	-0.500453	0.0412875
Ccnjl	ENSMUSG00000044707	ENSMUSG00000044707	-0.500918	0.00777941
1700105P06Rik	ENSMUSG00000099923	ENSMUSG00000099923	-0.501015	0.00310016
Trmt10b	ENSMUSG00000035601	ENSMUSG00000035601	-0.501348	3.21512e-05
Cnksr1	ENSMUSG00000028841	ENSMUSG00000028841	-0.501385	0.0361443
1700069L16Rik	ENSMUSG00000042184	ENSMUSG00000042184	-0.502953	0.00275237
Gm43056	ENSMUSG00000106507	ENSMUSG00000106507	-0.503244	6.75403e-08
Gm48986	ENSMUSG00000115570	ENSMUSG00000115570	-0.503269	0.0113425
Zfp655	ENSMUSG00000007812	ENSMUSG00000007812	-0.503671	2.62967e-05
Phactr3	ENSMUSG00000027525	ENSMUSG00000027525	-0.503868	0.00639488
Psap	ENSMUSG00000004207	ENSMUSG00000004207	-0.504391	0.000122757
Vps33b	ENSMUSG00000030534	ENSMUSG00000030534	-0.504552	3.08859e-07
Ube2h	ENSMUSG00000039159	ENSMUSG00000039159	-0.504765	2.13472e-10
Cops2	ENSMUSG00000027206	ENSMUSG00000027206	-0.505345	6.2263e-09
Adgrv1	ENSMUSG00000069170	ENSMUSG00000069170	-0.505427	7.50748e-09
Pafah2	ENSMUSG00000037366	ENSMUSG00000037366	-0.505623	1.65436e-05
Abca3	ENSMUSG00000024130	ENSMUSG00000024130	-0.506268	1.75274e-10
Ap4s1	ENSMUSG00000020955	ENSMUSG00000020955	-0.506647	0.0335079
Grin2d	ENSMUSG00000002771	ENSMUSG00000002771	-0.506865	0.00099167
Arfgap3	ENSMUSG00000054277	ENSMUSG00000054277	-0.507232	0.00169813
Senp7	ENSMUSG00000052917	ENSMUSG00000052917	-0.507362	3.11953e-10
Ccnd3	ENSMUSG00000034165	ENSMUSG00000034165	-0.507773	6.1616e-05
Ankrd12	ENSMUSG00000034647	ENSMUSG00000034647	-0.507783	0.00581208
Boc	ENSMUSG00000022687	ENSMUSG00000022687	-0.508102	6.50594e-05
Rho	ENSMUSG00000030324	ENSMUSG00000030324	-0.508147	0.00131313
Galt	ENSMUSG00000036073	ENSMUSG00000036073	-0.508213	2.78434e-08
Nipal2	ENSMUSG00000038879	ENSMUSG00000038879	-0.508298	2.29667e-06
U6 ENSMUSG00002074967	ENSMUSG00002074967	ENSMUSG00002074967	-0.508567	2.40767e-08
Ern1	ENSMUSG00000020715	ENSMUSG00000020715	-0.508699	3.88344e-05
Msantd3	ENSMUSG00000039693	ENSMUSG00000039693	-0.508709	0.00170286
Acot7	ENSMUSG00000028937	ENSMUSG00000028937	-0.508813	1.51071e-05
Ndufb6	ENSMUSG00000071014	ENSMUSG00000071014	-0.509481	0.00204232
Cep295	ENSMUSG00000046111	ENSMUSG00000046111	-0.510653	1.23141e-06
Itgb4	ENSMUSG00000020758	ENSMUSG00000020758	-0.510676	2.48985e-06
Best4-ps	ENSMUSG00000033872	ENSMUSG00000033872	-0.51087	3.4163e-09
Nat8l	ENSMUSG00000048142	ENSMUSG00000048142	-0.512024	0.00163712
Papss1	ENSMUSG00000028032	ENSMUSG00000028032	-0.512239	0.0401827
Msh3	ENSMUSG00000014850	ENSMUSG00000014850	-0.512662	0.000363012
Hmg20b	ENSMUSG00000020232	ENSMUSG00000020232	-0.513508	3.94654e-07
Map2k5	ENSMUSG00000058444	ENSMUSG00000058444	-0.513625	0.0279147
Gm44940	ENSMUSG00000108717	ENSMUSG00000108717	-0.51373	0.00180383
Cyb5d2	ENSMUSG00000057778	ENSMUSG00000057778	-0.513864	8.50407e-08
Becn1	ENSMUSG00000035086	ENSMUSG00000035086	-0.514479	9.85982e-08
ENSMUSG00002075790	ENSMUSG00002075790	ENSMUSG00002075790	-0.514498	0.0425534
Bend7	ENSMUSG00000048186	ENSMUSG00000048186	-0.515228	9.0783e-05
Tmx3	ENSMUSG00000024614	ENSMUSG00000024614	-0.515699	2.90164e-07
Topbp1	ENSMUSG00000032555	ENSMUSG00000032555	-0.515924	0.00013975
Pdzd7	ENSMUSG00000074818	ENSMUSG00000074818	-0.516092	1.78376e-07
A730020M07Rik	ENSMUSG00000044522	ENSMUSG00000044522	-0.516156	0.0136046
Sertm1	ENSMUSG00000056306	ENSMUSG00000056306	-0.516948	0.000283897
Zc3h18	ENSMUSG00000017478	ENSMUSG00000017478	-0.517155	0.000622538
Dixdc1	ENSMUSG00000032064	ENSMUSG00000032064	-0.51719	9.68363e-08
Gba2	ENSMUSG00000028467	ENSMUSG00000028467	-0.517201	1.36452e-08
Metap2	ENSMUSG00000036112	ENSMUSG00000036112	-0.517208	0.009567
Vipas39	ENSMUSG00000021038	ENSMUSG00000021038	-0.517382	2.20594e-06
Prag1	ENSMUSG00000050271	ENSMUSG00000050271	-0.517705	1.35535e-07
Fut4-ps1	ENSMUSG00000117146	ENSMUSG00000117146	-0.517947	1.17344e-05
Cox10	ENSMUSG00000042148	ENSMUSG00000042148	-0.517979	0.0250066
Fam189b	ENSMUSG00000032657	ENSMUSG00000032657	-0.518182	0.00698349
Mlc1	ENSMUSG00000035805	ENSMUSG00000035805	-0.518424	0.000685926
Igtp	ENSMUSG00000078853	ENSMUSG00000078853	-0.518514	0.00924314
Bcl9	ENSMUSG00000038256	ENSMUSG00000038256	-0.518553	0.00105264
Leng1	ENSMUSG00000078813	ENSMUSG00000078813	-0.518782	2.75726e-05
Mrps25	ENSMUSG00000014551	ENSMUSG00000014551	-0.51904	0.0276059
Dysf	ENSMUSG00000033788	ENSMUSG00000033788	-0.519795	0.00960439
Abhd11	ENSMUSG00000040532	ENSMUSG00000040532	-0.520227	0.0304125
2010310C07Rik	ENSMUSG00000101268	ENSMUSG00000101268	-0.520352	6.3752e-08
Nek5	ENSMUSG00000037738	ENSMUSG00000037738	-0.52109	0.000448673
Gm16216	ENSMUSG00000082107	ENSMUSG00000082107	-0.521338	0.00654006
Gm44250	ENSMUSG00000107881	ENSMUSG00000107881	-0.521351	1.23771e-07
Ceacam18	ENSMUSG00000030472	ENSMUSG00000030472	-0.521585	1.97994e-05
Pdp2	ENSMUSG00000048371	ENSMUSG00000048371	-0.521853	0.000918283
Gm44854	ENSMUSG00000108583	ENSMUSG00000108583	-0.522003	1.12909e-07
Gm39465	ENSMUSG00000111389	ENSMUSG00000111389	-0.522205	6.33423e-05
S100a2	ENSMUSG00000094018	ENSMUSG00000094018	-0.522286	4.2708e-07
1110019D14Rik	ENSMUSG00000097616	ENSMUSG00000097616	-0.522317	0.000530776
Mark1	ENSMUSG00000026620	ENSMUSG00000026620	-0.522501	0.000682621
Mdp1	ENSMUSG00000002329	ENSMUSG00000002329	-0.522651	3.22723e-09
Gm20100	ENSMUSG00000110245	ENSMUSG00000110245	-0.523233	1.09965e-06
Khdrbs1	ENSMUSG00000028790	ENSMUSG00000028790	-0.523447	1.65849e-11
Trappc14	ENSMUSG00000036948	ENSMUSG00000036948	-0.52361	3.66835e-05
Pon2	ENSMUSG00000032667	ENSMUSG00000032667	-0.523814	2.75183e-09
Pex10	ENSMUSG00000029047	ENSMUSG00000029047	-0.524035	8.78259e-10
Cramp1	ENSMUSG00000038002	ENSMUSG00000038002	-0.52462	2.16238e-07
Wrap53	ENSMUSG00000041346	ENSMUSG00000041346	-0.525108	0.000744326
Abcc9	ENSMUSG00000030249	ENSMUSG00000030249	-0.525145	0.0321992
Cd22	ENSMUSG00000030577	ENSMUSG00000030577	-0.525268	3.74367e-07
Smc6	ENSMUSG00000020608	ENSMUSG00000020608	-0.525354	2.3014e-08
Vamp1	ENSMUSG00000030337	ENSMUSG00000030337	-0.525957	1.80691e-06
Kdm3a	ENSMUSG00000053470	ENSMUSG00000053470	-0.526056	1.43791e-19
8030456M14Rik	ENSMUSG00000117768	ENSMUSG00000117768	-0.526352	1.22393e-08
9630014M24Rik	ENSMUSG00000118257	ENSMUSG00000118257	-0.526873	0.00161682
Rab40b	ENSMUSG00000025170	ENSMUSG00000025170	-0.526875	2.37772e-05
Unc13b	ENSMUSG00000028456	ENSMUSG00000028456	-0.527601	1.98463e-11
Ccdc71	ENSMUSG00000049305	ENSMUSG00000049305	-0.527665	0.000113109
Gm14228	ENSMUSG00000087147	ENSMUSG00000087147	-0.528164	5.60583e-06
Phyh	ENSMUSG00000026664	ENSMUSG00000026664	-0.528716	0.0292276
Spata31	ENSMUSG00000056223	ENSMUSG00000056223	-0.528999	1.96457e-08
Chit1	ENSMUSG00000026450	ENSMUSG00000026450	-0.529683	1.3315e-11
Gtf2a1	ENSMUSG00000020962	ENSMUSG00000020962	-0.530201	4.5505e-10
Tbx15	ENSMUSG00000027868	ENSMUSG00000027868	-0.530312	0.0201395
Syngr1	ENSMUSG00000022415	ENSMUSG00000022415	-0.530327	1.94579e-08
Aldh1a1	ENSMUSG00000053279	ENSMUSG00000053279	-0.530399	0.000184881
Orai2	ENSMUSG00000039747	ENSMUSG00000039747	-0.530507	7.53742e-05
Zg16	ENSMUSG00000049350	ENSMUSG00000049350	-0.531005	3.2814e-05
Xist	ENSMUSG00000086503	ENSMUSG00000086503	-0.531217	2.16684e-05
Cpz	ENSMUSG00000036596	ENSMUSG00000036596	-0.531377	0.00349538
Chchd10	ENSMUSG00000049422	ENSMUSG00000049422	-0.531595	2.07394e-05
Hif1a	ENSMUSG00000021109	ENSMUSG00000021109	-0.531852	3.74204e-07
Gm26931	ENSMUSG00000098062	ENSMUSG00000098062	-0.532	0.000808203
Trpv3	ENSMUSG00000043029	ENSMUSG00000043029	-0.532287	5.92582e-07
Map1s	ENSMUSG00000019261	ENSMUSG00000019261	-0.5323	1.5691e-07
Lpin3	ENSMUSG00000027412	ENSMUSG00000027412	-0.53264	4.00547e-09
Mthfd1	ENSMUSG00000021048	ENSMUSG00000021048	-0.532805	4.69205e-08
Ido2	ENSMUSG00000031549	ENSMUSG00000031549	-0.532948	3.43669e-09
Aebp2	ENSMUSG00000030232	ENSMUSG00000030232	-0.533063	2.59216e-09
ENSMUSG00000121230	ENSMUSG00000121230	ENSMUSG00000121230	-0.533198	6.12777e-08
Gpatch2l	ENSMUSG00000021254	ENSMUSG00000021254	-0.533457	9.8392e-06
Srpk1	ENSMUSG00000004865	ENSMUSG00000004865	-0.53367	3.60127e-08
Gm26600	ENSMUSG00000097226	ENSMUSG00000097226	-0.534004	0.000196829
Angptl7	ENSMUSG00000028989	ENSMUSG00000028989	-0.534009	3.36627e-05
Xpo5	ENSMUSG00000067150	ENSMUSG00000067150	-0.534206	3.25358e-11
Lztfl1	ENSMUSG00000025245	ENSMUSG00000025245	-0.534475	0.00474885
Sgo2a	ENSMUSG00000026039	ENSMUSG00000026039	-0.534657	0.0181175
Tnfaip8	ENSMUSG00000062210	ENSMUSG00000062210	-0.534831	1.04539e-07
Nxn	ENSMUSG00000020844	ENSMUSG00000020844	-0.53507	0.00152246
Xpa	ENSMUSG00000028329	ENSMUSG00000028329	-0.535417	1.58905e-08
Ctnnd2	ENSMUSG00000022240	ENSMUSG00000022240	-0.536748	3.73733e-06
Tbc1d10c	ENSMUSG00000040247	ENSMUSG00000040247	-0.536843	3.07762e-05
4930592A05Rik	ENSMUSG00000115779	ENSMUSG00000115779	-0.53732	0.0474902
Gm37169	ENSMUSG00000103175	ENSMUSG00000103175	-0.537378	1.89144e-05
Gm43928	ENSMUSG00000108018	ENSMUSG00000108018	-0.538022	0.0332357
Zfp429	ENSMUSG00000078994	ENSMUSG00000078994	-0.538095	0.0108125
Grhl3	ENSMUSG00000037188	ENSMUSG00000037188	-0.538691	0.022529
Ring1	ENSMUSG00000024325	ENSMUSG00000024325	-0.538747	0.040717
Gm5134	ENSMUSG00000033255	ENSMUSG00000033255	-0.538966	1.0141e-06
Pigb	ENSMUSG00000079469	ENSMUSG00000079469	-0.539055	0.0282632
ENSMUSG00000120807	ENSMUSG00000120807	ENSMUSG00000120807	-0.539289	0.000794118
Ube2j2	ENSMUSG00000023286	ENSMUSG00000023286	-0.539437	2.29415e-07
2900042G08Rik	ENSMUSG00000114195	ENSMUSG00000114195	-0.540058	0.000247433
Nae1	ENSMUSG00000031878	ENSMUSG00000031878	-0.54028	1.0248e-09
Ago3	ENSMUSG00000028842	ENSMUSG00000028842	-0.540341	2.40129e-09
Nhlh2	ENSMUSG00000048540	ENSMUSG00000048540	-0.540368	0.00638873
Plk1	ENSMUSG00000030867	ENSMUSG00000030867	-0.54079	1.39926e-05
Gm46411	ENSMUSG00000114370	ENSMUSG00000114370	-0.540807	4.63414e-07
Rab2a	ENSMUSG00000047187	ENSMUSG00000047187	-0.540811	1.39467e-10
Rtel1	ENSMUSG00000038685	ENSMUSG00000038685	-0.541953	2.33492e-10
D3Ertd751e	ENSMUSG00000025766	ENSMUSG00000025766	-0.542418	0.00194331
Cd3e	ENSMUSG00000032093	ENSMUSG00000032093	-0.542581	0.000876261
Asap3	ENSMUSG00000036995	ENSMUSG00000036995	-0.542786	0.000107796
Gm47151	ENSMUSG00000113822	ENSMUSG00000113822	-0.542993	4.85833e-08
Uhrf2	ENSMUSG00000024817	ENSMUSG00000024817	-0.542996	1.62405e-08
4930579M01Rik	ENSMUSG00000086190	ENSMUSG00000086190	-0.543643	3.87486e-05
P2rx3	ENSMUSG00000027071	ENSMUSG00000027071	-0.544438	0.00114727
Syne2	ENSMUSG00000063450	ENSMUSG00000063450	-0.544902	4.68083e-08
Orai3	ENSMUSG00000043964	ENSMUSG00000043964	-0.545024	5.32377e-06
Gm16867	ENSMUSG00000093954	ENSMUSG00000093954	-0.545051	0.000229527
Dpp3	ENSMUSG00000063904	ENSMUSG00000063904	-0.545448	7.43899e-05
Rab11b	ENSMUSG00000077450	ENSMUSG00000077450	-0.545631	1.62378e-09
Ptafr	ENSMUSG00000056529	ENSMUSG00000056529	-0.546022	5.96766e-05
Scn10a	ENSMUSG00000034533	ENSMUSG00000034533	-0.546118	8.57737e-06
Abhd8	ENSMUSG00000007950	ENSMUSG00000007950	-0.546527	0.00211055
Zeb1	ENSMUSG00000024238	ENSMUSG00000024238	-0.547393	5.94022e-10
Oga	ENSMUSG00000025220	ENSMUSG00000025220	-0.547468	5.88314e-15
Gm10634	ENSMUSG00000074149	ENSMUSG00000074149	-0.547803	0.0339836
E130308A19Rik	ENSMUSG00000045071	ENSMUSG00000045071	-0.547836	8.41724e-09
Fbxw21	ENSMUSG00000047237	ENSMUSG00000047237	-0.548136	0.00648967
Bcl9l	ENSMUSG00000063382	ENSMUSG00000063382	-0.548192	3.98171e-08
Pyroxd2	ENSMUSG00000060224	ENSMUSG00000060224	-0.548488	0.0115431
Gm40477	ENSMUSG00000113940	ENSMUSG00000113940	-0.548566	0.000435297
Gm10648	ENSMUSG00000108930	ENSMUSG00000108930	-0.548705	9.26968e-08
Smarca4	ENSMUSG00000032187	ENSMUSG00000032187	-0.549045	6.56124e-11
Gm13817	ENSMUSG00000085293	ENSMUSG00000085293	-0.549948	8.92038e-05
Commd4	ENSMUSG00000032299	ENSMUSG00000032299	-0.55036	6.66939e-09
Arhgef5	ENSMUSG00000033542	ENSMUSG00000033542	-0.550732	2.50371e-06
Cacfd1	ENSMUSG00000015488	ENSMUSG00000015488	-0.55089	7.55511e-15
Gm39317	ENSMUSG00000111056	ENSMUSG00000111056	-0.551796	8.35943e-05
Smagp	ENSMUSG00000053559	ENSMUSG00000053559	-0.551961	0.0162173
Lrrfip2	ENSMUSG00000032497	ENSMUSG00000032497	-0.552126	6.40831e-05
Marf1	ENSMUSG00000060657	ENSMUSG00000060657	-0.55251	0.000242217
Marchf8	ENSMUSG00000025702	ENSMUSG00000025702	-0.553154	0.00046256
Mkrn2os	ENSMUSG00000068011	ENSMUSG00000068011	-0.553242	0.00836506
Alox15	ENSMUSG00000018924	ENSMUSG00000018924	-0.553536	1.70925e-11
Dicer1	ENSMUSG00000041415	ENSMUSG00000041415	-0.553662	1.20147e-15
Myom3	ENSMUSG00000037139	ENSMUSG00000037139	-0.554105	0.00050655
Rpgr	ENSMUSG00000031174	ENSMUSG00000031174	-0.554332	0.00120242
Fam3c	ENSMUSG00000029672	ENSMUSG00000029672	-0.555075	1.42198e-10
Ppp1r13b	ENSMUSG00000021285	ENSMUSG00000021285	-0.55518	1.76272e-13
Pole2	ENSMUSG00000020974	ENSMUSG00000020974	-0.555872	0.00090308
9330160F10Rik	ENSMUSG00000072809	ENSMUSG00000072809	-0.555929	0.000468791
Atp6v0d1	ENSMUSG00000013160	ENSMUSG00000013160	-0.556221	0.0025001
Trim16	ENSMUSG00000047821	ENSMUSG00000047821	-0.556275	0.000352528
4833419O12Rik	ENSMUSG00000116922	ENSMUSG00000116922	-0.556703	0.0319691
Zfp382	ENSMUSG00000074220	ENSMUSG00000074220	-0.556834	8.76555e-05
Vmn1r-ps148	ENSMUSG00000093648	ENSMUSG00000093648	-0.55697	0.000276383
Fcgr3	ENSMUSG00000059498	ENSMUSG00000059498	-0.557145	4.96258e-05
Gm38318	ENSMUSG00000102989	ENSMUSG00000102989	-0.55721	6.55971e-05
Gm49588	ENSMUSG00000116842	ENSMUSG00000116842	-0.557257	1.62162e-05
Btbd6	ENSMUSG00000002803	ENSMUSG00000002803	-0.557498	3.18776e-05
Aasdhppt	ENSMUSG00000025894	ENSMUSG00000025894	-0.557541	2.84961e-09
Gm14377	ENSMUSG00000109501	ENSMUSG00000109501	-0.55821	9.49495e-08
Ccnl2	ENSMUSG00000029068	ENSMUSG00000029068	-0.558372	2.97879e-12
Fermt3	ENSMUSG00000024965	ENSMUSG00000024965	-0.558473	4.18447e-06
Alg9	ENSMUSG00000032059	ENSMUSG00000032059	-0.559045	0.000961888
Man2b2	ENSMUSG00000029119	ENSMUSG00000029119	-0.559081	8.12864e-07
Gm20589	ENSMUSG00000108162	ENSMUSG00000108162	-0.559177	0.000293196
Inpp5k	ENSMUSG00000006127	ENSMUSG00000006127	-0.559198	8.14061e-08
G3bp2	ENSMUSG00000029405	ENSMUSG00000029405	-0.559261	2.6663e-06
Csad	ENSMUSG00000023044	ENSMUSG00000023044	-0.559785	1.40864e-15
Met	ENSMUSG00000009376	ENSMUSG00000009376	-0.560592	5.68839e-07
Dcaf8	ENSMUSG00000026554	ENSMUSG00000026554	-0.560848	2.1836e-06
Luc7l2	ENSMUSG00000029823	ENSMUSG00000029823	-0.560917	6.06826e-11
Pdxk-ps	ENSMUSG00000002791	ENSMUSG00000002791	-0.561372	7.25401e-09
Tead2	ENSMUSG00000030796	ENSMUSG00000030796	-0.561385	3.13404e-12
Sema4a	ENSMUSG00000028064	ENSMUSG00000028064	-0.56141	6.72805e-07
Gm45620	ENSMUSG00000110239	ENSMUSG00000110239	-0.561777	0.0414167
Znrf3	ENSMUSG00000041961	ENSMUSG00000041961	-0.562012	0.0110399
Cenpo	ENSMUSG00000020652	ENSMUSG00000020652	-0.56241	1.86376e-09
Chrnb1	ENSMUSG00000041189	ENSMUSG00000041189	-0.562469	1.20147e-08
Rcsd1	ENSMUSG00000040723	ENSMUSG00000040723	-0.562621	0.000548373
Syne3	ENSMUSG00000054150	ENSMUSG00000054150	-0.562625	0.000144662
Qsox1	ENSMUSG00000033684	ENSMUSG00000033684	-0.562786	0.000473908
Fads6	ENSMUSG00000044788	ENSMUSG00000044788	-0.563038	2.20347e-07
Gm43706	ENSMUSG00000105693	ENSMUSG00000105693	-0.56356	0.0415367
Miip	ENSMUSG00000029022	ENSMUSG00000029022	-0.563968	7.63714e-07
Zfp579	ENSMUSG00000051550	ENSMUSG00000051550	-0.564164	4.73125e-05
Skiv2l	ENSMUSG00000040356	ENSMUSG00000040356	-0.565203	3.74001e-06
Gm23405	ENSMUSG00000064476	ENSMUSG00000064476	-0.565248	0.033729
Gm50433	ENSMUSG00000117037	ENSMUSG00000117037	-0.565738	0.0190788
C2cd5	ENSMUSG00000030279	ENSMUSG00000030279	-0.566183	1.46574e-07
Plod2	ENSMUSG00000032374	ENSMUSG00000032374	-0.566458	3.64311e-06
Upk1a	ENSMUSG00000006313	ENSMUSG00000006313	-0.566817	8.66616e-07
Atxn2l	ENSMUSG00000032637	ENSMUSG00000032637	-0.567074	1.56589e-06
Slco1c1	ENSMUSG00000030235	ENSMUSG00000030235	-0.567413	1.17005e-05
S1pr2	ENSMUSG00000043895	ENSMUSG00000043895	-0.567426	8.04529e-05
1700025H01Rik	ENSMUSG00000101888	ENSMUSG00000101888	-0.567538	0.00867581
ENSMUSG00000121137	ENSMUSG00000121137	ENSMUSG00000121137	-0.567601	0.043277
Ncoa6	ENSMUSG00000038369	ENSMUSG00000038369	-0.567788	5.00382e-08
Swi5	ENSMUSG00000044627	ENSMUSG00000044627	-0.568259	0.0131197
Gm45350	ENSMUSG00000109964	ENSMUSG00000109964	-0.568408	2.20393e-08
Vmn2r113	ENSMUSG00000092111	ENSMUSG00000092111	-0.568716	1.67906e-05
Pask	ENSMUSG00000026274	ENSMUSG00000026274	-0.568719	0.0176031
Iffo1	ENSMUSG00000038271	ENSMUSG00000038271	-0.569101	4.93128e-10
Gm16712	ENSMUSG00000097077	ENSMUSG00000097077	-0.569612	3.23283e-05
Col6a1	ENSMUSG00000001119	ENSMUSG00000001119	-0.56964	3.09089e-05
ENSMUSG00000120397	ENSMUSG00000120397	ENSMUSG00000120397	-0.569873	0.0212675
Tatdn1	ENSMUSG00000050891	ENSMUSG00000050891	-0.570339	0.000333651
Rspry1	ENSMUSG00000050079	ENSMUSG00000050079	-0.570419	1.3094e-06
Zfp706	ENSMUSG00000062397	ENSMUSG00000062397	-0.572051	3.8971e-13
Tut4	ENSMUSG00000034610	ENSMUSG00000034610	-0.572136	3.62132e-06
Tas2r108	ENSMUSG00000037140	ENSMUSG00000037140	-0.57234	0.0495556
Ift80	ENSMUSG00000027778	ENSMUSG00000027778	-0.572841	1.67569e-06
Dpcd	ENSMUSG00000041035	ENSMUSG00000041035	-0.572891	0.038857
Gm14138	ENSMUSG00000081572	ENSMUSG00000081572	-0.573412	1.9136e-05
Zbtb42	ENSMUSG00000037638	ENSMUSG00000037638	-0.573507	0.00027007
Gpr4	ENSMUSG00000044317	ENSMUSG00000044317	-0.57406	9.19373e-05
Rev3l	ENSMUSG00000019841	ENSMUSG00000019841	-0.574086	0.00892039
Adgrb2	ENSMUSG00000028782	ENSMUSG00000028782	-0.574872	1.689e-07
Sema3f	ENSMUSG00000034684	ENSMUSG00000034684	-0.575637	1.3057e-13
Sgce	ENSMUSG00000004631	ENSMUSG00000004631	-0.576086	1.38761e-09
Slc25a51	ENSMUSG00000045973	ENSMUSG00000045973	-0.576881	3.4202e-18
Snrnp70	ENSMUSG00000063511	ENSMUSG00000063511	-0.577349	9.91276e-10
Senp1	ENSMUSG00000033075	ENSMUSG00000033075	-0.577541	0.000405424
Piezo1	ENSMUSG00000014444	ENSMUSG00000014444	-0.57776	2.21585e-07
Mief1	ENSMUSG00000022412	ENSMUSG00000022412	-0.578348	0.00272911
Farsb	ENSMUSG00000026245	ENSMUSG00000026245	-0.578435	9.43434e-05
Slc16a5	ENSMUSG00000045775	ENSMUSG00000045775	-0.578802	1.16899e-05
Prex2	ENSMUSG00000048960	ENSMUSG00000048960	-0.579363	3.56193e-07
F12	ENSMUSG00000021492	ENSMUSG00000021492	-0.579569	7.78727e-06
Slc13a4	ENSMUSG00000029843	ENSMUSG00000029843	-0.579611	8.16796e-09
Matr3	ENSMUSG00000037236	ENSMUSG00000037236	-0.579833	1.5706e-06
Baz1b	ENSMUSG00000002748	ENSMUSG00000002748	-0.579885	2.57831e-09
Zbtb8os	ENSMUSG00000057572	ENSMUSG00000057572	-0.579935	0.000865036
Pxylp1	ENSMUSG00000043587	ENSMUSG00000043587	-0.579938	0.0307215
Xrcc5	ENSMUSG00000026187	ENSMUSG00000026187	-0.57995	0.0450186
Arpc4	ENSMUSG00000079426	ENSMUSG00000079426	-0.579973	7.54323e-06
Ift46	ENSMUSG00000002031	ENSMUSG00000002031	-0.580907	3.27348e-07
Paics	ENSMUSG00000029247	ENSMUSG00000029247	-0.580911	1.59215e-05
Fam13c	ENSMUSG00000043259	ENSMUSG00000043259	-0.581022	0.00130151
Lrrc75a	ENSMUSG00000046417	ENSMUSG00000046417	-0.58143	0.00358576
A530072M11Rik	ENSMUSG00000085112	ENSMUSG00000085112	-0.581638	0.00512276
Gm20637	ENSMUSG00000093687	ENSMUSG00000093687	-0.581692	3.64726e-11
Trak1	ENSMUSG00000032536	ENSMUSG00000032536	-0.581722	0.00581273
Tmem43	ENSMUSG00000030095	ENSMUSG00000030095	-0.581729	1.01057e-05
I730030J21Rik	ENSMUSG00000116504	ENSMUSG00000116504	-0.582354	0.0177905
Gm5113	ENSMUSG00000066647	ENSMUSG00000066647	-0.5825	0.00167319
Slc35a1	ENSMUSG00000028293	ENSMUSG00000028293	-0.582787	6.46099e-08
Cdhr5	ENSMUSG00000025497	ENSMUSG00000025497	-0.583166	2.5291e-08
Ppp2ca	ENSMUSG00000020349	ENSMUSG00000020349	-0.583899	0.000532984
Mfsd4a	ENSMUSG00000059149	ENSMUSG00000059149	-0.584036	3.79387e-05
Lrch3	ENSMUSG00000022801	ENSMUSG00000022801	-0.584128	4.11537e-05
Gm47071	ENSMUSG00000114493	ENSMUSG00000114493	-0.584304	5.68526e-07
Cldn7	ENSMUSG00000018569	ENSMUSG00000018569	-0.584817	0.000181903
Olfr1391	ENSMUSG00000101874	ENSMUSG00000101874	-0.585077	8.25185e-10
Atg4d	ENSMUSG00000002820	ENSMUSG00000002820	-0.585705	0.0198316
Opa3	ENSMUSG00000052214	ENSMUSG00000052214	-0.586172	0.000389389
Sez6	ENSMUSG00000000632	ENSMUSG00000000632	-0.586342	6.30885e-11
Ceacam9	ENSMUSG00000007209	ENSMUSG00000007209	-0.586364	0.0127287
Zfr2	ENSMUSG00000034949	ENSMUSG00000034949	-0.586394	2.37102e-05
Chrna3	ENSMUSG00000032303	ENSMUSG00000032303	-0.586442	0.024652
Rab6a	ENSMUSG00000030704	ENSMUSG00000030704	-0.586611	0.00933643
Potefam3c	ENSMUSG00000107280	ENSMUSG00000107280	-0.586636	0.000536035
Pa2g4	ENSMUSG00000025364	ENSMUSG00000025364	-0.586706	6.26292e-08
Zbtb48	ENSMUSG00000028952	ENSMUSG00000028952	-0.587125	0.00120242
Gm26553	ENSMUSG00000097807	ENSMUSG00000097807	-0.58719	0.00972545
Gltp	ENSMUSG00000011884	ENSMUSG00000011884	-0.587315	0.000432652
Tmem19	ENSMUSG00000069520	ENSMUSG00000069520	-0.587617	0.00824981
Tmem184b	ENSMUSG00000009035	ENSMUSG00000009035	-0.587721	7.20767e-08
Cdh16	ENSMUSG00000031881	ENSMUSG00000031881	-0.588443	1.14268e-05
P4hb	ENSMUSG00000025130	ENSMUSG00000025130	-0.588631	1.83864e-11
Abcc4	ENSMUSG00000032849	ENSMUSG00000032849	-0.589642	0.000149922
Ptgds	ENSMUSG00000015090	ENSMUSG00000015090	-0.589653	0.0278663
Gigyf1	ENSMUSG00000029714	ENSMUSG00000029714	-0.58993	8.50914e-09
Wdr76	ENSMUSG00000027242	ENSMUSG00000027242	-0.590014	6.21909e-06
Calm4	ENSMUSG00000033765	ENSMUSG00000033765	-0.590138	0.000269135
Myorg	ENSMUSG00000046312	ENSMUSG00000046312	-0.590238	0.00154145
Bsg	ENSMUSG00000023175	ENSMUSG00000023175	-0.590397	3.63446e-08
Lman2	ENSMUSG00000021484	ENSMUSG00000021484	-0.590551	0.00181873
Wfdc2	ENSMUSG00000017723	ENSMUSG00000017723	-0.591103	0.0010889
Gm43857	ENSMUSG00000104548	ENSMUSG00000104548	-0.591427	0.0121192
Mmp24	ENSMUSG00000027612	ENSMUSG00000027612	-0.59149	2.92128e-07
Gm18313	ENSMUSG00000114171	ENSMUSG00000114171	-0.592063	7.34242e-06
Gm5641	ENSMUSG00000069014	ENSMUSG00000069014	-0.592198	7.82479e-05
Ank	ENSMUSG00000022265	ENSMUSG00000022265	-0.592222	0.000516926
Sec61b	ENSMUSG00000053317	ENSMUSG00000053317	-0.592262	4.31648e-05
Rapsn	ENSMUSG00000002104	ENSMUSG00000002104	-0.592263	1.79659e-07
Cmc4	ENSMUSG00000090110	ENSMUSG00000090110	-0.592881	1.25347e-06
Brpf3	ENSMUSG00000063952	ENSMUSG00000063952	-0.593157	1.93939e-10
ENSMUSG00000120196	ENSMUSG00000120196	ENSMUSG00000120196	-0.593351	1.90337e-07
Stat3	ENSMUSG00000004040	ENSMUSG00000004040	-0.593489	8.22895e-11
Pom121	ENSMUSG00000053293	ENSMUSG00000053293	-0.593862	2.19619e-09
Traf3ip1	ENSMUSG00000034292	ENSMUSG00000034292	-0.593986	0.000715151
Triobp	ENSMUSG00000033088	ENSMUSG00000033088	-0.594476	1.14712e-10
Glmn	ENSMUSG00000029276	ENSMUSG00000029276	-0.594629	0.00127275
Ilf2	ENSMUSG00000001016	ENSMUSG00000001016	-0.595072	1.85627e-10
Snrk	ENSMUSG00000038145	ENSMUSG00000038145	-0.595173	0.000174528
Krt25	ENSMUSG00000035831	ENSMUSG00000035831	-0.595281	1.32916e-10
Zfp68	ENSMUSG00000058291	ENSMUSG00000058291	-0.5958	2.87973e-08
Clps	ENSMUSG00000024225	ENSMUSG00000024225	-0.59587	0.000145128
Cygb	ENSMUSG00000020810	ENSMUSG00000020810	-0.596426	0.00039825
Cyp1a1	ENSMUSG00000032315	ENSMUSG00000032315	-0.596457	1.14005e-05
Cobll1	ENSMUSG00000034903	ENSMUSG00000034903	-0.596687	4.72317e-05
Wdr75	ENSMUSG00000025995	ENSMUSG00000025995	-0.596822	0.000436098
Kcnj10	ENSMUSG00000044708	ENSMUSG00000044708	-0.596963	2.11273e-09
Als2cl	ENSMUSG00000044037	ENSMUSG00000044037	-0.597106	0.00326353
Gm12702	ENSMUSG00000085142	ENSMUSG00000085142	-0.597264	0.00830168
E130201H02Rik	ENSMUSG00000044141	ENSMUSG00000044141	-0.597519	0.00397457
Epha2	ENSMUSG00000006445	ENSMUSG00000006445	-0.598117	0.00632074
Cdk5rap1	ENSMUSG00000027487	ENSMUSG00000027487	-0.598377	0.0254323
Gm15947	ENSMUSG00000089697	ENSMUSG00000089697	-0.598599	1.35499e-09
Gpx6	ENSMUSG00000004341	ENSMUSG00000004341	-0.598682	0.00127341
Zfp157	ENSMUSG00000036898	ENSMUSG00000036898	-0.59896	1.46156e-08
Aatk	ENSMUSG00000025375	ENSMUSG00000025375	-0.599437	1.05718e-07
Plxnb1	ENSMUSG00000053646	ENSMUSG00000053646	-0.599788	0.000141905
Ccdc152	ENSMUSG00000091119	ENSMUSG00000091119	-0.600139	5.16094e-09
Pml	ENSMUSG00000036986	ENSMUSG00000036986	-0.60044	0.000473908
Ehbp1l1	ENSMUSG00000024937	ENSMUSG00000024937	-0.600739	5.34376e-09
Bri3	ENSMUSG00000047843	ENSMUSG00000047843	-0.600851	7.38173e-06
Epha7	ENSMUSG00000028289	ENSMUSG00000028289	-0.601045	2.67668e-05
Itga10	ENSMUSG00000090210	ENSMUSG00000090210	-0.601093	8.71087e-06
Srrt	ENSMUSG00000037364	ENSMUSG00000037364	-0.601193	3.07998e-10
Mthfd1l	ENSMUSG00000040675	ENSMUSG00000040675	-0.601521	3.55677e-07
Ikzf3	ENSMUSG00000018168	ENSMUSG00000018168	-0.60167	5.01033e-08
Ftl1-ps1	ENSMUSG00000062382	ENSMUSG00000062382	-0.602637	0.00053107
Mamdc4	ENSMUSG00000026941	ENSMUSG00000026941	-0.603468	3.46575e-06
Gm6543	ENSMUSG00000106135	ENSMUSG00000106135	-0.6035	4.53119e-06
Gm44073	ENSMUSG00000107766	ENSMUSG00000107766	-0.603714	0.0162768
Fxyd7	ENSMUSG00000036578	ENSMUSG00000036578	-0.603808	0.0259318
C920006O11Rik	ENSMUSG00000097574	ENSMUSG00000097574	-0.604549	6.34098e-09
Zfp870	ENSMUSG00000095325	ENSMUSG00000095325	-0.604637	3.90668e-05
Aars	ENSMUSG00000031960	ENSMUSG00000031960	-0.605582	2.92498e-06
Clasrp	ENSMUSG00000061028	ENSMUSG00000061028	-0.606042	0.033729
Olfr466	ENSMUSG00000049806	ENSMUSG00000049806	-0.606095	4.06618e-08
Phrf1	ENSMUSG00000038611	ENSMUSG00000038611	-0.606205	3.32978e-06
Olfr107	ENSMUSG00000063188	ENSMUSG00000063188	-0.606458	0.0199072
Naglu	ENSMUSG00000001751	ENSMUSG00000001751	-0.606904	6.11715e-06
Sbk2	ENSMUSG00000030433	ENSMUSG00000030433	-0.607015	0.0112863
Gm35315	ENSMUSG00000109771	ENSMUSG00000109771	-0.607086	2.12841e-09
Prrc2b	ENSMUSG00000039262	ENSMUSG00000039262	-0.607277	0.023935
Atp13a2	ENSMUSG00000036622	ENSMUSG00000036622	-0.607825	1.64322e-07
Sub1	ENSMUSG00000022205	ENSMUSG00000022205	-0.607953	3.6774e-08
Bglap3	ENSMUSG00000074489	ENSMUSG00000074489	-0.608045	0.00180683
Ubash3b	ENSMUSG00000032020	ENSMUSG00000032020	-0.608594	0.026043
Rexo1	ENSMUSG00000047417	ENSMUSG00000047417	-0.608768	9.18114e-11
Sdhaf3	ENSMUSG00000042505	ENSMUSG00000042505	-0.608881	1.61284e-05
Hsd17b14	ENSMUSG00000030825	ENSMUSG00000030825	-0.609512	0.00371702
Dguok	ENSMUSG00000014554	ENSMUSG00000014554	-0.609539	0.0142097
Erfl	ENSMUSG00000108367	ENSMUSG00000108367	-0.60995	0.00258404
Vti1a	ENSMUSG00000024983	ENSMUSG00000024983	-0.610055	0.00194015
Gm16759	ENSMUSG00000086539	ENSMUSG00000086539	-0.610166	3.58232e-06
Slc22a13b	ENSMUSG00000092212	ENSMUSG00000092212	-0.610266	0.00869745
Atp8b2	ENSMUSG00000060671	ENSMUSG00000060671	-0.611052	2.62762e-13
Lasp1	ENSMUSG00000038366	ENSMUSG00000038366	-0.612337	1.79512e-10
Arhgef3	ENSMUSG00000021895	ENSMUSG00000021895	-0.612387	0.00191092
Olig2	ENSMUSG00000039830	ENSMUSG00000039830	-0.612805	8.82952e-09
Klhdc10	ENSMUSG00000029775	ENSMUSG00000029775	-0.613204	1.04569e-14
Bivm	ENSMUSG00000041684	ENSMUSG00000041684	-0.613466	2.71111e-08
Nrtn	ENSMUSG00000039481	ENSMUSG00000039481	-0.613878	0.00442915
Mtbp	ENSMUSG00000022369	ENSMUSG00000022369	-0.613978	0.000157703
Gm43811	ENSMUSG00000107140	ENSMUSG00000107140	-0.614313	6.49936e-05
Gm11613	ENSMUSG00000085586	ENSMUSG00000085586	-0.614472	0.0407189
Runx3	ENSMUSG00000070691	ENSMUSG00000070691	-0.614669	3.70118e-11
Gm43301	ENSMUSG00000105430	ENSMUSG00000105430	-0.615046	0.000839029
Inhbc	ENSMUSG00000025405	ENSMUSG00000025405	-0.615266	2.99652e-11
Zfp746	ENSMUSG00000057691	ENSMUSG00000057691	-0.615574	6.39419e-10
Gm35507	ENSMUSG00000105102	ENSMUSG00000105102	-0.615707	1.69896e-07
Hspa12a	ENSMUSG00000025092	ENSMUSG00000025092	-0.615821	0.00610172
Gm18870	ENSMUSG00000116574	ENSMUSG00000116574	-0.615939	1.1713e-08
Spop	ENSMUSG00000057522	ENSMUSG00000057522	-0.61615	2.34824e-05
Gucy2e	ENSMUSG00000020890	ENSMUSG00000020890	-0.616283	0.000132908
Pik3r3	ENSMUSG00000028698	ENSMUSG00000028698	-0.616299	1.42494e-12
Piwil2	ENSMUSG00000033644	ENSMUSG00000033644	-0.616353	3.47542e-05
Mapre2	ENSMUSG00000024277	ENSMUSG00000024277	-0.617004	3.25845e-06
Tctn3	ENSMUSG00000025008	ENSMUSG00000025008	-0.617863	4.45803e-09
Ptrh1	ENSMUSG00000053746	ENSMUSG00000053746	-0.618403	0.0164926
Slc16a6	ENSMUSG00000041920	ENSMUSG00000041920	-0.618764	0.0209823
Mtmr2	ENSMUSG00000031918	ENSMUSG00000031918	-0.618782	6.31409e-05
Gm13448	ENSMUSG00000086001	ENSMUSG00000086001	-0.619542	3.48101e-09
Rassf4	ENSMUSG00000042129	ENSMUSG00000042129	-0.619542	0.000497789
Rpl13	ENSMUSG00000000740	ENSMUSG00000000740	-0.61956	3.24772e-05
Rph3al	ENSMUSG00000020847	ENSMUSG00000020847	-0.620147	0.0299819
Ccdc82	ENSMUSG00000079084	ENSMUSG00000079084	-0.620293	1.13002e-17
Mfsd5	ENSMUSG00000045665	ENSMUSG00000045665	-0.621388	1.43388e-07
Myo15b	ENSMUSG00000034427	ENSMUSG00000034427	-0.621832	0.00013667
Inpp5b	ENSMUSG00000028894	ENSMUSG00000028894	-0.62307	1.30809e-13
A230072C01Rik	ENSMUSG00000086877	ENSMUSG00000086877	-0.623232	4.21984e-14
Muc21	ENSMUSG00000090588	ENSMUSG00000090588	-0.623407	3.55125e-11
Gm25968	ENSMUSG00000087792	ENSMUSG00000087792	-0.623566	0.0169686
Gm34934	ENSMUSG00000115100	ENSMUSG00000115100	-0.624346	5.22302e-06
Ear-ps5	ENSMUSG00000091812	ENSMUSG00000091812	-0.624616	0.0114531
Akirin2	ENSMUSG00000028291	ENSMUSG00000028291	-0.624635	2.94263e-10
Rpe	ENSMUSG00000026005	ENSMUSG00000026005	-0.624858	0.0204287
Immp1l	ENSMUSG00000042670	ENSMUSG00000042670	-0.625171	0.00294217
Inhbe	ENSMUSG00000047492	ENSMUSG00000047492	-0.625265	5.67871e-10
Hoxa10	ENSMUSG00000000938	ENSMUSG00000000938	-0.625407	0.00566431
Smarcc2	ENSMUSG00000025369	ENSMUSG00000025369	-0.625837	1.62857e-13
Med1	ENSMUSG00000018160	ENSMUSG00000018160	-0.625912	2.86279e-05
Ciz1	ENSMUSG00000039205	ENSMUSG00000039205	-0.625944	3.99823e-15
6030458C11Rik	ENSMUSG00000022195	ENSMUSG00000022195	-0.626221	8.30801e-15
Cybb	ENSMUSG00000015340	ENSMUSG00000015340	-0.626643	0.0395989
Snx24	ENSMUSG00000024535	ENSMUSG00000024535	-0.627092	0.000928588
Ttc9c	ENSMUSG00000071660	ENSMUSG00000071660	-0.62718	2.25137e-05
Edem2	ENSMUSG00000038312	ENSMUSG00000038312	-0.627196	8.17731e-06
Adgrg6	ENSMUSG00000039116	ENSMUSG00000039116	-0.627259	0.00108375
Klhl6	ENSMUSG00000043008	ENSMUSG00000043008	-0.627272	0.00177251
Pnisr	ENSMUSG00000028248	ENSMUSG00000028248	-0.627816	1.8545e-12
Gm19144	ENSMUSG00000113898	ENSMUSG00000113898	-0.627961	3.08364e-07
Galk1	ENSMUSG00000020766	ENSMUSG00000020766	-0.628246	0.037558
Lca5l	ENSMUSG00000045275	ENSMUSG00000045275	-0.62841	7.344e-08
Dvl1	ENSMUSG00000029071	ENSMUSG00000029071	-0.628843	0.0251266
Nucb2	ENSMUSG00000030659	ENSMUSG00000030659	-0.629167	0.000624171
n-R5s33	ENSMUSG00000070225	ENSMUSG00000070225	-0.629202	1.88944e-06
Rab7	ENSMUSG00000079477	ENSMUSG00000079477	-0.629378	0.00017077
Wfdc9	ENSMUSG00000074594	ENSMUSG00000074594	-0.629435	8.94524e-05
Slc37a1	ENSMUSG00000024036	ENSMUSG00000024036	-0.629505	1.13478e-13
Arf5	ENSMUSG00000020440	ENSMUSG00000020440	-0.629594	2.41771e-07
Churc1	ENSMUSG00000090258	ENSMUSG00000090258	-0.629756	0.0142419
Nadk	ENSMUSG00000029063	ENSMUSG00000029063	-0.629993	4.83688e-10
Zcchc17	ENSMUSG00000028772	ENSMUSG00000028772	-0.630245	0.000531501
Supt7l	ENSMUSG00000053134	ENSMUSG00000053134	-0.630258	0.0206351
Ints5	ENSMUSG00000071652	ENSMUSG00000071652	-0.630567	1.06606e-08
Abhd18	ENSMUSG00000037818	ENSMUSG00000037818	-0.630956	9.2056e-10
Rbm25	ENSMUSG00000010608	ENSMUSG00000010608	-0.630983	1.08527e-16
Rtkn	ENSMUSG00000034930	ENSMUSG00000034930	-0.631987	1.47367e-10
Gm14226	ENSMUSG00000084897	ENSMUSG00000084897	-0.632208	8.87636e-06
Faf2	ENSMUSG00000025873	ENSMUSG00000025873	-0.632393	1.04463e-09
Aldh4a1	ENSMUSG00000028737	ENSMUSG00000028737	-0.633044	1.52753e-08
Slc35g3	ENSMUSG00000018776	ENSMUSG00000018776	-0.633083	2.89456e-11
Ppcs	ENSMUSG00000028636	ENSMUSG00000028636	-0.633184	7.19168e-11
D030028A08Rik	ENSMUSG00000078700	ENSMUSG00000078700	-0.633189	8.81322e-11
Tmf1	ENSMUSG00000030059	ENSMUSG00000030059	-0.633551	4.83077e-10
Slc39a4	ENSMUSG00000063354	ENSMUSG00000063354	-0.63386	1.58309e-13
Tmem150b	ENSMUSG00000046456	ENSMUSG00000046456	-0.633899	0.0181587
Slc39a14	ENSMUSG00000022094	ENSMUSG00000022094	-0.634464	1.48803e-11
Dap	ENSMUSG00000039168	ENSMUSG00000039168	-0.63473	2.72712e-08
Atp2a2	ENSMUSG00000029467	ENSMUSG00000029467	-0.634796	5.55208e-05
Mecom	ENSMUSG00000027684	ENSMUSG00000027684	-0.634945	0.00809303
Fbxw14	ENSMUSG00000105589	ENSMUSG00000105589	-0.635757	1.11003e-06
Col8a1	ENSMUSG00000068196	ENSMUSG00000068196	-0.635774	6.91302e-07
Kcnk16	ENSMUSG00000023387	ENSMUSG00000023387	-0.635902	2.87105e-06
Gm9361	ENSMUSG00000104799	ENSMUSG00000104799	-0.636349	0.0131743
Gm42948	ENSMUSG00000104866	ENSMUSG00000104866	-0.636366	0.000995827
Caprin2	ENSMUSG00000030309	ENSMUSG00000030309	-0.636466	4.28194e-09
Dido1	ENSMUSG00000038914	ENSMUSG00000038914	-0.636633	5.23096e-06
Rdh13	ENSMUSG00000008435	ENSMUSG00000008435	-0.636678	1.54899e-06
Gm43310	ENSMUSG00000105111	ENSMUSG00000105111	-0.6367	4.46577e-09
1110013H19Rik	ENSMUSG00000116164	ENSMUSG00000116164	-0.637185	0.0226277
Rflnb	ENSMUSG00000020846	ENSMUSG00000020846	-0.63727	0.000705566
A930016O22Rik	ENSMUSG00000040705	ENSMUSG00000040705	-0.637782	1.59752e-05
Itgb6	ENSMUSG00000026971	ENSMUSG00000026971	-0.638115	0.00527552
Ep300	ENSMUSG00000055024	ENSMUSG00000055024	-0.638268	6.85754e-06
Rpl13a	ENSMUSG00000074129	ENSMUSG00000074129	-0.638683	2.70976e-06
Rfx3	ENSMUSG00000040929	ENSMUSG00000040929	-0.638929	0.00335944
Lrrc9	ENSMUSG00000021090	ENSMUSG00000021090	-0.639143	0.00199268
Asb8	ENSMUSG00000048175	ENSMUSG00000048175	-0.639208	4.16969e-05
Olfr532	ENSMUSG00000063823	ENSMUSG00000063823	-0.639377	1.68145e-10
Gm43622	ENSMUSG00000104988	ENSMUSG00000104988	-0.63984	4.8921e-10
Gm45326	ENSMUSG00000110094	ENSMUSG00000110094	-0.639954	3.89802e-06
Gm9967	ENSMUSG00000055323	ENSMUSG00000055323	-0.640002	9.12933e-11
Naxd	ENSMUSG00000031505	ENSMUSG00000031505	-0.640144	1.24763e-19
ENSMUSG00000120873	ENSMUSG00000120873	ENSMUSG00000120873	-0.640319	1.5034e-07
Gm14963	ENSMUSG00000085196	ENSMUSG00000085196	-0.641101	1.42646e-08
Dnajb5	ENSMUSG00000036052	ENSMUSG00000036052	-0.641287	1.28047e-06
Vmn2r66	ENSMUSG00000094950	ENSMUSG00000094950	-0.641328	0.025063
Gm16574	ENSMUSG00000089769	ENSMUSG00000089769	-0.641398	0.00187807
Rhox2b	ENSMUSG00000079638	ENSMUSG00000079638	-0.641411	6.75356e-06
Fan1	ENSMUSG00000033458	ENSMUSG00000033458	-0.641747	2.06134e-06
Rere	ENSMUSG00000039852	ENSMUSG00000039852	-0.642401	0.0285926
Gm16089	ENSMUSG00000081228	ENSMUSG00000081228	-0.642434	0.00248325
Klf17	ENSMUSG00000048626	ENSMUSG00000048626	-0.642456	4.93255e-07
Gm47537	ENSMUSG00000112877	ENSMUSG00000112877	-0.643142	0.0376833
Milr1	ENSMUSG00000040528	ENSMUSG00000040528	-0.643392	6.87174e-07
Veph1	ENSMUSG00000027831	ENSMUSG00000027831	-0.643605	6.61743e-05
Pold2	ENSMUSG00000020471	ENSMUSG00000020471	-0.643726	6.33999e-05
Birc6	ENSMUSG00000024073	ENSMUSG00000024073	-0.643862	0.00228184
Nadk2	ENSMUSG00000022253	ENSMUSG00000022253	-0.643943	1.10285e-09
Arhgef2	ENSMUSG00000028059	ENSMUSG00000028059	-0.644239	1.48573e-09
2610507B11Rik	ENSMUSG00000010277	ENSMUSG00000010277	-0.644328	5.42562e-14
Rbbp8	ENSMUSG00000041238	ENSMUSG00000041238	-0.644613	0.00208124
Gstm2	ENSMUSG00000040562	ENSMUSG00000040562	-0.644803	0.014737
Thap4	ENSMUSG00000026279	ENSMUSG00000026279	-0.644941	0.0232992
Oscar	ENSMUSG00000054594	ENSMUSG00000054594	-0.645274	0.00152219
Sem1	ENSMUSG00000042541	ENSMUSG00000042541	-0.645329	4.51023e-07
Cfap418	ENSMUSG00000059482	ENSMUSG00000059482	-0.645386	8.69515e-10
Gm38569	ENSMUSG00000108553	ENSMUSG00000108553	-0.645428	3.45362e-09
Gm18907	ENSMUSG00000109749	ENSMUSG00000109749	-0.645485	0.0280019
Mrps9	ENSMUSG00000060679	ENSMUSG00000060679	-0.645783	0.013746
Ercc6l	ENSMUSG00000051220	ENSMUSG00000051220	-0.646425	0.0124249
Spata2l	ENSMUSG00000033594	ENSMUSG00000033594	-0.646501	0.0163202
Upf2	ENSMUSG00000043241	ENSMUSG00000043241	-0.646559	1.66566e-07
Vmn2r-ps94	ENSMUSG00000080317	ENSMUSG00000080317	-0.646611	0.0142822
Olfr745	ENSMUSG00000050028	ENSMUSG00000050028	-0.646663	0.008104
Poglut1	ENSMUSG00000034064	ENSMUSG00000034064	-0.646986	1.09628e-06
Epn1	ENSMUSG00000035203	ENSMUSG00000035203	-0.647052	6.1744e-11
Hdlbp	ENSMUSG00000034088	ENSMUSG00000034088	-0.647342	6.7841e-08
Gm16269	ENSMUSG00000089666	ENSMUSG00000089666	-0.647472	0.000519912
Notch3	ENSMUSG00000038146	ENSMUSG00000038146	-0.647597	2.02109e-09
Tesmin	ENSMUSG00000024905	ENSMUSG00000024905	-0.648036	7.27802e-10
Anks4b	ENSMUSG00000030909	ENSMUSG00000030909	-0.648415	5.91944e-05
Dpy19l3	ENSMUSG00000043671	ENSMUSG00000043671	-0.649261	2.48707e-09
Polr3c	ENSMUSG00000028099	ENSMUSG00000028099	-0.649321	6.64399e-08
Tmbim6	ENSMUSG00000023010	ENSMUSG00000023010	-0.649387	6.34353e-08
Zswim4	ENSMUSG00000035671	ENSMUSG00000035671	-0.649494	0.000741329
Ndufaf4	ENSMUSG00000028261	ENSMUSG00000028261	-0.649496	2.99716e-09
Fkbp4	ENSMUSG00000030357	ENSMUSG00000030357	-0.649673	5.64176e-17
Bmi1	ENSMUSG00000026739	ENSMUSG00000026739	-0.649967	4.65678e-17
Olfr1414	ENSMUSG00000042849	ENSMUSG00000042849	-0.650006	6.58826e-05
R3hdm1	ENSMUSG00000056211	ENSMUSG00000056211	-0.650071	7.69609e-11
Cpeb1	ENSMUSG00000025586	ENSMUSG00000025586	-0.650363	0.0357136
Zbtb25	ENSMUSG00000056459	ENSMUSG00000056459	-0.651887	1.23639e-07
4933402N03Rik	ENSMUSG00000013668	ENSMUSG00000013668	-0.651995	0.000845761
ENSMUSG00002076936	ENSMUSG00002076936	ENSMUSG00002076936	-0.652442	0.0326865
Trim29	ENSMUSG00000032013	ENSMUSG00000032013	-0.652866	9.77453e-06
Gm48441	ENSMUSG00000114929	ENSMUSG00000114929	-0.653028	0.0154629
Cav1	ENSMUSG00000007655	ENSMUSG00000007655	-0.653095	6.51143e-06
Itga7	ENSMUSG00000025348	ENSMUSG00000025348	-0.653139	0.000314579
Ogfod2	ENSMUSG00000023707	ENSMUSG00000023707	-0.653264	2.41363e-10
Kcnh6	ENSMUSG00000001901	ENSMUSG00000001901	-0.65381	9.29061e-07
Ndufaf6	ENSMUSG00000050323	ENSMUSG00000050323	-0.653849	0.000154018
Amacr	ENSMUSG00000022244	ENSMUSG00000022244	-0.654999	7.40411e-09
Pak1	ENSMUSG00000030774	ENSMUSG00000030774	-0.655272	0.0136026
Cdc6	ENSMUSG00000017499	ENSMUSG00000017499	-0.655367	3.63211e-16
Spag17	ENSMUSG00000027867	ENSMUSG00000027867	-0.655448	0.0256824
Slc4a3	ENSMUSG00000006576	ENSMUSG00000006576	-0.655554	3.48402e-09
Sec1	ENSMUSG00000040364	ENSMUSG00000040364	-0.655585	5.41903e-05
B3gat3	ENSMUSG00000071649	ENSMUSG00000071649	-0.655598	1.64475e-08
Sf3b1	ENSMUSG00000025982	ENSMUSG00000025982	-0.656739	0.00165024
Grk3	ENSMUSG00000042249	ENSMUSG00000042249	-0.656969	4.65731e-07
Yap1	ENSMUSG00000053110	ENSMUSG00000053110	-0.657169	1.92682e-20
Col27a1	ENSMUSG00000045672	ENSMUSG00000045672	-0.657272	0.0055287
ENSMUSG00000121243	ENSMUSG00000121243	ENSMUSG00000121243	-0.657923	0.00100368
Gm27149	ENSMUSG00000098426	ENSMUSG00000098426	-0.659801	0.015506
Gm47810	ENSMUSG00000114408	ENSMUSG00000114408	-0.659969	0.000325724
Srrm3	ENSMUSG00000039860	ENSMUSG00000039860	-0.660014	0.0153191
Pum3	ENSMUSG00000041360	ENSMUSG00000041360	-0.660033	5.96561e-08
Gm29234	ENSMUSG00000101266	ENSMUSG00000101266	-0.660158	0.0124279
Nat8f7	ENSMUSG00000089694	ENSMUSG00000089694	-0.660338	0.0305606
Tmeff1	ENSMUSG00000028347	ENSMUSG00000028347	-0.661129	1.02223e-06
Limk2	ENSMUSG00000020451	ENSMUSG00000020451	-0.661227	1.46799e-13
Eif2b2	ENSMUSG00000004788	ENSMUSG00000004788	-0.661457	1.02932e-10
Foxj3	ENSMUSG00000032998	ENSMUSG00000032998	-0.66151	7.91552e-07
2310040G07Rik	ENSMUSG00000072852	ENSMUSG00000072852	-0.662065	0.0387479
St3gal3	ENSMUSG00000028538	ENSMUSG00000028538	-0.662178	3.12093e-08
Orm2	ENSMUSG00000061540	ENSMUSG00000061540	-0.662312	0.0219209
Ica1	ENSMUSG00000062995	ENSMUSG00000062995	-0.662334	1.8598e-08
Gm16982	ENSMUSG00000097170	ENSMUSG00000097170	-0.662414	1.00076e-09
Acot6	ENSMUSG00000043487	ENSMUSG00000043487	-0.662476	6.54354e-17
Mpp2	ENSMUSG00000017314	ENSMUSG00000017314	-0.66259	6.11163e-11
ENSMUSG00000121067	ENSMUSG00000121067	ENSMUSG00000121067	-0.662944	5.90062e-08
Slc39a10	ENSMUSG00000025986	ENSMUSG00000025986	-0.663055	0.00514708
Crybg1	ENSMUSG00000019866	ENSMUSG00000019866	-0.663289	3.68403e-06
Wdr45b	ENSMUSG00000025173	ENSMUSG00000025173	-0.663786	2.9209e-09
Agbl5	ENSMUSG00000029165	ENSMUSG00000029165	-0.664325	4.4795e-10
Gm4756	ENSMUSG00000109482	ENSMUSG00000109482	-0.664523	1.19097e-12
Cyp4f16	ENSMUSG00000048440	ENSMUSG00000048440	-0.664632	1.43332e-12
Umps	ENSMUSG00000022814	ENSMUSG00000022814	-0.664886	0.0127086
Phf20	ENSMUSG00000038116	ENSMUSG00000038116	-0.665111	6.77929e-18
Efcab5	ENSMUSG00000050944	ENSMUSG00000050944	-0.666006	0.0261455
Smchd1	ENSMUSG00000024054	ENSMUSG00000024054	-0.66604	3.33583e-12
Calhm1	ENSMUSG00000079258	ENSMUSG00000079258	-0.666156	4.81815e-11
Rprd1b	ENSMUSG00000027651	ENSMUSG00000027651	-0.666292	0.0111401
Alox8	ENSMUSG00000020891	ENSMUSG00000020891	-0.667265	3.64105e-06
Kcnq2	ENSMUSG00000016346	ENSMUSG00000016346	-0.667309	4.19994e-16
Zfand2b	ENSMUSG00000026197	ENSMUSG00000026197	-0.667515	2.98124e-08
Psmd4	ENSMUSG00000005625	ENSMUSG00000005625	-0.667604	1.04841e-05
Wbp2nl	ENSMUSG00000022455	ENSMUSG00000022455	-0.667929	0.000278621
Recql4	ENSMUSG00000033762	ENSMUSG00000033762	-0.668083	1.07071e-09
Gm12185	ENSMUSG00000048852	ENSMUSG00000048852	-0.668162	1.21885e-07
Tldc2	ENSMUSG00000074628	ENSMUSG00000074628	-0.668432	0.00979802
Shd	ENSMUSG00000039154	ENSMUSG00000039154	-0.66848	1.79512e-10
Ptgr2	ENSMUSG00000072946	ENSMUSG00000072946	-0.668866	3.60492e-12
Fcsk	ENSMUSG00000033703	ENSMUSG00000033703	-0.669194	1.4426e-13
Arvcf	ENSMUSG00000118669	ENSMUSG00000118669	-0.669199	3.44645e-10
Prx	ENSMUSG00000053198	ENSMUSG00000053198	-0.669262	1.5781e-06
Cped1	ENSMUSG00000062980	ENSMUSG00000062980	-0.669531	3.53192e-08
BC026762	ENSMUSG00000108413	ENSMUSG00000108413	-0.669964	1.35257e-09
Rusc2	ENSMUSG00000035969	ENSMUSG00000035969	-0.670428	1.18379e-22
Fmnl1	ENSMUSG00000055805	ENSMUSG00000055805	-0.670799	2.81584e-08
Exoc3	ENSMUSG00000034152	ENSMUSG00000034152	-0.67098	1.60332e-07
Gm10824	ENSMUSG00000112397	ENSMUSG00000112397	-0.671358	0.000236036
Ank3	ENSMUSG00000069601	ENSMUSG00000069601	-0.671373	0.000620052
Ing3	ENSMUSG00000029670	ENSMUSG00000029670	-0.671377	1.2888e-14
Gm12722	ENSMUSG00000081819	ENSMUSG00000081819	-0.671915	5.15322e-15
Gm15624	ENSMUSG00000085782	ENSMUSG00000085782	-0.672012	6.20802e-08
Arpc3	ENSMUSG00000029465	ENSMUSG00000029465	-0.672063	0.039469
Gm23472	ENSMUSG00000119668	ENSMUSG00000119668	-0.672133	0.000664089
Klhl12	ENSMUSG00000026455	ENSMUSG00000026455	-0.67232	2.27861e-07
Padi3	ENSMUSG00000025328	ENSMUSG00000025328	-0.672408	8.33328e-05
Psenen-ps	ENSMUSG00000056412	ENSMUSG00000056412	-0.672465	1.16396e-06
Hesx1	ENSMUSG00000040726	ENSMUSG00000040726	-0.672495	0.01337
Frs2	ENSMUSG00000020170	ENSMUSG00000020170	-0.672507	3.45355e-12
Rasgrp4	ENSMUSG00000030589	ENSMUSG00000030589	-0.672762	0.000744468
Esrp1	ENSMUSG00000040728	ENSMUSG00000040728	-0.673029	1.53628e-09
Gm49867	ENSMUSG00000117114	ENSMUSG00000117114	-0.673047	5.47485e-06
Pcdhb3	ENSMUSG00000045498	ENSMUSG00000045498	-0.673105	0.0360175
Smg9	ENSMUSG00000002210	ENSMUSG00000002210	-0.673761	2.0569e-08
Gm26658	ENSMUSG00000096934	ENSMUSG00000096934	-0.673871	5.00402e-07
Dync2h1	ENSMUSG00000047193	ENSMUSG00000047193	-0.674021	1.39059e-08
Chchd2-ps	ENSMUSG00000094320	ENSMUSG00000094320	-0.674597	0.00465139
Mir146b	ENSMUSG00000070127	ENSMUSG00000070127	-0.674621	7.19349e-07
Klhl10	ENSMUSG00000001558	ENSMUSG00000001558	-0.674728	5.32583e-05
Cdc20b	ENSMUSG00000078926	ENSMUSG00000078926	-0.675526	0.00495023
Semp2l2a	ENSMUSG00000057116	ENSMUSG00000057116	-0.675876	7.31678e-05
Tlx3	ENSMUSG00000040610	ENSMUSG00000040610	-0.676537	1.61913e-08
Ddx19a	ENSMUSG00000015023	ENSMUSG00000015023	-0.676596	0.00842287
Klk7	ENSMUSG00000030713	ENSMUSG00000030713	-0.676617	0.00621965
Gm43004	ENSMUSG00000106681	ENSMUSG00000106681	-0.676623	9.89668e-06
Emid1	ENSMUSG00000034164	ENSMUSG00000034164	-0.676911	1.16147e-18
2610318N02Rik	ENSMUSG00000049916	ENSMUSG00000049916	-0.677429	0.0374805
Phkb	ENSMUSG00000036879	ENSMUSG00000036879	-0.67774	0.00090902
Gm17590	ENSMUSG00000106588	ENSMUSG00000106588	-0.677743	7.67588e-08
Wnk4	ENSMUSG00000035112	ENSMUSG00000035112	-0.677952	4.56642e-11
Tmem64	ENSMUSG00000043252	ENSMUSG00000043252	-0.678284	2.43436e-10
Cox6a2	ENSMUSG00000030785	ENSMUSG00000030785	-0.678602	0.00674765
Blnk	ENSMUSG00000061132	ENSMUSG00000061132	-0.67879	2.44002e-06
Mospd3	ENSMUSG00000037221	ENSMUSG00000037221	-0.678897	6.02797e-06
Cldn14	ENSMUSG00000047109	ENSMUSG00000047109	-0.679091	6.55901e-08
Tor2a	ENSMUSG00000009563	ENSMUSG00000009563	-0.679408	3.3886e-05
Fancd2	ENSMUSG00000034023	ENSMUSG00000034023	-0.679415	2.93e-10
Rsph10b	ENSMUSG00000075569	ENSMUSG00000075569	-0.679862	5.30754e-05
Gne	ENSMUSG00000028479	ENSMUSG00000028479	-0.679956	6.48645e-12
9530003J23Rik	ENSMUSG00000020177	ENSMUSG00000020177	-0.680361	1.98722e-10
Tnfrsf11a	ENSMUSG00000026321	ENSMUSG00000026321	-0.68054	2.15553e-10
Pepd	ENSMUSG00000063931	ENSMUSG00000063931	-0.680803	0.00474232
Tsc1	ENSMUSG00000026812	ENSMUSG00000026812	-0.680807	6.04967e-16
Col24a1	ENSMUSG00000028197	ENSMUSG00000028197	-0.680862	9.14429e-06
2610034O05Rik	ENSMUSG00000104429	ENSMUSG00000104429	-0.680904	2.29505e-07
Chrna5	ENSMUSG00000035594	ENSMUSG00000035594	-0.681034	6.18334e-15
Glt1d1	ENSMUSG00000049971	ENSMUSG00000049971	-0.681671	0.0414705
Dclre1a	ENSMUSG00000025077	ENSMUSG00000025077	-0.681689	8.61209e-05
Jrkl	ENSMUSG00000079083	ENSMUSG00000079083	-0.681752	2.7438e-15
1700001K23Rik	ENSMUSG00000118314	ENSMUSG00000118314	-0.682298	0.00253789
D830036C21Rik	ENSMUSG00000108854	ENSMUSG00000108854	-0.682342	6.27839e-06
Ccnf	ENSMUSG00000072082	ENSMUSG00000072082	-0.682805	1.50909e-11
Hnf4a	ENSMUSG00000017950	ENSMUSG00000017950	-0.683367	5.14777e-08
E230016M11Rik	ENSMUSG00000087231	ENSMUSG00000087231	-0.683434	9.44058e-11
Pzp	ENSMUSG00000030359	ENSMUSG00000030359	-0.683505	2.64455e-05
Iqch	ENSMUSG00000037801	ENSMUSG00000037801	-0.684335	0.0273096
Mterf3	ENSMUSG00000021519	ENSMUSG00000021519	-0.684541	0.00313445
Rapgefl1	ENSMUSG00000038020	ENSMUSG00000038020	-0.684832	0.000121564
Gm11703	ENSMUSG00000083394	ENSMUSG00000083394	-0.685084	1.34548e-06
Phlpp1	ENSMUSG00000044340	ENSMUSG00000044340	-0.685444	0.0121786
Ripply3	ENSMUSG00000022941	ENSMUSG00000022941	-0.685759	0.000644711
Ganab	ENSMUSG00000071650	ENSMUSG00000071650	-0.686817	9.18052e-10
Txnl4a	ENSMUSG00000057130	ENSMUSG00000057130	-0.686996	8.80724e-06
Hnrnpul1	ENSMUSG00000040725	ENSMUSG00000040725	-0.687325	0.0108191
Prr36	ENSMUSG00000064125	ENSMUSG00000064125	-0.687415	2.263e-11
Acer1	ENSMUSG00000045019	ENSMUSG00000045019	-0.687518	4.12326e-12
Aldh3b3	ENSMUSG00000037263	ENSMUSG00000037263	-0.687572	3.06734e-05
Macf1	ENSMUSG00000028649	ENSMUSG00000028649	-0.687733	5.97084e-13
Gm38947	ENSMUSG00000110365	ENSMUSG00000110365	-0.687864	1.68094e-08
Arfrp1	ENSMUSG00000038671	ENSMUSG00000038671	-0.687959	0.000650724
Meox1	ENSMUSG00000001493	ENSMUSG00000001493	-0.688107	0.00010979
Evpl	ENSMUSG00000034282	ENSMUSG00000034282	-0.688761	4.64115e-08
Sell	ENSMUSG00000026581	ENSMUSG00000026581	-0.688771	0.0147882
5830462O15Rik	ENSMUSG00000110972	ENSMUSG00000110972	-0.689363	0.00357658
Ndufb11b	ENSMUSG00000061633	ENSMUSG00000061633	-0.689578	3.52335e-10
Tcea3	ENSMUSG00000001604	ENSMUSG00000001604	-0.690125	0.0220378
Npr2	ENSMUSG00000028469	ENSMUSG00000028469	-0.690127	9.83002e-10
BC051142	ENSMUSG00000057246	ENSMUSG00000057246	-0.690384	8.38317e-09
Zfp639	ENSMUSG00000027667	ENSMUSG00000027667	-0.690441	1.28052e-08
Gm12266	ENSMUSG00000082148	ENSMUSG00000082148	-0.691237	0.0017568
Gm45809	ENSMUSG00000109708	ENSMUSG00000109708	-0.692125	4.32035e-10
Gm11942	ENSMUSG00000094344	ENSMUSG00000094344	-0.692587	0.0277432
Tat	ENSMUSG00000001670	ENSMUSG00000001670	-0.692697	0.00039054
Fam110d	ENSMUSG00000050105	ENSMUSG00000050105	-0.693078	0.0184859
Iffo2	ENSMUSG00000041025	ENSMUSG00000041025	-0.693544	7.34713e-06
Rnd1	ENSMUSG00000054855	ENSMUSG00000054855	-0.694231	3.53187e-05
Mtfmt	ENSMUSG00000059183	ENSMUSG00000059183	-0.694316	4.34754e-09
Bcl2l15	ENSMUSG00000044165	ENSMUSG00000044165	-0.695179	6.54699e-18
Snrpd2	ENSMUSG00000040824	ENSMUSG00000040824	-0.695345	0.000268611
E430024I08Rik	ENSMUSG00000112964	ENSMUSG00000112964	-0.697471	0.0153883
Insr	ENSMUSG00000005534	ENSMUSG00000005534	-0.6977	0.000124309
Traf2	ENSMUSG00000026942	ENSMUSG00000026942	-0.697764	1.23581e-09
Stx6	ENSMUSG00000026470	ENSMUSG00000026470	-0.697822	0.00215481
E230020D15Rik	ENSMUSG00000108912	ENSMUSG00000108912	-0.697832	5.23002e-23
Nefh	ENSMUSG00000020396	ENSMUSG00000020396	-0.697902	3.33222e-10
Polr1b	ENSMUSG00000027395	ENSMUSG00000027395	-0.698412	9.12732e-06
7SK ENSMUSG00002076957	ENSMUSG00002076957	ENSMUSG00002076957	-0.69869	2.49194e-05
Gm42501	ENSMUSG00000105609	ENSMUSG00000105609	-0.700291	4.08934e-06
Gm36266	ENSMUSG00000106617	ENSMUSG00000106617	-0.700308	2.88972e-08
Col6a2	ENSMUSG00000020241	ENSMUSG00000020241	-0.700401	3.96596e-11
Mthfsl	ENSMUSG00000079427	ENSMUSG00000079427	-0.700861	1.18602e-07
Slc6a18	ENSMUSG00000021612	ENSMUSG00000021612	-0.701222	1.10433e-10
Zfp266	ENSMUSG00000060510	ENSMUSG00000060510	-0.701254	2.71624e-05
Zc3h3	ENSMUSG00000075600	ENSMUSG00000075600	-0.701284	3.9663e-06
Gem	ENSMUSG00000028214	ENSMUSG00000028214	-0.701517	6.22629e-17
Gm45191	ENSMUSG00000108752	ENSMUSG00000108752	-0.701584	5.18344e-10
Klhdc1	ENSMUSG00000051890	ENSMUSG00000051890	-0.701851	2.60258e-16
Cbfa2t2	ENSMUSG00000038533	ENSMUSG00000038533	-0.702749	2.13515e-06
Wdr62	ENSMUSG00000037020	ENSMUSG00000037020	-0.703001	4.94858e-08
Gm8878	ENSMUSG00000092460	ENSMUSG00000092460	-0.703412	4.57597e-09
Gm35933	ENSMUSG00000116339	ENSMUSG00000116339	-0.703442	0.00529627
Gm43288	ENSMUSG00000106220	ENSMUSG00000106220	-0.704023	0.00428111
Lnx2	ENSMUSG00000016520	ENSMUSG00000016520	-0.704133	6.58303e-08
Brf1	ENSMUSG00000011158	ENSMUSG00000011158	-0.704139	1.41346e-10
Zfp526	ENSMUSG00000046541	ENSMUSG00000046541	-0.704165	3.61936e-08
Prkaca	ENSMUSG00000005469	ENSMUSG00000005469	-0.704341	6.76449e-11
Ptprs	ENSMUSG00000013236	ENSMUSG00000013236	-0.704661	2.77236e-10
Aplp2	ENSMUSG00000031996	ENSMUSG00000031996	-0.70531	2.81098e-19
Matn3	ENSMUSG00000020583	ENSMUSG00000020583	-0.705434	0.00818445
Platr7	ENSMUSG00000097076	ENSMUSG00000097076	-0.706625	0.0497104
Gm47862	ENSMUSG00000111943	ENSMUSG00000111943	-0.706723	0.000335515
Sinhcaf	ENSMUSG00000039985	ENSMUSG00000039985	-0.706943	9.27051e-06
Wbp2	ENSMUSG00000034341	ENSMUSG00000034341	-0.70725	0.0103344
Sult2b1	ENSMUSG00000003271	ENSMUSG00000003271	-0.707262	2.04301e-13
Nos2	ENSMUSG00000020826	ENSMUSG00000020826	-0.707274	2.35647e-10
ENSMUSG00000120848	ENSMUSG00000120848	ENSMUSG00000120848	-0.707373	3.11868e-05
Tmem143	ENSMUSG00000002781	ENSMUSG00000002781	-0.707382	5.50622e-07
Zfp444	ENSMUSG00000044876	ENSMUSG00000044876	-0.7075	2.67573e-05
Tmem120b	ENSMUSG00000054434	ENSMUSG00000054434	-0.707506	1.56283e-10
Sh3d21	ENSMUSG00000073758	ENSMUSG00000073758	-0.708204	5.8945e-07
Cftr	ENSMUSG00000041301	ENSMUSG00000041301	-0.70844	4.54469e-05
Gm21992	ENSMUSG00000096370	ENSMUSG00000096370	-0.708779	2.53742e-07
Alb	ENSMUSG00000029368	ENSMUSG00000029368	-0.709019	0.012639
Gm25416	ENSMUSG00000077409	ENSMUSG00000077409	-0.709254	2.13986e-11
Kremen1	ENSMUSG00000020393	ENSMUSG00000020393	-0.709942	1.06236e-11
Rrp8	ENSMUSG00000030888	ENSMUSG00000030888	-0.710206	2.45376e-11
Setd3	ENSMUSG00000056770	ENSMUSG00000056770	-0.710309	0.000130143
Ggh	ENSMUSG00000073987	ENSMUSG00000073987	-0.710331	1.44236e-09
Gm47115	ENSMUSG00000111141	ENSMUSG00000111141	-0.711505	1.1811e-05
Gm15286	ENSMUSG00000086649	ENSMUSG00000086649	-0.711722	1.41114e-09
Syn2	ENSMUSG00000009394	ENSMUSG00000009394	-0.711865	0.00113235
Hltf	ENSMUSG00000002428	ENSMUSG00000002428	-0.71204	9.26444e-12
Etl4	ENSMUSG00000036617	ENSMUSG00000036617	-0.712058	1.63681e-08
Klrg2	ENSMUSG00000071537	ENSMUSG00000071537	-0.712097	1.25885e-25
Mrpl22	ENSMUSG00000020514	ENSMUSG00000020514	-0.712304	0.00979802
Gm11827	ENSMUSG00000086765	ENSMUSG00000086765	-0.71252	0.0222398
Gemin7	ENSMUSG00000044709	ENSMUSG00000044709	-0.713413	0.00372578
6330403L08Rik	ENSMUSG00000075585	ENSMUSG00000075585	-0.713748	2.0148e-09
Vpreb3	ENSMUSG00000000903	ENSMUSG00000000903	-0.714437	4.51634e-09
Efnb2	ENSMUSG00000001300	ENSMUSG00000001300	-0.71446	0.00408091
Vps37a	ENSMUSG00000031600	ENSMUSG00000031600	-0.714821	2.2994e-11
Aptx	ENSMUSG00000028411	ENSMUSG00000028411	-0.715004	2.24785e-18
Cbs	ENSMUSG00000024039	ENSMUSG00000024039	-0.715009	4.79573e-12
Gm45148	ENSMUSG00000109165	ENSMUSG00000109165	-0.715064	0.0333108
Lif	ENSMUSG00000034394	ENSMUSG00000034394	-0.715309	4.18336e-07
Ren1	ENSMUSG00000070645	ENSMUSG00000070645	-0.715358	0.000910065
Phf11b	ENSMUSG00000091649	ENSMUSG00000091649	-0.715624	3.03782e-05
C6	ENSMUSG00000022181	ENSMUSG00000022181	-0.715795	0.000841844
Cul3	ENSMUSG00000004364	ENSMUSG00000004364	-0.715928	8.96777e-09
Stard10	ENSMUSG00000030688	ENSMUSG00000030688	-0.716548	2.36876e-05
Grik4	ENSMUSG00000032017	ENSMUSG00000032017	-0.716761	0.0333501
Ago1	ENSMUSG00000041530	ENSMUSG00000041530	-0.716904	6.57288e-15
Git1	ENSMUSG00000011877	ENSMUSG00000011877	-0.717258	0.00398721
Tgfb1i1	ENSMUSG00000030782	ENSMUSG00000030782	-0.717343	2.52757e-10
7SK ENSMUSG00002075278	ENSMUSG00002075278	ENSMUSG00002075278	-0.717463	3.0303e-08
Hoxd10	ENSMUSG00000050368	ENSMUSG00000050368	-0.718372	0.00322365
Gm24905	ENSMUSG00000088754	ENSMUSG00000088754	-0.718468	0.0190422
Cyp2d32-ps	ENSMUSG00000116265	ENSMUSG00000116265	-0.718755	4.42687e-11
Pcid2	ENSMUSG00000038542	ENSMUSG00000038542	-0.718819	4.85095e-16
Rnf4	ENSMUSG00000029110	ENSMUSG00000029110	-0.719137	3.69774e-10
Cant1	ENSMUSG00000025575	ENSMUSG00000025575	-0.719153	1.19648e-15
Olfr743	ENSMUSG00000094285	ENSMUSG00000094285	-0.719412	5.74866e-11
ENSMUSG00000121226	ENSMUSG00000121226	ENSMUSG00000121226	-0.71949	9.14837e-06
Marchf9	ENSMUSG00000040502	ENSMUSG00000040502	-0.719862	0.0170219
Adgra1	ENSMUSG00000025475	ENSMUSG00000025475	-0.720475	0.00752864
Gm47232	ENSMUSG00000111656	ENSMUSG00000111656	-0.720701	2.38203e-12
Slc37a4	ENSMUSG00000032114	ENSMUSG00000032114	-0.720848	9.79446e-14
2310014F06Rik	ENSMUSG00000085945	ENSMUSG00000085945	-0.720994	0.00725632
Gm15667	ENSMUSG00000115370	ENSMUSG00000115370	-0.721174	1.09377e-08
Gm7554	ENSMUSG00000106936	ENSMUSG00000106936	-0.721208	1.19955e-05
Ptpn3	ENSMUSG00000038764	ENSMUSG00000038764	-0.721968	1.47179e-05
Ammecr1l	ENSMUSG00000041915	ENSMUSG00000041915	-0.721987	2.35861e-20
Crtc3	ENSMUSG00000030527	ENSMUSG00000030527	-0.721992	3.46204e-15
Robo3	ENSMUSG00000032128	ENSMUSG00000032128	-0.721994	0.00201736
Sppl3	ENSMUSG00000029550	ENSMUSG00000029550	-0.722071	0.0195254
Eml1	ENSMUSG00000058070	ENSMUSG00000058070	-0.722681	0.00657448
Gm22642	ENSMUSG00000093093	ENSMUSG00000093093	-0.722747	6.9271e-06
Gm17835	ENSMUSG00000105281	ENSMUSG00000105281	-0.722869	1.94166e-08
Gm16124	ENSMUSG00000086914	ENSMUSG00000086914	-0.723084	0.0343751
Gm35299	ENSMUSG00000103718	ENSMUSG00000103718	-0.72311	0.00524039
Mir6995	ENSMUSG00000098786	ENSMUSG00000098786	-0.723845	0.00164204
Lmbr1l	ENSMUSG00000022999	ENSMUSG00000022999	-0.724214	9.35981e-12
Usp11	ENSMUSG00000031066	ENSMUSG00000031066	-0.724324	3.12792e-05
Gm2573	ENSMUSG00000115017	ENSMUSG00000115017	-0.724784	0.00181291
Rpl30	ENSMUSG00000058600	ENSMUSG00000058600	-0.725004	4.90006e-09
Mxd3	ENSMUSG00000021485	ENSMUSG00000021485	-0.725295	9.76671e-07
Rsph1	ENSMUSG00000024033	ENSMUSG00000024033	-0.725319	2.20618e-08
Gm12043	ENSMUSG00000087253	ENSMUSG00000087253	-0.725765	4.84244e-08
ENSMUSG00000120154	ENSMUSG00000120154	ENSMUSG00000120154	-0.72607	0.00106407
Gm29483	ENSMUSG00000100546	ENSMUSG00000100546	-0.72647	0.00115884
Opa1	ENSMUSG00000038084	ENSMUSG00000038084	-0.726657	0.00114469
Nbea	ENSMUSG00000027799	ENSMUSG00000027799	-0.726859	2.50688e-06
Epc1	ENSMUSG00000024240	ENSMUSG00000024240	-0.726987	1.57885e-23
C5ar2	ENSMUSG00000074361	ENSMUSG00000074361	-0.727274	2.62141e-08
Vars2	ENSMUSG00000038838	ENSMUSG00000038838	-0.727278	3.59015e-08
AI854703	ENSMUSG00000053297	ENSMUSG00000053297	-0.72806	0.00760532
Tbc1d17	ENSMUSG00000038520	ENSMUSG00000038520	-0.728481	1.20953e-12
Dcps	ENSMUSG00000032040	ENSMUSG00000032040	-0.728553	0.00632074
Lrrc73	ENSMUSG00000071073	ENSMUSG00000071073	-0.728603	2.4901e-10
Anks6	ENSMUSG00000066191	ENSMUSG00000066191	-0.728847	8.59641e-07
Brsk1	ENSMUSG00000035390	ENSMUSG00000035390	-0.72894	1.09704e-05
Rpap1	ENSMUSG00000034032	ENSMUSG00000034032	-0.728989	2.04365e-25
Acbd6	ENSMUSG00000033701	ENSMUSG00000033701	-0.729436	1.08042e-08
Agbl3	ENSMUSG00000038836	ENSMUSG00000038836	-0.729823	1.40754e-05
Nav1	ENSMUSG00000009418	ENSMUSG00000009418	-0.729962	9.93572e-13
Capzb	ENSMUSG00000028745	ENSMUSG00000028745	-0.730093	8.03295e-06
Deup1	ENSMUSG00000039977	ENSMUSG00000039977	-0.730212	0.00295153
Sec14l4	ENSMUSG00000019368	ENSMUSG00000019368	-0.730365	0.000125153
Atp6v1f	ENSMUSG00000004285	ENSMUSG00000004285	-0.730492	1.00209e-08
Chrd	ENSMUSG00000006958	ENSMUSG00000006958	-0.731323	1.82417e-12
Vps51	ENSMUSG00000024797	ENSMUSG00000024797	-0.731399	2.61244e-15
Ccdc87	ENSMUSG00000067872	ENSMUSG00000067872	-0.73155	1.92119e-07
Gm12207	ENSMUSG00000086920	ENSMUSG00000086920	-0.731806	7.40696e-05
Sdhaf2	ENSMUSG00000024668	ENSMUSG00000024668	-0.731845	1.01559e-10
Gm43009	ENSMUSG00000105586	ENSMUSG00000105586	-0.731939	1.14281e-06
Atp1b2	ENSMUSG00000041329	ENSMUSG00000041329	-0.732057	0.00647807
Gm960	ENSMUSG00000071691	ENSMUSG00000071691	-0.732795	0.000739704
A2ml1	ENSMUSG00000047228	ENSMUSG00000047228	-0.732833	0.000878589
Slc26a11	ENSMUSG00000039908	ENSMUSG00000039908	-0.732899	1.88067e-09
Slc17a7	ENSMUSG00000070570	ENSMUSG00000070570	-0.733708	3.39485e-07
1700123M08Rik	ENSMUSG00000085614	ENSMUSG00000085614	-0.733731	0.00238285
Gm44878	ENSMUSG00000108477	ENSMUSG00000108477	-0.733941	0.00642214
Runx2os1	ENSMUSG00000073394	ENSMUSG00000073394	-0.733989	7.2656e-06
Vwa5b1	ENSMUSG00000028753	ENSMUSG00000028753	-0.734382	1.88603e-12
Adam19	ENSMUSG00000011256	ENSMUSG00000011256	-0.734457	0.00142677
Oxld1	ENSMUSG00000039670	ENSMUSG00000039670	-0.734553	5.57758e-07
Baiap2l2	ENSMUSG00000018126	ENSMUSG00000018126	-0.734639	1.20981e-06
Igfbp2	ENSMUSG00000039323	ENSMUSG00000039323	-0.734848	0.0199124
Nucb1	ENSMUSG00000030824	ENSMUSG00000030824	-0.734862	1.69649e-09
Sfxn2	ENSMUSG00000025036	ENSMUSG00000025036	-0.734912	0.0127234
Slc25a25	ENSMUSG00000026819	ENSMUSG00000026819	-0.735025	8.21839e-14
Atp2b2	ENSMUSG00000030302	ENSMUSG00000030302	-0.735069	3.80778e-09
Hsf1	ENSMUSG00000022556	ENSMUSG00000022556	-0.735288	8.44981e-05
Nyap1	ENSMUSG00000045348	ENSMUSG00000045348	-0.735913	0.00036076
Mtmr7	ENSMUSG00000039431	ENSMUSG00000039431	-0.736037	0.000686263
Purb	ENSMUSG00000094483	ENSMUSG00000094483	-0.737115	0.00126277
Cyb561d1	ENSMUSG00000048796	ENSMUSG00000048796	-0.737899	3.23015e-09
Mgrn1	ENSMUSG00000022517	ENSMUSG00000022517	-0.739081	0.00131371
Gm41043	ENSMUSG00000114652	ENSMUSG00000114652	-0.739084	2.32084e-24
Rgs16	ENSMUSG00000026475	ENSMUSG00000026475	-0.739149	1.77032e-05
Cntd1	ENSMUSG00000078653	ENSMUSG00000078653	-0.739792	0.0306121
Mon1a	ENSMUSG00000032583	ENSMUSG00000032583	-0.739955	2.8117e-15
Gm44660	ENSMUSG00000108942	ENSMUSG00000108942	-0.740302	5.34456e-08
Polg2	ENSMUSG00000020718	ENSMUSG00000020718	-0.740664	1.22393e-08
Slc22a19	ENSMUSG00000024757	ENSMUSG00000024757	-0.741372	3.5776e-05
Dpysl5	ENSMUSG00000029168	ENSMUSG00000029168	-0.741408	5.30938e-13
Cdc45	ENSMUSG00000000028	ENSMUSG00000000028	-0.741443	1.39015e-05
Gm20553	ENSMUSG00000107413	ENSMUSG00000107413	-0.741483	0.0247395
Zbtb24	ENSMUSG00000019826	ENSMUSG00000019826	-0.741785	0.0174087
Tmem255b	ENSMUSG00000038457	ENSMUSG00000038457	-0.74219	4.12332e-07
Ehd4	ENSMUSG00000027293	ENSMUSG00000027293	-0.743235	2.1171e-12
Gm37233	ENSMUSG00000102336	ENSMUSG00000102336	-0.74365	4.28948e-09
Qars	ENSMUSG00000032604	ENSMUSG00000032604	-0.744014	4.41523e-16
Iqca1l	ENSMUSG00000038199	ENSMUSG00000038199	-0.744257	0.015506
Psmc3	ENSMUSG00000002102	ENSMUSG00000002102	-0.744673	0.00469444
Naa25	ENSMUSG00000042719	ENSMUSG00000042719	-0.745064	1.08021e-15
Aplf	ENSMUSG00000030051	ENSMUSG00000030051	-0.745186	6.83136e-08
Gnpda1	ENSMUSG00000052102	ENSMUSG00000052102	-0.745561	4.41815e-12
Rpl23a	ENSMUSG00000058546	ENSMUSG00000058546	-0.745599	2.65608e-07
Begain	ENSMUSG00000040867	ENSMUSG00000040867	-0.74586	0.00202093
Mob1a	ENSMUSG00000043131	ENSMUSG00000043131	-0.745879	1.62054e-06
Gm47461	ENSMUSG00000112540	ENSMUSG00000112540	-0.745957	1.24358e-15
Gm49209	ENSMUSG00000115688	ENSMUSG00000115688	-0.746008	5.30393e-14
4930432E11Rik	ENSMUSG00000046958	ENSMUSG00000046958	-0.746153	4.03456e-09
Plcb3	ENSMUSG00000024960	ENSMUSG00000024960	-0.746244	7.39324e-12
Fus	ENSMUSG00000030795	ENSMUSG00000030795	-0.746567	4.632e-12
Pcsk4	ENSMUSG00000020131	ENSMUSG00000020131	-0.746829	1.60337e-18
Mlf2	ENSMUSG00000030120	ENSMUSG00000030120	-0.747087	2.35234e-09
Emc1	ENSMUSG00000078517	ENSMUSG00000078517	-0.747651	1.5049e-12
ENSMUSG00000121072	ENSMUSG00000121072	ENSMUSG00000121072	-0.747695	5.46471e-10
Emc3	ENSMUSG00000030286	ENSMUSG00000030286	-0.747833	2.23961e-12
Casp2	ENSMUSG00000029863	ENSMUSG00000029863	-0.748263	1.50428e-07
Gm22301	ENSMUSG00000064590	ENSMUSG00000064590	-0.74866	6.62208e-09
Fem1a	ENSMUSG00000043683	ENSMUSG00000043683	-0.748744	2.07057e-14
Olfr581-ps1	ENSMUSG00000109845	ENSMUSG00000109845	-0.748991	1.57074e-09
Eif3m	ENSMUSG00000027170	ENSMUSG00000027170	-0.749288	0.00179559
Acsf3	ENSMUSG00000015016	ENSMUSG00000015016	-0.750081	2.52877e-06
Atp5l2-ps	ENSMUSG00000084168	ENSMUSG00000084168	-0.750637	0.013691
Gm43609	ENSMUSG00000106087	ENSMUSG00000106087	-0.750758	0.00930814
Maz	ENSMUSG00000030678	ENSMUSG00000030678	-0.750887	4.09491e-09
Lcn6	ENSMUSG00000045684	ENSMUSG00000045684	-0.751468	0.00123941
Gm8435	ENSMUSG00000112231	ENSMUSG00000112231	-0.752298	0.0175397
Pcnx	ENSMUSG00000021140	ENSMUSG00000021140	-0.752947	1.23151e-16
Nsd3	ENSMUSG00000054823	ENSMUSG00000054823	-0.753003	2.13961e-11
Gm49016	ENSMUSG00000115090	ENSMUSG00000115090	-0.753412	2.48649e-07
Amh	ENSMUSG00000035262	ENSMUSG00000035262	-0.753414	1.06579e-15
Gm35082	ENSMUSG00000108866	ENSMUSG00000108866	-0.753766	1.5016e-05
Fasn	ENSMUSG00000025153	ENSMUSG00000025153	-0.753847	1.28935e-13
Sh2d5	ENSMUSG00000045349	ENSMUSG00000045349	-0.754539	0.00714434
Ubn1	ENSMUSG00000039473	ENSMUSG00000039473	-0.754867	7.53922e-09
Cdk10	ENSMUSG00000033862	ENSMUSG00000033862	-0.75491	1.37914e-16
Gkap1	ENSMUSG00000021552	ENSMUSG00000021552	-0.755249	2.15193e-14
Bcan	ENSMUSG00000004892	ENSMUSG00000004892	-0.755317	0.0107495
Pdp1	ENSMUSG00000049225	ENSMUSG00000049225	-0.755326	6.79312e-17
C130060C02Rik	ENSMUSG00000097557	ENSMUSG00000097557	-0.755413	0.00141435
Aldh2	ENSMUSG00000029455	ENSMUSG00000029455	-0.755448	0.00567687
Gm22210	ENSMUSG00000088726	ENSMUSG00000088726	-0.755802	0.0400401
Phf13	ENSMUSG00000047777	ENSMUSG00000047777	-0.75582	0.00941342
Hba-a1	ENSMUSG00000069919	ENSMUSG00000069919	-0.756425	4.85138e-09
Gm47255	ENSMUSG00000110966	ENSMUSG00000110966	-0.756454	0.0245979
Map2k7	ENSMUSG00000002948	ENSMUSG00000002948	-0.756494	3.12224e-08
Gm44992	ENSMUSG00000109083	ENSMUSG00000109083	-0.75751	2.78517e-07
Gm45336	ENSMUSG00000110290	ENSMUSG00000110290	-0.758217	5.26069e-08
ENSMUSG00000120840	ENSMUSG00000120840	ENSMUSG00000120840	-0.758746	2.08902e-10
Slc1a3	ENSMUSG00000005360	ENSMUSG00000005360	-0.759379	7.73388e-06
Dnal4	ENSMUSG00000022420	ENSMUSG00000022420	-0.75994	0.00391237
Utf1	ENSMUSG00000047751	ENSMUSG00000047751	-0.759969	0.0011533
Pnrc1	ENSMUSG00000040128	ENSMUSG00000040128	-0.760003	1.41397e-13
Tedc2	ENSMUSG00000024118	ENSMUSG00000024118	-0.7601	1.16342e-09
Rhno1	ENSMUSG00000048668	ENSMUSG00000048668	-0.760129	0.00533596
Samd4b	ENSMUSG00000109336	ENSMUSG00000109336	-0.760161	0.00202681
Fxyd5	ENSMUSG00000009687	ENSMUSG00000009687	-0.760233	4.19733e-08
Mcc	ENSMUSG00000071856	ENSMUSG00000071856	-0.76024	0.0338736
Pcdha11	ENSMUSG00000102206	ENSMUSG00000102206	-0.760525	0.0193697
7SK ENSMUSG00002076269	ENSMUSG00002076269	ENSMUSG00002076269	-0.760545	0.00076045
Itih2	ENSMUSG00000037254	ENSMUSG00000037254	-0.760644	0.0345531
Dnah8	ENSMUSG00000033826	ENSMUSG00000033826	-0.760673	3.00713e-05
Oxt	ENSMUSG00000027301	ENSMUSG00000027301	-0.761009	6.8452e-08
Tmprss2	ENSMUSG00000000385	ENSMUSG00000000385	-0.761823	3.7434e-06
Naa35	ENSMUSG00000021555	ENSMUSG00000021555	-0.761926	5.19145e-16
Ccdc70	ENSMUSG00000017049	ENSMUSG00000017049	-0.76194	4.10711e-14
Gm21451	ENSMUSG00000094526	ENSMUSG00000094526	-0.761968	5.82566e-13
Gm47186	ENSMUSG00000111849	ENSMUSG00000111849	-0.762686	2.36524e-08
Gm42654	ENSMUSG00000107141	ENSMUSG00000107141	-0.762689	2.18824e-05
Ccdc65	ENSMUSG00000003354	ENSMUSG00000003354	-0.762926	0.0056034
Acin1	ENSMUSG00000022185	ENSMUSG00000022185	-0.763056	2.41423e-30
Psmd3	ENSMUSG00000017221	ENSMUSG00000017221	-0.763124	5.96752e-14
Snhg17	ENSMUSG00000085385	ENSMUSG00000085385	-0.76327	0.00140403
Atg9b	ENSMUSG00000038295	ENSMUSG00000038295	-0.763704	7.3998e-13
Dnah10	ENSMUSG00000038011	ENSMUSG00000038011	-0.76382	9.10536e-21
Klf8	ENSMUSG00000041649	ENSMUSG00000041649	-0.764538	1.81104e-07
Spsb4	ENSMUSG00000046997	ENSMUSG00000046997	-0.764744	0.000986908
Lbx2	ENSMUSG00000034968	ENSMUSG00000034968	-0.765594	0.000167155
ENSMUSG00000121080	ENSMUSG00000121080	ENSMUSG00000121080	-0.765733	0.0110837
Il24	ENSMUSG00000026420	ENSMUSG00000026420	-0.7659	2.91188e-07
Gm49499	ENSMUSG00000116395	ENSMUSG00000116395	-0.766283	0.010472
Gm42700	ENSMUSG00000105148	ENSMUSG00000105148	-0.766383	3.60642e-10
Thap12	ENSMUSG00000030753	ENSMUSG00000030753	-0.766561	8.3067e-05
Scpep1	ENSMUSG00000000278	ENSMUSG00000000278	-0.767722	1.07443e-05
Mgp	ENSMUSG00000030218	ENSMUSG00000030218	-0.767998	0.00104945
Zfp759	ENSMUSG00000057396	ENSMUSG00000057396	-0.76844	0.0309252
Epb41l4b	ENSMUSG00000028434	ENSMUSG00000028434	-0.768625	1.12101e-10
Trpv6	ENSMUSG00000029868	ENSMUSG00000029868	-0.76984	0.0197708
Cyb561a3	ENSMUSG00000034445	ENSMUSG00000034445	-0.770123	0.00697052
8030443G20Rik	ENSMUSG00000086483	ENSMUSG00000086483	-0.770366	0.0309851
Tmem59	ENSMUSG00000028618	ENSMUSG00000028618	-0.770381	3.43895e-15
Platr31	ENSMUSG00000097525	ENSMUSG00000097525	-0.770472	2.43455e-07
Gm9856	ENSMUSG00000110945	ENSMUSG00000110945	-0.771164	1.04229e-19
Ccnd2	ENSMUSG00000000184	ENSMUSG00000000184	-0.771244	9.88737e-11
Rgs10	ENSMUSG00000030844	ENSMUSG00000030844	-0.771369	7.56908e-11
Gm50131	ENSMUSG00000118305	ENSMUSG00000118305	-0.771894	8.43737e-14
St3gal5	ENSMUSG00000056091	ENSMUSG00000056091	-0.772559	0.0160675
Lrpprc	ENSMUSG00000024120	ENSMUSG00000024120	-0.772876	3.75492e-19
Vcl	ENSMUSG00000021823	ENSMUSG00000021823	-0.773397	1.49977e-15
Gm5103	ENSMUSG00000102544	ENSMUSG00000102544	-0.773459	0.00639086
Sdha	ENSMUSG00000021577	ENSMUSG00000021577	-0.774165	5.1186e-10
Gm15880	ENSMUSG00000084821	ENSMUSG00000084821	-0.774251	8.84178e-10
Aadacl2fm3	ENSMUSG00000095522	ENSMUSG00000095522	-0.774512	2.12977e-07
Otc	ENSMUSG00000031173	ENSMUSG00000031173	-0.774647	0.00149302
Gm47806	ENSMUSG00000113104	ENSMUSG00000113104	-0.774748	0.0397286
Iqcf4	ENSMUSG00000041009	ENSMUSG00000041009	-0.774807	0.000436671
Olfr331	ENSMUSG00000058807	ENSMUSG00000058807	-0.775166	1.46946e-05
Sipa1	ENSMUSG00000056917	ENSMUSG00000056917	-0.775272	6.31733e-13
9430015G10Rik	ENSMUSG00000059939	ENSMUSG00000059939	-0.775334	2.62274e-08
Cdca3	ENSMUSG00000023505	ENSMUSG00000023505	-0.775788	4.06847e-11
Gm40655	ENSMUSG00000114091	ENSMUSG00000114091	-0.775838	0.000327657
Nup188	ENSMUSG00000052533	ENSMUSG00000052533	-0.776463	1.91342e-08
Rnps1	ENSMUSG00000034681	ENSMUSG00000034681	-0.777067	7.7299e-08
Rnf208	ENSMUSG00000044628	ENSMUSG00000044628	-0.778055	0.018257
Mt4	ENSMUSG00000031757	ENSMUSG00000031757	-0.778118	3.06579e-15
Hmcn1	ENSMUSG00000066842	ENSMUSG00000066842	-0.778118	8.17641e-22
Gm14880	ENSMUSG00000080841	ENSMUSG00000080841	-0.778143	0.00158661
Crnkl1	ENSMUSG00000001767	ENSMUSG00000001767	-0.77931	0.00441914
Dock4	ENSMUSG00000035954	ENSMUSG00000035954	-0.779383	3.05604e-29
Stx5a	ENSMUSG00000010110	ENSMUSG00000010110	-0.779507	9.9554e-08
Scube1	ENSMUSG00000016763	ENSMUSG00000016763	-0.780479	5.06259e-15
Abcd3	ENSMUSG00000028127	ENSMUSG00000028127	-0.780532	0.00740923
Rprd1a	ENSMUSG00000040446	ENSMUSG00000040446	-0.780938	2.8214e-11
Daam1	ENSMUSG00000034574	ENSMUSG00000034574	-0.780995	4.24737e-14
Gm48369	ENSMUSG00000113349	ENSMUSG00000113349	-0.781027	1.05342e-12
Gm38227	ENSMUSG00000103940	ENSMUSG00000103940	-0.781083	8.13922e-10
Mid2	ENSMUSG00000000266	ENSMUSG00000000266	-0.781673	0.000952137
Dnajc7	ENSMUSG00000014195	ENSMUSG00000014195	-0.782045	6.14465e-12
Gal3st2	ENSMUSG00000094651	ENSMUSG00000094651	-0.782407	1.78911e-11
Gm2446	ENSMUSG00000112690	ENSMUSG00000112690	-0.782408	0.00886705
Gm43904	ENSMUSG00000107849	ENSMUSG00000107849	-0.782519	0.0110155
Hdac8	ENSMUSG00000067567	ENSMUSG00000067567	-0.783082	0.0179053
Eif4a1	ENSMUSG00000059796	ENSMUSG00000059796	-0.783499	2.26609e-08
Cep83os	ENSMUSG00000097164	ENSMUSG00000097164	-0.784034	0.00838402
Crls1	ENSMUSG00000027357	ENSMUSG00000027357	-0.784454	0.00384044
Stau1	ENSMUSG00000039536	ENSMUSG00000039536	-0.784694	0.000110268
Gm24379	ENSMUSG00000084644	ENSMUSG00000084644	-0.785287	0.00391709
Lamc3	ENSMUSG00000026840	ENSMUSG00000026840	-0.785723	4.96323e-12
Klc3	ENSMUSG00000040714	ENSMUSG00000040714	-0.785968	9.29432e-10
Gm43241	ENSMUSG00000105151	ENSMUSG00000105151	-0.786804	9.18533e-10
Gm18095	ENSMUSG00000115856	ENSMUSG00000115856	-0.787162	3.30637e-10
Map7d1	ENSMUSG00000028849	ENSMUSG00000028849	-0.787764	5.14361e-14
Cwc25	ENSMUSG00000018541	ENSMUSG00000018541	-0.78788	4.18554e-05
Ankrd16	ENSMUSG00000047909	ENSMUSG00000047909	-0.788088	6.08737e-13
Fat2	ENSMUSG00000055333	ENSMUSG00000055333	-0.788125	2.33496e-14
Gm41396	ENSMUSG00000116223	ENSMUSG00000116223	-0.788155	7.09571e-11
Gm50022	ENSMUSG00000117379	ENSMUSG00000117379	-0.788634	0.0289535
Gm27174	ENSMUSG00000098784	ENSMUSG00000098784	-0.789543	1.80949e-10
Gm19410	ENSMUSG00000109372	ENSMUSG00000109372	-0.790176	0.00118464
Caskin1	ENSMUSG00000033597	ENSMUSG00000033597	-0.79024	1.08723e-10
Gm11437	ENSMUSG00000051452	ENSMUSG00000051452	-0.790466	5.71491e-14
Lsm3	ENSMUSG00000034192	ENSMUSG00000034192	-0.791239	4.79573e-11
ENSMUSG00000120233	ENSMUSG00000120233	ENSMUSG00000120233	-0.791383	0.0419369
9330175M20Rik	ENSMUSG00000101799	ENSMUSG00000101799	-0.791706	0.0262658
Aox2	ENSMUSG00000079554	ENSMUSG00000079554	-0.791823	6.10603e-11
Acss2	ENSMUSG00000027605	ENSMUSG00000027605	-0.791877	6.71651e-23
Fgf11	ENSMUSG00000042826	ENSMUSG00000042826	-0.791884	1.37112e-09
Gm16536	ENSMUSG00000089810	ENSMUSG00000089810	-0.792232	4.62215e-09
Crtc1	ENSMUSG00000003575	ENSMUSG00000003575	-0.792651	1.475e-11
Sema6b	ENSMUSG00000001227	ENSMUSG00000001227	-0.792875	1.67895e-11
Gm16246	ENSMUSG00000086372	ENSMUSG00000086372	-0.793317	0.00107174
ENSMUSG00000120012	ENSMUSG00000120012	ENSMUSG00000120012	-0.793415	0.00808035
Mtf1	ENSMUSG00000028890	ENSMUSG00000028890	-0.794397	1.36927e-07
Ppil2	ENSMUSG00000022771	ENSMUSG00000022771	-0.794433	1.50035e-11
Galr2	ENSMUSG00000020793	ENSMUSG00000020793	-0.794447	1.79922e-22
Arid5b	ENSMUSG00000019947	ENSMUSG00000019947	-0.794524	0.000219251
Zcchc7	ENSMUSG00000035649	ENSMUSG00000035649	-0.79481	6.7043e-26
4930519H02Rik	ENSMUSG00000105185	ENSMUSG00000105185	-0.795107	0.0369318
Yipf1	ENSMUSG00000057375	ENSMUSG00000057375	-0.795117	8.97196e-14
Hcar2	ENSMUSG00000045502	ENSMUSG00000045502	-0.795544	3.74704e-10
5S_rRNA ENSMUSG00002075441	ENSMUSG00002075441	ENSMUSG00002075441	-0.795939	0.000550887
Wdr3	ENSMUSG00000033285	ENSMUSG00000033285	-0.79616	0.00112771
Gm37203	ENSMUSG00000103654	ENSMUSG00000103654	-0.796161	0.00202249
Tmem208	ENSMUSG00000014856	ENSMUSG00000014856	-0.796281	7.96449e-06
Gm11774	ENSMUSG00000081686	ENSMUSG00000081686	-0.796513	0.03827
Pomt2	ENSMUSG00000034126	ENSMUSG00000034126	-0.797015	5.09104e-24
Fndc1	ENSMUSG00000071984	ENSMUSG00000071984	-0.797276	0.0121547
Tle1	ENSMUSG00000008305	ENSMUSG00000008305	-0.797522	1.37649e-14
Plcb2	ENSMUSG00000040061	ENSMUSG00000040061	-0.798021	4.51372e-06
Syt4	ENSMUSG00000024261	ENSMUSG00000024261	-0.798163	5.05865e-06
Map7	ENSMUSG00000019996	ENSMUSG00000019996	-0.798385	9.63098e-09
Zfp949	ENSMUSG00000032425	ENSMUSG00000032425	-0.798474	1.23482e-22
Kcnab2	ENSMUSG00000028931	ENSMUSG00000028931	-0.798635	8.21848e-05
Ryr3	ENSMUSG00000057378	ENSMUSG00000057378	-0.798697	1.56336e-12
Rasa2	ENSMUSG00000032413	ENSMUSG00000032413	-0.798702	8.63645e-14
Cfap43	ENSMUSG00000044948	ENSMUSG00000044948	-0.799116	3.19228e-19
Ptma-ps2	ENSMUSG00000084274	ENSMUSG00000084274	-0.799209	0.0277107
Hrct1	ENSMUSG00000071001	ENSMUSG00000071001	-0.799352	8.09855e-07
Tomm5	ENSMUSG00000078713	ENSMUSG00000078713	-0.79957	5.62171e-10
Fbxo32	ENSMUSG00000022358	ENSMUSG00000022358	-0.799806	3.588e-11
Gm13568	ENSMUSG00000085543	ENSMUSG00000085543	-0.799977	2.91137e-06
Cd38	ENSMUSG00000029084	ENSMUSG00000029084	-0.800051	0.00203118
Lrrc17	ENSMUSG00000039883	ENSMUSG00000039883	-0.800087	6.69269e-11
Zan	ENSMUSG00000079173	ENSMUSG00000079173	-0.80073	1.30514e-05
Rbfaos	ENSMUSG00000118061	ENSMUSG00000118061	-0.800991	0.0230875
Dcxr	ENSMUSG00000039450	ENSMUSG00000039450	-0.802012	4.69942e-06
Gm17887	ENSMUSG00000105792	ENSMUSG00000105792	-0.802066	0.0101739
Cenpt	ENSMUSG00000036672	ENSMUSG00000036672	-0.802252	9.79933e-10
Timm29	ENSMUSG00000048429	ENSMUSG00000048429	-0.802508	9.7915e-12
Card14	ENSMUSG00000013483	ENSMUSG00000013483	-0.802551	0.00349358
AI838599	ENSMUSG00000085180	ENSMUSG00000085180	-0.802824	3.43643e-05
Ly6m	ENSMUSG00000063522	ENSMUSG00000063522	-0.802863	0.0354047
Plxnc1	ENSMUSG00000074785	ENSMUSG00000074785	-0.802906	3.5926e-08
Cdc7	ENSMUSG00000029283	ENSMUSG00000029283	-0.803061	0.00318178
D330025C20Rik	ENSMUSG00000102260	ENSMUSG00000102260	-0.803065	4.7507e-09
Trafd1	ENSMUSG00000042726	ENSMUSG00000042726	-0.803113	0.000387419
Rbm4	ENSMUSG00000094936	ENSMUSG00000094936	-0.803131	0.0106572
Zfp28	ENSMUSG00000062861	ENSMUSG00000062861	-0.803315	6.01456e-12
Tbx4	ENSMUSG00000000094	ENSMUSG00000000094	-0.803333	5.16642e-08
Usp8	ENSMUSG00000027363	ENSMUSG00000027363	-0.803373	6.78951e-09
Nmt2	ENSMUSG00000026643	ENSMUSG00000026643	-0.803758	1.62045e-19
Lrrc61	ENSMUSG00000073096	ENSMUSG00000073096	-0.803805	9.28559e-06
Shtn1	ENSMUSG00000041362	ENSMUSG00000041362	-0.8043	8.86528e-07
ENSMUSG00000120726	ENSMUSG00000120726	ENSMUSG00000120726	-0.80498	0.0169313
Tcaf1	ENSMUSG00000036667	ENSMUSG00000036667	-0.80537	1.3778e-11
Tex46	ENSMUSG00000036921	ENSMUSG00000036921	-0.805908	2.6816e-15
Ptpn1	ENSMUSG00000027540	ENSMUSG00000027540	-0.806017	0.000773321
Zfpl1	ENSMUSG00000024792	ENSMUSG00000024792	-0.806419	1.9745e-06
Gm42783	ENSMUSG00000104795	ENSMUSG00000104795	-0.806484	7.67602e-12
Odad1	ENSMUSG00000040189	ENSMUSG00000040189	-0.806761	4.45934e-06
Ddx4	ENSMUSG00000021758	ENSMUSG00000021758	-0.806771	3.1676e-06
Neu2	ENSMUSG00000079434	ENSMUSG00000079434	-0.806777	0.00265418
Gm26953	ENSMUSG00000097986	ENSMUSG00000097986	-0.807684	4.36418e-08
Slc25a47	ENSMUSG00000048856	ENSMUSG00000048856	-0.807794	4.15702e-22
Gm14385	ENSMUSG00000080158	ENSMUSG00000080158	-0.808377	0.0464037
Crebrf	ENSMUSG00000048249	ENSMUSG00000048249	-0.808937	7.93243e-17
Anapc11	ENSMUSG00000025135	ENSMUSG00000025135	-0.809292	2.16059e-12
Trmo	ENSMUSG00000028331	ENSMUSG00000028331	-0.809449	1.71387e-07
Rnf145	ENSMUSG00000019189	ENSMUSG00000019189	-0.809572	1.03061e-10
Gm11240	ENSMUSG00000085034	ENSMUSG00000085034	-0.809611	5.44458e-05
ENSMUSG00000120048	ENSMUSG00000120048	ENSMUSG00000120048	-0.809771	0.000876261
Pcdhb20	ENSMUSG00000046191	ENSMUSG00000046191	-0.809843	0.0114006
Pllp	ENSMUSG00000031775	ENSMUSG00000031775	-0.80987	9.82178e-11
Gm50218	ENSMUSG00000117899	ENSMUSG00000117899	-0.810398	3.62194e-07
Dhtkd1	ENSMUSG00000025815	ENSMUSG00000025815	-0.811185	0.0198316
2310043M15Rik	ENSMUSG00000097768	ENSMUSG00000097768	-0.811188	0.00771209
Ddx49	ENSMUSG00000057788	ENSMUSG00000057788	-0.812003	4.18589e-08
Gm25402	ENSMUSG00000064900	ENSMUSG00000064900	-0.812476	6.67951e-11
Tbc1d2b	ENSMUSG00000037410	ENSMUSG00000037410	-0.812894	7.19843e-10
Sobp	ENSMUSG00000038248	ENSMUSG00000038248	-0.813051	0.000252526
Fbxl20	ENSMUSG00000020883	ENSMUSG00000020883	-0.813187	4.68189e-07
Mib2	ENSMUSG00000029060	ENSMUSG00000029060	-0.81382	1.91854e-11
Sec14l2	ENSMUSG00000003585	ENSMUSG00000003585	-0.814776	8.20219e-07
Ccdc157	ENSMUSG00000051427	ENSMUSG00000051427	-0.815083	3.31411e-07
ENSMUSG00000120990	ENSMUSG00000120990	ENSMUSG00000120990	-0.815929	0.000162122
Nsf	ENSMUSG00000034187	ENSMUSG00000034187	-0.816132	7.9821e-11
Adamtsl5	ENSMUSG00000043822	ENSMUSG00000043822	-0.816666	2.94263e-10
Prpf40b	ENSMUSG00000023007	ENSMUSG00000023007	-0.81729	3.30019e-09
Art3	ENSMUSG00000034842	ENSMUSG00000034842	-0.817385	0.000329853
Glis3	ENSMUSG00000052942	ENSMUSG00000052942	-0.817606	0.00247144
Gm49794	ENSMUSG00000116879	ENSMUSG00000116879	-0.818003	3.35578e-12
Ttc13	ENSMUSG00000037300	ENSMUSG00000037300	-0.818019	8.71251e-10
Sbk1	ENSMUSG00000042978	ENSMUSG00000042978	-0.818024	2.84467e-07
Zbtb44	ENSMUSG00000047412	ENSMUSG00000047412	-0.818104	4.58668e-05
Mansc1	ENSMUSG00000032718	ENSMUSG00000032718	-0.818354	2.74993e-08
1300014J16Rik	ENSMUSG00000112545	ENSMUSG00000112545	-0.818901	0.0141305
Slc50a1	ENSMUSG00000027953	ENSMUSG00000027953	-0.818921	9.73383e-16
Tfcp2	ENSMUSG00000009733	ENSMUSG00000009733	-0.819024	1.3646e-09
Gm671	ENSMUSG00000116116	ENSMUSG00000116116	-0.819071	1.97404e-11
Gm10069	ENSMUSG00000059659	ENSMUSG00000059659	-0.819081	1.58857e-07
Acacb	ENSMUSG00000042010	ENSMUSG00000042010	-0.819673	1.51692e-19
Ighd2-8	ENSMUSG00000095656	ENSMUSG00000095656	-0.819792	0.0337982
Fcnaos	ENSMUSG00000052403	ENSMUSG00000052403	-0.82066	6.73404e-08
Mir6415	ENSMUSG00000099160	ENSMUSG00000099160	-0.820952	3.50669e-10
Unc5a	ENSMUSG00000025876	ENSMUSG00000025876	-0.82131	0.000199318
Cyp11b2	ENSMUSG00000022589	ENSMUSG00000022589	-0.821784	1.22013e-11
Anxa2	ENSMUSG00000032231	ENSMUSG00000032231	-0.82185	1.72281e-19
Fgd3	ENSMUSG00000037946	ENSMUSG00000037946	-0.821883	4.43497e-09
Oprd1	ENSMUSG00000050511	ENSMUSG00000050511	-0.821972	0.000206061
Gm18762	ENSMUSG00000115323	ENSMUSG00000115323	-0.822058	0.00025215
Fbrsl1	ENSMUSG00000043323	ENSMUSG00000043323	-0.822337	1.12267e-05
Mmp9	ENSMUSG00000017737	ENSMUSG00000017737	-0.82246	2.10934e-17
Gm44037	ENSMUSG00000107726	ENSMUSG00000107726	-0.823069	0.0104784
Sidt2	ENSMUSG00000034908	ENSMUSG00000034908	-0.823202	6.67008e-31
Zfp865	ENSMUSG00000074405	ENSMUSG00000074405	-0.823237	1.21502e-17
Ctnnbip1	ENSMUSG00000028988	ENSMUSG00000028988	-0.823693	3.26853e-13
Mfap3l	ENSMUSG00000031647	ENSMUSG00000031647	-0.823755	9.08408e-09
Trp53bp2	ENSMUSG00000026510	ENSMUSG00000026510	-0.824039	8.11067e-14
Crabp2	ENSMUSG00000004885	ENSMUSG00000004885	-0.824392	1.71334e-11
Fnbp1	ENSMUSG00000075415	ENSMUSG00000075415	-0.824959	5.28424e-11
Glyr1	ENSMUSG00000022536	ENSMUSG00000022536	-0.824993	4.214e-08
Bag1	ENSMUSG00000028416	ENSMUSG00000028416	-0.825307	3.95393e-15
Gm47152	ENSMUSG00000113457	ENSMUSG00000113457	-0.825617	5.56516e-06
ENSMUSG00000120301	ENSMUSG00000120301	ENSMUSG00000120301	-0.825686	6.45664e-07
Plk3	ENSMUSG00000028680	ENSMUSG00000028680	-0.826208	7.04778e-11
Ecsit	ENSMUSG00000066839	ENSMUSG00000066839	-0.826697	2.16968e-07
Slc44a4	ENSMUSG00000007034	ENSMUSG00000007034	-0.826767	5.19013e-16
Nup160	ENSMUSG00000051329	ENSMUSG00000051329	-0.82715	2.65616e-05
ENSMUSG00000120294	ENSMUSG00000120294	ENSMUSG00000120294	-0.827656	0.00403234
Arhgef37	ENSMUSG00000045094	ENSMUSG00000045094	-0.827715	7.44115e-06
Dhx58os	ENSMUSG00000085604	ENSMUSG00000085604	-0.827756	5.37221e-14
1700029B22Rik	ENSMUSG00000100759	ENSMUSG00000100759	-0.828561	2.52585e-06
Gm8702	ENSMUSG00000115916	ENSMUSG00000115916	-0.829554	4.13913e-10
Trappc6a	ENSMUSG00000002043	ENSMUSG00000002043	-0.829736	0.00651624
Cnot9	ENSMUSG00000026174	ENSMUSG00000026174	-0.829936	2.45956e-09
Scube2	ENSMUSG00000007279	ENSMUSG00000007279	-0.830071	0.028941
Zcchc9	ENSMUSG00000021621	ENSMUSG00000021621	-0.831109	0.00231778
Gm11771	ENSMUSG00000083618	ENSMUSG00000083618	-0.831784	0.000205225
Ccdc73	ENSMUSG00000045106	ENSMUSG00000045106	-0.832302	3.35762e-10
Nf2	ENSMUSG00000009073	ENSMUSG00000009073	-0.832503	1.37103e-17
Orai1	ENSMUSG00000049686	ENSMUSG00000049686	-0.832677	2.91601e-12
Dnah3	ENSMUSG00000052273	ENSMUSG00000052273	-0.833082	9.96176e-05
Gm15419	ENSMUSG00000084783	ENSMUSG00000084783	-0.833934	4.68191e-08
Gm50119	ENSMUSG00000118162	ENSMUSG00000118162	-0.834123	6.5458e-09
Acss2os	ENSMUSG00000086529	ENSMUSG00000086529	-0.834252	1.09327e-22
Prrc2c	ENSMUSG00000040225	ENSMUSG00000040225	-0.834428	6.24703e-11
Gmip	ENSMUSG00000036246	ENSMUSG00000036246	-0.834665	2.05484e-06
Kcnk4	ENSMUSG00000024957	ENSMUSG00000024957	-0.834934	1.79175e-08
2310022A10Rik	ENSMUSG00000049643	ENSMUSG00000049643	-0.83584	4.71901e-12
Gm5836	ENSMUSG00000117657	ENSMUSG00000117657	-0.836344	0.0270903
Allc	ENSMUSG00000020636	ENSMUSG00000020636	-0.836354	0.0375031
Btbd16	ENSMUSG00000040298	ENSMUSG00000040298	-0.836371	7.37328e-13
Dnah9	ENSMUSG00000056752	ENSMUSG00000056752	-0.83668	1.49246e-05
Ulk2	ENSMUSG00000004798	ENSMUSG00000004798	-0.83784	1.42719e-07
Nkain4	ENSMUSG00000027574	ENSMUSG00000027574	-0.838334	1.723e-15
Pde8b	ENSMUSG00000021684	ENSMUSG00000021684	-0.83895	6.16865e-05
Acot3	ENSMUSG00000021228	ENSMUSG00000021228	-0.839341	0.0378655
Tha1	ENSMUSG00000017713	ENSMUSG00000017713	-0.839404	1.71656e-17
Rabgap1l	ENSMUSG00000026721	ENSMUSG00000026721	-0.839413	5.92746e-19
Dop1b	ENSMUSG00000022946	ENSMUSG00000022946	-0.839468	1.34291e-05
Gng4	ENSMUSG00000021303	ENSMUSG00000021303	-0.839758	1.74226e-14
Fdft1	ENSMUSG00000021273	ENSMUSG00000021273	-0.840133	0.0140985
Gm47050	ENSMUSG00000111546	ENSMUSG00000111546	-0.840907	4.55487e-22
Vwa1	ENSMUSG00000042116	ENSMUSG00000042116	-0.841388	2.95186e-29
Scgb2b4-ps	ENSMUSG00000101325	ENSMUSG00000101325	-0.8418	4.51227e-08
Lyz1	ENSMUSG00000069515	ENSMUSG00000069515	-0.841824	0.0170434
4933404O12Rik	ENSMUSG00000097908	ENSMUSG00000097908	-0.841948	4.84511e-11
Ptgr1	ENSMUSG00000028378	ENSMUSG00000028378	-0.843141	8.28059e-11
Ahctf1	ENSMUSG00000026491	ENSMUSG00000026491	-0.843387	8.23629e-17
Ipo7	ENSMUSG00000066232	ENSMUSG00000066232	-0.843465	5.17041e-05
Chac2	ENSMUSG00000020309	ENSMUSG00000020309	-0.843604	3.09356e-06
Gm12871	ENSMUSG00000082200	ENSMUSG00000082200	-0.843733	0.000737369
Tmbim4	ENSMUSG00000020225	ENSMUSG00000020225	-0.844021	0.0286078
Gm24475	ENSMUSG00000088060	ENSMUSG00000088060	-0.844503	1.152e-12
Mroh5	ENSMUSG00000072487	ENSMUSG00000072487	-0.845741	0.0297357
Ubtf	ENSMUSG00000020923	ENSMUSG00000020923	-0.846681	2.14614e-17
Kat6b	ENSMUSG00000021767	ENSMUSG00000021767	-0.847151	4.26162e-22
Gimap3	ENSMUSG00000039264	ENSMUSG00000039264	-0.847357	1.80195e-12
BC037704	ENSMUSG00000117698	ENSMUSG00000117698	-0.847495	2.97603e-11
1700003M07Rik	ENSMUSG00000085389	ENSMUSG00000085389	-0.847891	0.0440646
Gm47289	ENSMUSG00000074029	ENSMUSG00000074029	-0.84841	0.0446388
Map4k4	ENSMUSG00000026074	ENSMUSG00000026074	-0.84864	2.19923e-18
Gm44430	ENSMUSG00000107698	ENSMUSG00000107698	-0.848726	1.44405e-10
Cdk18	ENSMUSG00000026437	ENSMUSG00000026437	-0.850027	0.0081939
Sntb1	ENSMUSG00000060429	ENSMUSG00000060429	-0.850541	6.15369e-09
Gm10400	ENSMUSG00000107456	ENSMUSG00000107456	-0.850744	0.00416539
Gys1	ENSMUSG00000003865	ENSMUSG00000003865	-0.850853	9.51702e-06
Cux2	ENSMUSG00000042589	ENSMUSG00000042589	-0.851896	0.0394914
Krit1	ENSMUSG00000000600	ENSMUSG00000000600	-0.85208	1.93365e-06
Arhgef25	ENSMUSG00000019467	ENSMUSG00000019467	-0.852678	2.90409e-10
Slc16a8	ENSMUSG00000032988	ENSMUSG00000032988	-0.853041	1.54556e-21
Klk1b16	ENSMUSG00000038968	ENSMUSG00000038968	-0.853336	0.003997
Platr29	ENSMUSG00000084816	ENSMUSG00000084816	-0.853656	3.97885e-07
Cblc	ENSMUSG00000040525	ENSMUSG00000040525	-0.854436	2.5511e-05
Lypd11	ENSMUSG00000058717	ENSMUSG00000058717	-0.854549	1.37139e-07
Cyp2j5	ENSMUSG00000052520	ENSMUSG00000052520	-0.855268	1.02268e-13
Zfp775	ENSMUSG00000007216	ENSMUSG00000007216	-0.855281	1.60652e-15
Oprl1	ENSMUSG00000027584	ENSMUSG00000027584	-0.855303	1.4644e-20
Atp5d	ENSMUSG00000003072	ENSMUSG00000003072	-0.855817	3.49589e-12
Junos	ENSMUSG00000087366	ENSMUSG00000087366	-0.856227	3.74604e-15
Bckdk	ENSMUSG00000030802	ENSMUSG00000030802	-0.856389	3.63223e-05
Gm12843	ENSMUSG00000085749	ENSMUSG00000085749	-0.856837	5.03408e-12
Gm6552	ENSMUSG00000117458	ENSMUSG00000117458	-0.857001	4.52931e-10
Rad54l2	ENSMUSG00000040661	ENSMUSG00000040661	-0.85789	0.00132883
Csnk1d	ENSMUSG00000025162	ENSMUSG00000025162	-0.858564	1.05041e-08
Slco6b1	ENSMUSG00000045463	ENSMUSG00000045463	-0.859076	0.00226734
Phactr2	ENSMUSG00000062866	ENSMUSG00000062866	-0.859429	4.41178e-14
Zfp532	ENSMUSG00000042439	ENSMUSG00000042439	-0.859596	0.00704829
Ebi3	ENSMUSG00000003206	ENSMUSG00000003206	-0.859987	3.43266e-14
4921507P07Rik	ENSMUSG00000029828	ENSMUSG00000029828	-0.86008	0.027664
Celsr1	ENSMUSG00000016028	ENSMUSG00000016028	-0.860268	1.6923e-18
Gid4	ENSMUSG00000018415	ENSMUSG00000018415	-0.860602	0.0169507
Gcnt2	ENSMUSG00000021360	ENSMUSG00000021360	-0.86076	0.0265112
Col12a1	ENSMUSG00000032332	ENSMUSG00000032332	-0.860996	3.99025e-11
Asph	ENSMUSG00000028207	ENSMUSG00000028207	-0.861143	5.53953e-25
Capn3	ENSMUSG00000079110	ENSMUSG00000079110	-0.861623	1.55629e-17
Gm49483	ENSMUSG00000116039	ENSMUSG00000116039	-0.862267	0.0368947
Krt80	ENSMUSG00000037185	ENSMUSG00000037185	-0.862322	3.81592e-05
Eno2	ENSMUSG00000004267	ENSMUSG00000004267	-0.862373	4.75203e-18
Fam217b	ENSMUSG00000070476	ENSMUSG00000070476	-0.862973	1.3896e-07
Ptprm	ENSMUSG00000033278	ENSMUSG00000033278	-0.863052	1.15257e-05
Gm13381	ENSMUSG00000087667	ENSMUSG00000087667	-0.863226	2.11812e-07
Zmynd15	ENSMUSG00000040829	ENSMUSG00000040829	-0.863241	0.0474764
Rock2	ENSMUSG00000020580	ENSMUSG00000020580	-0.863803	1.07249e-14
Noc3l	ENSMUSG00000024999	ENSMUSG00000024999	-0.863925	4.91926e-14
ENSMUSG00000120774	ENSMUSG00000120774	ENSMUSG00000120774	-0.864374	0.0175102
Mllt6	ENSMUSG00000038437	ENSMUSG00000038437	-0.865201	0.00428409
Strn3	ENSMUSG00000020954	ENSMUSG00000020954	-0.865208	1.2684e-15
Gm44280	ENSMUSG00000107944	ENSMUSG00000107944	-0.865258	0.00244603
Acsl3	ENSMUSG00000032883	ENSMUSG00000032883	-0.86568	9.57632e-05
G6pc	ENSMUSG00000078650	ENSMUSG00000078650	-0.866146	3.60964e-08
Ramp3	ENSMUSG00000041046	ENSMUSG00000041046	-0.866235	0.00832816
Mpv17l	ENSMUSG00000022679	ENSMUSG00000022679	-0.866848	0.000924121
Cenpn	ENSMUSG00000031756	ENSMUSG00000031756	-0.866951	9.28208e-05
Dnajb2	ENSMUSG00000026203	ENSMUSG00000026203	-0.867368	1.45968e-08
Cdrt4os1	ENSMUSG00000087604	ENSMUSG00000087604	-0.867988	9.94504e-15
Cuzd1	ENSMUSG00000040205	ENSMUSG00000040205	-0.868575	1.08006e-29
Fah	ENSMUSG00000030630	ENSMUSG00000030630	-0.868698	0.0187976
Itln1	ENSMUSG00000038209	ENSMUSG00000038209	-0.870647	5.53956e-13
Gm5199	ENSMUSG00000114631	ENSMUSG00000114631	-0.870965	2.2835e-09
Prss22	ENSMUSG00000045027	ENSMUSG00000045027	-0.871298	2.70733e-08
Hagh	ENSMUSG00000024158	ENSMUSG00000024158	-0.871436	2.9025e-08
Slc26a2	ENSMUSG00000034320	ENSMUSG00000034320	-0.871919	0.047184
Tab1	ENSMUSG00000022414	ENSMUSG00000022414	-0.872332	0.0256096
Vmn1r88	ENSMUSG00000117853	ENSMUSG00000117853	-0.872503	0.00419684
Gm45441	ENSMUSG00000110020	ENSMUSG00000110020	-0.873755	0.0274191
Gtf2f2	ENSMUSG00000067995	ENSMUSG00000067995	-0.873907	1.26213e-09
Shc1	ENSMUSG00000042626	ENSMUSG00000042626	-0.874076	1.46889e-07
Acap3	ENSMUSG00000029033	ENSMUSG00000029033	-0.874211	1.33546e-10
Rpl36-ps8	ENSMUSG00000075390	ENSMUSG00000075390	-0.874596	0.0191955
Dusp6	ENSMUSG00000019960	ENSMUSG00000019960	-0.874935	0.00338336
Irak2	ENSMUSG00000060477	ENSMUSG00000060477	-0.87494	9.97375e-06
Gm42508	ENSMUSG00000106536	ENSMUSG00000106536	-0.87523	2.94247e-11
Obscn	ENSMUSG00000061462	ENSMUSG00000061462	-0.875443	2.09884e-20
Alyref	ENSMUSG00000025134	ENSMUSG00000025134	-0.877709	3.87759e-11
Klk1b14-ps	ENSMUSG00000108400	ENSMUSG00000108400	-0.878232	0.00142266
Cacna1i	ENSMUSG00000022416	ENSMUSG00000022416	-0.878236	2.10788e-12
Cox6b1	ENSMUSG00000036751	ENSMUSG00000036751	-0.878468	5.49227e-05
Msh4	ENSMUSG00000005493	ENSMUSG00000005493	-0.878676	0.0180392
Gm43397	ENSMUSG00000104875	ENSMUSG00000104875	-0.878809	2.34098e-12
Uchl1os	ENSMUSG00000087601	ENSMUSG00000087601	-0.879552	0.0445281
Nsd2	ENSMUSG00000057406	ENSMUSG00000057406	-0.879857	0.0023199
Dcst2	ENSMUSG00000109293	ENSMUSG00000109293	-0.880468	4.65733e-09
Gm15943	ENSMUSG00000086801	ENSMUSG00000086801	-0.880524	0.0121606
Tuba1b	ENSMUSG00000023004	ENSMUSG00000023004	-0.881268	7.50098e-13
Casd1	ENSMUSG00000015189	ENSMUSG00000015189	-0.881336	6.275e-29
Get4	ENSMUSG00000025858	ENSMUSG00000025858	-0.881649	4.23973e-23
Ppef2	ENSMUSG00000029410	ENSMUSG00000029410	-0.881772	2.34624e-05
Pm20d2	ENSMUSG00000054659	ENSMUSG00000054659	-0.881924	0.00532385
Aopep	ENSMUSG00000021458	ENSMUSG00000021458	-0.88194	1.46425e-09
Lima1	ENSMUSG00000023022	ENSMUSG00000023022	-0.882004	2.57345e-10
Mgat4b	ENSMUSG00000036620	ENSMUSG00000036620	-0.882019	5.82853e-06
Ovol3	ENSMUSG00000100512	ENSMUSG00000100512	-0.882349	3.18858e-09
Safb2	ENSMUSG00000042625	ENSMUSG00000042625	-0.88252	0.00321158
Gnb2	ENSMUSG00000029713	ENSMUSG00000029713	-0.882569	5.79877e-17
Prkcz	ENSMUSG00000029053	ENSMUSG00000029053	-0.882913	1.20272e-07
Vmn2r115	ENSMUSG00000091076	ENSMUSG00000091076	-0.883239	1.11109e-12
Arhgap22	ENSMUSG00000063506	ENSMUSG00000063506	-0.883332	8.08443e-10
Inpp5a	ENSMUSG00000025477	ENSMUSG00000025477	-0.883368	0.0032219
Zfp26	ENSMUSG00000063108	ENSMUSG00000063108	-0.883742	3.20985e-18
Cep250	ENSMUSG00000038241	ENSMUSG00000038241	-0.883867	6.09902e-14
Orm1	ENSMUSG00000039196	ENSMUSG00000039196	-0.884942	0.0252632
Ankar	ENSMUSG00000039342	ENSMUSG00000039342	-0.884986	0.0101426
Gm11149	ENSMUSG00000079564	ENSMUSG00000079564	-0.885245	0.00172373
Cdkn1b	ENSMUSG00000003031	ENSMUSG00000003031	-0.885475	0.000145781
Gm12353	ENSMUSG00000078772	ENSMUSG00000078772	-0.885609	0.0296105
Gm48888	ENSMUSG00000113355	ENSMUSG00000113355	-0.886052	3.27162e-28
Gm14858	ENSMUSG00000085568	ENSMUSG00000085568	-0.886565	9.06894e-12
Tesc	ENSMUSG00000029359	ENSMUSG00000029359	-0.887489	0.0156709
Rida	ENSMUSG00000022323	ENSMUSG00000022323	-0.887531	1.93364e-10
Stambp	ENSMUSG00000006906	ENSMUSG00000006906	-0.887648	4.73292e-19
Sulf1	ENSMUSG00000016918	ENSMUSG00000016918	-0.888344	5.21322e-07
Dynlt1f	ENSMUSG00000095677	ENSMUSG00000095677	-0.888484	0.00714342
Gm10876	ENSMUSG00000115778	ENSMUSG00000115778	-0.888818	3.33083e-10
Gm12739	ENSMUSG00000083783	ENSMUSG00000083783	-0.888985	0.000825295
Tecta	ENSMUSG00000037705	ENSMUSG00000037705	-0.889161	1.6772e-19
Adamts6	ENSMUSG00000046169	ENSMUSG00000046169	-0.889335	6.20696e-10
Apon	ENSMUSG00000051716	ENSMUSG00000051716	-0.88957	1.6885e-07
1700109H08Rik	ENSMUSG00000008307	ENSMUSG00000008307	-0.889736	1.41968e-12
1700125H03Rik	ENSMUSG00000085197	ENSMUSG00000085197	-0.890914	3.76047e-08
Hamp2	ENSMUSG00000056978	ENSMUSG00000056978	-0.891046	5.97877e-11
1500004A13Rik	ENSMUSG00000098912	ENSMUSG00000098912	-0.892283	9.12258e-19
Peg10	ENSMUSG00000092035	ENSMUSG00000092035	-0.893146	2.4813e-06
Foxj1	ENSMUSG00000034227	ENSMUSG00000034227	-0.893158	1.85974e-07
Pwwp4c	ENSMUSG00000079534	ENSMUSG00000079534	-0.893525	0.00893407
Slc37a2	ENSMUSG00000032122	ENSMUSG00000032122	-0.893962	3.16457e-08
Snhg18	ENSMUSG00000096956	ENSMUSG00000096956	-0.894165	1.80588e-15
2810408A11Rik	ENSMUSG00000018570	ENSMUSG00000018570	-0.894181	8.555e-10
Tcf3	ENSMUSG00000020167	ENSMUSG00000020167	-0.894209	1.22895e-10
Pwwp2b	ENSMUSG00000060260	ENSMUSG00000060260	-0.895025	6.31938e-21
Gdf11	ENSMUSG00000025352	ENSMUSG00000025352	-0.895414	6.26762e-16
4930481B07Rik	ENSMUSG00000085956	ENSMUSG00000085956	-0.895421	0.00088374
Prxl2c	ENSMUSG00000021482	ENSMUSG00000021482	-0.895508	1.62555e-07
Triap1	ENSMUSG00000029535	ENSMUSG00000029535	-0.895687	0.000352438
Gm42898	ENSMUSG00000104828	ENSMUSG00000104828	-0.895965	1.61598e-14
Mb	ENSMUSG00000018893	ENSMUSG00000018893	-0.896416	4.53501e-12
Gpr137c	ENSMUSG00000049092	ENSMUSG00000049092	-0.896465	7.1935e-19
Rpia	ENSMUSG00000053604	ENSMUSG00000053604	-0.896614	0.0308418
Cbfa2t3	ENSMUSG00000006362	ENSMUSG00000006362	-0.896646	2.34832e-06
Smim45	ENSMUSG00000068099	ENSMUSG00000068099	-0.896835	3.39893e-05
Fuom	ENSMUSG00000025466	ENSMUSG00000025466	-0.896891	0.00034922
Dctn4	ENSMUSG00000024603	ENSMUSG00000024603	-0.897037	4.23095e-24
Rufy2	ENSMUSG00000020070	ENSMUSG00000020070	-0.897445	0.0250545
Tmem145	ENSMUSG00000043843	ENSMUSG00000043843	-0.89805	2.81219e-08
Rfx1	ENSMUSG00000031706	ENSMUSG00000031706	-0.898119	2.08e-06
Gm38241	ENSMUSG00000103741	ENSMUSG00000103741	-0.898493	0.00101361
Wdr35	ENSMUSG00000066643	ENSMUSG00000066643	-0.898543	1.31232e-14
Extl1	ENSMUSG00000028838	ENSMUSG00000028838	-0.898849	2.83721e-11
Pphln1	ENSMUSG00000036167	ENSMUSG00000036167	-0.898864	2.61894e-15
Slc41a1	ENSMUSG00000013275	ENSMUSG00000013275	-0.898931	2.52789e-12
Ywhag	ENSMUSG00000051391	ENSMUSG00000051391	-0.899662	2.75008e-05
Atp6v1e1	ENSMUSG00000019210	ENSMUSG00000019210	-0.900195	7.52341e-14
Serpine2	ENSMUSG00000026249	ENSMUSG00000026249	-0.900224	2.03893e-14
Rbm12b2	ENSMUSG00000052137	ENSMUSG00000052137	-0.900887	1.20327e-15
Gm19945	ENSMUSG00000116475	ENSMUSG00000116475	-0.901425	0.00616174
Gm47075	ENSMUSG00000114169	ENSMUSG00000114169	-0.901617	0.0078
Gm28809	ENSMUSG00000101191	ENSMUSG00000101191	-0.901811	5.19013e-16
Pias2	ENSMUSG00000025423	ENSMUSG00000025423	-0.902306	1.99587e-17
Gm43671	ENSMUSG00000106527	ENSMUSG00000106527	-0.903818	0.000417163
Gm15153	ENSMUSG00000082733	ENSMUSG00000082733	-0.904042	3.68563e-09
Purg	ENSMUSG00000049184	ENSMUSG00000049184	-0.904584	0.0230157
Vmn2r118	ENSMUSG00000091504	ENSMUSG00000091504	-0.90474	9.99014e-13
Cttnbp2nl	ENSMUSG00000062127	ENSMUSG00000062127	-0.9051	4.62289e-05
4930426I24Rik	ENSMUSG00000097323	ENSMUSG00000097323	-0.905278	0.0147608
Dis3	ENSMUSG00000033166	ENSMUSG00000033166	-0.905545	1.20954e-12
Gm10644	ENSMUSG00000074219	ENSMUSG00000074219	-0.905945	1.49977e-15
Gm30571	ENSMUSG00000117980	ENSMUSG00000117980	-0.90595	2.92051e-05
Atcayos	ENSMUSG00000085779	ENSMUSG00000085779	-0.906233	1.06579e-15
Zfp457	ENSMUSG00000055341	ENSMUSG00000055341	-0.907013	7.07647e-09
Gm20348	ENSMUSG00000118546	ENSMUSG00000118546	-0.908153	0.000610952
Man1b1	ENSMUSG00000036646	ENSMUSG00000036646	-0.908423	2.51107e-15
Mtmr3	ENSMUSG00000034354	ENSMUSG00000034354	-0.908648	1.78398e-22
Ppp1r3d	ENSMUSG00000049999	ENSMUSG00000049999	-0.909443	1.15251e-06
Gm16740	ENSMUSG00000097167	ENSMUSG00000097167	-0.909798	5.47818e-06
Mip	ENSMUSG00000025389	ENSMUSG00000025389	-0.910147	5.30357e-05
Muc6	ENSMUSG00000118661	ENSMUSG00000118661	-0.91023	2.67172e-18
Lrrc26	ENSMUSG00000026961	ENSMUSG00000026961	-0.910682	7.90374e-09
Dnah2os	ENSMUSG00000086591	ENSMUSG00000086591	-0.910759	8.0595e-27
Dock9	ENSMUSG00000025558	ENSMUSG00000025558	-0.911005	2.24688e-08
Atp1b1	ENSMUSG00000026576	ENSMUSG00000026576	-0.911068	0.00352208
Tnfrsf14	ENSMUSG00000042333	ENSMUSG00000042333	-0.911195	0.00413324
Coprs	ENSMUSG00000031458	ENSMUSG00000031458	-0.911968	1.31395e-14
Dnajc13	ENSMUSG00000032560	ENSMUSG00000032560	-0.912469	6.35441e-29
Bst1	ENSMUSG00000029082	ENSMUSG00000029082	-0.912582	5.49128e-10
Mag	ENSMUSG00000036634	ENSMUSG00000036634	-0.912586	0.00118851
Defa20	ENSMUSG00000095066	ENSMUSG00000095066	-0.912842	2.00573e-07
Vmn2r65	ENSMUSG00000066372	ENSMUSG00000066372	-0.913269	2.83973e-14
Mtm1	ENSMUSG00000031337	ENSMUSG00000031337	-0.913706	1.75832e-25
Serpinb8	ENSMUSG00000026315	ENSMUSG00000026315	-0.914031	0.000960122
Gm10804	ENSMUSG00000075025	ENSMUSG00000075025	-0.914354	0.000848117
Fra10ac1	ENSMUSG00000054237	ENSMUSG00000054237	-0.914467	2.25098e-12
Notum	ENSMUSG00000042988	ENSMUSG00000042988	-0.914608	2.42961e-15
Mamdc2	ENSMUSG00000033207	ENSMUSG00000033207	-0.914694	0.01363
Gm8111	ENSMUSG00000084394	ENSMUSG00000084394	-0.915974	3.29257e-07
Gm14122	ENSMUSG00000083964	ENSMUSG00000083964	-0.916267	5.22835e-06
Ftsj1	ENSMUSG00000031171	ENSMUSG00000031171	-0.91637	0.0123875
Kmt5b	ENSMUSG00000045098	ENSMUSG00000045098	-0.916782	4.69916e-22
Hdhd5	ENSMUSG00000058979	ENSMUSG00000058979	-0.917158	6.49487e-06
Tmcc3os	ENSMUSG00000086269	ENSMUSG00000086269	-0.917178	0.029584
Rnf19b	ENSMUSG00000028793	ENSMUSG00000028793	-0.917233	0.00110961
Rps15	ENSMUSG00000063457	ENSMUSG00000063457	-0.917939	3.74837e-15
Nfix	ENSMUSG00000001911	ENSMUSG00000001911	-0.918369	2.74936e-13
Gm13710	ENSMUSG00000087362	ENSMUSG00000087362	-0.918574	1.83338e-13
Fam50a	ENSMUSG00000001962	ENSMUSG00000001962	-0.92045	6.0519e-14
Gm27200	ENSMUSG00000098729	ENSMUSG00000098729	-0.920503	0.00181232
Ero1a	ENSMUSG00000021831	ENSMUSG00000021831	-0.920721	1.26777e-06
Stx1a	ENSMUSG00000007207	ENSMUSG00000007207	-0.922107	0.00657544
Runx1t1	ENSMUSG00000006586	ENSMUSG00000006586	-0.922124	5.43013e-16
Ssr1	ENSMUSG00000021427	ENSMUSG00000021427	-0.922183	2.86044e-05
Gm49138	ENSMUSG00000115358	ENSMUSG00000115358	-0.92224	0.0275549
Stk11ip	ENSMUSG00000026213	ENSMUSG00000026213	-0.922289	1.17799e-17
Gm13905	ENSMUSG00000087465	ENSMUSG00000087465	-0.922726	0.000356096
Twnk	ENSMUSG00000025209	ENSMUSG00000025209	-0.92273	0.000882361
Trpv2	ENSMUSG00000018507	ENSMUSG00000018507	-0.922814	0.0158508
Klhl23	ENSMUSG00000042155	ENSMUSG00000042155	-0.923391	2.32913e-13
Gm29113	ENSMUSG00000100354	ENSMUSG00000100354	-0.923854	1.01453e-08
Gm18747	ENSMUSG00000105028	ENSMUSG00000105028	-0.924697	3.21185e-08
Chfr	ENSMUSG00000014668	ENSMUSG00000014668	-0.924697	1.71565e-06
Ndufa4	ENSMUSG00000029632	ENSMUSG00000029632	-0.924703	2.28292e-11
ENSMUSG00002076785	ENSMUSG00002076785	ENSMUSG00002076785	-0.924706	1.18069e-12
Gm15533	ENSMUSG00000087530	ENSMUSG00000087530	-0.92512	7.86702e-16
Qpctl	ENSMUSG00000030407	ENSMUSG00000030407	-0.925402	0.0123088
Bin1	ENSMUSG00000024381	ENSMUSG00000024381	-0.926633	0.000600469
Rpl4	ENSMUSG00000032399	ENSMUSG00000032399	-0.927185	0.000968653
Pms1	ENSMUSG00000026098	ENSMUSG00000026098	-0.927608	2.67363e-09
Scarf1	ENSMUSG00000038188	ENSMUSG00000038188	-0.927795	4.8346e-14
Fam227a	ENSMUSG00000042564	ENSMUSG00000042564	-0.928074	5.1512e-28
Cerox1	ENSMUSG00000091475	ENSMUSG00000091475	-0.928215	8.16569e-15
Rab33b	ENSMUSG00000027739	ENSMUSG00000027739	-0.929891	0.00305517
Trpc4ap	ENSMUSG00000038324	ENSMUSG00000038324	-0.930154	0.0202639
Abcb8	ENSMUSG00000028973	ENSMUSG00000028973	-0.930473	0.00169403
Uhrf1bp1	ENSMUSG00000039512	ENSMUSG00000039512	-0.930909	0.000257714
Cdh1	ENSMUSG00000000303	ENSMUSG00000000303	-0.931034	2.21788e-08
Sec31b	ENSMUSG00000051984	ENSMUSG00000051984	-0.931918	0.00027296
Sesn1	ENSMUSG00000038332	ENSMUSG00000038332	-0.932439	0.0292276
Mvk	ENSMUSG00000041939	ENSMUSG00000041939	-0.932713	0.0478854
Mrps6	ENSMUSG00000039680	ENSMUSG00000039680	-0.932903	0.0165261
Gm42918	ENSMUSG00000106209	ENSMUSG00000106209	-0.933031	3.70665e-15
Olfr528-ps1	ENSMUSG00000110059	ENSMUSG00000110059	-0.933515	0.00466687
Nudt4	ENSMUSG00000020029	ENSMUSG00000020029	-0.934028	6.6748e-15
Tmem248	ENSMUSG00000053094	ENSMUSG00000053094	-0.934046	1.2651e-15
Gm23432	ENSMUSG00000087806	ENSMUSG00000087806	-0.934051	8.32283e-05
Esp6	ENSMUSG00000092043	ENSMUSG00000092043	-0.934083	0.00102323
Gm22291	ENSMUSG00000118870	ENSMUSG00000118870	-0.93418	3.45499e-12
Orc2	ENSMUSG00000026037	ENSMUSG00000026037	-0.934332	0.000938156
Gm8773	ENSMUSG00000073234	ENSMUSG00000073234	-0.934355	1.71067e-05
3110021N24Rik	ENSMUSG00000094958	ENSMUSG00000094958	-0.934652	2.39956e-13
Gm10417	ENSMUSG00000103580	ENSMUSG00000103580	-0.934782	0.000237908
Gm26832	ENSMUSG00000097409	ENSMUSG00000097409	-0.934798	0.0376661
Tpcn1	ENSMUSG00000032741	ENSMUSG00000032741	-0.935246	1.16231e-08
Snord42b	ENSMUSG00000065676	ENSMUSG00000065676	-0.935288	3.90668e-05
Prom1	ENSMUSG00000029086	ENSMUSG00000029086	-0.936558	3.20701e-21
Gm49308	ENSMUSG00000115210	ENSMUSG00000115210	-0.936623	0.00843813
Gm25770	ENSMUSG00000089191	ENSMUSG00000089191	-0.93689	0.000126805
Rbl2	ENSMUSG00000031666	ENSMUSG00000031666	-0.937127	1.93933e-10
Ppfia1	ENSMUSG00000037519	ENSMUSG00000037519	-0.937618	0.00176957
Gm44547	ENSMUSG00000108839	ENSMUSG00000108839	-0.938047	2.59246e-12
Smg5	ENSMUSG00000001415	ENSMUSG00000001415	-0.938138	0.00155876
Myo18b	ENSMUSG00000072720	ENSMUSG00000072720	-0.941298	1.6484e-17
Dpp7	ENSMUSG00000026958	ENSMUSG00000026958	-0.94194	7.49675e-21
Bhlhb9	ENSMUSG00000072964	ENSMUSG00000072964	-0.942003	0.0123935
Cercam	ENSMUSG00000039787	ENSMUSG00000039787	-0.942572	3.76539e-05
A630091E08Rik	ENSMUSG00000055446	ENSMUSG00000055446	-0.942728	0.0202821
Rnf2	ENSMUSG00000026484	ENSMUSG00000026484	-0.94348	4.96207e-23
Nomo1	ENSMUSG00000030835	ENSMUSG00000030835	-0.943665	1.46968e-15
Dnase2a	ENSMUSG00000003812	ENSMUSG00000003812	-0.944119	4.63852e-05
Gm30652	ENSMUSG00000104716	ENSMUSG00000104716	-0.94434	0.000184345
Gm11529	ENSMUSG00000075586	ENSMUSG00000075586	-0.944637	0.00632538
Cacna2d4	ENSMUSG00000041460	ENSMUSG00000041460	-0.944995	2.86169e-15
Gjb5	ENSMUSG00000042357	ENSMUSG00000042357	-0.945615	0.0237142
ENSMUSG00000121033	ENSMUSG00000121033	ENSMUSG00000121033	-0.945616	6.00385e-06
Ddx42	ENSMUSG00000020705	ENSMUSG00000020705	-0.945733	3.53319e-07
Tmcc3	ENSMUSG00000020023	ENSMUSG00000020023	-0.945827	1.89656e-08
AW554918	ENSMUSG00000033632	ENSMUSG00000033632	-0.946296	0.00148377
Odad3	ENSMUSG00000039632	ENSMUSG00000039632	-0.946479	4.51587e-18
Adgrl3	ENSMUSG00000037605	ENSMUSG00000037605	-0.946575	2.23648e-10
Atf6	ENSMUSG00000026663	ENSMUSG00000026663	-0.946946	6.4426e-07
Rfx4	ENSMUSG00000020037	ENSMUSG00000020037	-0.947838	0.000547091
Kmt5c	ENSMUSG00000059851	ENSMUSG00000059851	-0.948127	2.58515e-16
Skp1	ENSMUSG00000036309	ENSMUSG00000036309	-0.948224	1.33119e-11
Fxr2	ENSMUSG00000018765	ENSMUSG00000018765	-0.948546	0.00502562
Kdm6b	ENSMUSG00000018476	ENSMUSG00000018476	-0.948626	0.000160171
Gm50100	ENSMUSG00000117696	ENSMUSG00000117696	-0.948941	5.03928e-05
Ssxb9	ENSMUSG00000068218	ENSMUSG00000068218	-0.949028	0.00327323
Chchd4	ENSMUSG00000034203	ENSMUSG00000034203	-0.949099	0.000171478
Ang-ps2	ENSMUSG00000093889	ENSMUSG00000093889	-0.949235	0.000348595
4930433J02Rik	ENSMUSG00000103478	ENSMUSG00000103478	-0.950045	6.6355e-13
Gm11494	ENSMUSG00000085074	ENSMUSG00000085074	-0.95021	1.75272e-05
Zfp113	ENSMUSG00000037007	ENSMUSG00000037007	-0.950579	1.24259e-15
Speer4f1	ENSMUSG00000058643	ENSMUSG00000058643	-0.950969	0.0474764
Gm35867	ENSMUSG00000117848	ENSMUSG00000117848	-0.950989	1.07164e-12
Vmn2r112	ENSMUSG00000094921	ENSMUSG00000094921	-0.951068	0.0169593
Trim17	ENSMUSG00000036964	ENSMUSG00000036964	-0.951608	2.27134e-10
Cox6c	ENSMUSG00000014313	ENSMUSG00000014313	-0.951666	3.2998e-13
Col9a3	ENSMUSG00000027570	ENSMUSG00000027570	-0.951714	4.71217e-09
Med21	ENSMUSG00000030291	ENSMUSG00000030291	-0.951835	1.03799e-18
Gm4610	ENSMUSG00000104554	ENSMUSG00000104554	-0.95197	8.55753e-05
Snrpc	ENSMUSG00000024217	ENSMUSG00000024217	-0.952583	1.99579e-30
Gm8385	ENSMUSG00000044515	ENSMUSG00000044515	-0.952779	0.00165624
Gm15862	ENSMUSG00000085739	ENSMUSG00000085739	-0.952915	0.0118488
Ubxn1	ENSMUSG00000071655	ENSMUSG00000071655	-0.953095	5.53143e-05
Stk24	ENSMUSG00000063410	ENSMUSG00000063410	-0.953297	4.98905e-08
Fam78a	ENSMUSG00000050592	ENSMUSG00000050592	-0.954111	4.8004e-08
Gm43466	ENSMUSG00000105824	ENSMUSG00000105824	-0.95424	2.36409e-07
Gm14389	ENSMUSG00000087520	ENSMUSG00000087520	-0.954609	0.0145442
Gm48105	ENSMUSG00000114630	ENSMUSG00000114630	-0.956071	0.00120856
Tmem63a	ENSMUSG00000026519	ENSMUSG00000026519	-0.956108	2.84563e-16
Sf3b6	ENSMUSG00000037361	ENSMUSG00000037361	-0.956149	2.37051e-12
Gm10125	ENSMUSG00000063087	ENSMUSG00000063087	-0.956304	9.20706e-08
Defb36	ENSMUSG00000044863	ENSMUSG00000044863	-0.95792	0.0354047
Adam33	ENSMUSG00000027318	ENSMUSG00000027318	-0.958433	0.000946389
Tbx3	ENSMUSG00000018604	ENSMUSG00000018604	-0.958447	0.00349079
Tspyl5	ENSMUSG00000038984	ENSMUSG00000038984	-0.958627	1.15144e-06
Hdgfl2	ENSMUSG00000002833	ENSMUSG00000002833	-0.958915	6.13136e-16
Mrpl42	ENSMUSG00000062981	ENSMUSG00000062981	-0.959239	0.0306671
Pias1	ENSMUSG00000032405	ENSMUSG00000032405	-0.959361	7.18388e-15
Gm42473	ENSMUSG00000106869	ENSMUSG00000106869	-0.959659	9.42572e-07
Tspan9	ENSMUSG00000030352	ENSMUSG00000030352	-0.960057	1.72806e-12
Tmem79	ENSMUSG00000001420	ENSMUSG00000001420	-0.960439	1.19238e-05
Gm17189	ENSMUSG00000091709	ENSMUSG00000091709	-0.960472	0.0439306
Ccr1	ENSMUSG00000025804	ENSMUSG00000025804	-0.960582	0.00170368
Dpp6	ENSMUSG00000061576	ENSMUSG00000061576	-0.960804	0.000106743
Snx32	ENSMUSG00000056185	ENSMUSG00000056185	-0.960836	0.00421969
Ms4a5	ENSMUSG00000054523	ENSMUSG00000054523	-0.961268	0.0043449
Tmem238	ENSMUSG00000030431	ENSMUSG00000030431	-0.961342	0.0165521
Araf	ENSMUSG00000001127	ENSMUSG00000001127	-0.961407	5.05896e-19
Vipr1	ENSMUSG00000032528	ENSMUSG00000032528	-0.961696	6.83734e-10
Cdip1	ENSMUSG00000004071	ENSMUSG00000004071	-0.962118	1.28863e-06
Rtraf	ENSMUSG00000021807	ENSMUSG00000021807	-0.963052	6.40727e-21
ENSMUSG00000120121	ENSMUSG00000120121	ENSMUSG00000120121	-0.96373	9.85153e-05
Drd3	ENSMUSG00000022705	ENSMUSG00000022705	-0.963903	2.2808e-24
Gm49412	ENSMUSG00000116283	ENSMUSG00000116283	-0.964114	5.45771e-07
Ankzf1	ENSMUSG00000026199	ENSMUSG00000026199	-0.964399	9.34709e-16
Atp6v1a	ENSMUSG00000052459	ENSMUSG00000052459	-0.964411	5.97605e-11
Tmem240	ENSMUSG00000084845	ENSMUSG00000084845	-0.964786	8.81401e-27
Nedd4l	ENSMUSG00000024589	ENSMUSG00000024589	-0.965706	4.07351e-14
Fzd8	ENSMUSG00000036904	ENSMUSG00000036904	-0.965996	1.12798e-15
Ces1h	ENSMUSG00000074156	ENSMUSG00000074156	-0.96605	8.01193e-06
Cic	ENSMUSG00000005442	ENSMUSG00000005442	-0.966378	1.08626e-17
Mepce	ENSMUSG00000029726	ENSMUSG00000029726	-0.966553	1.14433e-21
Gm45089	ENSMUSG00000109140	ENSMUSG00000109140	-0.966763	0.00663422
C1qtnf12	ENSMUSG00000023571	ENSMUSG00000023571	-0.966896	0.000249266
Gm15697	ENSMUSG00000081670	ENSMUSG00000081670	-0.967029	4.2134e-07
Myl4	ENSMUSG00000061086	ENSMUSG00000061086	-0.967356	0.0251478
Epn2	ENSMUSG00000001036	ENSMUSG00000001036	-0.967499	3.57222e-05
4933414I15Rik	ENSMUSG00000072983	ENSMUSG00000072983	-0.967594	0.00178983
Mrpl34	ENSMUSG00000034880	ENSMUSG00000034880	-0.96838	0.000190096
Meis3	ENSMUSG00000041420	ENSMUSG00000041420	-0.968513	2.13961e-11
Ppp1r14c	ENSMUSG00000040653	ENSMUSG00000040653	-0.968577	0.0090675
Gm6723	ENSMUSG00000068226	ENSMUSG00000068226	-0.968687	7.22777e-11
AI847159	ENSMUSG00000084826	ENSMUSG00000084826	-0.969005	0.00127427
Bace1	ENSMUSG00000032086	ENSMUSG00000032086	-0.969241	4.1747e-12
Akap8l	ENSMUSG00000002625	ENSMUSG00000002625	-0.96937	6.14629e-10
Cyp27b1	ENSMUSG00000006724	ENSMUSG00000006724	-0.969431	8.32314e-05
L2hgdh	ENSMUSG00000020988	ENSMUSG00000020988	-0.969776	7.35697e-13
Bbs1	ENSMUSG00000006464	ENSMUSG00000006464	-0.970171	0.0146983
Dnajc5	ENSMUSG00000000826	ENSMUSG00000000826	-0.970281	4.41545e-17
Neu3	ENSMUSG00000035239	ENSMUSG00000035239	-0.971161	3.48925e-14
ENSMUSG00000121236	ENSMUSG00000121236	ENSMUSG00000121236	-0.971231	7.33128e-08
Fam126b	ENSMUSG00000038174	ENSMUSG00000038174	-0.971575	6.38523e-17
Ccdc169	ENSMUSG00000048655	ENSMUSG00000048655	-0.971688	9.14837e-06
Ephx1	ENSMUSG00000038776	ENSMUSG00000038776	-0.971696	0.00137344
Heyl	ENSMUSG00000032744	ENSMUSG00000032744	-0.971995	1.57043e-12
Gm24499	ENSMUSG00000089071	ENSMUSG00000089071	-0.972259	9.71405e-09
Abca8a	ENSMUSG00000041828	ENSMUSG00000041828	-0.972867	7.44638e-12
Ndufa3	ENSMUSG00000035674	ENSMUSG00000035674	-0.973505	1.48029e-13
Gm12918	ENSMUSG00000066315	ENSMUSG00000066315	-0.973583	3.55341e-13
Tulp2	ENSMUSG00000023467	ENSMUSG00000023467	-0.973666	2.15288e-07
Fcgr1	ENSMUSG00000015947	ENSMUSG00000015947	-0.97376	0.00104832
Ppp2r1b	ENSMUSG00000032058	ENSMUSG00000032058	-0.973825	1.18458e-11
St8sia4	ENSMUSG00000040710	ENSMUSG00000040710	-0.973918	5.3567e-17
Rbm12b1	ENSMUSG00000046667	ENSMUSG00000046667	-0.974132	2.49126e-18
Cabp2	ENSMUSG00000024857	ENSMUSG00000024857	-0.974584	5.10704e-15
Atp6v0d2	ENSMUSG00000028238	ENSMUSG00000028238	-0.97464	3.82038e-12
Gm37639	ENSMUSG00000102863	ENSMUSG00000102863	-0.974867	0.00528926
Bbln	ENSMUSG00000039195	ENSMUSG00000039195	-0.975488	4.52428e-09
Pcx	ENSMUSG00000024892	ENSMUSG00000024892	-0.976271	0.0164888
Tm7sf3	ENSMUSG00000040234	ENSMUSG00000040234	-0.977231	6.85247e-05
Gm10689	ENSMUSG00000074412	ENSMUSG00000074412	-0.977253	1.07605e-14
Mrpl10	ENSMUSG00000001445	ENSMUSG00000001445	-0.977776	6.32004e-15
Ccdc162	ENSMUSG00000075225	ENSMUSG00000075225	-0.978215	1.75028e-24
Nkapd1	ENSMUSG00000059820	ENSMUSG00000059820	-0.978413	4.56764e-16
Smim8	ENSMUSG00000028295	ENSMUSG00000028295	-0.979164	2.05359e-19
Sri	ENSMUSG00000003161	ENSMUSG00000003161	-0.979327	0.00861294
Glb1l3	ENSMUSG00000031966	ENSMUSG00000031966	-0.979422	6.53224e-09
Gm33024	ENSMUSG00000107682	ENSMUSG00000107682	-0.980698	0.0167405
Ptbp1	ENSMUSG00000006498	ENSMUSG00000006498	-0.981061	7.82929e-05
Bsph2-ps	ENSMUSG00000098644	ENSMUSG00000098644	-0.981188	4.08284e-07
Rmdn1	ENSMUSG00000028229	ENSMUSG00000028229	-0.98121	1.19011e-24
Gpam	ENSMUSG00000024978	ENSMUSG00000024978	-0.981499	2.96848e-28
Gm12350	ENSMUSG00000095588	ENSMUSG00000095588	-0.981748	2.05374e-12
Gm47948	ENSMUSG00000112166	ENSMUSG00000112166	-0.981751	0.0109284
Kpna3	ENSMUSG00000021929	ENSMUSG00000021929	-0.981824	1.46609e-18
Gm15731	ENSMUSG00000086528	ENSMUSG00000086528	-0.982957	0.0227653
Kifc2	ENSMUSG00000004187	ENSMUSG00000004187	-0.982986	0.00011982
Slc9a3r2	ENSMUSG00000002504	ENSMUSG00000002504	-0.983272	2.10934e-17
Scn5a	ENSMUSG00000032511	ENSMUSG00000032511	-0.983794	6.34201e-18
Mrps10	ENSMUSG00000034729	ENSMUSG00000034729	-0.983816	4.96516e-17
ENSMUSG00000120112	ENSMUSG00000120112	ENSMUSG00000120112	-0.98401	0.000937621
Atg4b	ENSMUSG00000026280	ENSMUSG00000026280	-0.984687	1.16822e-15
Rskr	ENSMUSG00000037593	ENSMUSG00000037593	-0.985376	1.49259e-16
Tmem106c	ENSMUSG00000052369	ENSMUSG00000052369	-0.985726	0.00735639
Mcm3ap	ENSMUSG00000001150	ENSMUSG00000001150	-0.98597	3.90158e-17
9130213A22Rik	ENSMUSG00000097386	ENSMUSG00000097386	-0.986221	4.64696e-05
Gm44886	ENSMUSG00000109298	ENSMUSG00000109298	-0.986325	0.0335784
Ddx41	ENSMUSG00000021494	ENSMUSG00000021494	-0.986582	6.37168e-28
Olfr525	ENSMUSG00000061489	ENSMUSG00000061489	-0.988134	0.0437774
Ftdc2	ENSMUSG00000055789	ENSMUSG00000055789	-0.988578	0.0306233
Gm36938	ENSMUSG00000102414	ENSMUSG00000102414	-0.989201	0.0019257
Arap3	ENSMUSG00000024451	ENSMUSG00000024451	-0.98934	1.1904e-07
Spa17	ENSMUSG00000001948	ENSMUSG00000001948	-0.989452	4.94913e-15
Parvg	ENSMUSG00000022439	ENSMUSG00000022439	-0.989835	6.10157e-12
9530026P05Rik	ENSMUSG00000097462	ENSMUSG00000097462	-0.98993	0.000199133
5830408C22Rik	ENSMUSG00000110148	ENSMUSG00000110148	-0.990074	1.164e-08
Crybg2	ENSMUSG00000012123	ENSMUSG00000012123	-0.990185	0.000469918
Lmf1	ENSMUSG00000002279	ENSMUSG00000002279	-0.990783	3.00626e-29
Ube2k	ENSMUSG00000029203	ENSMUSG00000029203	-0.990928	0.000175751
Cers1	ENSMUSG00000087408	ENSMUSG00000087408	-0.99145	4.83145e-16
Sspo	ENSMUSG00000029797	ENSMUSG00000029797	-0.991951	4.17083e-36
Rgl1	ENSMUSG00000026482	ENSMUSG00000026482	-0.992024	0.000778595
Tspan13	ENSMUSG00000020577	ENSMUSG00000020577	-0.992912	9.61037e-10
Trp73os	ENSMUSG00000087071	ENSMUSG00000087071	-0.993232	0.000493065
Gm42881	ENSMUSG00000105973	ENSMUSG00000105973	-0.994088	3.93623e-07
Spag1	ENSMUSG00000037617	ENSMUSG00000037617	-0.994532	1.36908e-16
Gm17132	ENSMUSG00000061331	ENSMUSG00000061331	-0.994609	7.3e-19
Zscan30	ENSMUSG00000024274	ENSMUSG00000024274	-0.994836	3.17249e-12
Dnai4	ENSMUSG00000035126	ENSMUSG00000035126	-0.995387	3.46901e-08
Mrgpra6	ENSMUSG00000052303	ENSMUSG00000052303	-0.995611	5.45261e-05
Itgae	ENSMUSG00000005947	ENSMUSG00000005947	-0.996187	1.05015e-11
Grcc10	ENSMUSG00000072772	ENSMUSG00000072772	-0.996719	5.65453e-13
Htt	ENSMUSG00000029104	ENSMUSG00000029104	-0.997042	1.74085e-23
Hectd2os	ENSMUSG00000087579	ENSMUSG00000087579	-0.997487	6.20227e-09
Zfp280d	ENSMUSG00000038535	ENSMUSG00000038535	-0.997937	0.00131872
Mrps16	ENSMUSG00000049960	ENSMUSG00000049960	-0.99801	0.00256644
Pcsk6	ENSMUSG00000030513	ENSMUSG00000030513	-0.998437	9.87324e-13
Sf3a2	ENSMUSG00000020211	ENSMUSG00000020211	-0.998447	9.10195e-24
Zfp467	ENSMUSG00000068551	ENSMUSG00000068551	-0.998716	1.34923e-16
Lyzl4	ENSMUSG00000032530	ENSMUSG00000032530	-0.999006	1.49442e-09
Gm45848	ENSMUSG00000110474	ENSMUSG00000110474	-0.999069	0.0096927
Gm45167	ENSMUSG00000109301	ENSMUSG00000109301	-0.999102	0.000587101
4933421O10Rik	ENSMUSG00000085037	ENSMUSG00000085037	-0.999957	1.1743e-22
Eda	ENSMUSG00000059327	ENSMUSG00000059327	-1.00161	0.0402099
Gm10814	ENSMUSG00000097404	ENSMUSG00000097404	-1.00173	2.53311e-11
Slc5a4b	ENSMUSG00000020226	ENSMUSG00000020226	-1.00175	5.62363e-15
Leng8	ENSMUSG00000035545	ENSMUSG00000035545	-1.00193	3.82746e-24
Dnajc18	ENSMUSG00000024350	ENSMUSG00000024350	-1.00243	2.72957e-20
Ptdss1	ENSMUSG00000021518	ENSMUSG00000021518	-1.003	1.32229e-06
Prelid1	ENSMUSG00000021486	ENSMUSG00000021486	-1.00358	3.4724e-06
Tfap2e	ENSMUSG00000042477	ENSMUSG00000042477	-1.00392	7.52341e-14
Fgf1	ENSMUSG00000036585	ENSMUSG00000036585	-1.00458	0.00686642
Pgr	ENSMUSG00000031870	ENSMUSG00000031870	-1.00471	0.00106729
Pgm1	ENSMUSG00000025791	ENSMUSG00000025791	-1.005	0.0345227
Wdr45	ENSMUSG00000039382	ENSMUSG00000039382	-1.00518	2.38793e-09
Clcc1	ENSMUSG00000027884	ENSMUSG00000027884	-1.00533	2.76397e-16
Dcun1d4	ENSMUSG00000051674	ENSMUSG00000051674	-1.00539	4.08244e-05
Wnt4	ENSMUSG00000036856	ENSMUSG00000036856	-1.00556	0.0447219
Gm47687	ENSMUSG00000111865	ENSMUSG00000111865	-1.00596	2.91946e-12
Tsen2	ENSMUSG00000042389	ENSMUSG00000042389	-1.00621	0.000768084
Nav2	ENSMUSG00000052512	ENSMUSG00000052512	-1.00623	0.000117253
Slc34a3	ENSMUSG00000006469	ENSMUSG00000006469	-1.00682	3.33368e-06
Grhl2	ENSMUSG00000022286	ENSMUSG00000022286	-1.00708	1.30228e-16
Cfap65	ENSMUSG00000047021	ENSMUSG00000047021	-1.00742	1.66135e-07
Crb2	ENSMUSG00000035403	ENSMUSG00000035403	-1.00761	0.00375115
Gm13883	ENSMUSG00000087473	ENSMUSG00000087473	-1.00796	0.0337173
Hilpda	ENSMUSG00000043421	ENSMUSG00000043421	-1.00848	4.97304e-11
Aqp1	ENSMUSG00000004655	ENSMUSG00000004655	-1.00866	0.000199133
Rgs6	ENSMUSG00000021219	ENSMUSG00000021219	-1.00889	3.31769e-05
Ctnnal1	ENSMUSG00000038816	ENSMUSG00000038816	-1.00931	7.97154e-22
Gm2774	ENSMUSG00000111148	ENSMUSG00000111148	-1.00988	6.12991e-10
Gm44136	ENSMUSG00000107524	ENSMUSG00000107524	-1.01001	1.00779e-24
Gpr132	ENSMUSG00000021298	ENSMUSG00000021298	-1.01005	8.30663e-10
Lrrc8e	ENSMUSG00000046589	ENSMUSG00000046589	-1.0103	5.12924e-24
Itgam	ENSMUSG00000030786	ENSMUSG00000030786	-1.01086	2.67302e-09
Evi5l	ENSMUSG00000011832	ENSMUSG00000011832	-1.01087	8.99592e-20
Zfp707	ENSMUSG00000034429	ENSMUSG00000034429	-1.01188	8.93225e-05
1700003E16Rik	ENSMUSG00000030030	ENSMUSG00000030030	-1.01214	7.01959e-07
Muc2	ENSMUSG00000025515	ENSMUSG00000025515	-1.01231	1.00355e-19
Ehbp1	ENSMUSG00000042302	ENSMUSG00000042302	-1.01279	3.53524e-14
Usp21	ENSMUSG00000053483	ENSMUSG00000053483	-1.01303	0.0109233
Mbp	ENSMUSG00000041607	ENSMUSG00000041607	-1.01397	2.91589e-12
Sh3bp2	ENSMUSG00000054520	ENSMUSG00000054520	-1.01546	1.56431e-05
Mrps5	ENSMUSG00000027374	ENSMUSG00000027374	-1.01549	1.3003e-23
Panx2	ENSMUSG00000058441	ENSMUSG00000058441	-1.01569	0.0142243
Gm49233	ENSMUSG00000115839	ENSMUSG00000115839	-1.01601	0.0447096
Pdzd2	ENSMUSG00000022197	ENSMUSG00000022197	-1.01647	1.60636e-15
Mpp1	ENSMUSG00000031402	ENSMUSG00000031402	-1.01669	4.53116e-05
Pmel	ENSMUSG00000025359	ENSMUSG00000025359	-1.01673	0.00235448
Chtf18	ENSMUSG00000019214	ENSMUSG00000019214	-1.01722	1.53772e-14
Tshz2	ENSMUSG00000047907	ENSMUSG00000047907	-1.01831	0.00178125
Gm22581	ENSMUSG00000065669	ENSMUSG00000065669	-1.01941	1.97389e-09
Limch1	ENSMUSG00000037736	ENSMUSG00000037736	-1.01981	5.98865e-28
Gm10323	ENSMUSG00000114816	ENSMUSG00000114816	-1.02004	9.1288e-15
Gm21956	ENSMUSG00000096792	ENSMUSG00000096792	-1.02072	0.000968039
Vps26c	ENSMUSG00000022898	ENSMUSG00000022898	-1.02091	0.000557984
Parp10	ENSMUSG00000063268	ENSMUSG00000063268	-1.02106	0.0184512
Tmem214	ENSMUSG00000038828	ENSMUSG00000038828	-1.02172	1.33878e-05
Sgcd	ENSMUSG00000020354	ENSMUSG00000020354	-1.02208	0.0481471
Swap70	ENSMUSG00000031015	ENSMUSG00000031015	-1.02241	0.000568382
Zfp777	ENSMUSG00000071477	ENSMUSG00000071477	-1.02287	1.87767e-12
Gm12295	ENSMUSG00000085162	ENSMUSG00000085162	-1.02291	1.60368e-06
Tubgcp4	ENSMUSG00000027263	ENSMUSG00000027263	-1.02355	6.82108e-19
Idua	ENSMUSG00000033540	ENSMUSG00000033540	-1.02358	0.0200522
Lrriq1	ENSMUSG00000019892	ENSMUSG00000019892	-1.02411	0.00194015
Gm15907	ENSMUSG00000087319	ENSMUSG00000087319	-1.02429	0.0287828
Exoc3l2	ENSMUSG00000011263	ENSMUSG00000011263	-1.0247	6.25422e-12
Gm43158	ENSMUSG00000104887	ENSMUSG00000104887	-1.02505	2.80384e-07
Gm9895	ENSMUSG00000118038	ENSMUSG00000118038	-1.02519	0.000155631
Pik3r4	ENSMUSG00000032571	ENSMUSG00000032571	-1.02541	0.0164995
Whrn	ENSMUSG00000039137	ENSMUSG00000039137	-1.02549	2.27388e-21
Rad51b	ENSMUSG00000059060	ENSMUSG00000059060	-1.0255	2.69863e-06
ENSMUSG00002075151	ENSMUSG00002075151	ENSMUSG00002075151	-1.0256	1.39251e-14
Caps2	ENSMUSG00000035694	ENSMUSG00000035694	-1.02561	0.000801409
Fndc3c1	ENSMUSG00000033737	ENSMUSG00000033737	-1.02583	0.0494206
Gm44220	ENSMUSG00000107655	ENSMUSG00000107655	-1.02648	0.0218952
Ist1	ENSMUSG00000031729	ENSMUSG00000031729	-1.02658	0.018375
Gm37514	ENSMUSG00000104370	ENSMUSG00000104370	-1.0266	4.80801e-16
Smim7	ENSMUSG00000044600	ENSMUSG00000044600	-1.02664	0.0354184
4921509A06Rik	ENSMUSG00000091147	ENSMUSG00000091147	-1.02677	8.10169e-17
Gm30146	ENSMUSG00000108415	ENSMUSG00000108415	-1.02728	0.00215481
Zfp598	ENSMUSG00000041130	ENSMUSG00000041130	-1.02774	9.49302e-24
Sema3a	ENSMUSG00000028883	ENSMUSG00000028883	-1.02795	0.00527326
Npas1	ENSMUSG00000001988	ENSMUSG00000001988	-1.02829	1.31753e-10
Ybx3	ENSMUSG00000030189	ENSMUSG00000030189	-1.02914	3.94345e-13
Ppm1k	ENSMUSG00000037826	ENSMUSG00000037826	-1.02927	0.0458545
Gm49270	ENSMUSG00000115102	ENSMUSG00000115102	-1.0297	0.0158089
4933430I17Rik	ENSMUSG00000058046	ENSMUSG00000058046	-1.03002	0.000527376
Gm25058	ENSMUSG00000087990	ENSMUSG00000087990	-1.03006	0.00545608
Gm22501	ENSMUSG00000089606	ENSMUSG00000089606	-1.03053	0.00293877
Drg2	ENSMUSG00000020537	ENSMUSG00000020537	-1.03061	1.94685e-06
Zdhhc3	ENSMUSG00000025786	ENSMUSG00000025786	-1.03138	2.56633e-17
Plekha6	ENSMUSG00000041757	ENSMUSG00000041757	-1.03171	1.23553e-08
Ttf1	ENSMUSG00000026803	ENSMUSG00000026803	-1.03177	0.00308389
Actr10	ENSMUSG00000021076	ENSMUSG00000021076	-1.03238	8.8678e-23
Elob	ENSMUSG00000055839	ENSMUSG00000055839	-1.03242	2.83168e-24
Kbtbd12	ENSMUSG00000033182	ENSMUSG00000033182	-1.03285	0.0311408
Wrap73	ENSMUSG00000029029	ENSMUSG00000029029	-1.03287	1.57264e-06
Nelfb	ENSMUSG00000013465	ENSMUSG00000013465	-1.03341	0.00122027
Reck	ENSMUSG00000028476	ENSMUSG00000028476	-1.03419	8.15968e-29
4930478E11Rik	ENSMUSG00000115245	ENSMUSG00000115245	-1.03454	1.28088e-09
Gm11695	ENSMUSG00000085651	ENSMUSG00000085651	-1.03487	0.0208588
ENSMUSG00002076268	ENSMUSG00002076268	ENSMUSG00002076268	-1.03543	0.000630357
Rac3	ENSMUSG00000018012	ENSMUSG00000018012	-1.03576	2.64032e-18
Mical1	ENSMUSG00000019823	ENSMUSG00000019823	-1.03637	7.68356e-05
C1qtnf6	ENSMUSG00000022440	ENSMUSG00000022440	-1.03641	3.15501e-21
Dnah7b	ENSMUSG00000041144	ENSMUSG00000041144	-1.03711	3.00146e-08
Hgs	ENSMUSG00000025793	ENSMUSG00000025793	-1.03727	2.06752e-21
Cep170b	ENSMUSG00000072825	ENSMUSG00000072825	-1.03799	0.000371994
Fahd1	ENSMUSG00000045316	ENSMUSG00000045316	-1.0381	0.00324428
Hif3a	ENSMUSG00000004328	ENSMUSG00000004328	-1.03817	1.30048e-08
Gm36229	ENSMUSG00000112132	ENSMUSG00000112132	-1.03864	0.000302127
Echdc3	ENSMUSG00000039063	ENSMUSG00000039063	-1.03897	0.00736374
Gm43313	ENSMUSG00000107083	ENSMUSG00000107083	-1.0395	0.00089167
Dgcr8	ENSMUSG00000022718	ENSMUSG00000022718	-1.0398	8.44606e-17
Ighd2-7	ENSMUSG00000094057	ENSMUSG00000094057	-1.03986	0.0292942
Gm23908	ENSMUSG00000077787	ENSMUSG00000077787	-1.04045	3.67536e-07
Gm48859	ENSMUSG00000114510	ENSMUSG00000114510	-1.04085	6.97172e-14
Zfp516	ENSMUSG00000058881	ENSMUSG00000058881	-1.04086	1.67228e-14
Adam17	ENSMUSG00000052593	ENSMUSG00000052593	-1.04087	7.20537e-21
Ceacam3	ENSMUSG00000053228	ENSMUSG00000053228	-1.0416	8.88659e-17
Entpd8	ENSMUSG00000036813	ENSMUSG00000036813	-1.04164	5.1699e-13
Gm43023	ENSMUSG00000104912	ENSMUSG00000104912	-1.04202	7.72501e-11
Sema4f	ENSMUSG00000000627	ENSMUSG00000000627	-1.04237	1.26481e-09
Ccdc107	ENSMUSG00000028461	ENSMUSG00000028461	-1.04243	2.23263e-16
Elavl3	ENSMUSG00000003410	ENSMUSG00000003410	-1.04258	5.15175e-27
Trip6	ENSMUSG00000023348	ENSMUSG00000023348	-1.04362	4.25372e-22
Ccdc142	ENSMUSG00000107499	ENSMUSG00000107499	-1.04411	0.00189963
Kcnip3	ENSMUSG00000079056	ENSMUSG00000079056	-1.04506	1.52513e-26
Pakap ENSMUSG00000090053	ENSMUSG00000090053	ENSMUSG00000090053	-1.0453	0.00174585
ENSMUSG00000120563	ENSMUSG00000120563	ENSMUSG00000120563	-1.04616	2.15609e-10
Gm11978	ENSMUSG00000086373	ENSMUSG00000086373	-1.04621	0.000455561
Trpc6	ENSMUSG00000031997	ENSMUSG00000031997	-1.04643	1.26651e-15
Cep76	ENSMUSG00000073542	ENSMUSG00000073542	-1.04691	1.8451e-06
Morf4l1	ENSMUSG00000062270	ENSMUSG00000062270	-1.04691	0.00975631
Fat1	ENSMUSG00000070047	ENSMUSG00000070047	-1.0474	0.00934125
Pla2g2c	ENSMUSG00000028750	ENSMUSG00000028750	-1.04829	0.014818
4930540M03Rik	ENSMUSG00000111299	ENSMUSG00000111299	-1.0485	0.01451
Wdr54	ENSMUSG00000030032	ENSMUSG00000030032	-1.04872	0.00327081
Sclt1	ENSMUSG00000059834	ENSMUSG00000059834	-1.0498	4.06093e-16
Naa50	ENSMUSG00000022698	ENSMUSG00000022698	-1.04985	9.30284e-21
Dhrs4	ENSMUSG00000022210	ENSMUSG00000022210	-1.04989	2.3908e-16
Lrp2bp	ENSMUSG00000031637	ENSMUSG00000031637	-1.05048	0.00312159
Ccz1	ENSMUSG00000029617	ENSMUSG00000029617	-1.05079	3.57407e-18
Majin	ENSMUSG00000024786	ENSMUSG00000024786	-1.05187	5.05385e-25
Tmem121	ENSMUSG00000049036	ENSMUSG00000049036	-1.0523	2.73161e-15
Ncald	ENSMUSG00000051359	ENSMUSG00000051359	-1.05273	1.73061e-40
Vmn2r2	ENSMUSG00000043897	ENSMUSG00000043897	-1.05339	0.0432448
Col22a1	ENSMUSG00000079022	ENSMUSG00000079022	-1.05343	8.07176e-19
Cidec	ENSMUSG00000030278	ENSMUSG00000030278	-1.05397	2.09295e-10
Usp33	ENSMUSG00000025437	ENSMUSG00000025437	-1.05415	0.000226343
Prr5	ENSMUSG00000036106	ENSMUSG00000036106	-1.05423	7.04293e-06
Per2	ENSMUSG00000055866	ENSMUSG00000055866	-1.05499	1.97587e-20
2200002A13Rik	ENSMUSG00000108479	ENSMUSG00000108479	-1.05567	0.00955999
Grn	ENSMUSG00000034708	ENSMUSG00000034708	-1.05652	0.000290672
Vps35l	ENSMUSG00000030982	ENSMUSG00000030982	-1.05729	0.000926294
Ndor1 ENSMUSG00000006471	ENSMUSG00000006471	ENSMUSG00000006471	-1.05753	9.64306e-06
Usp10	ENSMUSG00000031826	ENSMUSG00000031826	-1.05762	6.81564e-15
Gm22725	ENSMUSG00000088717	ENSMUSG00000088717	-1.05768	0.019616
Gm19052	ENSMUSG00000117492	ENSMUSG00000117492	-1.05792	0.000375179
Il17rd	ENSMUSG00000040717	ENSMUSG00000040717	-1.05827	7.15009e-05
Sema3c	ENSMUSG00000028780	ENSMUSG00000028780	-1.05836	1.91858e-12
Zfp358	ENSMUSG00000047264	ENSMUSG00000047264	-1.05898	1.55042e-16
Cit	ENSMUSG00000029516	ENSMUSG00000029516	-1.05911	2.05945e-32
Rragc	ENSMUSG00000028646	ENSMUSG00000028646	-1.05917	0.000602343
Slc51b	ENSMUSG00000053862	ENSMUSG00000053862	-1.0593	6.50897e-16
Myo1g	ENSMUSG00000020437	ENSMUSG00000020437	-1.05976	1.72057e-32
Dlec1	ENSMUSG00000038060	ENSMUSG00000038060	-1.05977	3.10185e-08
Mir5135	ENSMUSG00000092738	ENSMUSG00000092738	-1.06012	0.0425816
2310001H17Rik	ENSMUSG00000097354	ENSMUSG00000097354	-1.06043	4.94974e-17
Fstl1	ENSMUSG00000022816	ENSMUSG00000022816	-1.0605	5.30552e-19
Prap1	ENSMUSG00000025467	ENSMUSG00000025467	-1.06072	0.00054645
Atp5g1	ENSMUSG00000006057	ENSMUSG00000006057	-1.06115	1.70163e-06
Sned1	ENSMUSG00000047793	ENSMUSG00000047793	-1.06184	1.03533e-07
Atpaf1	ENSMUSG00000028710	ENSMUSG00000028710	-1.06235	0.00196815
Gm16137	ENSMUSG00000089949	ENSMUSG00000089949	-1.06253	0.0428451
Slc35d1	ENSMUSG00000028521	ENSMUSG00000028521	-1.06333	2.76149e-09
Gm12956	ENSMUSG00000082814	ENSMUSG00000082814	-1.06352	0.0466928
Nab2	ENSMUSG00000025402	ENSMUSG00000025402	-1.06379	9.79878e-31
Man1c1	ENSMUSG00000037306	ENSMUSG00000037306	-1.06458	0.0167262
Slc28a2	ENSMUSG00000027219	ENSMUSG00000027219	-1.06509	1.35728e-05
Rab11fip3	ENSMUSG00000037098	ENSMUSG00000037098	-1.06584	5.22188e-20
Prkag2os1	ENSMUSG00000086446	ENSMUSG00000086446	-1.06651	0.0240227
Ak6	ENSMUSG00000078941	ENSMUSG00000078941	-1.06651	6.71646e-14
Zfp653	ENSMUSG00000038895	ENSMUSG00000038895	-1.06695	3.69261e-14
Olfr527	ENSMUSG00000062782	ENSMUSG00000062782	-1.06699	0.00854062
Dad1	ENSMUSG00000022174	ENSMUSG00000022174	-1.06715	2.16815e-07
Nnt ENSMUSG00000025453	ENSMUSG00000025453	ENSMUSG00000025453	-1.06819	0.00409285
Alms1-ps1	ENSMUSG00000090256	ENSMUSG00000090256	-1.06864	3.98807e-05
Gm37342	ENSMUSG00000102732	ENSMUSG00000102732	-1.06877	2.83589e-18
Rspo4	ENSMUSG00000032852	ENSMUSG00000032852	-1.06894	1.24117e-05
0610040B10Rik	ENSMUSG00000089889	ENSMUSG00000089889	-1.06933	2.10442e-23
Gm18648	ENSMUSG00000117237	ENSMUSG00000117237	-1.06975	0.00231894
Syngap1	ENSMUSG00000067629	ENSMUSG00000067629	-1.06985	4.1011e-17
Gm9918	ENSMUSG00000097050	ENSMUSG00000097050	-1.07002	1.30594e-21
Gm45220	ENSMUSG00000109279	ENSMUSG00000109279	-1.07017	0.00145177
Kmt2c	ENSMUSG00000038056	ENSMUSG00000038056	-1.07017	3.54624e-08
4833404L02Rik	ENSMUSG00000108807	ENSMUSG00000108807	-1.07021	1.18769e-10
Gm49614	ENSMUSG00000116882	ENSMUSG00000116882	-1.07029	1.39753e-16
Wars	ENSMUSG00000021266	ENSMUSG00000021266	-1.07038	2.33893e-12
Gm49288	ENSMUSG00000115645	ENSMUSG00000115645	-1.07054	2.3142e-14
Mxra8	ENSMUSG00000029070	ENSMUSG00000029070	-1.07057	0.00660607
Lrrc49	ENSMUSG00000047766	ENSMUSG00000047766	-1.07079	1.59226e-10
Rps15a-ps6	ENSMUSG00000083022	ENSMUSG00000083022	-1.07198	0.0253242
Tbx1	ENSMUSG00000009097	ENSMUSG00000009097	-1.07202	9.46703e-22
Il12rb2	ENSMUSG00000018341	ENSMUSG00000018341	-1.07204	1.1434e-18
Gm2710	ENSMUSG00000060128	ENSMUSG00000060128	-1.07248	4.91801e-05
Hdac5	ENSMUSG00000008855	ENSMUSG00000008855	-1.07312	0.00063928
Zfp811	ENSMUSG00000055202	ENSMUSG00000055202	-1.07328	6.86562e-14
Larp4b	ENSMUSG00000033499	ENSMUSG00000033499	-1.07367	4.62461e-14
Cds2	ENSMUSG00000058793	ENSMUSG00000058793	-1.07382	9.56109e-06
Gm48719	ENSMUSG00000111203	ENSMUSG00000111203	-1.0742	0.000108564
Cd164	ENSMUSG00000019818	ENSMUSG00000019818	-1.07428	3.43079e-06
1700030M09Rik	ENSMUSG00000097424	ENSMUSG00000097424	-1.07491	0.00829533
Gm36635	ENSMUSG00000112991	ENSMUSG00000112991	-1.07508	2.09728e-13
BC018473	ENSMUSG00000056032	ENSMUSG00000056032	-1.0751	4.4565e-20
Slc39a13	ENSMUSG00000002105	ENSMUSG00000002105	-1.07564	3.80793e-12
Gm13343	ENSMUSG00000080227	ENSMUSG00000080227	-1.07594	0.0106502
Aasdh	ENSMUSG00000055923	ENSMUSG00000055923	-1.07644	0.027942
Akt1s1	ENSMUSG00000011096	ENSMUSG00000011096	-1.07687	2.69945e-05
Gm21844	ENSMUSG00000095913	ENSMUSG00000095913	-1.07729	4.15925e-08
Hoxa9	ENSMUSG00000038227	ENSMUSG00000038227	-1.07801	7.51332e-17
Pcdhga5	ENSMUSG00000103567	ENSMUSG00000103567	-1.07808	0.000463008
Serinc3	ENSMUSG00000017707	ENSMUSG00000017707	-1.07826	8.345e-15
Lurap1	ENSMUSG00000028701	ENSMUSG00000028701	-1.07859	3.94639e-06
Ak2	ENSMUSG00000028792	ENSMUSG00000028792	-1.07904	1.62176e-06
Suox	ENSMUSG00000049858	ENSMUSG00000049858	-1.07911	1.91068e-08
D630039A03Rik	ENSMUSG00000052117	ENSMUSG00000052117	-1.07915	3.90746e-14
Pcdhb8	ENSMUSG00000045876	ENSMUSG00000045876	-1.07981	6.00352e-05
Adra2a	ENSMUSG00000033717	ENSMUSG00000033717	-1.07985	6.97021e-19
Trim72	ENSMUSG00000042828	ENSMUSG00000042828	-1.08021	2.0771e-24
Tm9sf2	ENSMUSG00000025544	ENSMUSG00000025544	-1.08035	0.0177246
Leng9	ENSMUSG00000043432	ENSMUSG00000043432	-1.08097	9.87472e-15
Dync2li1	ENSMUSG00000024253	ENSMUSG00000024253	-1.0813	0.000257787
Gm9298	ENSMUSG00000115366	ENSMUSG00000115366	-1.08193	3.97563e-08
Mllt11	ENSMUSG00000053192	ENSMUSG00000053192	-1.08203	0.000276083
Gm8801	ENSMUSG00000092284	ENSMUSG00000092284	-1.08244	1.27183e-16
A630072L19Rik	ENSMUSG00000097160	ENSMUSG00000097160	-1.08294	1.5407e-13
Fam189a1	ENSMUSG00000030518	ENSMUSG00000030518	-1.0837	1.79709e-09
Abcc6	ENSMUSG00000030834	ENSMUSG00000030834	-1.08452	7.99682e-23
Nscme3l	ENSMUSG00000100937	ENSMUSG00000100937	-1.08461	0.0127953
Rhof	ENSMUSG00000029449	ENSMUSG00000029449	-1.08507	1.32999e-11
Cdkl1	ENSMUSG00000020990	ENSMUSG00000020990	-1.08536	5.1112e-19
Gm19056	ENSMUSG00000112124	ENSMUSG00000112124	-1.0858	2.79496e-05
1700034H15Rik	ENSMUSG00000055833	ENSMUSG00000055833	-1.08605	1.3728e-10
Slc16a10	ENSMUSG00000019838	ENSMUSG00000019838	-1.08648	0.0131631
Tek	ENSMUSG00000006386	ENSMUSG00000006386	-1.08755	5.95945e-10
Pcdhga6	ENSMUSG00000103793	ENSMUSG00000103793	-1.08775	8.63324e-49
Tctn2	ENSMUSG00000118662	ENSMUSG00000118662	-1.08778	6.22949e-05
Riok1	ENSMUSG00000021428	ENSMUSG00000021428	-1.08787	9.92405e-20
Gm13285	ENSMUSG00000095101	ENSMUSG00000095101	-1.0879	1.6173e-15
Gm13631	ENSMUSG00000086132	ENSMUSG00000086132	-1.08821	2.85351e-09
Thpo	ENSMUSG00000022847	ENSMUSG00000022847	-1.08877	6.1362e-13
Dnah6	ENSMUSG00000052861	ENSMUSG00000052861	-1.0895	6.03371e-09
Mbtps1	ENSMUSG00000031835	ENSMUSG00000031835	-1.08959	0.000937203
Gm35256	ENSMUSG00000110554	ENSMUSG00000110554	-1.08992	7.64163e-11
Tmem140	ENSMUSG00000057137	ENSMUSG00000057137	-1.08999	0.0133505
Gm13136	ENSMUSG00000081179	ENSMUSG00000081179	-1.09115	2.36292e-12
Abcc1	ENSMUSG00000023088	ENSMUSG00000023088	-1.09158	1.0433e-15
Rpp25l	ENSMUSG00000036114	ENSMUSG00000036114	-1.09174	4.0844e-12
Megf6	ENSMUSG00000057751	ENSMUSG00000057751	-1.0919	1.40335e-14
Ttll4	ENSMUSG00000033257	ENSMUSG00000033257	-1.09215	1.92017e-21
Ubqln1	ENSMUSG00000005312	ENSMUSG00000005312	-1.09219	1.61475e-06
Mir1a-1	ENSMUSG00000070144	ENSMUSG00000070144	-1.09234	0.0104405
Ecm1	ENSMUSG00000028108	ENSMUSG00000028108	-1.09262	1.19592e-05
Tnfrsf1b	ENSMUSG00000028599	ENSMUSG00000028599	-1.09263	6.60612e-10
Cysrt1	ENSMUSG00000036731	ENSMUSG00000036731	-1.09326	0.00387616
Vmn1r241	ENSMUSG00000094298	ENSMUSG00000094298	-1.094	2.66722e-06
Unc13a	ENSMUSG00000034799	ENSMUSG00000034799	-1.09425	9.97028e-05
Rragd	ENSMUSG00000028278	ENSMUSG00000028278	-1.09494	0.000196759
Cenpj	ENSMUSG00000064128	ENSMUSG00000064128	-1.09531	5.62953e-22
Gm47096	ENSMUSG00000112547	ENSMUSG00000112547	-1.09537	1.91397e-07
Nt5c3b	ENSMUSG00000017176	ENSMUSG00000017176	-1.09553	2.01042e-27
Sectm1a	ENSMUSG00000025165	ENSMUSG00000025165	-1.09564	3.47789e-16
Gm22699	ENSMUSG00000093117	ENSMUSG00000093117	-1.09582	0.00496828
Zfp839	ENSMUSG00000021271	ENSMUSG00000021271	-1.09661	6.37925e-07
Nat1	ENSMUSG00000025588	ENSMUSG00000025588	-1.09703	0.0176673
Arhgap42	ENSMUSG00000050730	ENSMUSG00000050730	-1.0972	4.27374e-24
ENSMUSG00000121029	ENSMUSG00000121029	ENSMUSG00000121029	-1.09739	4.27979e-12
Gm28382	ENSMUSG00000100151	ENSMUSG00000100151	-1.09881	4.24943e-17
Rrbp1	ENSMUSG00000027422	ENSMUSG00000027422	-1.09899	0.00243289
Tep1	ENSMUSG00000006281	ENSMUSG00000006281	-1.09992	5.11373e-19
Rps7	ENSMUSG00000061477	ENSMUSG00000061477	-1.10003	1.81093e-25
Pgap3	ENSMUSG00000038208	ENSMUSG00000038208	-1.10024	8.96849e-05
Mob3b	ENSMUSG00000073910	ENSMUSG00000073910	-1.10105	8.21993e-25
Lrp4	ENSMUSG00000027253	ENSMUSG00000027253	-1.10152	2.0446e-16
Dpm1	ENSMUSG00000078919	ENSMUSG00000078919	-1.10178	0.000163801
Zfp709	ENSMUSG00000056019	ENSMUSG00000056019	-1.10199	0.048125
Gm47879	ENSMUSG00000112288	ENSMUSG00000112288	-1.10246	2.82739e-14
Dlgap4	ENSMUSG00000061689	ENSMUSG00000061689	-1.10288	1.33695e-27
Gm43666	ENSMUSG00000104588	ENSMUSG00000104588	-1.10402	3.12644e-11
Eloc	ENSMUSG00000079658	ENSMUSG00000079658	-1.10445	0.000201088
Rab31	ENSMUSG00000056515	ENSMUSG00000056515	-1.10448	1.66764e-13
Atxn2	ENSMUSG00000042605	ENSMUSG00000042605	-1.10473	1.82946e-09
Gm16186	ENSMUSG00000081935	ENSMUSG00000081935	-1.10485	3.28827e-10
C2cd2	ENSMUSG00000045975	ENSMUSG00000045975	-1.10491	0.000392509
Gm48807	ENSMUSG00000113537	ENSMUSG00000113537	-1.10608	1.71799e-12
Wfdc5	ENSMUSG00000040154	ENSMUSG00000040154	-1.10663	2.3102e-15
Synj2	ENSMUSG00000023805	ENSMUSG00000023805	-1.10765	3.24015e-42
Phkg1	ENSMUSG00000025537	ENSMUSG00000025537	-1.10769	1.44866e-07
Gm13062	ENSMUSG00000087525	ENSMUSG00000087525	-1.10787	0.0145197
Rps17	ENSMUSG00000061787	ENSMUSG00000061787	-1.10844	2.57547e-09
Gprasp1	ENSMUSG00000043384	ENSMUSG00000043384	-1.10869	0.00855626
Gm14200	ENSMUSG00000081800	ENSMUSG00000081800	-1.10913	0.000917005
Slc8a3	ENSMUSG00000079055	ENSMUSG00000079055	-1.10918	3.13926e-05
Slc2a3	ENSMUSG00000003153	ENSMUSG00000003153	-1.10967	0.0133449
Usp6nl	ENSMUSG00000039046	ENSMUSG00000039046	-1.11006	1.956e-26
Hnrnpa2b1	ENSMUSG00000004980	ENSMUSG00000004980	-1.11018	0.00456576
Dnah11	ENSMUSG00000018581	ENSMUSG00000018581	-1.11034	1.87006e-14
Zfp53	ENSMUSG00000057409	ENSMUSG00000057409	-1.11083	5.80742e-15
Olfr1377	ENSMUSG00000061952	ENSMUSG00000061952	-1.11182	0.00132095
Gm21781	ENSMUSG00000095123	ENSMUSG00000095123	-1.11269	0.00373101
Itpkb	ENSMUSG00000038855	ENSMUSG00000038855	-1.11305	5.05036e-38
Hoxa7	ENSMUSG00000038236	ENSMUSG00000038236	-1.11348	2.5092e-06
Sugp2	ENSMUSG00000036054	ENSMUSG00000036054	-1.11351	1.21448e-09
Gm3822	ENSMUSG00000107125	ENSMUSG00000107125	-1.11405	0.00373101
D330046F09Rik	ENSMUSG00000115015	ENSMUSG00000115015	-1.11427	0.00521532
Atxn7l1	ENSMUSG00000020564	ENSMUSG00000020564	-1.11587	2.87135e-13
Slc35f2	ENSMUSG00000042195	ENSMUSG00000042195	-1.11597	0.00372936
Stom	ENSMUSG00000026880	ENSMUSG00000026880	-1.11618	0.000262783
Gm24147	ENSMUSG00000064697	ENSMUSG00000064697	-1.11647	4.66936e-18
Gm36961	ENSMUSG00000103930	ENSMUSG00000103930	-1.1172	0.000386195
Gm42671	ENSMUSG00000105460	ENSMUSG00000105460	-1.11725	6.8085e-34
Kcp	ENSMUSG00000059022	ENSMUSG00000059022	-1.11739	2.64303e-10
Gm28319	ENSMUSG00000101242	ENSMUSG00000101242	-1.11813	0.000195652
Gm8497	ENSMUSG00000117392	ENSMUSG00000117392	-1.11843	0.000939557
Pgm5	ENSMUSG00000041731	ENSMUSG00000041731	-1.11884	1.11834e-24
Ctdsp1	ENSMUSG00000026176	ENSMUSG00000026176	-1.11891	2.62608e-19
Skor2	ENSMUSG00000091519	ENSMUSG00000091519	-1.11955	2.2601e-08
Gm12524	ENSMUSG00000085318	ENSMUSG00000085318	-1.11978	2.26216e-14
Gm11972	ENSMUSG00000084280	ENSMUSG00000084280	-1.12026	2.52837e-17
Tuba8	ENSMUSG00000030137	ENSMUSG00000030137	-1.12047	0.00529538
[truncated: 2,564 more rows]
