# Supplementary material for: IL-1α is required for T cell-driven weight loss after respiratory viral infection
Source: Mucosal Immunol. 2024 Apr;17(2):272–87. doi: 10.1016/j.mucimm.2024.02.005 (PMC11009121; doi:10.1016/j.mucimm.2024.02.005)
Supplement: Supplementary Table 5 — Respiratory syncytial virus versus anti-CD8 differentially expressed gene (lung). [file mmc6.xlsx]

## Sheet: All genes
symbol	ensembl_ID	User_ID	CD8a-RSV_logFC	CD8a-RSV_adjPval	minus_log10_pvalue
Mmp8	ENSMUSG00000005800	ENSMUSG00000005800	-2.9852	8.36e-31	30.0778
Mvb12a	ENSMUSG00000031813	ENSMUSG00000031813	-1.90183	4.04e-30	29.3936
Serpinb1a	ENSMUSG00000044734	ENSMUSG00000044734	-3.78097	5.51e-22	21.2588
Gm49309	ENSMUSG00000115812	ENSMUSG00000115812	2.84426	1.7e-20	19.7696
Akt2	ENSMUSG00000004056	ENSMUSG00000004056	1.70301	1.04e-17	16.983
Gm15161	ENSMUSG00000083719	ENSMUSG00000083719	3.69009	1.04e-17	16.983
Tspan9	ENSMUSG00000030352	ENSMUSG00000030352	1.36511	3.2e-17	16.4949
AI182371	ENSMUSG00000035875	ENSMUSG00000035875	2.18693	1.3e-15	14.8861
Nisch	ENSMUSG00000021910	ENSMUSG00000021910	2.13941	5.03e-15	14.2984
Gm15998	ENSMUSG00000086389	ENSMUSG00000086389	1.89545	2.71e-14	13.567
Ccl5	ENSMUSG00000035042	ENSMUSG00000035042	-2.58038	1.19e-13	12.9245
Scd1	ENSMUSG00000037071	ENSMUSG00000037071	1.85451	5.64e-13	12.2487
Ces2a	ENSMUSG00000055730	ENSMUSG00000055730	1.45086	7.16e-13	12.1451
Pogz	ENSMUSG00000038902	ENSMUSG00000038902	-1.09966	4.43e-12	11.3536
Gatc	ENSMUSG00000029536	ENSMUSG00000029536	1.42449	3.58e-11	10.4461
Phf24	ENSMUSG00000036062	ENSMUSG00000036062	1.44123	6.53e-11	10.1851
Gm35835	ENSMUSG00000110862	ENSMUSG00000110862	0.972616	8.54e-11	10.0685
Adamts7	ENSMUSG00000032363	ENSMUSG00000032363	-1.14158	1.96e-10	9.70774
Klhl10	ENSMUSG00000001558	ENSMUSG00000001558	1.29984	3.51e-10	9.45469
Bcl2l11	ENSMUSG00000027381	ENSMUSG00000027381	1.88048	4.21e-10	9.37572
Srsf9	ENSMUSG00000029538	ENSMUSG00000029538	1.50427	4.58e-10	9.33913
Myo9a	ENSMUSG00000039585	ENSMUSG00000039585	-0.737967	7.03e-10	9.15304
Vwf	ENSMUSG00000001930	ENSMUSG00000001930	-1.33003	9.71e-10	9.01278
Rarg	ENSMUSG00000001288	ENSMUSG00000001288	1.40526	1.09e-09	8.96257
Gm5873	ENSMUSG00000093651	ENSMUSG00000093651	1.34787	1.4e-09	8.85387
Gm11443	ENSMUSG00000081632	ENSMUSG00000081632	1.05928	1.48e-09	8.82974
Prep	ENSMUSG00000019849	ENSMUSG00000019849	2.12714	1.63e-09	8.78781
Cfap97d1	ENSMUSG00000010841	ENSMUSG00000010841	1.32344	1.67e-09	8.77728
9430015G10Rik	ENSMUSG00000059939	ENSMUSG00000059939	1.08441	2.16e-09	8.66555
Clcn6	ENSMUSG00000029016	ENSMUSG00000029016	-2.15672	2.87e-09	8.54212
Zcchc4	ENSMUSG00000029179	ENSMUSG00000029179	1.92115	2.87e-09	8.54212
Il1a	ENSMUSG00000027399	ENSMUSG00000027399	-7.20498	2.99e-09	8.52433
Bst2	ENSMUSG00000046718	ENSMUSG00000046718	-1.31925	2.99e-09	8.52433
Bicd2	ENSMUSG00000037933	ENSMUSG00000037933	1.37265	6.9e-09	8.16115
Gm8098	ENSMUSG00000073073	ENSMUSG00000073073	1.99218	1e-08	8
Gm7353	ENSMUSG00000055452	ENSMUSG00000055452	-2.85643	1.06e-08	7.97469
Ankrd33b	ENSMUSG00000022237	ENSMUSG00000022237	0.830803	1.5e-08	7.82391
Abca1	ENSMUSG00000015243	ENSMUSG00000015243	-1.07416	1.63e-08	7.78781
Cd320	ENSMUSG00000002308	ENSMUSG00000002308	1.18027	1.68e-08	7.77469
Stk40	ENSMUSG00000042608	ENSMUSG00000042608	-1.2075	2.7e-08	7.56864
Dgkg	ENSMUSG00000022861	ENSMUSG00000022861	1.08839	2.82e-08	7.54975
Gem	ENSMUSG00000028214	ENSMUSG00000028214	0.739522	2.95e-08	7.53018
Dusp3	ENSMUSG00000003518	ENSMUSG00000003518	1.39011	3.29e-08	7.4828
Slc7a8	ENSMUSG00000022180	ENSMUSG00000022180	1.3953	4.57e-08	7.34008
Ndnf	ENSMUSG00000049001	ENSMUSG00000049001	-1.58427	5.64e-08	7.24872
Meiob	ENSMUSG00000024155	ENSMUSG00000024155	0.980127	5.78e-08	7.23807
Gm45293	ENSMUSG00000110325	ENSMUSG00000110325	1.11539	5.99e-08	7.22257
Eci1	ENSMUSG00000024132	ENSMUSG00000024132	1.0861	6.05e-08	7.21824
Tmem39a	ENSMUSG00000002845	ENSMUSG00000002845	-1.69673	8.86e-08	7.05257
Gm17981	ENSMUSG00000101135	ENSMUSG00000101135	-1.35764	1.17e-07	6.93181
Btnl5-ps	ENSMUSG00000073420	ENSMUSG00000073420	1.03316	1.17e-07	6.93181
Eva1b	ENSMUSG00000050212	ENSMUSG00000050212	-0.939938	1.42e-07	6.84771
Gm45888	ENSMUSG00000110561	ENSMUSG00000110561	0.911965	1.62e-07	6.79048
Gda	ENSMUSG00000058624	ENSMUSG00000058624	-1.12886	1.93e-07	6.71444
Gm10654	ENSMUSG00000074252	ENSMUSG00000074252	1.25436	2.13e-07	6.67162
Ighd5-5	ENSMUSG00000094957	ENSMUSG00000094957	1.63618	2.17e-07	6.66354
Mt4	ENSMUSG00000031757	ENSMUSG00000031757	0.780553	3.15e-07	6.50169
Cttnbp2	ENSMUSG00000000416	ENSMUSG00000000416	1.10811	3.17e-07	6.49894
Gm42462	ENSMUSG00000104728	ENSMUSG00000104728	-1.27903	4.27e-07	6.36957
Asrgl1	ENSMUSG00000024654	ENSMUSG00000024654	1.14536	4.59e-07	6.33819
Gm6682	ENSMUSG00000091269	ENSMUSG00000091269	-0.986211	5.86e-07	6.2321
Scnn1a	ENSMUSG00000030340	ENSMUSG00000030340	-0.645718	6.56e-07	6.1831
Gnai3	ENSMUSG00000000001	ENSMUSG00000000001	1.04295	6.71e-07	6.17328
Fcer1g	ENSMUSG00000058715	ENSMUSG00000058715	-1.12627	7.06e-07	6.1512
Mxd1	ENSMUSG00000001156	ENSMUSG00000001156	-2.45485	7.37e-07	6.13253
Sqor	ENSMUSG00000005803	ENSMUSG00000005803	-1.43152	8.14e-07	6.08938
Ros1	ENSMUSG00000019893	ENSMUSG00000019893	1.99721	1.02e-06	5.9914
Tnfrsf1a	ENSMUSG00000030341	ENSMUSG00000030341	-0.692822	1.09e-06	5.96257
Eaf1	ENSMUSG00000021890	ENSMUSG00000021890	0.971992	1.09e-06	5.96257
Slc41a1	ENSMUSG00000013275	ENSMUSG00000013275	0.748691	1.59e-06	5.7986
Bicd1	ENSMUSG00000003452	ENSMUSG00000003452	-0.897845	1.67e-06	5.77728
Gp9	ENSMUSG00000030054	ENSMUSG00000030054	1.07509	1.67e-06	5.77728
Dppa3	ENSMUSG00000046323	ENSMUSG00000046323	-2.60419	2.02e-06	5.69465
Pcdhga6	ENSMUSG00000103793	ENSMUSG00000103793	0.600285	2.08e-06	5.68194
Fcamr	ENSMUSG00000026415	ENSMUSG00000026415	-1.0002	2.22e-06	5.65365
Ddr1	ENSMUSG00000003534	ENSMUSG00000003534	0.688135	2.48e-06	5.60555
Gm14277	ENSMUSG00000084113	ENSMUSG00000084113	1.13885	2.55e-06	5.59346
Gm4756	ENSMUSG00000109482	ENSMUSG00000109482	0.571155	3.01e-06	5.52143
Gm34152	ENSMUSG00000116482	ENSMUSG00000116482	0.644678	3.1e-06	5.50864
Cebpe	ENSMUSG00000052435	ENSMUSG00000052435	2.12892	3.1e-06	5.50864
Rnf24	ENSMUSG00000048911	ENSMUSG00000048911	0.777167	3.29e-06	5.4828
Olfr648	ENSMUSG00000042909	ENSMUSG00000042909	3.02934	3.31e-06	5.48017
Cftr	ENSMUSG00000041301	ENSMUSG00000041301	1.09022	3.68e-06	5.43415
Gm6018	ENSMUSG00000111815	ENSMUSG00000111815	1.75207	3.75e-06	5.42597
Speer4f2	ENSMUSG00000091827	ENSMUSG00000091827	2.59801	3.79e-06	5.42136
Osgin1	ENSMUSG00000074063	ENSMUSG00000074063	0.691227	4.16e-06	5.38091
Usp8	ENSMUSG00000027363	ENSMUSG00000027363	0.8621	4.16e-06	5.38091
Gm20186	ENSMUSG00000106874	ENSMUSG00000106874	-0.816215	4.52e-06	5.34486
C1qtnf3	ENSMUSG00000058914	ENSMUSG00000058914	1.56977	5.46e-06	5.26281
Gm20692	ENSMUSG00000093739	ENSMUSG00000093739	2.24576	5.71e-06	5.24336
Cbs	ENSMUSG00000024039	ENSMUSG00000024039	-0.648786	6.94e-06	5.15864
Chil4	ENSMUSG00000063779	ENSMUSG00000063779	1.53423	7.12e-06	5.14752
Blzf1	ENSMUSG00000026577	ENSMUSG00000026577	-1.90194	7.4e-06	5.13077
Sema5a	ENSMUSG00000022231	ENSMUSG00000022231	-0.829337	7.42e-06	5.1296
Itpkb	ENSMUSG00000038855	ENSMUSG00000038855	0.607417	7.42e-06	5.1296
Itga2b	ENSMUSG00000034664	ENSMUSG00000034664	4.79239	7.42e-06	5.1296
Dstyk	ENSMUSG00000042046	ENSMUSG00000042046	0.623206	7.56e-06	5.12148
Slc39a9	ENSMUSG00000048833	ENSMUSG00000048833	0.869643	8.22e-06	5.08513
Car8	ENSMUSG00000041261	ENSMUSG00000041261	0.851275	8.25e-06	5.08355
Pramel20	ENSMUSG00000070618	ENSMUSG00000070618	-1.2149	8.74e-06	5.05849
Usp42	ENSMUSG00000051306	ENSMUSG00000051306	0.600838	8.9e-06	5.05061
2410003L11Rik	ENSMUSG00000085860	ENSMUSG00000085860	0.840574	8.93e-06	5.04915
Commd6	ENSMUSG00000075486	ENSMUSG00000075486	-1.18771	9.26e-06	5.03339
Slc22a21	ENSMUSG00000063652	ENSMUSG00000063652	0.621089	1.01e-05	4.99568
H2-K1	ENSMUSG00000061232	ENSMUSG00000061232	0.871993	1.01e-05	4.99568
4930515G01Rik	ENSMUSG00000092183	ENSMUSG00000092183	0.949665	1.04e-05	4.98297
Paics	ENSMUSG00000029247	ENSMUSG00000029247	0.809631	1.06e-05	4.97469
Gm43435	ENSMUSG00000105810	ENSMUSG00000105810	1.0116	1.06e-05	4.97469
9330160F10Rik	ENSMUSG00000072809	ENSMUSG00000072809	0.951662	1.1e-05	4.95861
Kcnq4	ENSMUSG00000028631	ENSMUSG00000028631	-1.07819	1.11e-05	4.95468
Nab2	ENSMUSG00000025402	ENSMUSG00000025402	0.600812	1.13e-05	4.94692
Mcm3ap	ENSMUSG00000001150	ENSMUSG00000001150	0.761874	1.15e-05	4.9393
Cacnb2	ENSMUSG00000057914	ENSMUSG00000057914	0.701399	1.16e-05	4.93554
Gm26736	ENSMUSG00000097464	ENSMUSG00000097464	1.95425	1.16e-05	4.93554
Rac3	ENSMUSG00000018012	ENSMUSG00000018012	0.657508	1.28e-05	4.89279
Gm16146	ENSMUSG00000089744	ENSMUSG00000089744	0.965559	1.28e-05	4.89279
Cntrl	ENSMUSG00000057110	ENSMUSG00000057110	1.60127	1.31e-05	4.88273
Jade2	ENSMUSG00000020387	ENSMUSG00000020387	-0.631216	1.43e-05	4.84466
Zfp626	ENSMUSG00000030604	ENSMUSG00000030604	0.750288	1.47e-05	4.83268
Apoa2	ENSMUSG00000005681	ENSMUSG00000005681	-0.807246	1.49e-05	4.82681
Gm49425	ENSMUSG00000116336	ENSMUSG00000116336	-0.717516	1.5e-05	4.82391
Cd300ld2	ENSMUSG00000089753	ENSMUSG00000089753	-1.08015	1.51e-05	4.82102
Spata20	ENSMUSG00000020867	ENSMUSG00000020867	-1.12627	1.62e-05	4.79048
Ndrg1	ENSMUSG00000005125	ENSMUSG00000005125	-1.08465	1.62e-05	4.79048
Gm24593	ENSMUSG00000084456	ENSMUSG00000084456	0.911284	1.62e-05	4.79048
S1pr4	ENSMUSG00000044199	ENSMUSG00000044199	0.957911	1.71e-05	4.767
Etnk2	ENSMUSG00000070644	ENSMUSG00000070644	0.783604	1.92e-05	4.7167
Gm38569	ENSMUSG00000108553	ENSMUSG00000108553	0.646553	1.96e-05	4.70774
Spock2	ENSMUSG00000058297	ENSMUSG00000058297	-1.15312	2.2e-05	4.65758
Csgalnact2	ENSMUSG00000042042	ENSMUSG00000042042	0.830575	2.3e-05	4.63827
Pyurf	ENSMUSG00000043162	ENSMUSG00000043162	0.881096	2.3e-05	4.63827
Gstt3	ENSMUSG00000001665	ENSMUSG00000001665	0.988933	2.33e-05	4.63264
Gm19409	ENSMUSG00000106229	ENSMUSG00000106229	-2.12561	2.39e-05	4.6216
Myl12b	ENSMUSG00000034868	ENSMUSG00000034868	-1.39286	2.39e-05	4.6216
Itga1	ENSMUSG00000042284	ENSMUSG00000042284	0.531834	2.39e-05	4.6216
Tubgcp2	ENSMUSG00000025474	ENSMUSG00000025474	0.740859	2.39e-05	4.6216
Btnl2	ENSMUSG00000024340	ENSMUSG00000024340	1.00941	2.39e-05	4.6216
Mob3b	ENSMUSG00000073910	ENSMUSG00000073910	0.65002	2.4e-05	4.61979
P2ry10	ENSMUSG00000050921	ENSMUSG00000050921	-1.60548	2.49e-05	4.6038
Olfr746	ENSMUSG00000058188	ENSMUSG00000058188	1.82949	2.49e-05	4.6038
Rap1b	ENSMUSG00000052681	ENSMUSG00000052681	2.30729	2.57e-05	4.59007
Scrn1	ENSMUSG00000019124	ENSMUSG00000019124	-0.822016	2.65e-05	4.57675
Gm44913	ENSMUSG00000109051	ENSMUSG00000109051	2.5738	2.65e-05	4.57675
Elapor1	ENSMUSG00000040412	ENSMUSG00000040412	1.77883	2.87e-05	4.54212
Cgn	ENSMUSG00000068876	ENSMUSG00000068876	-1.17001	2.89e-05	4.5391
Atf5	ENSMUSG00000038539	ENSMUSG00000038539	1.39598	2.91e-05	4.53611
Snrpc	ENSMUSG00000024217	ENSMUSG00000024217	0.529458	3.09e-05	4.51004
Fam189b	ENSMUSG00000032657	ENSMUSG00000032657	0.978641	3.11e-05	4.50724
Gm12946	ENSMUSG00000086961	ENSMUSG00000086961	-1.05998	3.7e-05	4.4318
ENSMUSG00000121163	ENSMUSG00000121163	ENSMUSG00000121163	-2.17162	3.76e-05	4.42481
Ift46	ENSMUSG00000002031	ENSMUSG00000002031	0.628656	3.76e-05	4.42481
Nceh1	ENSMUSG00000027698	ENSMUSG00000027698	0.540636	3.84e-05	4.41567
Tnni3	ENSMUSG00000035458	ENSMUSG00000035458	1.29449	3.84e-05	4.41567
Ahcyl2	ENSMUSG00000029772	ENSMUSG00000029772	0.515333	4.19e-05	4.37779
5S_rRNA ENSMUSG00000118781	ENSMUSG00000118781	ENSMUSG00000118781	3.16408	4.19e-05	4.37779
Gm32816	ENSMUSG00000108668	ENSMUSG00000108668	-1.57029	4.23e-05	4.37366
ENSMUSG00000120606	ENSMUSG00000120606	ENSMUSG00000120606	0.814446	4.23e-05	4.37366
Araf	ENSMUSG00000001127	ENSMUSG00000001127	0.560066	4.26e-05	4.37059
Pafah1b3	ENSMUSG00000005447	ENSMUSG00000005447	-1.21094	4.33e-05	4.36351
Cyp2b13	ENSMUSG00000040583	ENSMUSG00000040583	-0.912602	4.43e-05	4.3536
Ogfod1	ENSMUSG00000033009	ENSMUSG00000033009	0.889053	4.49e-05	4.34775
A630014C17Rik	ENSMUSG00000086395	ENSMUSG00000086395	-1.99643	4.6e-05	4.33724
Syngr1	ENSMUSG00000022415	ENSMUSG00000022415	0.495523	4.87e-05	4.31247
Vangl2	ENSMUSG00000026556	ENSMUSG00000026556	-1.29439	4.92e-05	4.30803
Stab1	ENSMUSG00000042286	ENSMUSG00000042286	0.542698	4.98e-05	4.30277
Gm48870	ENSMUSG00000113065	ENSMUSG00000113065	1.73189	5.22e-05	4.28233
1700028B04Rik	ENSMUSG00000099417	ENSMUSG00000099417	1.09317	5.3e-05	4.27572
Dock4	ENSMUSG00000035954	ENSMUSG00000035954	0.539969	5.36e-05	4.27084
Gm37120	ENSMUSG00000103966	ENSMUSG00000103966	0.687114	5.36e-05	4.27084
Vsir	ENSMUSG00000020101	ENSMUSG00000020101	0.771235	5.36e-05	4.27084
Zmym4	ENSMUSG00000042446	ENSMUSG00000042446	-0.64126	5.41e-05	4.2668
Chl1	ENSMUSG00000030077	ENSMUSG00000030077	-3.20838	5.49e-05	4.26043
Cdh3	ENSMUSG00000061048	ENSMUSG00000061048	-0.9745	5.53e-05	4.25727
Maz	ENSMUSG00000030678	ENSMUSG00000030678	0.716771	5.53e-05	4.25727
Tbc1d30	ENSMUSG00000052302	ENSMUSG00000052302	1.04039	5.53e-05	4.25727
Gm47873	ENSMUSG00000111766	ENSMUSG00000111766	1.0975	5.53e-05	4.25727
Olfr1566-ps1	ENSMUSG00000103863	ENSMUSG00000103863	1.63363	5.53e-05	4.25727
Acss2os	ENSMUSG00000086529	ENSMUSG00000086529	0.561213	5.66e-05	4.24718
Hoxaas3	ENSMUSG00000085696	ENSMUSG00000085696	0.625987	5.66e-05	4.24718
Gm37780	ENSMUSG00000102691	ENSMUSG00000102691	1.5392	5.84e-05	4.23359
Cxcr6	ENSMUSG00000048521	ENSMUSG00000048521	-1.58812	5.98e-05	4.2233
Ankrd63	ENSMUSG00000078137	ENSMUSG00000078137	0.715656	6.2e-05	4.20761
Fcer2a	ENSMUSG00000005540	ENSMUSG00000005540	2.1528	6.2e-05	4.20761
Bach2os	ENSMUSG00000086150	ENSMUSG00000086150	-1.534	6.35e-05	4.19723
Platr25	ENSMUSG00000074863	ENSMUSG00000074863	-1.08374	6.37e-05	4.19586
Dmtf1	ENSMUSG00000042508	ENSMUSG00000042508	1.23846	6.93e-05	4.15927
Gm2862	ENSMUSG00000089639	ENSMUSG00000089639	2.82048	6.93e-05	4.15927
Kif18b	ENSMUSG00000051378	ENSMUSG00000051378	0.928515	6.98e-05	4.15614
Sptbn4	ENSMUSG00000011751	ENSMUSG00000011751	0.8844	7.08e-05	4.14997
4833422C13Rik	ENSMUSG00000074782	ENSMUSG00000074782	3.28476	7.27e-05	4.13847
Gm48888	ENSMUSG00000113355	ENSMUSG00000113355	0.488906	7.42e-05	4.1296
Afap1	ENSMUSG00000029094	ENSMUSG00000029094	-1.19934	8.08e-05	4.09259
Ndrg3	ENSMUSG00000027634	ENSMUSG00000027634	0.536785	8.08e-05	4.09259
0610009E02Rik	ENSMUSG00000086714	ENSMUSG00000086714	0.925162	8.67e-05	4.06198
Fam83e	ENSMUSG00000054161	ENSMUSG00000054161	0.813925	8.86e-05	4.05257
Gm11542	ENSMUSG00000085051	ENSMUSG00000085051	1.11629	9.27e-05	4.03292
Hcfc1	ENSMUSG00000031386	ENSMUSG00000031386	-1.06859	9.81e-05	4.00833
Gm23116	ENSMUSG00000089106	ENSMUSG00000089106	0.911109	9.81e-05	4.00833
Myof	ENSMUSG00000048612	ENSMUSG00000048612	-0.453719	9.83e-05	4.00745
Gm44924	ENSMUSG00000108416	ENSMUSG00000108416	1.16626	9.83e-05	4.00745
Cul9	ENSMUSG00000040327	ENSMUSG00000040327	0.859895	9.9e-05	4.00436
Olfr531	ENSMUSG00000062712	ENSMUSG00000062712	-0.823874	0.000100516	3.99776
Ggta1	ENSMUSG00000035778	ENSMUSG00000035778	0.675304	0.000100516	3.99776
5S_rRNA ENSMUSG00002075135	ENSMUSG00002075135	ENSMUSG00002075135	1.44046	0.000101975	3.99151
Cyp2b9	ENSMUSG00000040660	ENSMUSG00000040660	-0.727208	0.000104779	3.97973
Atic	ENSMUSG00000026192	ENSMUSG00000026192	-1.13481	0.000105666	3.97606
Ccdc149	ENSMUSG00000045790	ENSMUSG00000045790	1.04685	0.000107187	3.96986
Rbms1	ENSMUSG00000026970	ENSMUSG00000026970	-1.23879	0.000107802	3.96737
Arf2	ENSMUSG00000062421	ENSMUSG00000062421	-0.720722	0.000107802	3.96737
Cc2d2a	ENSMUSG00000039765	ENSMUSG00000039765	-0.787851	0.000107809	3.96734
Ric1	ENSMUSG00000038658	ENSMUSG00000038658	-0.766155	0.000110508	3.95661
Acot6	ENSMUSG00000043487	ENSMUSG00000043487	0.457978	0.000110508	3.95661
Gm43196	ENSMUSG00000107017	ENSMUSG00000107017	0.680731	0.000111339	3.95335
Dab2	ENSMUSG00000022150	ENSMUSG00000022150	-1.33042	0.000111561	3.95249
Myo1c	ENSMUSG00000017774	ENSMUSG00000017774	-0.745053	0.000112402	3.94923
Unc119b	ENSMUSG00000046562	ENSMUSG00000046562	-0.723943	0.000112402	3.94923
Cct6a	ENSMUSG00000029447	ENSMUSG00000029447	2.58915	0.000112402	3.94923
Scp2-ps2	ENSMUSG00000058492	ENSMUSG00000058492	0.880458	0.000119681	3.92197
Aqp6	ENSMUSG00000043144	ENSMUSG00000043144	1.32269	0.000120528	3.91891
Tpte	ENSMUSG00000031481	ENSMUSG00000031481	-0.776598	0.000120741	3.91815
Hgs	ENSMUSG00000025793	ENSMUSG00000025793	0.592447	0.000121695	3.91473
Gm35066	ENSMUSG00000106361	ENSMUSG00000106361	0.612203	0.000130573	3.88415
Wars	ENSMUSG00000021266	ENSMUSG00000021266	0.872526	0.000132989	3.87618
Tspan12	ENSMUSG00000029669	ENSMUSG00000029669	0.72938	0.000136166	3.86593
Mylk4	ENSMUSG00000044951	ENSMUSG00000044951	-0.992622	0.00014157	3.84903
Hnf4aos	ENSMUSG00000046840	ENSMUSG00000046840	1.15691	0.000145325	3.83766
Lrig1	ENSMUSG00000030029	ENSMUSG00000030029	0.711088	0.000148673	3.82777
Sh3bp5l	ENSMUSG00000013646	ENSMUSG00000013646	0.632569	0.000152342	3.81718
Tmem132d	ENSMUSG00000034310	ENSMUSG00000034310	2.6692	0.000152562	3.81655
Washc2	ENSMUSG00000024104	ENSMUSG00000024104	-0.727424	0.000153901	3.81276
Gm45075	ENSMUSG00000109436	ENSMUSG00000109436	0.92022	0.000156731	3.80485
Galnt18	ENSMUSG00000038296	ENSMUSG00000038296	0.843804	0.000161352	3.79223
Chpt1	ENSMUSG00000060002	ENSMUSG00000060002	0.790422	0.000175252	3.75634
Il4i1	ENSMUSG00000074141	ENSMUSG00000074141	1.55552	0.000180404	3.74375
Gm12517	ENSMUSG00000081499	ENSMUSG00000081499	3.08461	0.000183697	3.7359
Gm20637	ENSMUSG00000093687	ENSMUSG00000093687	0.522508	0.000183712	3.73586
Stxbp2	ENSMUSG00000004626	ENSMUSG00000004626	1.03936	0.000185242	3.73226
Gm5692	ENSMUSG00000101024	ENSMUSG00000101024	-0.991807	0.000191419	3.71801
Rab14	ENSMUSG00000026878	ENSMUSG00000026878	0.831624	0.00019836	3.70255
Gm23034	ENSMUSG00000088626	ENSMUSG00000088626	-0.715299	0.000198871	3.70143
Hspe1-rs1	ENSMUSG00000117621	ENSMUSG00000117621	1.37411	0.000207143	3.68373
Fads3	ENSMUSG00000024664	ENSMUSG00000024664	-0.740705	0.000208069	3.68179
Gm48682	ENSMUSG00000113380	ENSMUSG00000113380	-1.66507	0.000210744	3.67624
Zbtb16	ENSMUSG00000066687	ENSMUSG00000066687	1.15161	0.000244368	3.61196
Parp6	ENSMUSG00000025237	ENSMUSG00000025237	-0.763617	0.000252719	3.59736
Lrch3	ENSMUSG00000022801	ENSMUSG00000022801	0.677824	0.000255046	3.59338
Cltc	ENSMUSG00000047126	ENSMUSG00000047126	-0.521902	0.000255996	3.59177
Sharpin	ENSMUSG00000022552	ENSMUSG00000022552	0.687674	0.000255996	3.59177
Hoxa3	ENSMUSG00000079560	ENSMUSG00000079560	0.836433	0.000261623	3.58232
Pfdn5	ENSMUSG00000001289	ENSMUSG00000001289	0.678969	0.000263704	3.57888
Pgm5	ENSMUSG00000041731	ENSMUSG00000041731	0.663798	0.000264465	3.57763
Btaf1	ENSMUSG00000040565	ENSMUSG00000040565	-0.640916	0.000268244	3.57147
Abhd12b	ENSMUSG00000090121	ENSMUSG00000090121	-1.24869	0.000273241	3.56345
Gm40457	ENSMUSG00000108626	ENSMUSG00000108626	-1.53235	0.000273892	3.56242
Get4	ENSMUSG00000025858	ENSMUSG00000025858	0.589419	0.000274855	3.5609
Cd44	ENSMUSG00000005087	ENSMUSG00000005087	0.717095	0.000289015	3.53908
Esd-ps	ENSMUSG00000079101	ENSMUSG00000079101	7.18096	0.000289987	3.53762
Sema6d	ENSMUSG00000027200	ENSMUSG00000027200	1.98506	0.000294563	3.53082
Slc1a3	ENSMUSG00000005360	ENSMUSG00000005360	0.848934	0.00029702	3.52721
BC028777	ENSMUSG00000085185	ENSMUSG00000085185	1.18664	0.00029702	3.52721
Sytl2	ENSMUSG00000030616	ENSMUSG00000030616	-0.81202	0.000304491	3.51643
Gm23012	ENSMUSG00000077337	ENSMUSG00000077337	-0.780096	0.000306737	3.51323
Grik5	ENSMUSG00000003378	ENSMUSG00000003378	-1.87954	0.000309519	3.50931
Mustn1	ENSMUSG00000042485	ENSMUSG00000042485	-0.557584	0.000312568	3.50506
Sdhc	ENSMUSG00000058076	ENSMUSG00000058076	-1.33025	0.000316335	3.49985
Prpf38b	ENSMUSG00000027881	ENSMUSG00000027881	-0.55742	0.000316335	3.49985
Ddx41	ENSMUSG00000021494	ENSMUSG00000021494	0.42583	0.000316335	3.49985
Ppp1r14b	ENSMUSG00000056612	ENSMUSG00000056612	0.828601	0.000316446	3.4997
Abcc6	ENSMUSG00000030834	ENSMUSG00000030834	0.635034	0.000321583	3.49271
Wdr25	ENSMUSG00000040877	ENSMUSG00000040877	0.683089	0.000322975	3.49083
ENSMUSG00000120431	ENSMUSG00000120431	ENSMUSG00000120431	0.935423	0.000356358	3.44811
4930407I10Rik	ENSMUSG00000075524	ENSMUSG00000075524	1.06586	0.000365637	3.43695
Gm8375	ENSMUSG00000116127	ENSMUSG00000116127	-1.30292	0.000370715	3.43096
Obscn	ENSMUSG00000061462	ENSMUSG00000061462	0.485628	0.000383782	3.41592
Lemd2	ENSMUSG00000044857	ENSMUSG00000044857	1.39045	0.00038419	3.41545
Gm41043	ENSMUSG00000114652	ENSMUSG00000114652	0.393663	0.000387894	3.41129
Ifi211	ENSMUSG00000026536	ENSMUSG00000026536	-0.899616	0.000407945	3.3894
ENSMUSG00000121167	ENSMUSG00000121167	ENSMUSG00000121167	1.08525	0.000407945	3.3894
Npr3	ENSMUSG00000022206	ENSMUSG00000022206	1.34527	0.000407945	3.3894
Gm11432	ENSMUSG00000081449	ENSMUSG00000081449	-1.005	0.000413006	3.38404
Neurl3	ENSMUSG00000047180	ENSMUSG00000047180	-0.780106	0.000413006	3.38404
Ncs1	ENSMUSG00000062661	ENSMUSG00000062661	-0.540174	0.000414397	3.38258
Rpl26-ps1	ENSMUSG00000111300	ENSMUSG00000111300	1.1886	0.000421928	3.37476
Cd8a			-1.13208	0.000423154	3.3735
Hnf1a	ENSMUSG00000029556	ENSMUSG00000029556	0.518048	0.000438964	3.35757
Fat4	ENSMUSG00000046743	ENSMUSG00000046743	0.744405	0.000441446	3.35512
Gm3055	ENSMUSG00000094622	ENSMUSG00000094622	0.754732	0.000443182	3.35342
Gm11972	ENSMUSG00000084280	ENSMUSG00000084280	0.6455	0.00045346	3.34346
Gm50131	ENSMUSG00000118305	ENSMUSG00000118305	0.540985	0.000464616	3.33291
Egr3	ENSMUSG00000033730	ENSMUSG00000033730	-1.08247	0.000481078	3.31778
Col6a1	ENSMUSG00000001119	ENSMUSG00000001119	0.628566	0.000491398	3.30857
Dicer1	ENSMUSG00000041415	ENSMUSG00000041415	0.366465	0.000500324	3.30075
Plcb2	ENSMUSG00000040061	ENSMUSG00000040061	0.722488	0.000505979	3.29587
Mastl	ENSMUSG00000026779	ENSMUSG00000026779	-0.990156	0.000509389	3.29295
Pank2	ENSMUSG00000037514	ENSMUSG00000037514	0.563454	0.000509389	3.29295
Cacna1i	ENSMUSG00000022416	ENSMUSG00000022416	0.582701	0.000509389	3.29295
1700122O11Rik	ENSMUSG00000094928	ENSMUSG00000094928	-1.76638	0.00051015	3.2923
Cops4	ENSMUSG00000035297	ENSMUSG00000035297	-0.726816	0.000523061	3.28145
9930111J21Rik2	ENSMUSG00000069892	ENSMUSG00000069892	0.55899	0.000525044	3.2798
Dctn4	ENSMUSG00000024603	ENSMUSG00000024603	0.483275	0.000544532	3.26398
BC037704	ENSMUSG00000117698	ENSMUSG00000117698	0.602998	0.000551978	3.25808
Mexis	ENSMUSG00000086712	ENSMUSG00000086712	-1.65153	0.000560373	3.25152
Atp4a	ENSMUSG00000005553	ENSMUSG00000005553	-0.75194	0.000562362	3.24998
Gm41396	ENSMUSG00000116223	ENSMUSG00000116223	0.561139	0.000562362	3.24998
Lrrc45	ENSMUSG00000025145	ENSMUSG00000025145	0.575465	0.000565949	3.24722
Bsn	ENSMUSG00000032589	ENSMUSG00000032589	0.411439	0.000568464	3.2453
Ptpn12	ENSMUSG00000028771	ENSMUSG00000028771	-0.680132	0.000571171	3.24323
Gpr156	ENSMUSG00000046961	ENSMUSG00000046961	-1.0525	0.000575996	3.23958
Slc7a2	ENSMUSG00000031596	ENSMUSG00000031596	-0.636503	0.000575996	3.23958
Gm47652	ENSMUSG00000111481	ENSMUSG00000111481	-1.07585	0.00057779	3.23823
Slc28a1	ENSMUSG00000025726	ENSMUSG00000025726	-0.732451	0.00057779	3.23823
Fmo5	ENSMUSG00000028088	ENSMUSG00000028088	0.673062	0.00057779	3.23823
Polr2g	ENSMUSG00000071662	ENSMUSG00000071662	0.721087	0.000594387	3.22593
Rpa2	ENSMUSG00000028884	ENSMUSG00000028884	-0.775861	0.000598799	3.22272
Vsig8	ENSMUSG00000049598	ENSMUSG00000049598	0.766974	0.000602878	3.21977
Myo18b	ENSMUSG00000072720	ENSMUSG00000072720	0.486151	0.000616506	3.21006
Snx30	ENSMUSG00000028385	ENSMUSG00000028385	-0.485258	0.000627544	3.20236
Meis3	ENSMUSG00000041420	ENSMUSG00000041420	0.661249	0.000636842	3.19597
H2-M11	ENSMUSG00000037537	ENSMUSG00000037537	0.388128	0.000645034	3.19042
Alpk2	ENSMUSG00000032845	ENSMUSG00000032845	-0.925781	0.000648299	3.18822
Arhgef38	ENSMUSG00000040969	ENSMUSG00000040969	0.691746	0.000648299	3.18822
Dcst1	ENSMUSG00000042672	ENSMUSG00000042672	0.881632	0.000670531	3.17358
Plin4	ENSMUSG00000002831	ENSMUSG00000002831	0.496596	0.000679653	3.16771
Col22a1	ENSMUSG00000079022	ENSMUSG00000079022	0.602321	0.000683397	3.16533
Polr2f	ENSMUSG00000033020	ENSMUSG00000033020	0.520053	0.000684858	3.1644
Gm5190	ENSMUSG00000102832	ENSMUSG00000102832	-2.58659	0.000694226	3.1585
Tfpi2	ENSMUSG00000029664	ENSMUSG00000029664	-1.01887	0.000699146	3.15543
Gm10629	ENSMUSG00000074113	ENSMUSG00000074113	-0.86225	0.000700831	3.15439
ENSMUSG00000120228	ENSMUSG00000120228	ENSMUSG00000120228	-0.818824	0.000708302	3.14978
Sez6	ENSMUSG00000000632	ENSMUSG00000000632	0.379936	0.000708302	3.14978
Aldh1a7	ENSMUSG00000024747	ENSMUSG00000024747	0.836837	0.000708302	3.14978
Sypl	ENSMUSG00000020570	ENSMUSG00000020570	-0.906437	0.000730338	3.13648
Ifi44l	ENSMUSG00000039146	ENSMUSG00000039146	1.58839	0.000732028	3.13547
Klf4	ENSMUSG00000003032	ENSMUSG00000003032	-0.767327	0.000742859	3.12909
Col6a2	ENSMUSG00000020241	ENSMUSG00000020241	0.442704	0.000742859	3.12909
ENSMUSG00000119987	ENSMUSG00000119987	ENSMUSG00000119987	0.646583	0.000742859	3.12909
Cdc25b	ENSMUSG00000027330	ENSMUSG00000027330	0.671988	0.000742859	3.12909
Gm37931	ENSMUSG00000103403	ENSMUSG00000103403	0.930816	0.000742859	3.12909
Dnajc7	ENSMUSG00000014195	ENSMUSG00000014195	0.529459	0.000749271	3.12536
Mrgbp	ENSMUSG00000027569	ENSMUSG00000027569	-1.03547	0.000760027	3.11917
Aass	ENSMUSG00000029695	ENSMUSG00000029695	0.856719	0.000778185	3.10892
Pkp1	ENSMUSG00000026413	ENSMUSG00000026413	1.5139	0.000787068	3.10399
Kdm5a	ENSMUSG00000030180	ENSMUSG00000030180	-0.686127	0.000796427	3.09885
Acss2	ENSMUSG00000027605	ENSMUSG00000027605	0.469871	0.000805042	3.09418
Fam124b	ENSMUSG00000043230	ENSMUSG00000043230	1.36067	0.000805042	3.09418
Igsf23	ENSMUSG00000040498	ENSMUSG00000040498	-1.9798	0.000809564	3.09175
Ripk4	ENSMUSG00000005251	ENSMUSG00000005251	0.739571	0.000809564	3.09175
Htt	ENSMUSG00000029104	ENSMUSG00000029104	0.725602	0.000813209	3.0898
Ccdc157	ENSMUSG00000051427	ENSMUSG00000051427	0.705342	0.00081522	3.08873
Ing1	ENSMUSG00000045969	ENSMUSG00000045969	0.566003	0.000821876	3.08519
Bambi	ENSMUSG00000024232	ENSMUSG00000024232	0.717493	0.000821876	3.08519
Gm50146	ENSMUSG00000117876	ENSMUSG00000117876	2.31856	0.000821876	3.08519
Gm10718	ENSMUSG00000095186	ENSMUSG00000095186	6.98484	0.000821876	3.08519
Hoxa9	ENSMUSG00000038227	ENSMUSG00000038227	0.644091	0.000842139	3.07462
Ttll8	ENSMUSG00000022388	ENSMUSG00000022388	0.626082	0.000842631	3.07436
Fyco1	ENSMUSG00000025241	ENSMUSG00000025241	-1.60268	0.000853341	3.06888
Uqcr11	ENSMUSG00000020163	ENSMUSG00000020163	0.581932	0.000853341	3.06888
2310015A10Rik	ENSMUSG00000097729	ENSMUSG00000097729	-0.663822	0.000860971	3.06501
ARVCF	ENSMUSG00000118669	ENSMUSG00000118669	0.488526	0.000860971	3.06501
Cdsn	ENSMUSG00000039518	ENSMUSG00000039518	-0.621491	0.000870369	3.0603
Iqgap3	ENSMUSG00000028068	ENSMUSG00000028068	1.03689	0.000870964	3.06
Emc3	ENSMUSG00000030286	ENSMUSG00000030286	0.58416	0.000871867	3.05955
Enho	ENSMUSG00000028445	ENSMUSG00000028445	0.778583	0.000871867	3.05955
Mprip	ENSMUSG00000005417	ENSMUSG00000005417	-0.953217	0.000882093	3.05449
Fam20c	ENSMUSG00000025854	ENSMUSG00000025854	-0.89372	0.000882093	3.05449
Gm17552	ENSMUSG00000097233	ENSMUSG00000097233	0.69268	0.000882093	3.05449
B830012L14Rik	ENSMUSG00000098202	ENSMUSG00000098202	1.08195	0.000882093	3.05449
Aip	ENSMUSG00000024847	ENSMUSG00000024847	0.64361	0.00088982	3.0507
Notum	ENSMUSG00000042988	ENSMUSG00000042988	0.551054	0.00089331	3.049
Farp1	ENSMUSG00000025555	ENSMUSG00000025555	-0.65255	0.000898679	3.0464
Mrpl33	ENSMUSG00000106918	ENSMUSG00000106918	-0.468402	0.000899972	3.04577
Gnao1	ENSMUSG00000031748	ENSMUSG00000031748	0.687432	0.000905221	3.04325
A930024E05Rik	ENSMUSG00000056735	ENSMUSG00000056735	0.670541	0.000914726	3.03871
Hcar2	ENSMUSG00000045502	ENSMUSG00000045502	0.554839	0.000921752	3.03539
Gzmb	ENSMUSG00000015437	ENSMUSG00000015437	-1.21728	0.000923067	3.03477
Ndufs4	ENSMUSG00000021764	ENSMUSG00000021764	-2.35745	0.000923899	3.03438
Krt36	ENSMUSG00000020916	ENSMUSG00000020916	1.14747	0.000949248	3.02262
ENSMUSG00000120321	ENSMUSG00000120321	ENSMUSG00000120321	1.18548	0.000952896	3.02095
Zmym2	ENSMUSG00000021945	ENSMUSG00000021945	1.23481	0.000962058	3.0168
Gm34885	ENSMUSG00000111748	ENSMUSG00000111748	-0.941534	0.000972184	3.01225
Syde1	ENSMUSG00000032714	ENSMUSG00000032714	-0.593218	0.000976742	3.01022
Psg29	ENSMUSG00000023159	ENSMUSG00000023159	0.648619	0.000976742	3.01022
Foxp2	ENSMUSG00000029563	ENSMUSG00000029563	0.699884	0.000976742	3.01022
Clptm1	ENSMUSG00000002981	ENSMUSG00000002981	-0.891785	0.000981574	3.00808
Sytl1	ENSMUSG00000028860	ENSMUSG00000028860	-0.750584	0.000981574	3.00808
Malsu1	ENSMUSG00000029815	ENSMUSG00000029815	-1.26199	0.00100206	2.99911
A2ml1	ENSMUSG00000047228	ENSMUSG00000047228	-0.975183	0.00101851	2.99203
Cntfr	ENSMUSG00000028444	ENSMUSG00000028444	1.22828	0.00102137	2.99082
Opa3	ENSMUSG00000052214	ENSMUSG00000052214	0.822556	0.00102632	2.98872
Serinc2	ENSMUSG00000023232	ENSMUSG00000023232	-0.857453	0.00106587	2.9723
Hoxa4	ENSMUSG00000000942	ENSMUSG00000000942	0.981519	0.0010682	2.97135
Gm7162	ENSMUSG00000089817	ENSMUSG00000089817	0.83825	0.00107579	2.96827
2310001H17Rik	ENSMUSG00000097354	ENSMUSG00000097354	0.710934	0.00108402	2.96496
Cacna2d1	ENSMUSG00000040118	ENSMUSG00000040118	-1.04346	0.00112174	2.95011
Gm42702	ENSMUSG00000106443	ENSMUSG00000106443	-0.904887	0.00112174	2.95011
Foxn4	ENSMUSG00000042002	ENSMUSG00000042002	-0.590811	0.00112174	2.95011
Dapk3	ENSMUSG00000034974	ENSMUSG00000034974	0.835764	0.00112174	2.95011
Abca3	ENSMUSG00000024130	ENSMUSG00000024130	0.335904	0.00113261	2.94592
Ndfip1	ENSMUSG00000024425	ENSMUSG00000024425	-0.920163	0.00114029	2.94298
Gpr182	ENSMUSG00000058396	ENSMUSG00000058396	-0.727387	0.00114029	2.94298
Sirt6	ENSMUSG00000034748	ENSMUSG00000034748	-1.7653	0.00114288	2.942
Ccdc124	ENSMUSG00000007721	ENSMUSG00000007721	-0.996901	0.00117405	2.93031
BC026762	ENSMUSG00000108413	ENSMUSG00000108413	0.466908	0.00117532	2.92984
Scn4b	ENSMUSG00000046480	ENSMUSG00000046480	-1.11005	0.00119546	2.92246
Lmod1	ENSMUSG00000048096	ENSMUSG00000048096	0.836358	0.00123514	2.90828
Def6	ENSMUSG00000002257	ENSMUSG00000002257	-2.493	0.00124681	2.9042
Vipas39	ENSMUSG00000021038	ENSMUSG00000021038	0.557118	0.00124681	2.9042
Dtnbos	ENSMUSG00000092286	ENSMUSG00000092286	1.24473	0.00126424	2.89817
Elk4	ENSMUSG00000026436	ENSMUSG00000026436	0.680614	0.00126995	2.89621
Tmem121	ENSMUSG00000049036	ENSMUSG00000049036	0.638896	0.00127345	2.89502
Col5a2	ENSMUSG00000026042	ENSMUSG00000026042	-1.08071	0.00127486	2.89454
Wrnip1	ENSMUSG00000021400	ENSMUSG00000021400	-1.08014	0.00128078	2.89252
Vgll4	ENSMUSG00000030315	ENSMUSG00000030315	1.14028	0.00129562	2.88752
Doc2b	ENSMUSG00000020848	ENSMUSG00000020848	-0.654323	0.00132937	2.87636
Gm11440	ENSMUSG00000082917	ENSMUSG00000082917	0.521887	0.00132937	2.87636
Gm11773	ENSMUSG00000087638	ENSMUSG00000087638	0.896083	0.00132937	2.87636
Gm12498	ENSMUSG00000087357	ENSMUSG00000087357	1.02206	0.00132937	2.87636
Wdr47	ENSMUSG00000040389	ENSMUSG00000040389	1.23389	0.00134487	2.87132
Acte1	ENSMUSG00000031085	ENSMUSG00000031085	0.730016	0.00137344	2.86219
Gm10097	ENSMUSG00000096553	ENSMUSG00000096553	0.762355	0.00143233	2.84396
Txn2	ENSMUSG00000005354	ENSMUSG00000005354	-0.801556	0.00145066	2.83844
Tent2	ENSMUSG00000042167	ENSMUSG00000042167	-1.20858	0.00145313	2.8377
Celf3	ENSMUSG00000028137	ENSMUSG00000028137	-0.734962	0.00145465	2.83724
Gm12722	ENSMUSG00000081819	ENSMUSG00000081819	0.523706	0.00145465	2.83724
Ntsr1	ENSMUSG00000027568	ENSMUSG00000027568	-0.583396	0.0015018	2.82339
Gga1	ENSMUSG00000033128	ENSMUSG00000033128	0.537346	0.00150513	2.82243
Ms4a2	ENSMUSG00000024680	ENSMUSG00000024680	-0.861906	0.00156389	2.80579
Hps5	ENSMUSG00000014418	ENSMUSG00000014418	1.40147	0.00157084	2.80387
Ubtfl1	ENSMUSG00000074502	ENSMUSG00000074502	0.648547	0.00158053	2.8012
Gm17705	ENSMUSG00000090936	ENSMUSG00000090936	0.452493	0.00159927	2.79608
Fars2	ENSMUSG00000021420	ENSMUSG00000021420	-1.14647	0.00162932	2.78799
Stx12	ENSMUSG00000028879	ENSMUSG00000028879	-0.850579	0.00164153	2.78475
Btbd18	ENSMUSG00000086598	ENSMUSG00000086598	-1.31911	0.00164266	2.78445
Scara5	ENSMUSG00000022032	ENSMUSG00000022032	-0.844762	0.00165664	2.78077
Acer1	ENSMUSG00000045019	ENSMUSG00000045019	0.521175	0.00172607	2.76294
Cnga1	ENSMUSG00000067220	ENSMUSG00000067220	-0.915425	0.00172786	2.76249
Gm11437	ENSMUSG00000051452	ENSMUSG00000051452	0.444018	0.00172786	2.76249
Pabpc1	ENSMUSG00000022283	ENSMUSG00000022283	-0.485003	0.00174594	2.75797
Gm29724	ENSMUSG00000111673	ENSMUSG00000111673	-1.22304	0.00175339	2.75612
Pgap4	ENSMUSG00000039611	ENSMUSG00000039611	0.5453	0.0017551	2.7557
Gm4577	ENSMUSG00000086867	ENSMUSG00000086867	0.771971	0.0017551	2.7557
Gm8973	ENSMUSG00000064081	ENSMUSG00000064081	0.92645	0.0017551	2.7557
Hdgfl3	ENSMUSG00000025104	ENSMUSG00000025104	0.959329	0.0017551	2.7557
Eif4b	ENSMUSG00000058655	ENSMUSG00000058655	-0.80811	0.0017629	2.75377
Gm37127	ENSMUSG00000104358	ENSMUSG00000104358	-0.650862	0.0017629	2.75377
Tulp3	ENSMUSG00000001521	ENSMUSG00000001521	0.65735	0.0017629	2.75377
Gm14966	ENSMUSG00000079467	ENSMUSG00000079467	0.717253	0.0017629	2.75377
Clec10a	ENSMUSG00000000318	ENSMUSG00000000318	1.37096	0.0017904	2.74705
Gm43072	ENSMUSG00000106092	ENSMUSG00000106092	-0.850189	0.00184914	2.73303
Baz1b	ENSMUSG00000002748	ENSMUSG00000002748	0.390364	0.00184914	2.73303
Adssl1	ENSMUSG00000011148	ENSMUSG00000011148	-0.555844	0.00185349	2.73201
Cuedc1	ENSMUSG00000018378	ENSMUSG00000018378	0.484783	0.00188028	2.72578
Gdf3	ENSMUSG00000030117	ENSMUSG00000030117	-1.08056	0.0018924	2.72299
Gm43241	ENSMUSG00000105151	ENSMUSG00000105151	0.574437	0.00190499	2.72011
Dnah2os	ENSMUSG00000086591	ENSMUSG00000086591	0.42789	0.00193036	2.71436
Pdzd7	ENSMUSG00000074818	ENSMUSG00000074818	0.404648	0.0019359	2.71312
Tasor2	ENSMUSG00000033799	ENSMUSG00000033799	0.406493	0.00195923	2.70792
Calhm1	ENSMUSG00000079258	ENSMUSG00000079258	0.495032	0.00199939	2.6991
Gm10876	ENSMUSG00000115778	ENSMUSG00000115778	0.761966	0.00199939	2.6991
Col3a1	ENSMUSG00000026043	ENSMUSG00000026043	-0.588287	0.00200214	2.69851
Svep1	ENSMUSG00000028369	ENSMUSG00000028369	-0.531612	0.00200214	2.69851
Sptbn1	ENSMUSG00000020315	ENSMUSG00000020315	0.760379	0.00200277	2.69837
Srp72	ENSMUSG00000036323	ENSMUSG00000036323	-1.2497	0.00203133	2.69222
Gm42869	ENSMUSG00000105137	ENSMUSG00000105137	1.10131	0.00204021	2.69033
Bglap3	ENSMUSG00000074489	ENSMUSG00000074489	0.744623	0.00207316	2.68337
Gpr65	ENSMUSG00000021886	ENSMUSG00000021886	-1.13069	0.00207769	2.68242
Ccnd2	ENSMUSG00000000184	ENSMUSG00000000184	0.49927	0.00208716	2.68044
Pdzd2	ENSMUSG00000022197	ENSMUSG00000022197	0.592579	0.00209856	2.67808
Tepsin	ENSMUSG00000025377	ENSMUSG00000025377	-0.600707	0.00210443	2.67686
Sidt1	ENSMUSG00000022696	ENSMUSG00000022696	-0.538103	0.00211662	2.67436
Scube1	ENSMUSG00000016763	ENSMUSG00000016763	0.536153	0.00217814	2.66191
Gm3235	ENSMUSG00000090778	ENSMUSG00000090778	0.967618	0.00217814	2.66191
Zbtb39	ENSMUSG00000044617	ENSMUSG00000044617	-0.79812	0.00217938	2.66167
Gm22671	ENSMUSG00000077608	ENSMUSG00000077608	-1.86992	0.00219654	2.65826
Tpd52l2	ENSMUSG00000000827	ENSMUSG00000000827	3.55897	0.00219654	2.65826
Gm19265	ENSMUSG00000107230	ENSMUSG00000107230	0.648946	0.00220573	2.65645
Cemip2	ENSMUSG00000024754	ENSMUSG00000024754	-0.64377	0.00222056	2.65354
Sh3pxd2a	ENSMUSG00000053617	ENSMUSG00000053617	0.542714	0.00223815	2.65011
4933421O10Rik	ENSMUSG00000085037	ENSMUSG00000085037	0.430787	0.00225669	2.64653
Sipa1	ENSMUSG00000056917	ENSMUSG00000056917	0.520196	0.00225669	2.64653
Clec4e	ENSMUSG00000030142	ENSMUSG00000030142	-0.946009	0.00225891	2.6461
Ano2	ENSMUSG00000038115	ENSMUSG00000038115	-0.649475	0.00225891	2.6461
Rhot1	ENSMUSG00000017686	ENSMUSG00000017686	-0.411107	0.00227579	2.64287
Gm13858	ENSMUSG00000081196	ENSMUSG00000081196	-0.980754	0.00234614	2.62965
Lhfpl2	ENSMUSG00000045312	ENSMUSG00000045312	-0.861331	0.00235643	2.62775
Pcsk4	ENSMUSG00000020131	ENSMUSG00000020131	0.42438	0.00236515	2.62614
Zfp598	ENSMUSG00000041130	ENSMUSG00000041130	0.49904	0.00236833	2.62556
Gm11725	ENSMUSG00000085434	ENSMUSG00000085434	0.811977	0.00236833	2.62556
Gm14325	ENSMUSG00000095362	ENSMUSG00000095362	-0.949986	0.00238093	2.62325
Ppp1r15a	ENSMUSG00000040435	ENSMUSG00000040435	1.78179	0.0024047	2.61894
1700034H15Rik	ENSMUSG00000055833	ENSMUSG00000055833	0.667775	0.00242345	2.61557
Acox1	ENSMUSG00000020777	ENSMUSG00000020777	-0.343593	0.00244339	2.61201
Gm26583	ENSMUSG00000097476	ENSMUSG00000097476	0.605927	0.00249486	2.60295
Hagh	ENSMUSG00000024158	ENSMUSG00000024158	0.723422	0.00249486	2.60295
Inha	ENSMUSG00000032968	ENSMUSG00000032968	1.10838	0.0025135	2.59972
Runx1	ENSMUSG00000022952	ENSMUSG00000022952	-0.541215	0.00255771	2.59215
Gne	ENSMUSG00000028479	ENSMUSG00000028479	0.420083	0.002588	2.58704
Gm47232	ENSMUSG00000111656	ENSMUSG00000111656	0.478822	0.002588	2.58704
Pcnx	ENSMUSG00000021140	ENSMUSG00000021140	0.568379	0.002588	2.58704
Gm43260	ENSMUSG00000105933	ENSMUSG00000105933	-1.03773	0.00259436	2.58597
Plxnd1	ENSMUSG00000030123	ENSMUSG00000030123	0.550542	0.00259436	2.58597
Ifi27	ENSMUSG00000064215	ENSMUSG00000064215	0.571003	0.00260265	2.58458
Ccdc82	ENSMUSG00000079084	ENSMUSG00000079084	0.343738	0.00261508	2.58252
Kcnc3	ENSMUSG00000062785	ENSMUSG00000062785	0.438465	0.00261508	2.58252
Mob4	ENSMUSG00000025979	ENSMUSG00000025979	0.988701	0.00261508	2.58252
Polr3c	ENSMUSG00000028099	ENSMUSG00000028099	0.47296	0.00262262	2.58126
Tbc1d2	ENSMUSG00000039813	ENSMUSG00000039813	-0.513006	0.00264814	2.57706
Il11ra1	ENSMUSG00000073889	ENSMUSG00000073889	0.601976	0.00264814	2.57706
Ighg1	ENSMUSG00000076614	ENSMUSG00000076614	-3.19539	0.0026654	2.57424
Alkbh5	ENSMUSG00000042650	ENSMUSG00000042650	0.804979	0.00269176	2.56996
Ankrd36	ENSMUSG00000020481	ENSMUSG00000020481	0.464039	0.00271488	2.56625
Nphs1	ENSMUSG00000006649	ENSMUSG00000006649	0.726572	0.00271488	2.56625
Sap130	ENSMUSG00000024260	ENSMUSG00000024260	-0.332502	0.00271688	2.56593
Gm50130	ENSMUSG00000118021	ENSMUSG00000118021	-1.04989	0.00274678	2.56118
Fmc1	ENSMUSG00000019689	ENSMUSG00000019689	0.597626	0.00274678	2.56118
Gm10054	ENSMUSG00000113368	ENSMUSG00000113368	0.640309	0.00274678	2.56118
Stab2	ENSMUSG00000035459	ENSMUSG00000035459	0.519867	0.00276828	2.55779
Cd163	ENSMUSG00000008845	ENSMUSG00000008845	-1.90568	0.00277116	2.55734
Pfdn2	ENSMUSG00000006412	ENSMUSG00000006412	0.904753	0.00282732	2.54863
Gm11447	ENSMUSG00000081854	ENSMUSG00000081854	-0.77597	0.00283944	2.54677
Gm9967	ENSMUSG00000055323	ENSMUSG00000055323	0.481886	0.00284822	2.54543
Usp20	ENSMUSG00000026854	ENSMUSG00000026854	-0.604985	0.00290236	2.53725
U6 ENSMUSG00002076787	ENSMUSG00002076787	ENSMUSG00002076787	1.18207	0.00290236	2.53725
Ctbp1	ENSMUSG00000037373	ENSMUSG00000037373	-0.714731	0.00292776	2.53346
Gm29488	ENSMUSG00000101778	ENSMUSG00000101778	-0.674935	0.00292776	2.53346
Adra2a	ENSMUSG00000033717	ENSMUSG00000033717	0.576417	0.00295529	2.5294
Gm44135	ENSMUSG00000107715	ENSMUSG00000107715	-2.01285	0.00295597	2.5293
Acbd5	ENSMUSG00000026781	ENSMUSG00000026781	-0.4828	0.00296322	2.52824
Casd1	ENSMUSG00000015189	ENSMUSG00000015189	0.37396	0.00296663	2.52774
Rdh9	ENSMUSG00000056148	ENSMUSG00000056148	-0.887199	0.00304185	2.51686
Hectd1	ENSMUSG00000035247	ENSMUSG00000035247	-0.367627	0.00305171	2.51546
Yeats2	ENSMUSG00000041215	ENSMUSG00000041215	-1.44993	0.00307067	2.51277
Elovl2	ENSMUSG00000021364	ENSMUSG00000021364	-0.705589	0.00307921	2.51156
Vps13b	ENSMUSG00000037646	ENSMUSG00000037646	-0.307846	0.00308391	2.5109
Tnfsf4	ENSMUSG00000026700	ENSMUSG00000026700	-0.888512	0.00308803	2.51032
Calr4	ENSMUSG00000028558	ENSMUSG00000028558	-0.702249	0.00308803	2.51032
Rian	ENSMUSG00000097451	ENSMUSG00000097451	1.26099	0.00308803	2.51032
Ncald	ENSMUSG00000051359	ENSMUSG00000051359	0.458471	0.00309278	2.50965
Plcxd2	ENSMUSG00000087141	ENSMUSG00000087141	-0.63794	0.00310763	2.50757
Ranbp17	ENSMUSG00000040594	ENSMUSG00000040594	-0.50345	0.00313255	2.5041
Nod1	ENSMUSG00000038058	ENSMUSG00000038058	0.326251	0.00313255	2.5041
Frmpd1	ENSMUSG00000035615	ENSMUSG00000035615	-0.916867	0.003155	2.501
Gm37677	ENSMUSG00000103976	ENSMUSG00000103976	0.648268	0.00317988	2.49759
Qars	ENSMUSG00000032604	ENSMUSG00000032604	0.426941	0.00319295	2.49581
1810064F22Rik	ENSMUSG00000090925	ENSMUSG00000090925	0.941732	0.00321063	2.49341
Ap1s1	ENSMUSG00000004849	ENSMUSG00000004849	-0.762203	0.00321079	2.49339
Mpp7	ENSMUSG00000057440	ENSMUSG00000057440	-0.520267	0.00321079	2.49339
Ppef2	ENSMUSG00000029410	ENSMUSG00000029410	0.767955	0.00321079	2.49339
Sla2	ENSMUSG00000027636	ENSMUSG00000027636	-0.610261	0.00323827	2.48969
S100a6	ENSMUSG00000001025	ENSMUSG00000001025	1.33334	0.00324909	2.48824
Stra6l	ENSMUSG00000028327	ENSMUSG00000028327	-1.12887	0.00326325	2.48635
Scn10a	ENSMUSG00000034533	ENSMUSG00000034533	0.507899	0.00327797	2.48439
Ccdc105	ENSMUSG00000078442	ENSMUSG00000078442	0.54358	0.00330321	2.48106
ENSMUSG00000121012	ENSMUSG00000121012	ENSMUSG00000121012	1.36335	0.00330321	2.48106
Pdpk1	ENSMUSG00000024122	ENSMUSG00000024122	0.840363	0.00335176	2.47473
Tmem107	ENSMUSG00000020895	ENSMUSG00000020895	0.935343	0.00335461	2.47436
Glt1d1	ENSMUSG00000049971	ENSMUSG00000049971	1.27544	0.00335572	2.47421
8030451A03Rik	ENSMUSG00000073821	ENSMUSG00000073821	-1.40787	0.00337649	2.47153
Gm16130	ENSMUSG00000086624	ENSMUSG00000086624	-0.756382	0.00337649	2.47153
Ndufa3	ENSMUSG00000035674	ENSMUSG00000035674	0.550099	0.00337649	2.47153
Dcxr	ENSMUSG00000039450	ENSMUSG00000039450	0.713272	0.00337649	2.47153
Mavs	ENSMUSG00000037523	ENSMUSG00000037523	-1.26658	0.0033798	2.47111
Gm39321	ENSMUSG00000111167	ENSMUSG00000111167	-0.925782	0.00339282	2.46944
S100a16	ENSMUSG00000074457	ENSMUSG00000074457	1.00615	0.00339282	2.46944
Tor1aip2	ENSMUSG00000050565	ENSMUSG00000050565	-0.671547	0.00339407	2.46928
Smpd3	ENSMUSG00000031906	ENSMUSG00000031906	-0.668304	0.00339407	2.46928
Opa1	ENSMUSG00000038084	ENSMUSG00000038084	0.848665	0.00342562	2.46526
BC051142	ENSMUSG00000057246	ENSMUSG00000057246	0.492879	0.00344889	2.46232
Gm2245	ENSMUSG00000089647	ENSMUSG00000089647	-0.961464	0.00346957	2.45972
Zfp512b	ENSMUSG00000000823	ENSMUSG00000000823	0.399319	0.00346957	2.45972
Gm50025	ENSMUSG00000117420	ENSMUSG00000117420	-0.914514	0.00347212	2.45941
Asgr1	ENSMUSG00000020884	ENSMUSG00000020884	2.55692	0.00348254	2.4581
Acat1	ENSMUSG00000032047	ENSMUSG00000032047	-0.965903	0.00355383	2.4493
Gm50308	ENSMUSG00000118371	ENSMUSG00000118371	-0.847875	0.00355383	2.4493
Gm47082	ENSMUSG00000111525	ENSMUSG00000111525	0.441678	0.00355383	2.4493
Gm47483	ENSMUSG00000111496	ENSMUSG00000111496	1.54365	0.00355383	2.4493
Sf1	ENSMUSG00000024949	ENSMUSG00000024949	0.882013	0.00358643	2.44534
Sphkap	ENSMUSG00000026163	ENSMUSG00000026163	1.35828	0.00359394	2.44443
Crocc	ENSMUSG00000040860	ENSMUSG00000040860	0.733612	0.00363298	2.43974
6430503K07Rik	ENSMUSG00000053545	ENSMUSG00000053545	-0.748445	0.00364562	2.43823
Cgnl1	ENSMUSG00000032232	ENSMUSG00000032232	0.452442	0.00364562	2.43823
ENSMUSG00000119939	ENSMUSG00000119939	ENSMUSG00000119939	0.81374	0.00369665	2.43219
ENSMUSG00000120154	ENSMUSG00000120154	ENSMUSG00000120154	0.869452	0.00369665	2.43219
Hmgb1-rs16	ENSMUSG00000099773	ENSMUSG00000099773	0.678825	0.00373036	2.42825
Tbkbp1	ENSMUSG00000038517	ENSMUSG00000038517	0.501638	0.00373916	2.42723
Ttc13	ENSMUSG00000037300	ENSMUSG00000037300	0.614961	0.00375534	2.42535
Per2	ENSMUSG00000055866	ENSMUSG00000055866	0.537126	0.00379434	2.42086
ENSMUSG00000121154	ENSMUSG00000121154	ENSMUSG00000121154	0.620147	0.00384454	2.41516
Gm11368	ENSMUSG00000085188	ENSMUSG00000085188	-0.749694	0.00385206	2.41431
Ppil2	ENSMUSG00000022771	ENSMUSG00000022771	0.532669	0.00385206	2.41431
Zfp638	ENSMUSG00000030016	ENSMUSG00000030016	-0.450152	0.00388672	2.41042
Bora	ENSMUSG00000022070	ENSMUSG00000022070	-0.750684	0.00391352	2.40743
BC004004	ENSMUSG00000052712	ENSMUSG00000052712	0.654576	0.00391352	2.40743
Gtf2a1	ENSMUSG00000020962	ENSMUSG00000020962	0.398265	0.00391831	2.4069
Majin	ENSMUSG00000024786	ENSMUSG00000024786	0.435234	0.00398739	2.39931
Nkx2-2	ENSMUSG00000027434	ENSMUSG00000027434	-0.823939	0.00404219	2.39338
Tspan11	ENSMUSG00000030351	ENSMUSG00000030351	0.979563	0.00407473	2.3899
Ttc38	ENSMUSG00000035944	ENSMUSG00000035944	1.72802	0.00407473	2.3899
Elf2	ENSMUSG00000037174	ENSMUSG00000037174	-0.759636	0.00410507	2.38668
Mapk6	ENSMUSG00000042688	ENSMUSG00000042688	0.543079	0.00414441	2.38254
Dhrs4	ENSMUSG00000022210	ENSMUSG00000022210	0.57418	0.00415472	2.38146
Cit	ENSMUSG00000029516	ENSMUSG00000029516	0.435421	0.00417194	2.37966
Dzip1	ENSMUSG00000042156	ENSMUSG00000042156	0.843866	0.0042065	2.37608
Fbxl5	ENSMUSG00000039753	ENSMUSG00000039753	-0.486325	0.00422023	2.37466
Gm13003	ENSMUSG00000085833	ENSMUSG00000085833	-0.728541	0.00427601	2.36896
Tmem143	ENSMUSG00000002781	ENSMUSG00000002781	0.635523	0.0042802	2.36854
Plxdc1	ENSMUSG00000017417	ENSMUSG00000017417	-0.516913	0.00428948	2.3676
Zfp46	ENSMUSG00000051351	ENSMUSG00000051351	-0.60808	0.00432587	2.36393
Icosl	ENSMUSG00000000732	ENSMUSG00000000732	-0.975202	0.00434859	2.36165
4930547E14Rik	ENSMUSG00000116894	ENSMUSG00000116894	0.499504	0.00434859	2.36165
Gm16547	ENSMUSG00000089888	ENSMUSG00000089888	1.28633	0.00435299	2.36121
Dlst	ENSMUSG00000004789	ENSMUSG00000004789	-0.869344	0.00435394	2.36112
Vmn1r172	ENSMUSG00000035523	ENSMUSG00000035523	-0.809125	0.00435394	2.36112
Myo1g	ENSMUSG00000020437	ENSMUSG00000020437	0.432664	0.00435394	2.36112
Gm14963	ENSMUSG00000085196	ENSMUSG00000085196	0.477404	0.00435394	2.36112
Slc25a12	ENSMUSG00000027010	ENSMUSG00000027010	0.74294	0.00435394	2.36112
Tulp2	ENSMUSG00000023467	ENSMUSG00000023467	0.851319	0.00435394	2.36112
Gdpd3	ENSMUSG00000030703	ENSMUSG00000030703	0.63668	0.00435667	2.36085
Grpel1	ENSMUSG00000029198	ENSMUSG00000029198	-0.782655	0.00440788	2.35577
Fcsk	ENSMUSG00000033703	ENSMUSG00000033703	0.432049	0.00448438	2.3483
Relch	ENSMUSG00000026319	ENSMUSG00000026319	-0.738901	0.00452392	2.34449
ENSMUSG00002076268	ENSMUSG00002076268	ENSMUSG00002076268	0.873962	0.00453722	2.34321
Morrbid	ENSMUSG00000074813	ENSMUSG00000074813	-0.542998	0.00454912	2.34207
Irf7	ENSMUSG00000025498	ENSMUSG00000025498	1.17927	0.00454912	2.34207
Gm14548	ENSMUSG00000074417	ENSMUSG00000074417	-1.3889	0.00458561	2.3386
Gm10722	ENSMUSG00000091028	ENSMUSG00000091028	6.36084	0.00458679	2.33849
Tmem132a	ENSMUSG00000024736	ENSMUSG00000024736	-0.917781	0.00462928	2.33449
Fgf11	ENSMUSG00000042826	ENSMUSG00000042826	0.493678	0.00462928	2.33449
Lrrc23	ENSMUSG00000030125	ENSMUSG00000030125	-0.579597	0.00466401	2.33124
Foxred1	ENSMUSG00000039048	ENSMUSG00000039048	-0.490629	0.00470276	2.32765
Sema4b	ENSMUSG00000030539	ENSMUSG00000030539	0.720516	0.00470276	2.32765
Med8	ENSMUSG00000006392	ENSMUSG00000006392	-0.640251	0.00471502	2.32652
Gm45757	ENSMUSG00000110426	ENSMUSG00000110426	-0.83775	0.00474045	2.32418
Bdp1	ENSMUSG00000049658	ENSMUSG00000049658	-0.635194	0.00474045	2.32418
Creg1	ENSMUSG00000040713	ENSMUSG00000040713	0.471612	0.00474189	2.32405
Gm44598	ENSMUSG00000109240	ENSMUSG00000109240	-0.795507	0.00474337	2.32391
Pcsk5	ENSMUSG00000024713	ENSMUSG00000024713	0.897607	0.00477703	2.32084
Gm13669	ENSMUSG00000081833	ENSMUSG00000081833	-1.23961	0.00479144	2.31953
Neu1	ENSMUSG00000007038	ENSMUSG00000007038	0.302931	0.0048112	2.31775
Mrc1	ENSMUSG00000026712	ENSMUSG00000026712	-0.989996	0.00483621	2.31549
Gm41611	ENSMUSG00000117079	ENSMUSG00000117079	-0.966221	0.00486066	2.3133
Gm11494	ENSMUSG00000085074	ENSMUSG00000085074	0.962694	0.00486066	2.3133
Luzp1	ENSMUSG00000001089	ENSMUSG00000001089	0.659833	0.00487595	2.31194
Gm8894	ENSMUSG00000060680	ENSMUSG00000060680	0.693434	0.00489613	2.31015
Gm41361	ENSMUSG00000116125	ENSMUSG00000116125	0.619663	0.0049086	2.30904
Lrsam1	ENSMUSG00000026792	ENSMUSG00000026792	1.1701	0.00490932	2.30898
Gprc6a	ENSMUSG00000019905	ENSMUSG00000019905	-0.854892	0.0049314	2.30703
Fgf15	ENSMUSG00000031073	ENSMUSG00000031073	-0.613876	0.00495595	2.30487
G3bp2	ENSMUSG00000029405	ENSMUSG00000029405	0.481742	0.00495595	2.30487
Gls	ENSMUSG00000026103	ENSMUSG00000026103	-0.835155	0.00496539	2.30405
Atp9b	ENSMUSG00000024566	ENSMUSG00000024566	-0.546455	0.00497765	2.30298
Gm10648	ENSMUSG00000108930	ENSMUSG00000108930	0.562382	0.00498258	2.30255
Rnps1	ENSMUSG00000034681	ENSMUSG00000034681	0.671178	0.00498819	2.30206
Itgb2l	ENSMUSG00000000157	ENSMUSG00000000157	1.13721	0.00501262	2.29993
Gm16618	ENSMUSG00000086837	ENSMUSG00000086837	0.42699	0.0050246	2.2989
Jcad	ENSMUSG00000033960	ENSMUSG00000033960	0.475163	0.0050246	2.2989
Slc6a5	ENSMUSG00000039728	ENSMUSG00000039728	0.566289	0.0050246	2.2989
Hk1os	ENSMUSG00000085347	ENSMUSG00000085347	0.731791	0.00507189	2.29483
Spdl1	ENSMUSG00000069910	ENSMUSG00000069910	-0.939726	0.00517907	2.28575
ENSMUSG00000120873	ENSMUSG00000120873	ENSMUSG00000120873	0.491742	0.00517907	2.28575
1700066B19Rik	ENSMUSG00000073598	ENSMUSG00000073598	0.985656	0.00517961	2.2857
Selplg	ENSMUSG00000048163	ENSMUSG00000048163	-0.606615	0.00521223	2.28298
Lrrc8e	ENSMUSG00000046589	ENSMUSG00000046589	0.440202	0.00521858	2.28245
1810021B22Rik	ENSMUSG00000087331	ENSMUSG00000087331	1.00076	0.00521858	2.28245
Tnnt1	ENSMUSG00000064179	ENSMUSG00000064179	2.25936	0.00521858	2.28245
Traj47	ENSMUSG00000105216	ENSMUSG00000105216	-1.36532	0.00523494	2.28109
Adap2	ENSMUSG00000020709	ENSMUSG00000020709	-0.455466	0.00523494	2.28109
Map3k11	ENSMUSG00000004054	ENSMUSG00000004054	-0.655525	0.00524707	2.28008
Gm15935	ENSMUSG00000084940	ENSMUSG00000084940	-0.634103	0.00524799	2.28001
Gm38374	ENSMUSG00000103505	ENSMUSG00000103505	-0.945712	0.00527285	2.27795
Ern1	ENSMUSG00000020715	ENSMUSG00000020715	0.539932	0.00527821	2.27751
Pldi	ENSMUSG00000037247	ENSMUSG00000037247	0.643314	0.00528502	2.27695
Zfp534	ENSMUSG00000062518	ENSMUSG00000062518	-1.13109	0.00529063	2.27649
Acvr1c	ENSMUSG00000026834	ENSMUSG00000026834	-0.632685	0.00529063	2.27649
Set	ENSMUSG00000054766	ENSMUSG00000054766	0.55687	0.00529063	2.27649
Wfs1	ENSMUSG00000039474	ENSMUSG00000039474	0.760411	0.00529063	2.27649
Ftx	ENSMUSG00000086370	ENSMUSG00000086370	-1.05993	0.00530143	2.27561
Ppp6r2	ENSMUSG00000036561	ENSMUSG00000036561	-0.474395	0.00530143	2.27561
Gm26665	ENSMUSG00000097196	ENSMUSG00000097196	0.611181	0.00530143	2.27561
Lhpp	ENSMUSG00000030946	ENSMUSG00000030946	0.933818	0.00530143	2.27561
Kcnd2	ENSMUSG00000060882	ENSMUSG00000060882	2.01879	0.00530143	2.27561
Rnf170-ps	ENSMUSG00000101800	ENSMUSG00000101800	-1.13601	0.00531506	2.27449
Gm37191	ENSMUSG00000102186	ENSMUSG00000102186	1.07371	0.00534445	2.2721
Acer2	ENSMUSG00000038007	ENSMUSG00000038007	-0.550903	0.00537622	2.26952
Naa35	ENSMUSG00000021555	ENSMUSG00000021555	0.390763	0.00537833	2.26935
Zfp950	ENSMUSG00000074733	ENSMUSG00000074733	0.696877	0.00537833	2.26935
Gm47842	ENSMUSG00000112855	ENSMUSG00000112855	1.86458	0.00537833	2.26935
Gm11597	ENSMUSG00000084257	ENSMUSG00000084257	-7.58224	0.0054135	2.26652
Gm43622	ENSMUSG00000104988	ENSMUSG00000104988	0.42699	0.0054135	2.26652
Tbc1d9b	ENSMUSG00000036644	ENSMUSG00000036644	-0.378956	0.00542372	2.2657
Fn1	ENSMUSG00000026193	ENSMUSG00000026193	-1.53754	0.00543485	2.26481
Gm48089	ENSMUSG00000112544	ENSMUSG00000112544	0.563889	0.0054387	2.26451
Efcab14	ENSMUSG00000034210	ENSMUSG00000034210	0.68332	0.00547464	2.26164
Tmem45a	ENSMUSG00000022754	ENSMUSG00000022754	0.68914	0.00550936	2.2589
Ssxb10	ENSMUSG00000068219	ENSMUSG00000068219	0.814911	0.00550936	2.2589
Mthfsd	ENSMUSG00000031816	ENSMUSG00000031816	-1.37733	0.00552273	2.25785
Gm12350	ENSMUSG00000095588	ENSMUSG00000095588	0.544894	0.00552719	2.2575
Mir103-2	ENSMUSG00000065563	ENSMUSG00000065563	1.93271	0.00559331	2.25233
Ogdhl	ENSMUSG00000021913	ENSMUSG00000021913	0.869064	0.00560202	2.25166
Mapk8ip3	ENSMUSG00000024163	ENSMUSG00000024163	-0.710501	0.00562784	2.24966
Relt	ENSMUSG00000008318	ENSMUSG00000008318	-0.519136	0.00569522	2.24449
Gpam	ENSMUSG00000024978	ENSMUSG00000024978	0.417362	0.00569522	2.24449
Slc37a4	ENSMUSG00000032114	ENSMUSG00000032114	0.476862	0.0056965	2.24439
Cdk3	ENSMUSG00000092300	ENSMUSG00000092300	0.441741	0.00571243	2.24318
Zfp318	ENSMUSG00000015597	ENSMUSG00000015597	0.61889	0.00571243	2.24318
Atl3	ENSMUSG00000024759	ENSMUSG00000024759	-0.556309	0.00573721	2.2413
Snrnp27	ENSMUSG00000001158	ENSMUSG00000001158	-0.687582	0.005741	2.24101
Reep6	ENSMUSG00000035504	ENSMUSG00000035504	0.460359	0.005741	2.24101
Syngap1	ENSMUSG00000067629	ENSMUSG00000067629	0.509936	0.005741	2.24101
Gm2395	ENSMUSG00000111904	ENSMUSG00000111904	-0.466218	0.00576668	2.23907
Gm11267	ENSMUSG00000084851	ENSMUSG00000084851	-0.712698	0.00578085	2.23801
Vwce	ENSMUSG00000043789	ENSMUSG00000043789	-0.551611	0.00578085	2.23801
Gm15866	ENSMUSG00000087290	ENSMUSG00000087290	-0.518152	0.00578085	2.23801
Lactbl1	ENSMUSG00000070683	ENSMUSG00000070683	0.80668	0.00578437	2.23774
Psme4	ENSMUSG00000040850	ENSMUSG00000040850	-0.534896	0.00579587	2.23688
9130214F15Rik	ENSMUSG00000109237	ENSMUSG00000109237	-0.957184	0.00587698	2.23085
Fcna	ENSMUSG00000026938	ENSMUSG00000026938	0.59493	0.00588646	2.23015
Gm15915	ENSMUSG00000085723	ENSMUSG00000085723	-1.12975	0.00592439	2.22736
Gm5357	ENSMUSG00000110700	ENSMUSG00000110700	0.892177	0.00592439	2.22736
Usp34	ENSMUSG00000056342	ENSMUSG00000056342	-0.405489	0.00600561	2.22144
Diaph1	ENSMUSG00000024456	ENSMUSG00000024456	0.530562	0.0061198	2.21326
5430416N02Rik	ENSMUSG00000097772	ENSMUSG00000097772	-0.684229	0.00614691	2.21134
Serhl	ENSMUSG00000058586	ENSMUSG00000058586	-0.935288	0.00615984	2.21043
Cuzd1	ENSMUSG00000040205	ENSMUSG00000040205	0.362161	0.00615984	2.21043
Zfp865	ENSMUSG00000074405	ENSMUSG00000074405	0.397986	0.00617253	2.20954
Gm17141	ENSMUSG00000091816	ENSMUSG00000091816	-0.35926	0.00618877	2.2084
B930095G15Rik	ENSMUSG00000085133	ENSMUSG00000085133	-1.50238	0.00619063	2.20827
Gm37973	ENSMUSG00000102370	ENSMUSG00000102370	-1.27923	0.00619063	2.20827
Ptpra	ENSMUSG00000027303	ENSMUSG00000027303	-0.889284	0.00619063	2.20827
Gtsf2	ENSMUSG00000053508	ENSMUSG00000053508	-0.588006	0.00622472	2.20588
Gm38262	ENSMUSG00000102733	ENSMUSG00000102733	-0.806769	0.00627344	2.20249
Fkbp4	ENSMUSG00000030357	ENSMUSG00000030357	0.341968	0.00627344	2.20249
Slc39a4	ENSMUSG00000063354	ENSMUSG00000063354	0.398929	0.00627344	2.20249
Kmt5c	ENSMUSG00000059851	ENSMUSG00000059851	0.505126	0.00627344	2.20249
Ecel1	ENSMUSG00000026247	ENSMUSG00000026247	-0.967635	0.00630961	2.2
Exosc5	ENSMUSG00000061286	ENSMUSG00000061286	0.441599	0.00630961	2.2
Gdf11	ENSMUSG00000025352	ENSMUSG00000025352	0.464249	0.00631603	2.19956
Knop1	ENSMUSG00000030980	ENSMUSG00000030980	1.39778	0.00632899	2.19867
1110017D15Rik	ENSMUSG00000028441	ENSMUSG00000028441	0.667752	0.00637871	2.19527
Gm13710	ENSMUSG00000087362	ENSMUSG00000087362	0.662573	0.00638855	2.1946
Mapk8ip2	ENSMUSG00000022619	ENSMUSG00000022619	1.45128	0.00642642	2.19203
Prune1	ENSMUSG00000015711	ENSMUSG00000015711	1.1716	0.00643971	2.19113
Gm43752	ENSMUSG00000106271	ENSMUSG00000106271	0.560947	0.006545	2.18409
Becn1	ENSMUSG00000035086	ENSMUSG00000035086	0.387771	0.00657247	2.18227
Gm43465	ENSMUSG00000105717	ENSMUSG00000105717	-0.858836	0.00662296	2.17895
Cdh23	ENSMUSG00000012819	ENSMUSG00000012819	-0.460313	0.00665273	2.177
Tnks2	ENSMUSG00000024811	ENSMUSG00000024811	-0.500062	0.00667604	2.17548
Wrn	ENSMUSG00000031583	ENSMUSG00000031583	0.688655	0.00668614	2.17482
Gm6048	ENSMUSG00000116783	ENSMUSG00000116783	0.923656	0.00672242	2.17247
Spink4	ENSMUSG00000028415	ENSMUSG00000028415	-1.33946	0.00677559	2.16905
Gm42783	ENSMUSG00000104795	ENSMUSG00000104795	0.513986	0.00677559	2.16905
Drd3	ENSMUSG00000022705	ENSMUSG00000022705	0.415068	0.00678436	2.16849
Stxbp1	ENSMUSG00000026797	ENSMUSG00000026797	0.48634	0.00680156	2.16739
Ccdc187	ENSMUSG00000048038	ENSMUSG00000048038	0.41866	0.00680231	2.16734
Gm14858	ENSMUSG00000085568	ENSMUSG00000085568	0.503306	0.0068301	2.16557
Gm48807	ENSMUSG00000113537	ENSMUSG00000113537	0.627001	0.00684811	2.16443
Gpr68	ENSMUSG00000047415	ENSMUSG00000047415	-0.765146	0.00690081	2.1611
Pycr2	ENSMUSG00000026520	ENSMUSG00000026520	-0.58642	0.00693779	2.15878
Gm2076	ENSMUSG00000098092	ENSMUSG00000098092	0.726089	0.00697939	2.15618
Gm26671	ENSMUSG00000097339	ENSMUSG00000097339	1.64588	0.00699207	2.15539
Aatf	ENSMUSG00000018697	ENSMUSG00000018697	0.798911	0.00703613	2.15267
Gm35256	ENSMUSG00000110554	ENSMUSG00000110554	0.780407	0.00706703	2.15076
Nrxn2	ENSMUSG00000033768	ENSMUSG00000033768	1.00001	0.00706703	2.15076
Cdc23	ENSMUSG00000024370	ENSMUSG00000024370	-0.413926	0.00706944	2.15061
Armc9	ENSMUSG00000062590	ENSMUSG00000062590	-0.3697	0.00707141	2.15049
Gbx1	ENSMUSG00000067724	ENSMUSG00000067724	0.396361	0.00707141	2.15049
Gm46411	ENSMUSG00000114370	ENSMUSG00000114370	0.418113	0.00707141	2.15049
ENSMUSG00000120390	ENSMUSG00000120390	ENSMUSG00000120390	0.598147	0.00707141	2.15049
Jarid2	ENSMUSG00000038518	ENSMUSG00000038518	-0.753944	0.00707388	2.15034
Disp1	ENSMUSG00000030768	ENSMUSG00000030768	-0.975305	0.00716086	2.14503
Shfl	ENSMUSG00000038884	ENSMUSG00000038884	1.13154	0.00717129	2.1444
D17H6S53E	ENSMUSG00000043311	ENSMUSG00000043311	0.541413	0.00718399	2.14363
Clu	ENSMUSG00000022037	ENSMUSG00000022037	-0.857668	0.00720754	2.14221
Catsperg2	ENSMUSG00000049123	ENSMUSG00000049123	-0.587384	0.00720754	2.14221
Fam102b	ENSMUSG00000040339	ENSMUSG00000040339	-0.443951	0.00720754	2.14221
Naxd	ENSMUSG00000031505	ENSMUSG00000031505	0.326915	0.00720754	2.14221
Kank3	ENSMUSG00000042099	ENSMUSG00000042099	0.382189	0.00720754	2.14221
Gm47461	ENSMUSG00000112540	ENSMUSG00000112540	0.440142	0.00720754	2.14221
Lzts2	ENSMUSG00000035342	ENSMUSG00000035342	0.48613	0.00720754	2.14221
Fam50a	ENSMUSG00000001962	ENSMUSG00000001962	0.509035	0.00720754	2.14221
Ap5s1	ENSMUSG00000068264	ENSMUSG00000068264	0.957883	0.00720754	2.14221
Gm38708	ENSMUSG00000108010	ENSMUSG00000108010	1.31416	0.00720754	2.14221
Exoc4	ENSMUSG00000029763	ENSMUSG00000029763	-0.678765	0.00723129	2.14078
Emid1	ENSMUSG00000034164	ENSMUSG00000034164	0.296821	0.00728482	2.13758
Prom1	ENSMUSG00000029086	ENSMUSG00000029086	0.482564	0.00735377	2.13349
Megf10	ENSMUSG00000024593	ENSMUSG00000024593	0.637306	0.00738941	2.13139
4930524O05Rik	ENSMUSG00000118392	ENSMUSG00000118392	-0.358308	0.00739312	2.13117
Slc39a14	ENSMUSG00000022094	ENSMUSG00000022094	0.355608	0.00745536	2.12753
Spint2	ENSMUSG00000074227	ENSMUSG00000074227	-0.659824	0.00746789	2.1268
Irs3	ENSMUSG00000047182	ENSMUSG00000047182	0.599277	0.00755376	2.12184
Reck	ENSMUSG00000028476	ENSMUSG00000028476	0.46847	0.00763559	2.11716
Gm35315	ENSMUSG00000109771	ENSMUSG00000109771	0.394825	0.00763877	2.11698
Nanos3	ENSMUSG00000056155	ENSMUSG00000056155	-1.21796	0.00766833	2.1153
ENSMUSG00000119991	ENSMUSG00000119991	ENSMUSG00000119991	0.655201	0.00766833	2.1153
Gm48327	ENSMUSG00000113391	ENSMUSG00000113391	-0.779008	0.00767418	2.11497
1500004A13Rik	ENSMUSG00000098912	ENSMUSG00000098912	0.415262	0.00773556	2.11151
Sohlh2	ENSMUSG00000027794	ENSMUSG00000027794	-0.746468	0.00774618	2.11091
Tubg1	ENSMUSG00000035198	ENSMUSG00000035198	-0.661588	0.00774618	2.11091
Olfr222	ENSMUSG00000059610	ENSMUSG00000059610	0.510278	0.00774618	2.11091
Nebl	ENSMUSG00000053702	ENSMUSG00000053702	-0.562642	0.00775199	2.11059
Gm10244	ENSMUSG00000068601	ENSMUSG00000068601	0.62331	0.00775199	2.11059
Gm13693	ENSMUSG00000094336	ENSMUSG00000094336	-0.817116	0.00775481	2.11043
Cmtm7	ENSMUSG00000032436	ENSMUSG00000032436	0.640144	0.00776805	2.10969
Gm23908	ENSMUSG00000077787	ENSMUSG00000077787	0.897831	0.00776805	2.10969
Kifbp	ENSMUSG00000036955	ENSMUSG00000036955	1.05442	0.00777251	2.10944
ENSMUSG00000120820	ENSMUSG00000120820	ENSMUSG00000120820	1.11606	0.00778844	2.10855
4933432K03Rik	ENSMUSG00000108811	ENSMUSG00000108811	-0.778513	0.00782394	2.10657
Mtmr3	ENSMUSG00000034354	ENSMUSG00000034354	0.452443	0.00782394	2.10657
1700112J16Rik	ENSMUSG00000097527	ENSMUSG00000097527	1.3592	0.00782394	2.10657
Flrt1	ENSMUSG00000047787	ENSMUSG00000047787	2.08545	0.00788199	2.10336
Ltf	ENSMUSG00000032496	ENSMUSG00000032496	-1.2017	0.00788632	2.10313
E130308A19Rik	ENSMUSG00000045071	ENSMUSG00000045071	0.352387	0.00789438	2.10268
Rbl1	ENSMUSG00000027641	ENSMUSG00000027641	0.425177	0.00789667	2.10256
Gpr137c	ENSMUSG00000049092	ENSMUSG00000049092	0.50283	0.0080264	2.09548
9430081H08Rik	ENSMUSG00000111088	ENSMUSG00000111088	1.03025	0.00806009	2.09366
Gm16751	ENSMUSG00000085303	ENSMUSG00000085303	-1.08353	0.00806171	2.09357
Tenm1	ENSMUSG00000016150	ENSMUSG00000016150	-0.547753	0.00809543	2.09176
Gm14228	ENSMUSG00000087147	ENSMUSG00000087147	0.589037	0.0081	2.09152
Cald1	ENSMUSG00000029761	ENSMUSG00000029761	-0.724552	0.00811365	2.09078
Ccdc141	ENSMUSG00000044033	ENSMUSG00000044033	3.05074	0.00811883	2.09051
Bak1	ENSMUSG00000057789	ENSMUSG00000057789	1.10174	0.00812515	2.09017
Sdc2	ENSMUSG00000022261	ENSMUSG00000022261	0.453002	0.00812961	2.08993
Dmrtc2	ENSMUSG00000011349	ENSMUSG00000011349	0.516017	0.00812961	2.08993
Tas1r1	ENSMUSG00000028950	ENSMUSG00000028950	0.608631	0.00816596	2.08799
Itga9	ENSMUSG00000039115	ENSMUSG00000039115	-0.56509	0.00820502	2.08592
Rp31-ps19	ENSMUSG00000097529	ENSMUSG00000097529	0.64565	0.00820502	2.08592
Gm11726	ENSMUSG00000082562	ENSMUSG00000082562	-0.402551	0.00822795	2.08471
Acly	ENSMUSG00000020917	ENSMUSG00000020917	0.446386	0.00822795	2.08471
Rgs6	ENSMUSG00000021219	ENSMUSG00000021219	0.971312	0.00822795	2.08471
Fcho2	ENSMUSG00000041685	ENSMUSG00000041685	-0.564762	0.00827539	2.08221
Gm43123	ENSMUSG00000107029	ENSMUSG00000107029	0.356733	0.00827539	2.08221
5330439K02Rik	ENSMUSG00000097827	ENSMUSG00000097827	1.17672	0.00827539	2.08221
Gm1627	ENSMUSG00000100987	ENSMUSG00000100987	1.40716	0.00827539	2.08221
Rdh16	ENSMUSG00000069456	ENSMUSG00000069456	-0.47013	0.00830689	2.08056
Marchf2	ENSMUSG00000079557	ENSMUSG00000079557	0.476581	0.00834093	2.07879
H2ax	ENSMUSG00000049932	ENSMUSG00000049932	0.687111	0.00834189	2.07874
D230025D16Rik	ENSMUSG00000031889	ENSMUSG00000031889	-0.566432	0.00837155	2.07719
Abca2	ENSMUSG00000026944	ENSMUSG00000026944	-0.35111	0.00837155	2.07719
Slc25a22	ENSMUSG00000019082	ENSMUSG00000019082	0.565751	0.00837155	2.07719
Phtf1os	ENSMUSG00000089998	ENSMUSG00000089998	-1.22427	0.00841795	2.07479
Strn4	ENSMUSG00000030374	ENSMUSG00000030374	-0.932178	0.00841795	2.07479
Crocc2	ENSMUSG00000084989	ENSMUSG00000084989	-0.500232	0.00841795	2.07479
Madd	ENSMUSG00000040687	ENSMUSG00000040687	-0.448704	0.0084513	2.07308
Ncoa5	ENSMUSG00000039804	ENSMUSG00000039804	0.556507	0.0084852	2.07134
Gdpd1	ENSMUSG00000061666	ENSMUSG00000061666	0.672509	0.00848541	2.07133
2410004B18Rik	ENSMUSG00000036873	ENSMUSG00000036873	-0.811992	0.00853072	2.06901
Emc1	ENSMUSG00000078517	ENSMUSG00000078517	0.416802	0.00869127	2.06092
Gm47182	ENSMUSG00000111350	ENSMUSG00000111350	-1.04224	0.008692	2.06088
Tmprss6	ENSMUSG00000016942	ENSMUSG00000016942	-0.639058	0.008692	2.06088
Gm50100	ENSMUSG00000117696	ENSMUSG00000117696	0.887615	0.00876105	2.05744
Asgr2	ENSMUSG00000040963	ENSMUSG00000040963	0.3252	0.00879093	2.05597
Ten1	ENSMUSG00000020778	ENSMUSG00000020778	0.654258	0.00881924	2.05457
Gm15638	ENSMUSG00000085826	ENSMUSG00000085826	-0.567566	0.00882046	2.05451
Zfp526	ENSMUSG00000046541	ENSMUSG00000046541	0.492534	0.00882046	2.05451
Gm30198	ENSMUSG00000113265	ENSMUSG00000113265	-1.05125	0.0088238	2.05434
Gm45211	ENSMUSG00000108467	ENSMUSG00000108467	-0.822579	0.0088358	2.05375
Slc35g3	ENSMUSG00000018776	ENSMUSG00000018776	0.372636	0.0088358	2.05375
Slc25a42	ENSMUSG00000002346	ENSMUSG00000002346	0.730312	0.0088358	2.05375
ENSMUSG00000120396	ENSMUSG00000120396	ENSMUSG00000120396	0.831835	0.00883755	2.05367
Asb7	ENSMUSG00000030509	ENSMUSG00000030509	-0.530004	0.00883804	2.05364
Gm24147	ENSMUSG00000064697	ENSMUSG00000064697	0.627069	0.00883804	2.05364
Gm11525	ENSMUSG00000085307	ENSMUSG00000085307	0.76021	0.00893315	2.049
Osbpl3	ENSMUSG00000029822	ENSMUSG00000029822	-0.560128	0.00893957	2.04868
Elmod1	ENSMUSG00000041986	ENSMUSG00000041986	1.96712	0.00895321	2.04802
Orai1	ENSMUSG00000049686	ENSMUSG00000049686	0.487514	0.00899448	2.04602
4931429L15Rik	ENSMUSG00000056617	ENSMUSG00000056617	0.38491	0.00918734	2.03681
Vps11	ENSMUSG00000032127	ENSMUSG00000032127	-0.703046	0.0092464	2.03403
Pld4	ENSMUSG00000052160	ENSMUSG00000052160	-0.811417	0.00927232	2.03281
Gm9771	ENSMUSG00000106486	ENSMUSG00000106486	-0.756815	0.00927232	2.03281
Psg16	ENSMUSG00000066760	ENSMUSG00000066760	0.400897	0.00927232	2.03281
9930111H07Rik	ENSMUSG00000100217	ENSMUSG00000100217	0.436853	0.00927232	2.03281
Prkaca	ENSMUSG00000005469	ENSMUSG00000005469	0.440049	0.00931037	2.03103
Ensa	ENSMUSG00000038619	ENSMUSG00000038619	-0.635275	0.00945779	2.02421
Gm37566	ENSMUSG00000104044	ENSMUSG00000104044	-0.994003	0.00949978	2.02229
Pcdh1	ENSMUSG00000051375	ENSMUSG00000051375	-0.404287	0.00949978	2.02229
Sf3a2	ENSMUSG00000020211	ENSMUSG00000020211	0.387886	0.00949978	2.02229
Gm15181	ENSMUSG00000082745	ENSMUSG00000082745	0.937331	0.00949978	2.02229
Gm47021	ENSMUSG00000113036	ENSMUSG00000113036	2.49349	0.00949978	2.02229
Enpp3	ENSMUSG00000019989	ENSMUSG00000019989	-0.970374	0.00950201	2.02218
Tradd	ENSMUSG00000031887	ENSMUSG00000031887	-0.557564	0.00950201	2.02218
G6pc	ENSMUSG00000078650	ENSMUSG00000078650	0.626814	0.00950201	2.02218
Gm15934	ENSMUSG00000090088	ENSMUSG00000090088	0.824955	0.00950604	2.022
Hoxd11	ENSMUSG00000042499	ENSMUSG00000042499	0.590216	0.00952825	2.02099
Map3k1	ENSMUSG00000021754	ENSMUSG00000021754	-0.702429	0.00955407	2.01981
Chit1	ENSMUSG00000026450	ENSMUSG00000026450	-0.404243	0.00955407	2.01981
Frs2	ENSMUSG00000020170	ENSMUSG00000020170	0.41758	0.00955407	2.01981
Gm15697	ENSMUSG00000081670	ENSMUSG00000081670	0.707145	0.00955407	2.01981
Gm13631	ENSMUSG00000086132	ENSMUSG00000086132	0.64459	0.00955789	2.01964
Gm18095	ENSMUSG00000115856	ENSMUSG00000115856	0.481199	0.00956259	2.01942
Bvht	ENSMUSG00000098098	ENSMUSG00000098098	1.04724	0.00956259	2.01942
Riiad1	ENSMUSG00000028139	ENSMUSG00000028139	-1.13653	0.00957587	2.01882
Ifitm10	ENSMUSG00000045777	ENSMUSG00000045777	0.49819	0.00964409	2.01574
Oprl1	ENSMUSG00000027584	ENSMUSG00000027584	0.367694	0.00976218	2.01045
Dpy30	ENSMUSG00000024067	ENSMUSG00000024067	-0.723007	0.00976825	2.01018
Gm49930	ENSMUSG00000117253	ENSMUSG00000117253	0.550333	0.00976825	2.01018
Uqcc1	ENSMUSG00000005882	ENSMUSG00000005882	-0.466983	0.00982576	2.00763
Pskh1	ENSMUSG00000048310	ENSMUSG00000048310	-0.800285	0.00989727	2.00448
Adgrd2-ps	ENSMUSG00000083722	ENSMUSG00000083722	-0.772394	0.00989727	2.00448
Gm10417	ENSMUSG00000103580	ENSMUSG00000103580	0.868491	0.00989727	2.00448
Entpd1	ENSMUSG00000048120	ENSMUSG00000048120	-0.552101	0.00992792	2.00314
Zfp740	ENSMUSG00000046897	ENSMUSG00000046897	0.558339	0.00992792	2.00314
C5ar2	ENSMUSG00000074361	ENSMUSG00000074361	0.494153	0.00997378	2.00114
Gm20745	ENSMUSG00000111841	ENSMUSG00000111841	-0.995065	0.00999678	2.00014
Ddx27	ENSMUSG00000017999	ENSMUSG00000017999	-0.471109	0.010014	1.99939
Pnrc1	ENSMUSG00000040128	ENSMUSG00000040128	0.418597	0.0100181	1.99922
Usf2-ps1	ENSMUSG00000108352	ENSMUSG00000108352	-0.572818	0.0100586	1.99746
2500004C02Rik	ENSMUSG00000073236	ENSMUSG00000073236	-0.508798	0.0100586	1.99746
Spint4	ENSMUSG00000017310	ENSMUSG00000017310	1.0449	0.0100622	1.99731
Gm7842	ENSMUSG00000112017	ENSMUSG00000112017	-0.970762	0.0100825	1.99643
Aox3	ENSMUSG00000064294	ENSMUSG00000064294	0.718284	0.0100825	1.99643
Gm15489	ENSMUSG00000086942	ENSMUSG00000086942	-0.843632	0.0101165	1.99497
Gm47550	ENSMUSG00000114612	ENSMUSG00000114612	-0.71346	0.0101903	1.99181
Cs	ENSMUSG00000005683	ENSMUSG00000005683	-0.607307	0.0101903	1.99181
Ddt	ENSMUSG00000001666	ENSMUSG00000001666	0.701088	0.0101903	1.99181
Scamp2	ENSMUSG00000040188	ENSMUSG00000040188	-0.767345	0.0102755	1.9882
Vwa8	ENSMUSG00000058997	ENSMUSG00000058997	-0.487808	0.0102755	1.9882
Gm47071	ENSMUSG00000114493	ENSMUSG00000114493	0.407361	0.0102755	1.9882
Cul3	ENSMUSG00000004364	ENSMUSG00000004364	0.464884	0.0102755	1.9882
Ppp1r7	ENSMUSG00000026275	ENSMUSG00000026275	0.484495	0.0102755	1.9882
Rbl2	ENSMUSG00000031666	ENSMUSG00000031666	0.582729	0.0102755	1.9882
Gm43571	ENSMUSG00000106110	ENSMUSG00000106110	0.517622	0.0104144	1.98236
Proser2	ENSMUSG00000045319	ENSMUSG00000045319	-1.03451	0.0104251	1.98192
Ablim2	ENSMUSG00000029095	ENSMUSG00000029095	-0.638017	0.0104251	1.98192
Serpina6	ENSMUSG00000060807	ENSMUSG00000060807	0.710162	0.0104251	1.98192
2810429I04Rik	ENSMUSG00000097709	ENSMUSG00000097709	-0.514424	0.0104699	1.98006
Siah2	ENSMUSG00000036432	ENSMUSG00000036432	0.565643	0.0105214	1.97793
BC018473	ENSMUSG00000056032	ENSMUSG00000056032	0.440526	0.0106806	1.97141
Dcp2	ENSMUSG00000024472	ENSMUSG00000024472	1.60576	0.0106806	1.97141
Prox2	ENSMUSG00000042320	ENSMUSG00000042320	0.523065	0.0107214	1.96975
Gm35110	ENSMUSG00000114752	ENSMUSG00000114752	1.92363	0.0107387	1.96905
Obp2b	ENSMUSG00000079539	ENSMUSG00000079539	-1.36703	0.0107899	1.96698
Wasf1	ENSMUSG00000019831	ENSMUSG00000019831	0.812244	0.0108511	1.96453
Plk-ps1	ENSMUSG00000083907	ENSMUSG00000083907	0.656951	0.0109654	1.95998
Bend3	ENSMUSG00000038214	ENSMUSG00000038214	1.13899	0.0109688	1.95984
F830208F22Rik	ENSMUSG00000073529	ENSMUSG00000073529	-0.778807	0.0110154	1.958
Pex10	ENSMUSG00000029047	ENSMUSG00000029047	0.387293	0.0110154	1.958
Gm45350	ENSMUSG00000109964	ENSMUSG00000109964	0.397903	0.0110441	1.95687
Gm49241	ENSMUSG00000115677	ENSMUSG00000115677	1.1602	0.0110441	1.95687
Tmem30a	ENSMUSG00000032328	ENSMUSG00000032328	-1.0506	0.0110459	1.9568
Wipf3	ENSMUSG00000086040	ENSMUSG00000086040	-1.14403	0.0110513	1.95659
Atp8b2	ENSMUSG00000060671	ENSMUSG00000060671	0.405438	0.0110551	1.95644
Slc17a7	ENSMUSG00000070570	ENSMUSG00000070570	0.502009	0.0111242	1.95373
Gm20468	ENSMUSG00000092539	ENSMUSG00000092539	-0.461837	0.0111616	1.95227
Rpl18a	ENSMUSG00000045128	ENSMUSG00000045128	-0.72066	0.011272	1.948
Cyp2ab1	ENSMUSG00000022818	ENSMUSG00000022818	0.617265	0.0112775	1.94779
Shank3	ENSMUSG00000022623	ENSMUSG00000022623	0.50808	0.0112858	1.94747
Map3k14	ENSMUSG00000020941	ENSMUSG00000020941	0.52556	0.0112858	1.94747
Gm44827	ENSMUSG00000109091	ENSMUSG00000109091	0.449881	0.011288	1.94738
Miip	ENSMUSG00000029022	ENSMUSG00000029022	0.40278	0.0112906	1.94728
Mtln	ENSMUSG00000051319	ENSMUSG00000051319	-0.458243	0.0113056	1.94671
Tgfb1i1	ENSMUSG00000030782	ENSMUSG00000030782	0.419311	0.0113218	1.94609
Srgap2	ENSMUSG00000026425	ENSMUSG00000026425	-0.541476	0.0114498	1.9412
Ppme1	ENSMUSG00000030718	ENSMUSG00000030718	-1.35918	0.0114986	1.93935
Rasl10a	ENSMUSG00000034209	ENSMUSG00000034209	-0.74839	0.0114986	1.93935
Slc5a5	ENSMUSG00000000792	ENSMUSG00000000792	-0.70034	0.0114986	1.93935
Snrnp70	ENSMUSG00000063511	ENSMUSG00000063511	0.477822	0.0114986	1.93935
Plagl2	ENSMUSG00000051413	ENSMUSG00000051413	0.492975	0.0114986	1.93935
Npas1	ENSMUSG00000001988	ENSMUSG00000001988	0.556127	0.0114986	1.93935
Tsks	ENSMUSG00000059891	ENSMUSG00000059891	0.563865	0.0114986	1.93935
Lamtor3	ENSMUSG00000091512	ENSMUSG00000091512	2.27101	0.0115475	1.93751
Adgrg3	ENSMUSG00000060470	ENSMUSG00000060470	-0.720777	0.0116219	1.93472
Slc44a4	ENSMUSG00000007034	ENSMUSG00000007034	0.400832	0.0116219	1.93472
Nt5c3b	ENSMUSG00000017176	ENSMUSG00000017176	0.443465	0.0116259	1.93457
Egfr	ENSMUSG00000020122	ENSMUSG00000020122	-0.672755	0.0116339	1.93427
Pabpc4	ENSMUSG00000011257	ENSMUSG00000011257	1.2743	0.0116964	1.93195
Cyp4f39	ENSMUSG00000061126	ENSMUSG00000061126	0.854102	0.0117196	1.93109
Nudt4	ENSMUSG00000020029	ENSMUSG00000020029	0.466861	0.0117528	1.92986
Nkx2-5	ENSMUSG00000015579	ENSMUSG00000015579	-1.08227	0.0117604	1.92958
Arhgef25	ENSMUSG00000019467	ENSMUSG00000019467	0.544257	0.0117657	1.92938
Cdc6	ENSMUSG00000017499	ENSMUSG00000017499	0.315263	0.0117778	1.92894
Cdc14b	ENSMUSG00000033102	ENSMUSG00000033102	-0.577566	0.0117914	1.92844
Gpnmb	ENSMUSG00000029816	ENSMUSG00000029816	-1.63117	0.0118	1.92812
Golgb1	ENSMUSG00000034243	ENSMUSG00000034243	-0.746962	0.0118	1.92812
Cnot9	ENSMUSG00000026174	ENSMUSG00000026174	0.591787	0.0118	1.92812
Gm47963	ENSMUSG00000110993	ENSMUSG00000110993	0.488116	0.0118029	1.92801
Ppcdc	ENSMUSG00000063849	ENSMUSG00000063849	-1.16331	0.0118875	1.92491
Ccn4	ENSMUSG00000005124	ENSMUSG00000005124	-0.623011	0.0119456	1.92279
D430041D05Rik	ENSMUSG00000068373	ENSMUSG00000068373	0.369158	0.0119565	1.9224
Bid	ENSMUSG00000004446	ENSMUSG00000004446	-0.54143	0.0120103	1.92044
Mmp9	ENSMUSG00000017737	ENSMUSG00000017737	0.429209	0.0120132	1.92034
Slc9a3r2	ENSMUSG00000002504	ENSMUSG00000002504	0.480667	0.0120424	1.91929
Epb42	ENSMUSG00000023216	ENSMUSG00000023216	0.528422	0.0120424	1.91929
4930588D02Rik	ENSMUSG00000115962	ENSMUSG00000115962	-1.67734	0.0121341	1.91599
Gm50220	ENSMUSG00000117971	ENSMUSG00000117971	-0.672196	0.0121341	1.91599
Gm41168	ENSMUSG00000115627	ENSMUSG00000115627	-0.641433	0.0121341	1.91599
Traj17	ENSMUSG00000076912	ENSMUSG00000076912	-0.633949	0.0121514	1.91537
Rtn4rl2	ENSMUSG00000050896	ENSMUSG00000050896	-0.868096	0.0121569	1.91518
Ptpn4	ENSMUSG00000026384	ENSMUSG00000026384	-0.414993	0.0122375	1.91231
Gm47050	ENSMUSG00000111546	ENSMUSG00000111546	0.364625	0.0122375	1.91231
C1qtnf7	ENSMUSG00000061535	ENSMUSG00000061535	-0.694951	0.0122421	1.91214
Klrg2	ENSMUSG00000071537	ENSMUSG00000071537	0.294356	0.0122495	1.91188
Sdad1	ENSMUSG00000029415	ENSMUSG00000029415	0.264805	0.0122798	1.91081
Ncln	ENSMUSG00000020238	ENSMUSG00000020238	0.347592	0.0122798	1.91081
Gm50456	ENSMUSG00000118411	ENSMUSG00000118411	1.84734	0.0122798	1.91081
Gm26793	ENSMUSG00000096999	ENSMUSG00000096999	-0.369868	0.012304	1.90996
Psap	ENSMUSG00000004207	ENSMUSG00000004207	0.44662	0.0123974	1.90667
Clasp2	ENSMUSG00000033392	ENSMUSG00000033392	-0.448657	0.0124835	1.90366
Npc2	ENSMUSG00000021242	ENSMUSG00000021242	-0.797172	0.0124873	1.90353
Lipa	ENSMUSG00000024781	ENSMUSG00000024781	-0.767242	0.0124873	1.90353
Otud5	ENSMUSG00000031154	ENSMUSG00000031154	-0.400242	0.0125086	1.90279
Tmem44	ENSMUSG00000022537	ENSMUSG00000022537	-0.658485	0.0125283	1.90211
Slco1c1	ENSMUSG00000030235	ENSMUSG00000030235	0.467782	0.0125283	1.90211
Hsd17b13	ENSMUSG00000034528	ENSMUSG00000034528	-0.695704	0.0125921	1.8999
Plod2	ENSMUSG00000032374	ENSMUSG00000032374	0.440541	0.0125921	1.8999
Grk3	ENSMUSG00000042249	ENSMUSG00000042249	0.541325	0.0126357	1.8984
Gm37568	ENSMUSG00000102554	ENSMUSG00000102554	-0.85849	0.0126866	1.89665
Zkscan6	ENSMUSG00000018347	ENSMUSG00000018347	-0.654204	0.0126866	1.89665
ENSMUSG00000120563	ENSMUSG00000120563	ENSMUSG00000120563	0.605917	0.0126866	1.89665
Man1b1	ENSMUSG00000036646	ENSMUSG00000036646	0.410544	0.0127042	1.89605
Gm10143	ENSMUSG00000064032	ENSMUSG00000064032	1.35932	0.0127792	1.89349
Slc13a2	ENSMUSG00000001095	ENSMUSG00000001095	0.327046	0.0128375	1.89152
Ppp1r13b	ENSMUSG00000021285	ENSMUSG00000021285	0.339402	0.0128804	1.89007
Gm43904	ENSMUSG00000107849	ENSMUSG00000107849	0.955987	0.01299	1.88639
A530010L16Rik	ENSMUSG00000110682	ENSMUSG00000110682	-0.487714	0.013029	1.88509
Dcun1d3	ENSMUSG00000048787	ENSMUSG00000048787	-2.263	0.0130371	1.88482
Gm12694	ENSMUSG00000086251	ENSMUSG00000086251	1.14161	0.0130692	1.88375
Tmem61	ENSMUSG00000085933	ENSMUSG00000085933	-0.767703	0.0131197	1.88208
Nlrx1	ENSMUSG00000032109	ENSMUSG00000032109	-0.658774	0.0131197	1.88208
Slc12a8	ENSMUSG00000035506	ENSMUSG00000035506	-0.602124	0.0131197	1.88208
Gm49284	ENSMUSG00000114995	ENSMUSG00000114995	0.520383	0.0131415	1.88136
Gimap3	ENSMUSG00000039264	ENSMUSG00000039264	0.468175	0.0131891	1.87978
Cdkl3	ENSMUSG00000020389	ENSMUSG00000020389	-0.386529	0.0133102	1.87582
Gm20615	ENSMUSG00000093381	ENSMUSG00000093381	1.47844	0.0134001	1.87289
Traj21	ENSMUSG00000076908	ENSMUSG00000076908	-0.88403	0.0135998	1.86647
Pcyt2	ENSMUSG00000025137	ENSMUSG00000025137	0.92192	0.013604	1.86633
Olfr858-ps1	ENSMUSG00000110578	ENSMUSG00000110578	0.556739	0.0136333	1.8654
Atg7	ENSMUSG00000030314	ENSMUSG00000030314	-0.489256	0.0137371	1.86211
Fgd6	ENSMUSG00000020021	ENSMUSG00000020021	-0.439236	0.0137371	1.86211
Tet2	ENSMUSG00000040943	ENSMUSG00000040943	1.27669	0.0137478	1.86177
Ift43	ENSMUSG00000007867	ENSMUSG00000007867	0.49616	0.0138032	1.86002
Ing3	ENSMUSG00000029670	ENSMUSG00000029670	0.385155	0.0138442	1.85873
Scarna2	ENSMUSG00000088185	ENSMUSG00000088185	1.57852	0.0140058	1.85369
Cd82	ENSMUSG00000027215	ENSMUSG00000027215	1.85385	0.0140058	1.85369
Traf3ip1	ENSMUSG00000034292	ENSMUSG00000034292	-0.620509	0.0140371	1.85272
Cdkn1a	ENSMUSG00000023067	ENSMUSG00000023067	0.681389	0.0140371	1.85272
Col28a1	ENSMUSG00000068794	ENSMUSG00000068794	-1.39162	0.0140728	1.85162
Gm47922	ENSMUSG00000112662	ENSMUSG00000112662	-1.32693	0.0140728	1.85162
Harbi1	ENSMUSG00000027243	ENSMUSG00000027243	-0.755187	0.0140728	1.85162
Trrap	ENSMUSG00000045482	ENSMUSG00000045482	-0.589593	0.0140728	1.85162
Kcnip3	ENSMUSG00000079056	ENSMUSG00000079056	0.36272	0.0140728	1.85162
Tmeff1	ENSMUSG00000028347	ENSMUSG00000028347	0.513695	0.0140728	1.85162
Ryr2	ENSMUSG00000021313	ENSMUSG00000021313	0.932168	0.0140728	1.85162
Fbxo21	ENSMUSG00000032898	ENSMUSG00000032898	-0.613237	0.0140864	1.8512
Gm38200	ENSMUSG00000102466	ENSMUSG00000102466	-0.684955	0.0141001	1.85078
Ndufa5	ENSMUSG00000023089	ENSMUSG00000023089	0.597404	0.0141001	1.85078
Cib4	ENSMUSG00000053194	ENSMUSG00000053194	-0.718256	0.0141323	1.84979
Tst	ENSMUSG00000044986	ENSMUSG00000044986	-0.711485	0.0141364	1.84966
Gpr17	ENSMUSG00000052229	ENSMUSG00000052229	-0.534042	0.0142473	1.84627
Cand1	ENSMUSG00000020114	ENSMUSG00000020114	1.05724	0.0142805	1.84526
Olfr51	ENSMUSG00000060918	ENSMUSG00000060918	0.519132	0.0142986	1.8447
Dbndd1	ENSMUSG00000031970	ENSMUSG00000031970	-0.554919	0.0143149	1.84421
Capn7	ENSMUSG00000021893	ENSMUSG00000021893	-0.596989	0.0143384	1.8435
Ccdc6	ENSMUSG00000048701	ENSMUSG00000048701	0.549619	0.0143384	1.8435
Defa28	ENSMUSG00000074434	ENSMUSG00000074434	0.907023	0.0143712	1.84251
Kmt2b	ENSMUSG00000006307	ENSMUSG00000006307	-0.892539	0.0144356	1.84057
Jak2	ENSMUSG00000024789	ENSMUSG00000024789	-0.668604	0.0144375	1.84051
Pld2	ENSMUSG00000020828	ENSMUSG00000020828	-0.546893	0.0144375	1.84051
Rspry1	ENSMUSG00000050079	ENSMUSG00000050079	0.427309	0.0144375	1.84051
Zfp81	ENSMUSG00000003929	ENSMUSG00000003929	0.53251	0.0144975	1.83871
Defa43	ENSMUSG00000079113	ENSMUSG00000079113	0.904275	0.0144975	1.83871
Tor4a	ENSMUSG00000059555	ENSMUSG00000059555	0.951538	0.0144975	1.83871
Ago3	ENSMUSG00000028842	ENSMUSG00000028842	0.321924	0.0145502	1.83713
Kif21a	ENSMUSG00000022629	ENSMUSG00000022629	0.78029	0.0146653	1.83371
Gm14141	ENSMUSG00000082375	ENSMUSG00000082375	-0.449982	0.0146932	1.83288
Ahrr	ENSMUSG00000021575	ENSMUSG00000021575	0.486304	0.0146932	1.83288
Pax5	ENSMUSG00000014030	ENSMUSG00000014030	0.696035	0.0146932	1.83288
Dnajb5	ENSMUSG00000036052	ENSMUSG00000036052	0.404366	0.0147875	1.83011
Mthfd1l	ENSMUSG00000040675	ENSMUSG00000040675	0.413035	0.0147921	1.82997
Bola1	ENSMUSG00000015943	ENSMUSG00000015943	-0.708983	0.0148519	1.82822
Umps	ENSMUSG00000022814	ENSMUSG00000022814	0.953767	0.0148519	1.82822
Pdzd3	ENSMUSG00000032105	ENSMUSG00000032105	-0.497893	0.0149314	1.8259
ENSMUSG00002075151	ENSMUSG00002075151	ENSMUSG00002075151	0.542086	0.0149338	1.82583
Rbm10	ENSMUSG00000031060	ENSMUSG00000031060	-0.88709	0.0149347	1.8258
Pigu	ENSMUSG00000038383	ENSMUSG00000038383	-0.482315	0.0149347	1.8258
Cyp2j12	ENSMUSG00000081225	ENSMUSG00000081225	-1.0563	0.0150559	1.82229
Pon1	ENSMUSG00000002588	ENSMUSG00000002588	0.685083	0.0150647	1.82204
Lrrc37a	ENSMUSG00000078632	ENSMUSG00000078632	-0.532611	0.015086	1.82143
Gm6039	ENSMUSG00000083736	ENSMUSG00000083736	-0.440696	0.015086	1.82143
Fam227a	ENSMUSG00000042564	ENSMUSG00000042564	0.308103	0.015086	1.82143
ENSMUSG00000120201	ENSMUSG00000120201	ENSMUSG00000120201	0.681729	0.015086	1.82143
Gm6552	ENSMUSG00000117458	ENSMUSG00000117458	0.572848	0.015123	1.82036
Sacs	ENSMUSG00000048279	ENSMUSG00000048279	-0.609366	0.015236	1.81713
Dennd5a	ENSMUSG00000035901	ENSMUSG00000035901	0.435258	0.0152682	1.81621
Tex9	ENSMUSG00000090626	ENSMUSG00000090626	0.478385	0.015423	1.81183
D930020B18Rik	ENSMUSG00000047642	ENSMUSG00000047642	0.94956	0.0154368	1.81144
Tsc22d4	ENSMUSG00000029723	ENSMUSG00000029723	0.324134	0.0154403	1.81134
Tmem240	ENSMUSG00000084845	ENSMUSG00000084845	0.393497	0.015508	1.80944
Gm37959	ENSMUSG00000104396	ENSMUSG00000104396	1.82791	0.0155434	1.80845
Arhgef9	ENSMUSG00000025656	ENSMUSG00000025656	-0.426877	0.0155859	1.80727
U7 ENSMUSG00000119457	ENSMUSG00000119457	ENSMUSG00000119457	0.856485	0.015622	1.80626
Zzef1	ENSMUSG00000055670	ENSMUSG00000055670	-0.303857	0.0156973	1.80418
Prelid1	ENSMUSG00000021486	ENSMUSG00000021486	0.763113	0.0156973	1.80418
Hdhd5	ENSMUSG00000058979	ENSMUSG00000058979	0.653165	0.015743	1.80291
Slc6a16	ENSMUSG00000094152	ENSMUSG00000094152	-0.396569	0.0158014	1.8013
R3hdml	ENSMUSG00000078949	ENSMUSG00000078949	0.76116	0.0158014	1.8013
Yap1	ENSMUSG00000053110	ENSMUSG00000053110	0.325779	0.0158403	1.80024
Morc2a	ENSMUSG00000034543	ENSMUSG00000034543	0.480482	0.0158499	1.79997
Gm5608	ENSMUSG00000110278	ENSMUSG00000110278	-0.692465	0.0159031	1.79852
Xlr3e-ps	ENSMUSG00000081940	ENSMUSG00000081940	-0.787785	0.0159326	1.79771
Ctnnbip1	ENSMUSG00000028988	ENSMUSG00000028988	0.422518	0.0159326	1.79771
Ikbke	ENSMUSG00000042349	ENSMUSG00000042349	-0.624002	0.0159439	1.7974
Vmn1r-ps1	ENSMUSG00000082353	ENSMUSG00000082353	-0.472764	0.0159782	1.79647
Prss44	ENSMUSG00000032493	ENSMUSG00000032493	-0.691724	0.0162073	1.79029
Gnb2	ENSMUSG00000029713	ENSMUSG00000029713	0.389128	0.0162252	1.78981
Gm47868	ENSMUSG00000113874	ENSMUSG00000113874	-1.66909	0.0162522	1.78909
Ppm1f	ENSMUSG00000026181	ENSMUSG00000026181	0.79478	0.0163059	1.78766
Slc4a11	ENSMUSG00000074796	ENSMUSG00000074796	-0.373445	0.0163098	1.78755
Cacna2d4	ENSMUSG00000041460	ENSMUSG00000041460	0.475808	0.0163098	1.78755
Gm13567	ENSMUSG00000083195	ENSMUSG00000083195	2.16581	0.0163098	1.78755
Gm49794	ENSMUSG00000116879	ENSMUSG00000116879	0.393926	0.0163247	1.78716
Myrf	ENSMUSG00000036098	ENSMUSG00000036098	0.393107	0.016331	1.78699
Gm7945	ENSMUSG00000091131	ENSMUSG00000091131	-1.30687	0.0163357	1.78686
Ccdc42os	ENSMUSG00000085937	ENSMUSG00000085937	-0.919534	0.0163357	1.78686
Gm12280	ENSMUSG00000085748	ENSMUSG00000085748	-0.707645	0.0163357	1.78686
Vps37a	ENSMUSG00000031600	ENSMUSG00000031600	0.363016	0.0163357	1.78686
Gm48859	ENSMUSG00000114510	ENSMUSG00000114510	0.468394	0.0163357	1.78686
Ica1	ENSMUSG00000062995	ENSMUSG00000062995	0.490588	0.0163357	1.78686
Lsm3	ENSMUSG00000034192	ENSMUSG00000034192	0.455438	0.0163939	1.78532
Clca1	ENSMUSG00000028255	ENSMUSG00000028255	-0.86996	0.0164327	1.78429
Stat3	ENSMUSG00000004040	ENSMUSG00000004040	0.30599	0.0164327	1.78429
Csrnp2	ENSMUSG00000044636	ENSMUSG00000044636	0.503079	0.0164327	1.78429
Ppp1r13l	ENSMUSG00000040734	ENSMUSG00000040734	0.44367	0.0164437	1.784
Gm44136	ENSMUSG00000107524	ENSMUSG00000107524	0.435528	0.016492	1.78273
Gm15023	ENSMUSG00000079432	ENSMUSG00000079432	-0.6472	0.0165293	1.78175
Tia1	ENSMUSG00000071337	ENSMUSG00000071337	-0.598113	0.0165635	1.78085
Nid1	ENSMUSG00000005397	ENSMUSG00000005397	-0.737873	0.0165788	1.78045
Gm44618	ENSMUSG00000108905	ENSMUSG00000108905	-0.51399	0.016653	1.77851
Tmem87b	ENSMUSG00000014353	ENSMUSG00000014353	-0.588925	0.0166847	1.77768
Ccna2	ENSMUSG00000027715	ENSMUSG00000027715	0.74054	0.0167064	1.77712
Fut2	ENSMUSG00000055978	ENSMUSG00000055978	0.4988	0.016832	1.77386
Gm44053	ENSMUSG00000108137	ENSMUSG00000108137	-0.506761	0.0169045	1.772
Maco1	ENSMUSG00000028826	ENSMUSG00000028826	-0.25196	0.0169045	1.772
Gm48719	ENSMUSG00000111203	ENSMUSG00000111203	0.912756	0.0169859	1.76991
Srp54c	ENSMUSG00000079108	ENSMUSG00000079108	-0.487793	0.0170098	1.7693
1810053B23Rik	ENSMUSG00000100277	ENSMUSG00000100277	-1.49751	0.0170493	1.76829
Ctsb	ENSMUSG00000021939	ENSMUSG00000021939	0.767023	0.0170493	1.76829
Hepacam2	ENSMUSG00000044156	ENSMUSG00000044156	0.909519	0.0170493	1.76829
Scai	ENSMUSG00000035236	ENSMUSG00000035236	0.358457	0.0170666	1.76785
Borcs6	ENSMUSG00000045176	ENSMUSG00000045176	0.58189	0.0170877	1.76732
Timm29	ENSMUSG00000048429	ENSMUSG00000048429	0.444821	0.0172697	1.76272
Med21	ENSMUSG00000030291	ENSMUSG00000030291	0.440774	0.0172961	1.76205
Arhgef3	ENSMUSG00000021895	ENSMUSG00000021895	0.636343	0.0172961	1.76205
Nup62	ENSMUSG00000109511	ENSMUSG00000109511	1.08282	0.0172961	1.76205
Naa60	ENSMUSG00000005982	ENSMUSG00000005982	-1.79573	0.0173204	1.76144
Zfp462	ENSMUSG00000060206	ENSMUSG00000060206	-0.375621	0.0173204	1.76144
Aox1	ENSMUSG00000063558	ENSMUSG00000063558	0.449428	0.0173204	1.76144
Wbp2nl	ENSMUSG00000022455	ENSMUSG00000022455	0.581259	0.0173204	1.76144
Tnfrsf1b	ENSMUSG00000028599	ENSMUSG00000028599	0.738304	0.0173204	1.76144
A430035B10Rik	ENSMUSG00000087305	ENSMUSG00000087305	0.674641	0.0173897	1.75971
Prkci	ENSMUSG00000037643	ENSMUSG00000037643	-0.577534	0.0174498	1.75821
Tert	ENSMUSG00000021611	ENSMUSG00000021611	-0.620892	0.0175095	1.75673
Gm42699	ENSMUSG00000105083	ENSMUSG00000105083	-0.68042	0.0175104	1.7567
F730048M01Rik	ENSMUSG00000118101	ENSMUSG00000118101	-0.924097	0.0175784	1.75502
Catsperg1	ENSMUSG00000049676	ENSMUSG00000049676	-0.393413	0.0176079	1.75429
Ash1l	ENSMUSG00000028053	ENSMUSG00000028053	-0.303326	0.017613	1.75417
Angptl8	ENSMUSG00000047822	ENSMUSG00000047822	0.665711	0.0176294	1.75376
Hadha	ENSMUSG00000025745	ENSMUSG00000025745	0.726268	0.0176294	1.75376
Rnf25	ENSMUSG00000026171	ENSMUSG00000026171	0.691733	0.017676	1.75262
Wdr7	ENSMUSG00000040560	ENSMUSG00000040560	-0.690305	0.0177214	1.7515
Lamc3	ENSMUSG00000026840	ENSMUSG00000026840	0.372228	0.0177214	1.7515
Alg14	ENSMUSG00000039887	ENSMUSG00000039887	0.61168	0.0177214	1.7515
Gm9465	ENSMUSG00000114689	ENSMUSG00000114689	-0.572584	0.017725	1.75141
Btnl4	ENSMUSG00000058435	ENSMUSG00000058435	0.575079	0.0177297	1.7513
Cpt1a	ENSMUSG00000024900	ENSMUSG00000024900	-0.499051	0.0177766	1.75015
Gm13412	ENSMUSG00000085017	ENSMUSG00000085017	-0.43012	0.0177766	1.75015
Ltk	ENSMUSG00000027297	ENSMUSG00000027297	-0.3082	0.0177766	1.75015
Gm10046	ENSMUSG00000109143	ENSMUSG00000109143	-0.503149	0.0177799	1.75007
Slc26a6	ENSMUSG00000023259	ENSMUSG00000023259	-0.930093	0.0178002	1.74958
2210406O10Rik	ENSMUSG00000039563	ENSMUSG00000039563	-0.52959	0.0178002	1.74958
Celf2	ENSMUSG00000002107	ENSMUSG00000002107	-0.476367	0.0178002	1.74958
Mfsd12	ENSMUSG00000034854	ENSMUSG00000034854	1.54394	0.0178202	1.74909
Rtn3	ENSMUSG00000024758	ENSMUSG00000024758	-0.353346	0.017896	1.74724
Rnaseh2c	ENSMUSG00000024925	ENSMUSG00000024925	0.387185	0.0179011	1.74712
Gm25402	ENSMUSG00000064900	ENSMUSG00000064900	0.408891	0.0179106	1.74689
Haus4	ENSMUSG00000022177	ENSMUSG00000022177	-1.25964	0.017952	1.74589
Polm	ENSMUSG00000020474	ENSMUSG00000020474	0.57065	0.0180365	1.74385
Rars	ENSMUSG00000018848	ENSMUSG00000018848	0.487514	0.0180939	1.74247
Vamp8	ENSMUSG00000050732	ENSMUSG00000050732	-0.390033	0.0181815	1.74037
Gm25142	ENSMUSG00000064632	ENSMUSG00000064632	-0.828287	0.0182778	1.73808
Spaar	ENSMUSG00000028475	ENSMUSG00000028475	0.474234	0.0183568	1.7362
Glycam1	ENSMUSG00000022491	ENSMUSG00000022491	-0.857757	0.0183992	1.7352
Dnai4	ENSMUSG00000035126	ENSMUSG00000035126	0.78205	0.0183992	1.7352
Gm9136	ENSMUSG00000103198	ENSMUSG00000103198	-2.24029	0.0184024	1.73513
Tm2d3	ENSMUSG00000078681	ENSMUSG00000078681	-0.618297	0.0184024	1.73513
Smurf1	ENSMUSG00000038780	ENSMUSG00000038780	-0.547484	0.0184024	1.73513
Runx1t1	ENSMUSG00000006586	ENSMUSG00000006586	0.388102	0.0184024	1.73513
Dedd	ENSMUSG00000013973	ENSMUSG00000013973	2.29041	0.0184024	1.73513
Platr29	ENSMUSG00000084816	ENSMUSG00000084816	0.6082	0.0184233	1.73463
Ptrh2	ENSMUSG00000072582	ENSMUSG00000072582	-0.709587	0.0184493	1.73402
Sirt4	ENSMUSG00000029524	ENSMUSG00000029524	0.510577	0.0184493	1.73402
Klhl22	ENSMUSG00000022750	ENSMUSG00000022750	1.13897	0.0184493	1.73402
Sstr1	ENSMUSG00000035431	ENSMUSG00000035431	0.995857	0.0184705	1.73352
Ltbp2	ENSMUSG00000002020	ENSMUSG00000002020	-0.761928	0.0185668	1.73126
Gm53041	ENSMUSG00000118619	ENSMUSG00000118619	0.579577	0.0187302	1.72746
Olfm2	ENSMUSG00000032172	ENSMUSG00000032172	0.595812	0.0187302	1.72746
Adgrl1	ENSMUSG00000013033	ENSMUSG00000013033	0.385991	0.018847	1.72476
Kank4	ENSMUSG00000035407	ENSMUSG00000035407	-0.624506	0.0188669	1.7243
Gm11195	ENSMUSG00000086380	ENSMUSG00000086380	-0.480977	0.0188669	1.7243
Slc34a3	ENSMUSG00000006469	ENSMUSG00000006469	0.781624	0.0189014	1.72351
Gm44889	ENSMUSG00000109458	ENSMUSG00000109458	1.5563	0.0189014	1.72351
ENSMUSG00000120156	ENSMUSG00000120156	ENSMUSG00000120156	-0.916795	0.0189212	1.72305
Gpr75	ENSMUSG00000043999	ENSMUSG00000043999	-0.599707	0.0189212	1.72305
Rusc2	ENSMUSG00000035969	ENSMUSG00000035969	0.435295	0.0189212	1.72305
Desi1	ENSMUSG00000022472	ENSMUSG00000022472	0.541596	0.0189212	1.72305
Slc6a7	ENSMUSG00000052026	ENSMUSG00000052026	-0.363097	0.0189582	1.7222
Entpd5	ENSMUSG00000021236	ENSMUSG00000021236	0.450088	0.0190405	1.72032
Tmem234	ENSMUSG00000028797	ENSMUSG00000028797	0.585971	0.0190951	1.71908
Fam169a	ENSMUSG00000041817	ENSMUSG00000041817	-0.745156	0.0191031	1.7189
Anxa4	ENSMUSG00000029994	ENSMUSG00000029994	-0.375294	0.0191031	1.7189
Hk3	ENSMUSG00000025877	ENSMUSG00000025877	0.591837	0.0191031	1.7189
A530001N23Rik	ENSMUSG00000114452	ENSMUSG00000114452	1.43889	0.0191031	1.7189
Shc3	ENSMUSG00000021448	ENSMUSG00000021448	-0.764415	0.0191565	1.71768
Cyp11b2	ENSMUSG00000022589	ENSMUSG00000022589	0.457417	0.0191793	1.71717
Espn	ENSMUSG00000028943	ENSMUSG00000028943	1.08184	0.0192283	1.71606
Gm16153	ENSMUSG00000085687	ENSMUSG00000085687	0.670789	0.0195056	1.70984
Gpr139	ENSMUSG00000066197	ENSMUSG00000066197	-0.610146	0.0196165	1.70738
Fam219a	ENSMUSG00000028439	ENSMUSG00000028439	0.315901	0.0196367	1.70693
Gm26660	ENSMUSG00000097601	ENSMUSG00000097601	0.70022	0.0196367	1.70693
ENSMUSG00000120897	ENSMUSG00000120897	ENSMUSG00000120897	-0.652563	0.019658	1.70646
Gm42671	ENSMUSG00000105460	ENSMUSG00000105460	0.440252	0.019658	1.70646
Serinc3	ENSMUSG00000017707	ENSMUSG00000017707	0.506224	0.019658	1.70646
Lmf1	ENSMUSG00000002279	ENSMUSG00000002279	0.333816	0.0196787	1.706
Gm37397	ENSMUSG00000104204	ENSMUSG00000104204	0.452409	0.019688	1.7058
Eif2a	ENSMUSG00000027810	ENSMUSG00000027810	-0.629117	0.0196942	1.70566
Stk11ip	ENSMUSG00000026213	ENSMUSG00000026213	0.364689	0.0196988	1.70556
4930481A15Rik	ENSMUSG00000086938	ENSMUSG00000086938	0.484184	0.0197061	1.7054
Zfyve1	ENSMUSG00000042628	ENSMUSG00000042628	-0.385759	0.0197748	1.70389
Slc39a13	ENSMUSG00000002105	ENSMUSG00000002105	0.519436	0.0197748	1.70389
ENSMUSG00000120855	ENSMUSG00000120855	ENSMUSG00000120855	-0.631266	0.0198638	1.70194
Nop14	ENSMUSG00000036693	ENSMUSG00000036693	-0.671812	0.0199047	1.70104
Nadk	ENSMUSG00000029063	ENSMUSG00000029063	0.366058	0.0199047	1.70104
Tnxa	ENSMUSG00000092200	ENSMUSG00000092200	0.394706	0.0199047	1.70104
Rit1	ENSMUSG00000028057	ENSMUSG00000028057	-0.33513	0.0200074	1.69881
ENSMUSG00000120890	ENSMUSG00000120890	ENSMUSG00000120890	-0.829455	0.0200865	1.6971
D130009I18Rik	ENSMUSG00000115432	ENSMUSG00000115432	-0.60431	0.0200865	1.6971
Gm25475	ENSMUSG00000064759	ENSMUSG00000064759	0.473892	0.0202272	1.69406
Timd4	ENSMUSG00000055546	ENSMUSG00000055546	-0.34409	0.0202691	1.69317
Ccdc171	ENSMUSG00000052407	ENSMUSG00000052407	-0.393042	0.020315	1.69218
Magea7-ps	ENSMUSG00000083333	ENSMUSG00000083333	-0.381239	0.020315	1.69218
Gm5600	ENSMUSG00000073862	ENSMUSG00000073862	0.59741	0.020315	1.69218
Gm44507	ENSMUSG00000108449	ENSMUSG00000108449	-0.610814	0.0205732	1.6867
Gkap1	ENSMUSG00000021552	ENSMUSG00000021552	0.327922	0.0206227	1.68566
ENSMUSG00000120869	ENSMUSG00000120869	ENSMUSG00000120869	0.66818	0.0206227	1.68566
Tasor	ENSMUSG00000040651	ENSMUSG00000040651	1.6454	0.0206273	1.68556
4930430E12Rik	ENSMUSG00000085295	ENSMUSG00000085295	-0.962465	0.0206548	1.68498
Grk1	ENSMUSG00000031450	ENSMUSG00000031450	0.544958	0.0206548	1.68498
Gm43133	ENSMUSG00000104704	ENSMUSG00000104704	0.584283	0.0207313	1.68337
Adam8	ENSMUSG00000025473	ENSMUSG00000025473	0.34087	0.020864	1.6806
5730414N17Rik	ENSMUSG00000116506	ENSMUSG00000116506	0.853065	0.0208741	1.68039
Lats2	ENSMUSG00000021959	ENSMUSG00000021959	-0.435093	0.0208954	1.67995
E2f2	ENSMUSG00000018983	ENSMUSG00000018983	-0.302957	0.0208998	1.67986
Agfg1	ENSMUSG00000026159	ENSMUSG00000026159	-0.478894	0.0209005	1.67984
Gpr176	ENSMUSG00000040133	ENSMUSG00000040133	-1.1453	0.0209031	1.67979
Peli3	ENSMUSG00000024901	ENSMUSG00000024901	1.35221	0.0209031	1.67979
Polg2	ENSMUSG00000020718	ENSMUSG00000020718	0.621324	0.0211056	1.6756
Pfn1	ENSMUSG00000018293	ENSMUSG00000018293	-0.410487	0.0212214	1.67323
Gm25416	ENSMUSG00000077409	ENSMUSG00000077409	0.409613	0.0212238	1.67318
ENSMUSG00000120167	ENSMUSG00000120167	ENSMUSG00000120167	0.878142	0.0212238	1.67318
Cnot6l	ENSMUSG00000034724	ENSMUSG00000034724	-0.40234	0.0212577	1.67248
Fgd5	ENSMUSG00000034037	ENSMUSG00000034037	0.543286	0.0213934	1.66972
Tsga13	ENSMUSG00000039032	ENSMUSG00000039032	-0.682143	0.021523	1.6671
Adgrf1	ENSMUSG00000041293	ENSMUSG00000041293	-1.44727	0.0215674	1.6662
H2-Ob	ENSMUSG00000041538	ENSMUSG00000041538	-1.05683	0.0215674	1.6662
Skida1	ENSMUSG00000054074	ENSMUSG00000054074	0.726573	0.0215674	1.6662
Hipk2	ENSMUSG00000061436	ENSMUSG00000061436	-0.345267	0.0215821	1.66591
Ikbkg	ENSMUSG00000004221	ENSMUSG00000004221	-0.424779	0.0215971	1.6656
Zfp846	ENSMUSG00000058192	ENSMUSG00000058192	-0.432226	0.0216206	1.66513
Ammecr1l	ENSMUSG00000041915	ENSMUSG00000041915	0.307333	0.0216555	1.66443
Rbbp8	ENSMUSG00000041238	ENSMUSG00000041238	0.774992	0.0216555	1.66443
9130002K18Rik	ENSMUSG00000115837	ENSMUSG00000115837	1.18184	0.02169	1.66374
4930417O13Rik	ENSMUSG00000108129	ENSMUSG00000108129	0.344538	0.0217746	1.66205
Dpagt1	ENSMUSG00000032123	ENSMUSG00000032123	0.495501	0.0218702	1.66015
Gm18986	ENSMUSG00000111601	ENSMUSG00000111601	-0.640587	0.0220806	1.65599
4930473A02Rik	ENSMUSG00000060029	ENSMUSG00000060029	-0.595732	0.0220806	1.65599
Pkn3	ENSMUSG00000026785	ENSMUSG00000026785	-0.500939	0.0220806	1.65599
Gm53048	ENSMUSG00000118501	ENSMUSG00000118501	0.93181	0.0220806	1.65599
Rps6	ENSMUSG00000028495	ENSMUSG00000028495	-0.901958	0.0221395	1.65483
Zfp957	ENSMUSG00000071262	ENSMUSG00000071262	0.513881	0.0221395	1.65483
Rbp4	ENSMUSG00000024990	ENSMUSG00000024990	0.658124	0.0221395	1.65483
Rfx5	ENSMUSG00000005774	ENSMUSG00000005774	-0.528081	0.022205	1.65355
Gm5928	ENSMUSG00000113931	ENSMUSG00000113931	0.287908	0.022205	1.65355
Mirt1	ENSMUSG00000097636	ENSMUSG00000097636	-0.994206	0.0222847	1.65199
C030013G03Rik	ENSMUSG00000117314	ENSMUSG00000117314	-0.551344	0.0223166	1.65137
Tmem104	ENSMUSG00000045980	ENSMUSG00000045980	-1.12471	0.0223787	1.65017
A230087F16Rik	ENSMUSG00000097381	ENSMUSG00000097381	-0.796897	0.0225176	1.64748
Prdm14	ENSMUSG00000042414	ENSMUSG00000042414	-0.734162	0.022544	1.64697
Gm18870	ENSMUSG00000116574	ENSMUSG00000116574	0.431334	0.0225689	1.64649
Tmco3	ENSMUSG00000038497	ENSMUSG00000038497	-0.438468	0.0225846	1.64619
Olfr428-ps1	ENSMUSG00000106975	ENSMUSG00000106975	0.429025	0.0225846	1.64619
Plekhb1	ENSMUSG00000030701	ENSMUSG00000030701	-1.08215	0.0225901	1.64608
Gm37181	ENSMUSG00000103375	ENSMUSG00000103375	-0.71635	0.022634	1.64524
Scaf1	ENSMUSG00000038406	ENSMUSG00000038406	-0.608499	0.0227645	1.64274
A930037H05Rik	ENSMUSG00000109408	ENSMUSG00000109408	-0.546888	0.0227645	1.64274
Gm12482	ENSMUSG00000081975	ENSMUSG00000081975	-0.493097	0.0227645	1.64274
Sh3rf2	ENSMUSG00000057719	ENSMUSG00000057719	-0.362022	0.0227645	1.64274
Gm16160	ENSMUSG00000089916	ENSMUSG00000089916	1.87133	0.0227645	1.64274
Lifr	ENSMUSG00000054263	ENSMUSG00000054263	0.430659	0.0227922	1.64221
Camk1d	ENSMUSG00000039145	ENSMUSG00000039145	-0.841343	0.0228261	1.64157
Ercc1	ENSMUSG00000003549	ENSMUSG00000003549	0.373751	0.0228261	1.64157
Pex12	ENSMUSG00000018733	ENSMUSG00000018733	-0.611062	0.0228467	1.64118
Timm17a	ENSMUSG00000062580	ENSMUSG00000062580	-0.441363	0.0228467	1.64118
Ncl	ENSMUSG00000026234	ENSMUSG00000026234	0.560527	0.0228467	1.64118
Olfr463	ENSMUSG00000093920	ENSMUSG00000093920	0.722368	0.0228882	1.64039
Chd4	ENSMUSG00000063870	ENSMUSG00000063870	-0.480391	0.0228929	1.6403
Gm10804	ENSMUSG00000075025	ENSMUSG00000075025	1.36633	0.0229912	1.63844
Srp19	ENSMUSG00000014504	ENSMUSG00000014504	-0.467631	0.0230576	1.63719
Ank2	ENSMUSG00000032826	ENSMUSG00000032826	-0.365903	0.0230576	1.63719
Six1	ENSMUSG00000051367	ENSMUSG00000051367	0.831425	0.0230576	1.63719
Olfr1357	ENSMUSG00000071185	ENSMUSG00000071185	-0.777243	0.0230996	1.6364
Slc22a4	ENSMUSG00000020334	ENSMUSG00000020334	-0.728946	0.0230996	1.6364
Tuba1b	ENSMUSG00000023004	ENSMUSG00000023004	0.470156	0.0230996	1.6364
Rufy2	ENSMUSG00000020070	ENSMUSG00000020070	1.19925	0.0231369	1.63569
Gm43310	ENSMUSG00000105111	ENSMUSG00000105111	0.39492	0.0231527	1.6354
Gm14258	ENSMUSG00000086238	ENSMUSG00000086238	-0.630665	0.0232183	1.63417
D630045J12Rik	ENSMUSG00000063455	ENSMUSG00000063455	-0.853036	0.0232276	1.634
Mmp28	ENSMUSG00000020682	ENSMUSG00000020682	-0.603352	0.0232276	1.634
Gm15533	ENSMUSG00000087530	ENSMUSG00000087530	0.378829	0.0232276	1.634
Cenpj	ENSMUSG00000064128	ENSMUSG00000064128	0.392492	0.0232276	1.634
Lix1l	ENSMUSG00000049288	ENSMUSG00000049288	2.39687	0.0232276	1.634
Hapln1	ENSMUSG00000021613	ENSMUSG00000021613	-1.08529	0.0232891	1.63285
Mindy3	ENSMUSG00000026767	ENSMUSG00000026767	-0.451977	0.0232891	1.63285
Map7	ENSMUSG00000019996	ENSMUSG00000019996	0.506024	0.0232891	1.63285
4930432O09Rik	ENSMUSG00000112846	ENSMUSG00000112846	0.838385	0.0232891	1.63285
Smarcal1	ENSMUSG00000039354	ENSMUSG00000039354	0.932809	0.0232891	1.63285
Gm49960	ENSMUSG00000117309	ENSMUSG00000117309	0.306057	0.0232908	1.63282
Apcdd1	ENSMUSG00000071847	ENSMUSG00000071847	0.536044	0.0233091	1.63247
Acpp	ENSMUSG00000032561	ENSMUSG00000032561	-0.335963	0.0233132	1.6324
Ldb1	ENSMUSG00000025223	ENSMUSG00000025223	0.443115	0.0233132	1.6324
Wnt2	ENSMUSG00000010797	ENSMUSG00000010797	0.460856	0.0233132	1.6324
Spr-ps1	ENSMUSG00000068303	ENSMUSG00000068303	1.13023	0.0233132	1.6324
Lhx3	ENSMUSG00000026934	ENSMUSG00000026934	-0.692053	0.0233474	1.63176
Calhm4	ENSMUSG00000039508	ENSMUSG00000039508	0.515499	0.0233474	1.63176
Nhlrc2	ENSMUSG00000025078	ENSMUSG00000025078	0.351581	0.0233637	1.63146
Map2k7	ENSMUSG00000002948	ENSMUSG00000002948	0.449977	0.0234074	1.63065
Gm43158	ENSMUSG00000104887	ENSMUSG00000104887	0.7174	0.0234358	1.63012
Arhgap42	ENSMUSG00000050730	ENSMUSG00000050730	0.378061	0.0234534	1.62979
Sowaha	ENSMUSG00000044352	ENSMUSG00000044352	-0.589449	0.0235331	1.62832
Gm20483	ENSMUSG00000092389	ENSMUSG00000092389	-0.556362	0.0235331	1.62832
Zeb2	ENSMUSG00000026872	ENSMUSG00000026872	-0.533327	0.0235331	1.62832
Gm49209	ENSMUSG00000115688	ENSMUSG00000115688	0.366237	0.0235331	1.62832
Iah1	ENSMUSG00000062054	ENSMUSG00000062054	-0.743092	0.0235436	1.62813
Hecw1	ENSMUSG00000021301	ENSMUSG00000021301	0.924345	0.0235844	1.62738
Igf2bp2	ENSMUSG00000033581	ENSMUSG00000033581	-0.543927	0.023631	1.62652
Sftpd	ENSMUSG00000021795	ENSMUSG00000021795	0.417982	0.0236751	1.62571
Fmo2	ENSMUSG00000040170	ENSMUSG00000040170	-0.676229	0.0238313	1.62285
Gm8546	ENSMUSG00000094463	ENSMUSG00000094463	-1.45221	0.0238813	1.62194
Atp13a2	ENSMUSG00000036622	ENSMUSG00000036622	0.340964	0.0238813	1.62194
Pwwp3a	ENSMUSG00000020156	ENSMUSG00000020156	-0.427344	0.0239355	1.62096
Tac2	ENSMUSG00000025400	ENSMUSG00000025400	-0.736526	0.0239572	1.62056
Cul1	ENSMUSG00000029686	ENSMUSG00000029686	-0.530974	0.0239644	1.62043
Cnot11	ENSMUSG00000003135	ENSMUSG00000003135	-0.78961	0.0240431	1.61901
Poldip3	ENSMUSG00000041815	ENSMUSG00000041815	-0.661215	0.0240431	1.61901
Cic	ENSMUSG00000005442	ENSMUSG00000005442	0.403451	0.0240431	1.61901
Mfn1	ENSMUSG00000027668	ENSMUSG00000027668	0.454328	0.0240727	1.61847
Tigd3	ENSMUSG00000044390	ENSMUSG00000044390	0.402587	0.0240807	1.61833
Rapgefl1	ENSMUSG00000038020	ENSMUSG00000038020	0.52953	0.0241179	1.61766
Gm8233	ENSMUSG00000115926	ENSMUSG00000115926	-0.902554	0.024172	1.61669
2010308F09Rik	ENSMUSG00000100714	ENSMUSG00000100714	-0.886751	0.024172	1.61669
Hint2	ENSMUSG00000028470	ENSMUSG00000028470	0.470022	0.024172	1.61669
Gng11	ENSMUSG00000032766	ENSMUSG00000032766	0.48035	0.0242424	1.61542
Pigl	ENSMUSG00000014245	ENSMUSG00000014245	-0.5911	0.0242941	1.6145
Gm45608	ENSMUSG00000109653	ENSMUSG00000109653	0.333694	0.0244118	1.6124
Aatk	ENSMUSG00000025375	ENSMUSG00000025375	0.382246	0.0244612	1.61152
Tmem248	ENSMUSG00000053094	ENSMUSG00000053094	0.483445	0.0244612	1.61152
Snrnp48	ENSMUSG00000021431	ENSMUSG00000021431	1.8697	0.0244612	1.61152
Gm13429	ENSMUSG00000085141	ENSMUSG00000085141	-1.34337	0.0245448	1.61004
Th	ENSMUSG00000000214	ENSMUSG00000000214	-0.516043	0.0245448	1.61004
Myo1f	ENSMUSG00000024300	ENSMUSG00000024300	0.447864	0.0245448	1.61004
Ctdsp1	ENSMUSG00000026176	ENSMUSG00000026176	0.464536	0.0245448	1.61004
Noxa1	ENSMUSG00000036805	ENSMUSG00000036805	-0.748233	0.024561	1.60975
Fan1	ENSMUSG00000033458	ENSMUSG00000033458	0.409222	0.024561	1.60975
Epn2	ENSMUSG00000001036	ENSMUSG00000001036	0.74631	0.0246717	1.6078
Cdc40	ENSMUSG00000038446	ENSMUSG00000038446	1.27468	0.0248259	1.60509
Gm4279	ENSMUSG00000085732	ENSMUSG00000085732	1.4363	0.0248673	1.60437
Utf1	ENSMUSG00000047751	ENSMUSG00000047751	0.709244	0.0249538	1.60286
Ppp1r1b	ENSMUSG00000061718	ENSMUSG00000061718	-0.538671	0.0249914	1.60221
C330007P06Rik	ENSMUSG00000006423	ENSMUSG00000006423	-0.758986	0.0250904	1.60049
Gm18857	ENSMUSG00000110055	ENSMUSG00000110055	-0.503732	0.0250904	1.60049
Gm3793	ENSMUSG00000108260	ENSMUSG00000108260	0.432571	0.0250975	1.60037
B230311B06Rik	ENSMUSG00000109284	ENSMUSG00000109284	-0.781109	0.0251552	1.59937
Cnot10	ENSMUSG00000056167	ENSMUSG00000056167	-0.463826	0.0251816	1.59892
Mir6903	ENSMUSG00000098606	ENSMUSG00000098606	-0.980865	0.02519	1.59877
Nos1ap	ENSMUSG00000038473	ENSMUSG00000038473	0.338026	0.0251996	1.59861
Fam13a	ENSMUSG00000037709	ENSMUSG00000037709	0.568955	0.0251996	1.59861
A530010F05Rik	ENSMUSG00000085797	ENSMUSG00000085797	-0.992646	0.025309	1.59672
Vmn2r65	ENSMUSG00000066372	ENSMUSG00000066372	0.448045	0.0253881	1.59537
Klk1b12-ps	ENSMUSG00000108539	ENSMUSG00000108539	-0.861592	0.0255956	1.59184
Olfr551	ENSMUSG00000073974	ENSMUSG00000073974	-0.262059	0.0255956	1.59184
Cstf3	ENSMUSG00000027176	ENSMUSG00000027176	-0.669308	0.0256413	1.59106
Mbnl1	ENSMUSG00000027763	ENSMUSG00000027763	-0.634902	0.0256413	1.59106
Tmem131l	ENSMUSG00000033767	ENSMUSG00000033767	-0.563015	0.025642	1.59105
Cypt15	ENSMUSG00000079619	ENSMUSG00000079619	-0.563168	0.025668	1.59061
Drc7	ENSMUSG00000031786	ENSMUSG00000031786	-0.552543	0.0257351	1.58947
Gm9173	ENSMUSG00000104646	ENSMUSG00000104646	-0.283001	0.0257482	1.58925
Sec31a	ENSMUSG00000035325	ENSMUSG00000035325	-0.459876	0.0257967	1.58844
Rdm1	ENSMUSG00000010362	ENSMUSG00000010362	-1.09528	0.0257998	1.58838
Hnrnpc	ENSMUSG00000060373	ENSMUSG00000060373	0.528292	0.0257998	1.58838
ENSMUSG00000121072	ENSMUSG00000121072	ENSMUSG00000121072	0.390462	0.025865	1.58729
Sdk2	ENSMUSG00000041592	ENSMUSG00000041592	-0.319989	0.0258708	1.58719
Gm10505	ENSMUSG00000073430	ENSMUSG00000073430	-0.517977	0.0259671	1.58558
Nlrp4g	ENSMUSG00000079741	ENSMUSG00000079741	-0.950115	0.0260367	1.58441
ENSMUSG00000120105	ENSMUSG00000120105	ENSMUSG00000120105	-0.594629	0.0260367	1.58441
Ryr3	ENSMUSG00000057378	ENSMUSG00000057378	0.421426	0.0260367	1.58441
4930579K19Rik	ENSMUSG00000051074	ENSMUSG00000051074	0.409018	0.026067	1.58391
Dlx4	ENSMUSG00000020871	ENSMUSG00000020871	0.774159	0.0261438	1.58263
Muc2	ENSMUSG00000025515	ENSMUSG00000025515	0.455362	0.0261567	1.58242
Icam1	ENSMUSG00000037405	ENSMUSG00000037405	-0.648452	0.0262546	1.58079
Ak6	ENSMUSG00000078941	ENSMUSG00000078941	0.495098	0.0262947	1.58013
Grtp1	ENSMUSG00000038515	ENSMUSG00000038515	1.33118	0.0263254	1.57962
Uggt1	ENSMUSG00000037470	ENSMUSG00000037470	-0.498779	0.0263948	1.57848
Sptlc2	ENSMUSG00000021036	ENSMUSG00000021036	-0.410081	0.0263948	1.57848
Mtmr7	ENSMUSG00000039431	ENSMUSG00000039431	0.688494	0.0263948	1.57848
Gm43004	ENSMUSG00000106681	ENSMUSG00000106681	0.461012	0.0264659	1.57731
B4galt1	ENSMUSG00000028413	ENSMUSG00000028413	-0.365228	0.0264916	1.57689
Fkbp1b	ENSMUSG00000020635	ENSMUSG00000020635	-0.430794	0.0267799	1.57219
AA465934	ENSMUSG00000093483	ENSMUSG00000093483	-1.02443	0.0267805	1.57218
Slc16a12	ENSMUSG00000009378	ENSMUSG00000009378	0.568126	0.0268026	1.57182
Tep1	ENSMUSG00000006281	ENSMUSG00000006281	0.511333	0.0268284	1.5714
Bsph2-ps	ENSMUSG00000098644	ENSMUSG00000098644	0.703479	0.0268284	1.5714
Vmn2r8	ENSMUSG00000090961	ENSMUSG00000090961	1.27071	0.0268284	1.5714
Bcl9	ENSMUSG00000038256	ENSMUSG00000038256	0.451988	0.0268518	1.57103
Wfdc9	ENSMUSG00000074594	ENSMUSG00000074594	0.625181	0.0268588	1.57091
Crtc3	ENSMUSG00000030527	ENSMUSG00000030527	0.326887	0.0268793	1.57058
Leng8	ENSMUSG00000035545	ENSMUSG00000035545	0.360578	0.0269165	1.56998
ENSMUSG00000121098	ENSMUSG00000121098	ENSMUSG00000121098	-1.7232	0.0270227	1.56827
ENSMUSG00000120979	ENSMUSG00000120979	ENSMUSG00000120979	-0.745189	0.0270227	1.56827
Lsg1	ENSMUSG00000022538	ENSMUSG00000022538	-0.577707	0.0270227	1.56827
Kcnd1	ENSMUSG00000009731	ENSMUSG00000009731	-0.523359	0.0270227	1.56827
Odf2l	ENSMUSG00000028256	ENSMUSG00000028256	-2.3226	0.0271908	1.56558
Ugt1a10	ENSMUSG00000090165	ENSMUSG00000090165	-1.0154	0.0271908	1.56558
Vmn2r117	ENSMUSG00000091407	ENSMUSG00000091407	-0.450027	0.0271908	1.56558
B4galt4	ENSMUSG00000022793	ENSMUSG00000022793	0.312884	0.0271908	1.56558
Tha1	ENSMUSG00000017713	ENSMUSG00000017713	0.33744	0.0271908	1.56558
Myg1	ENSMUSG00000001285	ENSMUSG00000001285	0.361881	0.0271908	1.56558
Rab27a	ENSMUSG00000032202	ENSMUSG00000032202	0.730917	0.0271908	1.56558
Tax1bp1	ENSMUSG00000004535	ENSMUSG00000004535	-0.427581	0.0273093	1.56369
Olfr160	ENSMUSG00000061165	ENSMUSG00000061165	-0.743712	0.0273956	1.56232
Snx10	ENSMUSG00000038301	ENSMUSG00000038301	-0.696549	0.0275171	1.5604
Gm6157	ENSMUSG00000105687	ENSMUSG00000105687	-1.54239	0.0276405	1.55845
Gm11631	ENSMUSG00000084079	ENSMUSG00000084079	-0.944308	0.0276437	1.5584
Trim43a	ENSMUSG00000090693	ENSMUSG00000090693	-0.289647	0.0276437	1.5584
Tex46	ENSMUSG00000036921	ENSMUSG00000036921	0.339285	0.0276929	1.55763
Ddrgk1	ENSMUSG00000068290	ENSMUSG00000068290	-0.603644	0.0277106	1.55735
ENSMUSG00000118748	ENSMUSG00000118748	ENSMUSG00000118748	-0.787031	0.027904	1.55433
Sptbn2	ENSMUSG00000067889	ENSMUSG00000067889	0.269036	0.0279054	1.55431
Odr4	ENSMUSG00000006010	ENSMUSG00000006010	-0.500176	0.0279269	1.55398
Ephb4	ENSMUSG00000029710	ENSMUSG00000029710	0.428427	0.0279269	1.55398
Patl2	ENSMUSG00000027233	ENSMUSG00000027233	-0.708584	0.0280588	1.55193
Cyb561d1	ENSMUSG00000048796	ENSMUSG00000048796	0.428742	0.0280747	1.55168
Kyat1	ENSMUSG00000039648	ENSMUSG00000039648	0.495199	0.0280747	1.55168
Itgb3	ENSMUSG00000020689	ENSMUSG00000020689	-0.581753	0.0281951	1.54983
Fbxl18	ENSMUSG00000066640	ENSMUSG00000066640	0.302769	0.0283095	1.54807
Rhoh	ENSMUSG00000029204	ENSMUSG00000029204	-0.572573	0.028335	1.54768
4933406G16Rik	ENSMUSG00000086025	ENSMUSG00000086025	-0.585207	0.0283744	1.54707
Gfi1b	ENSMUSG00000026815	ENSMUSG00000026815	-0.545886	0.0283778	1.54702
Ube3c	ENSMUSG00000039000	ENSMUSG00000039000	-0.494988	0.0283778	1.54702
Plod1	ENSMUSG00000019055	ENSMUSG00000019055	1.19408	0.0284753	1.54553
Traj26	ENSMUSG00000076903	ENSMUSG00000076903	-1.10752	0.0284753	1.54553
Gm42764	ENSMUSG00000106173	ENSMUSG00000106173	-0.49679	0.0284805	1.54545
Caskin1	ENSMUSG00000033597	ENSMUSG00000033597	0.368101	0.0285426	1.54451
Gm18205	ENSMUSG00000110031	ENSMUSG00000110031	0.576147	0.0285426	1.54451
Gm12967	ENSMUSG00000080944	ENSMUSG00000080944	-0.78256	0.0286426	1.54299
Gm34060	ENSMUSG00000115321	ENSMUSG00000115321	-1.34029	0.0286448	1.54295
Chic2	ENSMUSG00000029229	ENSMUSG00000029229	-0.591425	0.0286914	1.54225
Jrkl	ENSMUSG00000079083	ENSMUSG00000079083	0.340256	0.0287178	1.54185
Clec2g	ENSMUSG00000000248	ENSMUSG00000000248	-0.882959	0.0287832	1.54086
Ly9	ENSMUSG00000004707	ENSMUSG00000004707	0.311326	0.0287832	1.54086
Slc22a19	ENSMUSG00000024757	ENSMUSG00000024757	0.556818	0.0288318	1.54013
Scn5a	ENSMUSG00000032511	ENSMUSG00000032511	0.360475	0.0288694	1.53956
Lyrm7	ENSMUSG00000020268	ENSMUSG00000020268	0.379729	0.0289559	1.53826
Gm26168	ENSMUSG00000065721	ENSMUSG00000065721	-1.05507	0.0290549	1.53678
Ism2	ENSMUSG00000050671	ENSMUSG00000050671	-0.634971	0.0291387	1.53553
Fsd1l	ENSMUSG00000054752	ENSMUSG00000054752	0.406787	0.0291387	1.53553
Vps35l	ENSMUSG00000030982	ENSMUSG00000030982	1.14552	0.0291433	1.53546
Gm45619	ENSMUSG00000110070	ENSMUSG00000110070	0.466988	0.029161	1.5352
Tomm40	ENSMUSG00000002984	ENSMUSG00000002984	-0.39225	0.0292253	1.53424
Csrp2	ENSMUSG00000020186	ENSMUSG00000020186	-1.18312	0.0292533	1.53383
Plcl2	ENSMUSG00000038910	ENSMUSG00000038910	-0.696885	0.029292	1.53325
Ear-ps3	ENSMUSG00000091189	ENSMUSG00000091189	-0.592222	0.029292	1.53325
Gfpt2	ENSMUSG00000020363	ENSMUSG00000020363	-0.450793	0.029292	1.53325
Gm4478	ENSMUSG00000111940	ENSMUSG00000111940	1.99449	0.029292	1.53325
Izumo1r	ENSMUSG00000031933	ENSMUSG00000031933	-0.594898	0.0293852	1.53187
Srrt	ENSMUSG00000037364	ENSMUSG00000037364	0.300552	0.0293852	1.53187
Vmn1r234	ENSMUSG00000057203	ENSMUSG00000057203	-0.702455	0.0293878	1.53183
Fbxo7	ENSMUSG00000001786	ENSMUSG00000001786	-0.384867	0.029449	1.53093
Mapk8	ENSMUSG00000021936	ENSMUSG00000021936	-0.656522	0.0295089	1.53005
Pcsk6	ENSMUSG00000030513	ENSMUSG00000030513	0.455245	0.0295602	1.52929
Lmntd1	ENSMUSG00000054966	ENSMUSG00000054966	1.09918	0.0295602	1.52929
Tle1	ENSMUSG00000008305	ENSMUSG00000008305	0.467451	0.029598	1.52874
Zbtb1	ENSMUSG00000033454	ENSMUSG00000033454	0.625528	0.0296666	1.52773
Gm44658	ENSMUSG00000109424	ENSMUSG00000109424	0.580899	0.0296686	1.5277
Dock8	ENSMUSG00000052085	ENSMUSG00000052085	-0.391278	0.029777	1.52612
Cacul1	ENSMUSG00000033417	ENSMUSG00000033417	-0.451737	0.0298024	1.52575
Lmbr1l	ENSMUSG00000022999	ENSMUSG00000022999	0.351173	0.0298024	1.52575
C4b	ENSMUSG00000073418	ENSMUSG00000073418	0.591817	0.0298024	1.52575
Gm44735	ENSMUSG00000108543	ENSMUSG00000108543	0.927345	0.0298024	1.52575
Rsf1os2	ENSMUSG00000086993	ENSMUSG00000086993	-0.639346	0.0298171	1.52553
Tmod3	ENSMUSG00000058587	ENSMUSG00000058587	-0.485792	0.0298275	1.52538
ENSMUSG00000120130	ENSMUSG00000120130	ENSMUSG00000120130	-0.99831	0.0298629	1.52487
Gck	ENSMUSG00000041798	ENSMUSG00000041798	-0.857133	0.0298787	1.52464
Antxr1	ENSMUSG00000033420	ENSMUSG00000033420	0.409612	0.0298951	1.5244
Rrp7a	ENSMUSG00000018040	ENSMUSG00000018040	-0.436911	0.029923	1.524
H2-K2	ENSMUSG00000067203	ENSMUSG00000067203	0.461305	0.0299239	1.52398
Efcc1	ENSMUSG00000068263	ENSMUSG00000068263	0.784673	0.0299743	1.52325
Gipc3	ENSMUSG00000034872	ENSMUSG00000034872	-0.572316	0.0300199	1.52259
Tmem28	ENSMUSG00000071719	ENSMUSG00000071719	-0.725486	0.0300238	1.52253
Dcst2	ENSMUSG00000109293	ENSMUSG00000109293	0.610826	0.0301026	1.5214
Letm1	ENSMUSG00000005299	ENSMUSG00000005299	0.3011	0.0302372	1.51946
Mrpl10	ENSMUSG00000001445	ENSMUSG00000001445	0.428461	0.0302372	1.51946
Gm50310	ENSMUSG00000118277	ENSMUSG00000118277	-0.644171	0.0303848	1.51734
Cdh13	ENSMUSG00000031841	ENSMUSG00000031841	-0.509628	0.0304071	1.51702
Gm17017	ENSMUSG00000090246	ENSMUSG00000090246	0.594343	0.0304071	1.51702
Vmn2r112	ENSMUSG00000094921	ENSMUSG00000094921	1.26843	0.0304071	1.51702
ENSMUSG00000120226	ENSMUSG00000120226	ENSMUSG00000120226	-0.458476	0.0304073	1.51702
Kpna3	ENSMUSG00000021929	ENSMUSG00000021929	0.346743	0.0305933	1.51437
Gm42473	ENSMUSG00000106869	ENSMUSG00000106869	0.629919	0.0307732	1.51183
Chchd7	ENSMUSG00000042198	ENSMUSG00000042198	0.45462	0.0307948	1.51152
Coprs	ENSMUSG00000031458	ENSMUSG00000031458	0.382675	0.0308049	1.51138
Gm15870	ENSMUSG00000085813	ENSMUSG00000085813	1.22545	0.0308049	1.51138
Dst	ENSMUSG00000026131	ENSMUSG00000026131	0.248863	0.0308864	1.51023
Ifit3b	ENSMUSG00000062488	ENSMUSG00000062488	0.826555	0.0309472	1.50938
4931422A03Rik	ENSMUSG00000046085	ENSMUSG00000046085	-0.988434	0.0309689	1.50907
Smad9	ENSMUSG00000027796	ENSMUSG00000027796	-0.530076	0.0309689	1.50907
Tmem150a	ENSMUSG00000055912	ENSMUSG00000055912	-0.502676	0.0309689	1.50907
Rfx4	ENSMUSG00000020037	ENSMUSG00000020037	0.791758	0.0310029	1.5086
Col4a3	ENSMUSG00000079465	ENSMUSG00000079465	-0.509424	0.0310032	1.50859
Arhgef40	ENSMUSG00000004562	ENSMUSG00000004562	-0.542394	0.0311347	1.50675
4930534H03Rik	ENSMUSG00000111544	ENSMUSG00000111544	-0.657986	0.0311871	1.50603
Fbln7	ENSMUSG00000027386	ENSMUSG00000027386	-0.57868	0.0313664	1.50354
Gm20633	ENSMUSG00000093553	ENSMUSG00000093553	-0.459835	0.0313941	1.50315
Rhoa	ENSMUSG00000007815	ENSMUSG00000007815	-0.507921	0.0313961	1.50312
Gm53031	ENSMUSG00000118563	ENSMUSG00000118563	-0.417449	0.0315441	1.50108
4930579G18Rik	ENSMUSG00000040840	ENSMUSG00000040840	0.517699	0.031554	1.50095
Zfp786	ENSMUSG00000051499	ENSMUSG00000051499	0.366812	0.0316237	1.49999
Amotl2	ENSMUSG00000032531	ENSMUSG00000032531	0.418183	0.0316237	1.49999
Gm47879	ENSMUSG00000112288	ENSMUSG00000112288	0.523143	0.0316237	1.49999
Cstdc2	ENSMUSG00000027446	ENSMUSG00000027446	0.519286	0.0317149	1.49874
Pigs	ENSMUSG00000041958	ENSMUSG00000041958	-0.503098	0.0318089	1.49745
Tlr4	ENSMUSG00000039005	ENSMUSG00000039005	-0.481617	0.0318089	1.49745
Ttyh3	ENSMUSG00000036565	ENSMUSG00000036565	0.317576	0.0319023	1.49618
Mettl4-ps1	ENSMUSG00000079356	ENSMUSG00000079356	-0.63387	0.0319098	1.49608
Rasa2	ENSMUSG00000032413	ENSMUSG00000032413	0.350549	0.0319098	1.49608
5330438D12Rik	ENSMUSG00000052291	ENSMUSG00000052291	0.837671	0.0319098	1.49608
Vmn2r-ps54	ENSMUSG00000074164	ENSMUSG00000074164	-0.700334	0.0320124	1.49468
Agps	ENSMUSG00000042410	ENSMUSG00000042410	-0.384136	0.0320318	1.49442
Gm26743	ENSMUSG00000097067	ENSMUSG00000097067	3.56331	0.0320318	1.49442
Itch	ENSMUSG00000027598	ENSMUSG00000027598	-0.722381	0.0320686	1.49392
Gm16244	ENSMUSG00000090235	ENSMUSG00000090235	-0.647785	0.0320795	1.49377
Nol11	ENSMUSG00000018433	ENSMUSG00000018433	-0.489853	0.0321463	1.49287
Dhx58os	ENSMUSG00000085604	ENSMUSG00000085604	0.335167	0.0322419	1.49158
Slc16a6	ENSMUSG00000041920	ENSMUSG00000041920	0.762277	0.0323201	1.49053
U6 ENSMUSG00000118939	ENSMUSG00000118939	ENSMUSG00000118939	-0.976317	0.0323918	1.48956
ENSMUSG00000120817	ENSMUSG00000120817	ENSMUSG00000120817	-0.659306	0.0323918	1.48956
Lmnb2	ENSMUSG00000062075	ENSMUSG00000062075	-0.466898	0.0323918	1.48956
Mtfmt	ENSMUSG00000059183	ENSMUSG00000059183	0.416158	0.0324285	1.48907
Rab5b	ENSMUSG00000000711	ENSMUSG00000000711	-0.402967	0.0325061	1.48804
Mecomos	ENSMUSG00000085702	ENSMUSG00000085702	1.28177	0.03252	1.48785
Pde6h	ENSMUSG00000064330	ENSMUSG00000064330	-0.756433	0.0326848	1.48565
Gm17816	ENSMUSG00000112297	ENSMUSG00000112297	-0.666818	0.0326994	1.48546
Slc52a2	ENSMUSG00000022560	ENSMUSG00000022560	-0.396797	0.0326994	1.48546
Psmd3	ENSMUSG00000017221	ENSMUSG00000017221	0.293204	0.0326994	1.48546
Gm15264	ENSMUSG00000081355	ENSMUSG00000081355	-1.00564	0.0328101	1.48399
Gm15848	ENSMUSG00000086706	ENSMUSG00000086706	-0.477	0.0328706	1.48319
Ptprm	ENSMUSG00000033278	ENSMUSG00000033278	1.00851	0.0329548	1.48208
Tgfbr1	ENSMUSG00000007613	ENSMUSG00000007613	-0.374903	0.0330325	1.48106
Cyb5a	ENSMUSG00000024646	ENSMUSG00000024646	0.368625	0.0330569	1.48074
Ntn5	ENSMUSG00000070564	ENSMUSG00000070564	2.11689	0.0331065	1.48009
Gm18228	ENSMUSG00000110757	ENSMUSG00000110757	0.530847	0.0332339	1.47842
Herc1	ENSMUSG00000038664	ENSMUSG00000038664	-0.436792	0.0332687	1.47796
Anxa2	ENSMUSG00000032231	ENSMUSG00000032231	0.333832	0.0332687	1.47796
1700120C14Rik	ENSMUSG00000100599	ENSMUSG00000100599	-0.988506	0.0332953	1.47762
Sez6l2	ENSMUSG00000030683	ENSMUSG00000030683	-0.412881	0.0336854	1.47256
Wnk4	ENSMUSG00000035112	ENSMUSG00000035112	0.316946	0.0337232	1.47207
Zfp628	ENSMUSG00000074406	ENSMUSG00000074406	0.457401	0.0337232	1.47207
Rnf181	ENSMUSG00000055850	ENSMUSG00000055850	-0.534892	0.0338535	1.4704
Gm31718	ENSMUSG00000110697	ENSMUSG00000110697	0.528767	0.0338535	1.4704
Vgf	ENSMUSG00000037428	ENSMUSG00000037428	-0.742969	0.033867	1.47022
Anks1	ENSMUSG00000024219	ENSMUSG00000024219	0.439189	0.033867	1.47022
Gm44550	ENSMUSG00000109379	ENSMUSG00000109379	1.51064	0.033867	1.47022
Fem1a	ENSMUSG00000043683	ENSMUSG00000043683	0.365897	0.0338847	1.47
Gm6831	ENSMUSG00000110639	ENSMUSG00000110639	0.491207	0.0339173	1.46958
Pum3	ENSMUSG00000041360	ENSMUSG00000041360	0.413038	0.0341381	1.46676
Phtf1	ENSMUSG00000058388	ENSMUSG00000058388	-0.603141	0.0341906	1.46609
Raph1	ENSMUSG00000026014	ENSMUSG00000026014	-0.43794	0.0342585	1.46523
Tsc1	ENSMUSG00000026812	ENSMUSG00000026812	0.249229	0.034383	1.46366
Traf2	ENSMUSG00000026942	ENSMUSG00000026942	0.376366	0.0344298	1.46307
Gm41609	ENSMUSG00000117231	ENSMUSG00000117231	1.66805	0.0344298	1.46307
Mfap1b	ENSMUSG00000048222	ENSMUSG00000048222	-1.19807	0.0344457	1.46286
Gm7390	ENSMUSG00000110644	ENSMUSG00000110644	-0.501089	0.0345034	1.46214
Arid4a	ENSMUSG00000048118	ENSMUSG00000048118	0.274102	0.0345525	1.46152
9530034A14Rik	ENSMUSG00000105619	ENSMUSG00000105619	-0.862974	0.0346778	1.45995
Itln1	ENSMUSG00000038209	ENSMUSG00000038209	0.374193	0.0346778	1.45995
Gm4131	ENSMUSG00000100486	ENSMUSG00000100486	-0.622819	0.034708	1.45957
Rnf112	ENSMUSG00000010086	ENSMUSG00000010086	0.947	0.0348294	1.45805
Gm43485	ENSMUSG00000104647	ENSMUSG00000104647	1.18558	0.0348324	1.45802
Myo15	ENSMUSG00000042678	ENSMUSG00000042678	0.393882	0.034889	1.45731
Gm14226	ENSMUSG00000084897	ENSMUSG00000084897	0.423021	0.034889	1.45731
Grcc10	ENSMUSG00000072772	ENSMUSG00000072772	0.439386	0.0348998	1.45718
Gm16026	ENSMUSG00000079455	ENSMUSG00000079455	-1.31297	0.034968	1.45633
Pdxk	ENSMUSG00000032788	ENSMUSG00000032788	-0.37829	0.0349869	1.45609
Gm37145	ENSMUSG00000102278	ENSMUSG00000102278	3.49771	0.0349869	1.45609
Smarcb1	ENSMUSG00000000902	ENSMUSG00000000902	-0.510595	0.0350264	1.4556
Gm47697	ENSMUSG00000112350	ENSMUSG00000112350	-0.484144	0.0350264	1.4556
Ilkap	ENSMUSG00000026309	ENSMUSG00000026309	-0.3021	0.0350923	1.45479
Dnaja1	ENSMUSG00000028410	ENSMUSG00000028410	0.396781	0.0350923	1.45479
Rdh12	ENSMUSG00000021123	ENSMUSG00000021123	-0.6868	0.0351706	1.45382
H1f8	ENSMUSG00000042279	ENSMUSG00000042279	0.460121	0.0351706	1.45382
Gm50246	ENSMUSG00000118389	ENSMUSG00000118389	0.921483	0.0351706	1.45382
Cbll1	ENSMUSG00000020659	ENSMUSG00000020659	-0.77209	0.0352033	1.45342
Sdr9c7	ENSMUSG00000040127	ENSMUSG00000040127	0.550469	0.035222	1.45319
Rskr	ENSMUSG00000037593	ENSMUSG00000037593	0.392624	0.03542	1.45075
Gm15635	ENSMUSG00000085095	ENSMUSG00000085095	-0.482711	0.0354813	1.45
Gm11816	ENSMUSG00000086233	ENSMUSG00000086233	1.92328	0.0354929	1.44986
Gm46430	ENSMUSG00000113204	ENSMUSG00000113204	-0.575585	0.0355084	1.44967
Cpsf4	ENSMUSG00000029625	ENSMUSG00000029625	-0.430779	0.0355084	1.44967
Gm22581	ENSMUSG00000065669	ENSMUSG00000065669	0.569968	0.0355127	1.44962
Zfp414	ENSMUSG00000073423	ENSMUSG00000073423	0.621168	0.0355463	1.44921
Pcdhga5	ENSMUSG00000103567	ENSMUSG00000103567	1.09302	0.0358757	1.4452
Atp5l	ENSMUSG00000038717	ENSMUSG00000038717	-0.51904	0.0358764	1.44519
Pigo	ENSMUSG00000028454	ENSMUSG00000028454	0.253407	0.0358764	1.44519
Adam17	ENSMUSG00000052593	ENSMUSG00000052593	0.398552	0.0358764	1.44519
Khdc4	ENSMUSG00000028060	ENSMUSG00000028060	-0.338705	0.035879	1.44516
Gm11967	ENSMUSG00000084819	ENSMUSG00000084819	-0.849527	0.0359291	1.44455
Ddx49	ENSMUSG00000057788	ENSMUSG00000057788	0.551989	0.0359291	1.44455
Gm42601	ENSMUSG00000106319	ENSMUSG00000106319	-0.771651	0.0360002	1.4437
Ribc2	ENSMUSG00000022431	ENSMUSG00000022431	1.31505	0.0360101	1.44358
Gm48718	ENSMUSG00000112736	ENSMUSG00000112736	-0.582993	0.0360625	1.44294
Gm39119	ENSMUSG00000108977	ENSMUSG00000108977	-0.912591	0.0360676	1.44288
ENSMUSG00000120372	ENSMUSG00000120372	ENSMUSG00000120372	-0.710929	0.0361768	1.44157
Ampd1	ENSMUSG00000070385	ENSMUSG00000070385	0.253612	0.0362285	1.44095
Ccdc33	ENSMUSG00000037716	ENSMUSG00000037716	-1.11247	0.0362782	1.44035
Commd10	ENSMUSG00000042705	ENSMUSG00000042705	1.44326	0.0362894	1.44022
Gm16519	ENSMUSG00000066983	ENSMUSG00000066983	-0.817355	0.0364229	1.43863
Gm16518	ENSMUSG00000083015	ENSMUSG00000083015	-0.718011	0.0364625	1.43815
Gm53028	ENSMUSG00000116590	ENSMUSG00000116590	-0.673531	0.0365652	1.43693
Ddx5	ENSMUSG00000020719	ENSMUSG00000020719	0.423988	0.0366097	1.4364
Wwp1	ENSMUSG00000041058	ENSMUSG00000041058	-0.331168	0.036637	1.43608
Olfr661	ENSMUSG00000073920	ENSMUSG00000073920	0.343569	0.0367053	1.43527
D330025C20Rik	ENSMUSG00000102260	ENSMUSG00000102260	0.441537	0.0367053	1.43527
Slc17a8	ENSMUSG00000019935	ENSMUSG00000019935	-0.797038	0.0368696	1.43333
Ybx3	ENSMUSG00000030189	ENSMUSG00000030189	0.456288	0.0368696	1.43333
Schip1	ENSMUSG00000027777	ENSMUSG00000027777	0.923333	0.0369381	1.43253
ENSMUSG00000121236	ENSMUSG00000121236	ENSMUSG00000121236	0.566433	0.0370032	1.43176
Rps28	ENSMUSG00000067288	ENSMUSG00000067288	0.608427	0.0372197	1.42923
Slc50a1	ENSMUSG00000027953	ENSMUSG00000027953	0.337516	0.0372552	1.42881
Gm16322	ENSMUSG00000087456	ENSMUSG00000087456	0.395224	0.0372552	1.42881
Gm47186	ENSMUSG00000111849	ENSMUSG00000111849	0.470024	0.0372552	1.42881
Rimkla	ENSMUSG00000048899	ENSMUSG00000048899	0.527972	0.0372706	1.42863
Glipr2	ENSMUSG00000028480	ENSMUSG00000028480	-0.490501	0.0373547	1.42765
Gm6749	ENSMUSG00000107751	ENSMUSG00000107751	0.405719	0.0373547	1.42765
6430573P05Rik	ENSMUSG00000102545	ENSMUSG00000102545	-0.883422	0.0373767	1.4274
Pakap ENSMUSG00000038729	ENSMUSG00000038729	ENSMUSG00000038729	1.13161	0.0374956	1.42602
ENSMUSG00000120985	ENSMUSG00000120985	ENSMUSG00000120985	0.685807	0.0376192	1.42459
Msi2	ENSMUSG00000069769	ENSMUSG00000069769	1.33956	0.0376637	1.42408
Usp37	ENSMUSG00000033364	ENSMUSG00000033364	-0.409643	0.0376863	1.42382
Arhgef15	ENSMUSG00000052921	ENSMUSG00000052921	-0.36364	0.0376863	1.42382
Ttll3	ENSMUSG00000030276	ENSMUSG00000030276	-0.305867	0.0376863	1.42382
ENSMUSG00000120534	ENSMUSG00000120534	ENSMUSG00000120534	-0.417875	0.0377004	1.42365
Gm9298	ENSMUSG00000115366	ENSMUSG00000115366	0.603243	0.0377004	1.42365
Ppcs	ENSMUSG00000028636	ENSMUSG00000028636	0.321986	0.037919	1.42114
Rassf6	ENSMUSG00000029370	ENSMUSG00000029370	0.639297	0.037919	1.42114
Dennd6b	ENSMUSG00000015377	ENSMUSG00000015377	0.501443	0.0379715	1.42054
Trpc6	ENSMUSG00000031997	ENSMUSG00000031997	0.462604	0.037994	1.42029
Heatr4	ENSMUSG00000090843	ENSMUSG00000090843	-0.54382	0.0382499	1.41737
ENSMUSG00000120584	ENSMUSG00000120584	ENSMUSG00000120584	-1.34537	0.0382973	1.41683
Prpf4	ENSMUSG00000066148	ENSMUSG00000066148	-0.450181	0.0382973	1.41683
Erlin1	ENSMUSG00000025198	ENSMUSG00000025198	-0.404235	0.0382973	1.41683
ENSMUSG00000121127	ENSMUSG00000121127	ENSMUSG00000121127	-0.917614	0.0383608	1.41611
Chrna5	ENSMUSG00000035594	ENSMUSG00000035594	0.290964	0.0384608	1.41498
Olfr721-ps1	ENSMUSG00000091809	ENSMUSG00000091809	1.21121	0.0384608	1.41498
Gm3807	ENSMUSG00000102881	ENSMUSG00000102881	-0.469406	0.0385527	1.41395
Slc22a18	ENSMUSG00000000154	ENSMUSG00000000154	-0.411578	0.0386025	1.41338
Pcolce	ENSMUSG00000029718	ENSMUSG00000029718	0.390863	0.0386025	1.41338
Ppp1r9a	ENSMUSG00000032827	ENSMUSG00000032827	0.383453	0.038614	1.41325
Gm28857	ENSMUSG00000099556	ENSMUSG00000099556	0.475629	0.038614	1.41325
Gm49424	ENSMUSG00000116188	ENSMUSG00000116188	-0.689639	0.0386604	1.41273
Atp6v0d2	ENSMUSG00000028238	ENSMUSG00000028238	0.621154	0.0386604	1.41273
Zscan25	ENSMUSG00000070420	ENSMUSG00000070420	-0.531783	0.03876	1.41162
Atp5d	ENSMUSG00000003072	ENSMUSG00000003072	0.387627	0.03876	1.41162
Gipc2	ENSMUSG00000039131	ENSMUSG00000039131	0.782307	0.03876	1.41162
Cer1	ENSMUSG00000038192	ENSMUSG00000038192	-0.365204	0.0387904	1.41128
Nkain4	ENSMUSG00000027574	ENSMUSG00000027574	0.357398	0.0389297	1.40972
Ppig	ENSMUSG00000042133	ENSMUSG00000042133	1.13635	0.0389297	1.40972
Cd3eap	ENSMUSG00000047649	ENSMUSG00000047649	0.481896	0.0390232	1.40868
ENSMUSG00000120486	ENSMUSG00000120486	ENSMUSG00000120486	0.646319	0.0391224	1.40757
Mdp1	ENSMUSG00000002329	ENSMUSG00000002329	0.259702	0.039206	1.40665
Crem	ENSMUSG00000063889	ENSMUSG00000063889	0.40779	0.0392778	1.40585
Milr1	ENSMUSG00000040528	ENSMUSG00000040528	0.460767	0.0393275	1.4053
Trappc6a	ENSMUSG00000002043	ENSMUSG00000002043	0.818361	0.0393556	1.40499
Tmem164	ENSMUSG00000047045	ENSMUSG00000047045	-0.659746	0.0394969	1.40344
Sycp2l	ENSMUSG00000038651	ENSMUSG00000038651	-0.366151	0.039598	1.40233
Fbxo40	ENSMUSG00000047746	ENSMUSG00000047746	-0.94978	0.0396133	1.40216
Sema3a	ENSMUSG00000028883	ENSMUSG00000028883	1.03267	0.0396304	1.40197
Gm7289	ENSMUSG00000092056	ENSMUSG00000092056	-0.479614	0.0396643	1.4016
Gm47247	ENSMUSG00000112133	ENSMUSG00000112133	-0.904921	0.0397937	1.40019
Cltrn	ENSMUSG00000015401	ENSMUSG00000015401	-0.481237	0.0399249	1.39876
Gm17111	ENSMUSG00000090327	ENSMUSG00000090327	-0.810842	0.0400897	1.39697
Rnf213	ENSMUSG00000070327	ENSMUSG00000070327	-0.292187	0.0400897	1.39697
ENSMUSG00000118728	ENSMUSG00000118728	ENSMUSG00000118728	-0.432549	0.0401001	1.39686
Gm7790	ENSMUSG00000083999	ENSMUSG00000083999	-1.11323	0.0401389	1.39643
Dtx4	ENSMUSG00000039982	ENSMUSG00000039982	-0.635303	0.0401389	1.39643
Gm20559	ENSMUSG00000106734	ENSMUSG00000106734	0.254148	0.0402471	1.39527
Gm6712	ENSMUSG00000072761	ENSMUSG00000072761	-0.680627	0.0402667	1.39505
Nr2c2	ENSMUSG00000005893	ENSMUSG00000005893	0.338914	0.0403224	1.39445
ENSMUSG00000121226	ENSMUSG00000121226	ENSMUSG00000121226	0.609797	0.0404994	1.39255
Gucy2e	ENSMUSG00000020890	ENSMUSG00000020890	-1.00104	0.0406114	1.39135
Il7r	ENSMUSG00000003882	ENSMUSG00000003882	-0.575077	0.0406643	1.39079
Gm13855	ENSMUSG00000087613	ENSMUSG00000087613	0.362463	0.0406643	1.39079
Zbtb48	ENSMUSG00000028952	ENSMUSG00000028952	0.494941	0.0406643	1.39079
Gm49907	ENSMUSG00000117179	ENSMUSG00000117179	1.18618	0.0406643	1.39079
Pdgfrb	ENSMUSG00000024620	ENSMUSG00000024620	-0.389661	0.0406997	1.39041
Maged1	ENSMUSG00000025151	ENSMUSG00000025151	-0.901008	0.0407046	1.39036
Dpysl5	ENSMUSG00000029168	ENSMUSG00000029168	0.350653	0.0407046	1.39036
Gm14440	ENSMUSG00000078901	ENSMUSG00000078901	0.523579	0.0407046	1.39036
Plcl1	ENSMUSG00000038349	ENSMUSG00000038349	0.735724	0.0407046	1.39036
Gm14402	ENSMUSG00000083317	ENSMUSG00000083317	0.815708	0.0407046	1.39036
Kcnh2	ENSMUSG00000038319	ENSMUSG00000038319	2.34356	0.0407663	1.3897
Zfp687	ENSMUSG00000019338	ENSMUSG00000019338	-0.663805	0.0408305	1.38902
Hspa1a	ENSMUSG00000091971	ENSMUSG00000091971	-0.568627	0.0408321	1.389
Pkia	ENSMUSG00000027499	ENSMUSG00000027499	-1.02785	0.0408561	1.38874
Gm43546	ENSMUSG00000105018	ENSMUSG00000105018	-0.721526	0.0408561	1.38874
Trim24	ENSMUSG00000029833	ENSMUSG00000029833	-0.551621	0.0408561	1.38874
Hcls1	ENSMUSG00000022831	ENSMUSG00000022831	-0.678888	0.0408904	1.38838
Gm10323	ENSMUSG00000114816	ENSMUSG00000114816	0.4536	0.0408904	1.38838
Gm47427	ENSMUSG00000110877	ENSMUSG00000110877	-0.416483	0.0409418	1.38783
Kcnh1	ENSMUSG00000058248	ENSMUSG00000058248	-0.433895	0.0410266	1.38693
Dffb	ENSMUSG00000029027	ENSMUSG00000029027	0.638107	0.0410266	1.38693
Zfp53	ENSMUSG00000057409	ENSMUSG00000057409	0.508437	0.041171	1.38541
Slc31a2	ENSMUSG00000066152	ENSMUSG00000066152	-1.13835	0.0414447	1.38253
Litaf	ENSMUSG00000022500	ENSMUSG00000022500	0.602681	0.0414447	1.38253
Scel	ENSMUSG00000022123	ENSMUSG00000022123	0.609894	0.0414975	1.38198
Bmi1	ENSMUSG00000026739	ENSMUSG00000026739	0.338754	0.0415473	1.38146
Gm8878	ENSMUSG00000092460	ENSMUSG00000092460	0.415303	0.0415473	1.38146
Atp7b	ENSMUSG00000006567	ENSMUSG00000006567	0.472796	0.0415473	1.38146
Gpr83	ENSMUSG00000031932	ENSMUSG00000031932	-0.403573	0.0415516	1.38141
Sertad1	ENSMUSG00000008384	ENSMUSG00000008384	0.377512	0.0415516	1.38141
Klk12	ENSMUSG00000044430	ENSMUSG00000044430	0.858387	0.0415516	1.38141
Bola2	ENSMUSG00000047721	ENSMUSG00000047721	1.15185	0.0416073	1.38083
Map3k12	ENSMUSG00000023050	ENSMUSG00000023050	-0.55497	0.0416641	1.38024
Usp6nl	ENSMUSG00000039046	ENSMUSG00000039046	0.31011	0.0416872	1.38
Gm16740	ENSMUSG00000097167	ENSMUSG00000097167	0.586349	0.0417099	1.37976
Gm15880	ENSMUSG00000084821	ENSMUSG00000084821	0.432885	0.0417367	1.37948
Lmod2	ENSMUSG00000029683	ENSMUSG00000029683	1.3994	0.0417737	1.3791
Gm3329	ENSMUSG00000090147	ENSMUSG00000090147	-0.767819	0.0421946	1.37474
Btbd16	ENSMUSG00000040298	ENSMUSG00000040298	0.413408	0.0422067	1.37462
Kcnk16	ENSMUSG00000023387	ENSMUSG00000023387	0.451596	0.0422516	1.37416
Cfap52	ENSMUSG00000020904	ENSMUSG00000020904	0.651617	0.0422968	1.37369
Gm34921	ENSMUSG00000112384	ENSMUSG00000112384	0.665234	0.0422968	1.37369
Doc2a	ENSMUSG00000052301	ENSMUSG00000052301	3.45991	0.0422968	1.37369
Adamts12	ENSMUSG00000047497	ENSMUSG00000047497	-0.605203	0.0422971	1.37369
Trank1	ENSMUSG00000062296	ENSMUSG00000062296	0.282377	0.0422971	1.37369
Pom121	ENSMUSG00000053293	ENSMUSG00000053293	0.319816	0.0422971	1.37369
H2al1o	ENSMUSG00000061065	ENSMUSG00000061065	-0.86915	0.0423961	1.37267
Fer1l6	ENSMUSG00000037106	ENSMUSG00000037106	-0.47639	0.0423961	1.37267
Wnk2	ENSMUSG00000037989	ENSMUSG00000037989	-0.323196	0.0424077	1.37256
Capzb	ENSMUSG00000028745	ENSMUSG00000028745	0.437187	0.0424077	1.37256
Plcd1	ENSMUSG00000010660	ENSMUSG00000010660	0.481863	0.042439	1.37224
Osbpl9	ENSMUSG00000028559	ENSMUSG00000028559	-0.550147	0.0424444	1.37218
Fras1	ENSMUSG00000034687	ENSMUSG00000034687	-0.399615	0.0424444	1.37218
Acin1	ENSMUSG00000022185	ENSMUSG00000022185	0.292666	0.0424444	1.37218
Sectm1b	ENSMUSG00000039364	ENSMUSG00000039364	-1.117	0.0424601	1.37202
Zyg11b	ENSMUSG00000034636	ENSMUSG00000034636	-0.336853	0.0424601	1.37202
Vnn1	ENSMUSG00000037440	ENSMUSG00000037440	1.01242	0.0426288	1.3703
Boc	ENSMUSG00000022687	ENSMUSG00000022687	0.355831	0.0427167	1.3694
Zc3h7a	ENSMUSG00000037965	ENSMUSG00000037965	-0.35969	0.0428763	1.36778
Hrh2	ENSMUSG00000034987	ENSMUSG00000034987	1.5001	0.043008	1.36645
Pcdha11 ENSMUSG00000102206	ENSMUSG00000102206	ENSMUSG00000102206	0.879501	0.0431796	1.36472
Arhgef11	ENSMUSG00000041977	ENSMUSG00000041977	-0.405395	0.0432454	1.36406
Olfr378	ENSMUSG00000055971	ENSMUSG00000055971	1.37821	0.0433825	1.36269
Tmem86b	ENSMUSG00000045282	ENSMUSG00000045282	0.356925	0.0434279	1.36223
Arl6ip6	ENSMUSG00000026960	ENSMUSG00000026960	-0.696921	0.0434574	1.36194
Edem3	ENSMUSG00000043019	ENSMUSG00000043019	-0.444461	0.0434574	1.36194
Plxdc2	ENSMUSG00000026748	ENSMUSG00000026748	0.471879	0.0434574	1.36194
A930030B08Rik	ENSMUSG00000108985	ENSMUSG00000108985	0.991775	0.0434574	1.36194
Gm26995	ENSMUSG00000098072	ENSMUSG00000098072	-0.501369	0.0434634	1.36188
Mrpl38	ENSMUSG00000020775	ENSMUSG00000020775	0.290814	0.0434683	1.36183
Slc37a1	ENSMUSG00000024036	ENSMUSG00000024036	0.247663	0.0435189	1.36132
Adgrf5	ENSMUSG00000056492	ENSMUSG00000056492	0.539335	0.0435189	1.36132
Pdlim7	ENSMUSG00000021493	ENSMUSG00000021493	-0.468226	0.043595	1.36056
Rufy1	ENSMUSG00000020375	ENSMUSG00000020375	0.359136	0.043595	1.36056
AA986860	ENSMUSG00000042510	ENSMUSG00000042510	1.02362	0.043595	1.36056
Trip12	ENSMUSG00000026219	ENSMUSG00000026219	-0.286507	0.0436619	1.3599
Vasp	ENSMUSG00000030403	ENSMUSG00000030403	0.271647	0.0436723	1.35979
Nckipsd	ENSMUSG00000032598	ENSMUSG00000032598	-0.667771	0.0437189	1.35933
Izumo4	ENSMUSG00000055862	ENSMUSG00000055862	1.16276	0.043752	1.359
Gm32335	ENSMUSG00000111570	ENSMUSG00000111570	-2.70845	0.0437599	1.35892
Gm38328	ENSMUSG00000103633	ENSMUSG00000103633	-0.58538	0.0437599	1.35892
Cdrt4os1	ENSMUSG00000087604	ENSMUSG00000087604	0.361468	0.0437599	1.35892
Gm37607	ENSMUSG00000103839	ENSMUSG00000103839	-0.493258	0.043958	1.35696
Hpse	ENSMUSG00000035273	ENSMUSG00000035273	-1.11417	0.0441232	1.35533
Nav2	ENSMUSG00000052512	ENSMUSG00000052512	0.935855	0.0441232	1.35533
Atcayos	ENSMUSG00000085779	ENSMUSG00000085779	0.338609	0.0442399	1.35419
Trim72	ENSMUSG00000042828	ENSMUSG00000042828	0.346997	0.0443528	1.35308
Capsl	ENSMUSG00000039676	ENSMUSG00000039676	0.512384	0.0443528	1.35308
N4bp2l1	ENSMUSG00000041132	ENSMUSG00000041132	0.614994	0.0443528	1.35308
Masp1	ENSMUSG00000022887	ENSMUSG00000022887	1.10212	0.0443528	1.35308
8030474K03Rik	ENSMUSG00000046774	ENSMUSG00000046774	1.61046	0.0443528	1.35308
Gm47267	ENSMUSG00000113383	ENSMUSG00000113383	-1.00531	0.0443753	1.35286
Gm20632	ENSMUSG00000093577	ENSMUSG00000093577	-0.80091	0.0446213	1.35046
Hykk	ENSMUSG00000035878	ENSMUSG00000035878	-0.428225	0.0446213	1.35046
Dcpp1	ENSMUSG00000096445	ENSMUSG00000096445	-0.649816	0.0446408	1.35027
Zfp639	ENSMUSG00000027667	ENSMUSG00000027667	0.441749	0.044732	1.34938
Nudt21	ENSMUSG00000031754	ENSMUSG00000031754	-0.889547	0.0447502	1.3492
Gm21984	ENSMUSG00000095334	ENSMUSG00000095334	0.441132	0.0447502	1.3492
Traj20	ENSMUSG00000076909	ENSMUSG00000076909	-0.649071	0.0447685	1.34903
Smarcad1	ENSMUSG00000029920	ENSMUSG00000029920	-0.351195	0.0447685	1.34903
Eloc	ENSMUSG00000079658	ENSMUSG00000079658	0.792841	0.044814	1.34859
Arhgap15	ENSMUSG00000049744	ENSMUSG00000049744	-0.585078	0.0448488	1.34825
Cdh6	ENSMUSG00000039385	ENSMUSG00000039385	0.662678	0.0448488	1.34825
Mpst	ENSMUSG00000071711	ENSMUSG00000071711	-0.922426	0.0448939	1.34781
Nutf2	ENSMUSG00000008450	ENSMUSG00000008450	-0.769994	0.0448939	1.34781
Gm47428	ENSMUSG00000113311	ENSMUSG00000113311	0.561584	0.0448939	1.34781
Sec16b	ENSMUSG00000026589	ENSMUSG00000026589	1.25382	0.0448939	1.34781
Gm43064	ENSMUSG00000105053	ENSMUSG00000105053	-0.546284	0.0449937	1.34685
Akr1b10	ENSMUSG00000061758	ENSMUSG00000061758	-0.507891	0.0450788	1.34603
Gm47204	ENSMUSG00000110980	ENSMUSG00000110980	0.47764	0.0450788	1.34603
B9d2	ENSMUSG00000063439	ENSMUSG00000063439	0.490307	0.0450788	1.34603
Ahctf1	ENSMUSG00000026491	ENSMUSG00000026491	0.333971	0.0451339	1.3455
Tmem131	ENSMUSG00000026116	ENSMUSG00000026116	-0.557974	0.045168	1.34517
Tcf3	ENSMUSG00000020167	ENSMUSG00000020167	0.426375	0.0451942	1.34492
Gm50128	ENSMUSG00000117671	ENSMUSG00000117671	0.77638	0.0453412	1.34351
Vwa5b1	ENSMUSG00000028753	ENSMUSG00000028753	0.311895	0.0453859	1.34308
Sil1	ENSMUSG00000024357	ENSMUSG00000024357	0.804783	0.0453859	1.34308
Alpk3	ENSMUSG00000038763	ENSMUSG00000038763	-0.322359	0.0454917	1.34207
Las1l	ENSMUSG00000057421	ENSMUSG00000057421	0.839532	0.0455178	1.34182
2900042G08Rik	ENSMUSG00000114195	ENSMUSG00000114195	0.427785	0.046008	1.33717
Gm38049	ENSMUSG00000102434	ENSMUSG00000102434	-0.743383	0.0462233	1.33514
Gm3756	ENSMUSG00000091639	ENSMUSG00000091639	0.85126	0.046241	1.33497
Gm867	ENSMUSG00000050157	ENSMUSG00000050157	0.412997	0.0462728	1.33467
Ggnbp1	ENSMUSG00000048731	ENSMUSG00000048731	0.678924	0.0462779	1.33463
Golt1a	ENSMUSG00000103421	ENSMUSG00000103421	0.670794	0.046628	1.33135
Wdr31	ENSMUSG00000028391	ENSMUSG00000028391	-0.368352	0.0466656	1.331
Cfl2	ENSMUSG00000062929	ENSMUSG00000062929	-0.733406	0.0467904	1.32984
Spag9	ENSMUSG00000020859	ENSMUSG00000020859	-0.363031	0.0467904	1.32984
4930433J02Rik	ENSMUSG00000103478	ENSMUSG00000103478	0.411016	0.0467904	1.32984
Gm10814	ENSMUSG00000097404	ENSMUSG00000097404	0.420284	0.0467904	1.32984
Pold2	ENSMUSG00000020471	ENSMUSG00000020471	0.461445	0.0467904	1.32984
Snx21	ENSMUSG00000050373	ENSMUSG00000050373	2.69805	0.0469438	1.32842
Sap30bp	ENSMUSG00000020755	ENSMUSG00000020755	-0.330831	0.0469992	1.32791
Uggt2	ENSMUSG00000042104	ENSMUSG00000042104	0.811567	0.0470119	1.32779
Pirb	ENSMUSG00000058818	ENSMUSG00000058818	-0.631693	0.0470734	1.32722
Zbtb11	ENSMUSG00000022601	ENSMUSG00000022601	0.3222	0.0470734	1.32722
Atxn7l1	ENSMUSG00000020564	ENSMUSG00000020564	0.430655	0.0470734	1.32722
Grrp1	ENSMUSG00000050105	ENSMUSG00000050105	1.10613	0.0472512	1.32559
Cutal	ENSMUSG00000026870	ENSMUSG00000026870	0.384983	0.04726	1.32551
Vpreb3	ENSMUSG00000000903	ENSMUSG00000000903	0.364408	0.0472859	1.32527
Cenpc1	ENSMUSG00000029253	ENSMUSG00000029253	-1.04987	0.0474253	1.32399
Ncapd2	ENSMUSG00000038252	ENSMUSG00000038252	0.253083	0.047497	1.32333
Runx3	ENSMUSG00000070691	ENSMUSG00000070691	0.286065	0.0476217	1.3222
Vps39	ENSMUSG00000027291	ENSMUSG00000027291	0.460327	0.0476217	1.3222
Tor2a	ENSMUSG00000009563	ENSMUSG00000009563	0.579962	0.0476217	1.3222
Akap9	ENSMUSG00000040407	ENSMUSG00000040407	0.355793	0.0476239	1.32217
Tmem205	ENSMUSG00000040883	ENSMUSG00000040883	0.399955	0.047908	1.31959
Gm9918	ENSMUSG00000097050	ENSMUSG00000097050	0.406322	0.047908	1.31959
Gpx2	ENSMUSG00000042808	ENSMUSG00000042808	1.33877	0.0479657	1.31907
Lrrc74b	ENSMUSG00000022759	ENSMUSG00000022759	-0.511795	0.0484069	1.31509
Fam234a	ENSMUSG00000024187	ENSMUSG00000024187	0.429819	0.0485918	1.31344
Olfr266	ENSMUSG00000043529	ENSMUSG00000043529	-0.545585	0.0486141	1.31324
Arhgap40	ENSMUSG00000074625	ENSMUSG00000074625	0.685447	0.0486141	1.31324
ENSMUSG00000121272	ENSMUSG00000121272	ENSMUSG00000121272	1.75591	0.0486141	1.31324
Ncr1	ENSMUSG00000062524	ENSMUSG00000062524	0.46596	0.0486538	1.31288
Setd5	ENSMUSG00000034269	ENSMUSG00000034269	-0.342406	0.0489591	1.31017
Gm13881	ENSMUSG00000084756	ENSMUSG00000084756	-0.482528	0.0490343	1.3095
Maf1	ENSMUSG00000022553	ENSMUSG00000022553	0.403571	0.0490977	1.30894
Riok1	ENSMUSG00000021428	ENSMUSG00000021428	0.443078	0.0491201	1.30874
Ampd2	ENSMUSG00000027889	ENSMUSG00000027889	0.367589	0.0491472	1.3085
ENSMUSG00000119011	ENSMUSG00000119011	ENSMUSG00000119011	0.721442	0.0491516	1.30846
Gm49288	ENSMUSG00000115645	ENSMUSG00000115645	0.447236	0.04924	1.30768
Bok	ENSMUSG00000026278	ENSMUSG00000026278	0.346466	0.0492859	1.30728
Cdk5rap1	ENSMUSG00000027487	ENSMUSG00000027487	-0.847954	0.049292	1.30722
Olfr2	ENSMUSG00000070417	ENSMUSG00000070417	-0.763568	0.0493426	1.30678
Zmynd8	ENSMUSG00000039671	ENSMUSG00000039671	-0.56868	0.0493426	1.30678
Rps15	ENSMUSG00000063457	ENSMUSG00000063457	0.406675	0.0496728	1.30388
Gm29241	ENSMUSG00000101953	ENSMUSG00000101953	-0.786992	0.0497442	1.30326
Ppp1r2	ENSMUSG00000047714	ENSMUSG00000047714	0.31969	0.0497563	1.30315
Kazn	ENSMUSG00000040606	ENSMUSG00000040606	-0.519678	0.0497941	1.30282
Papolb	ENSMUSG00000074817	ENSMUSG00000074817	1.16041	0.0497941	1.30282
Ccdc137	ENSMUSG00000049957	ENSMUSG00000049957	0.557645	0.0497982	1.30279
Mpp2	ENSMUSG00000017314	ENSMUSG00000017314	0.424019	0.0498141	1.30265
Themis2	ENSMUSG00000037731	ENSMUSG00000037731	-0.839708	0.0501326	1.29988
Gm25259	ENSMUSG00000064982	ENSMUSG00000064982	0.69228	0.0501326	1.29988
Tc2n	ENSMUSG00000021187	ENSMUSG00000021187	0.776747	0.0501326	1.29988
Gm45222	ENSMUSG00000109498	ENSMUSG00000109498	1.39857	0.0501326	1.29988
Entpd4b	ENSMUSG00000022066	ENSMUSG00000022066	-0.641583	0.0502311	1.29903
Hps3	ENSMUSG00000027615	ENSMUSG00000027615	-0.345611	0.0502311	1.29903
Ebi3	ENSMUSG00000003206	ENSMUSG00000003206	0.399702	0.0502311	1.29903
Atad5	ENSMUSG00000017550	ENSMUSG00000017550	-0.353322	0.0502727	1.29867
Olfr221	ENSMUSG00000044286	ENSMUSG00000044286	-0.362641	0.0503033	1.2984
Pvr	ENSMUSG00000040511	ENSMUSG00000040511	-0.345271	0.0504491	1.29715
Noc3l	ENSMUSG00000024999	ENSMUSG00000024999	0.398645	0.050499	1.29672
Gpr4	ENSMUSG00000044317	ENSMUSG00000044317	0.533491	0.050499	1.29672
Gm26802	ENSMUSG00000097266	ENSMUSG00000097266	-0.364447	0.0506482	1.29544
Obsl1	ENSMUSG00000026211	ENSMUSG00000026211	0.354573	0.0506482	1.29544
Adamts6	ENSMUSG00000046169	ENSMUSG00000046169	0.405977	0.0506482	1.29544
Bsx	ENSMUSG00000054360	ENSMUSG00000054360	0.75063	0.0509935	1.29249
Gm13696	ENSMUSG00000096484	ENSMUSG00000096484	-0.350829	0.0510644	1.29188
Gm29927	ENSMUSG00000114846	ENSMUSG00000114846	-0.925703	0.051089	1.29167
Gm5921	ENSMUSG00000074034	ENSMUSG00000074034	-0.453295	0.051089	1.29167
Lamtor1	ENSMUSG00000030842	ENSMUSG00000030842	-0.91149	0.0511204	1.29141
Gm10193	ENSMUSG00000101330	ENSMUSG00000101330	-0.833034	0.0511204	1.29141
H6pd	ENSMUSG00000028980	ENSMUSG00000028980	-0.728018	0.0511204	1.29141
Wdr88	ENSMUSG00000118454	ENSMUSG00000118454	-0.433751	0.0511204	1.29141
ENSMUSG00002075485	ENSMUSG00002075485	ENSMUSG00002075485	-0.32049	0.0511204	1.29141
Macroh2a2	ENSMUSG00000020086	ENSMUSG00000020086	0.490906	0.0511204	1.29141
Cct7	ENSMUSG00000030007	ENSMUSG00000030007	-0.401122	0.0511278	1.29134
Npm2	ENSMUSG00000047911	ENSMUSG00000047911	-0.78417	0.0512025	1.29071
Scrt1	ENSMUSG00000048385	ENSMUSG00000048385	-0.533007	0.0513005	1.28988
Zfp653	ENSMUSG00000038895	ENSMUSG00000038895	0.478772	0.0513007	1.28988
Gm29430	ENSMUSG00000101451	ENSMUSG00000101451	0.617128	0.0513182	1.28973
Akr1c13	ENSMUSG00000021213	ENSMUSG00000021213	0.728297	0.0513182	1.28973
Nle1	ENSMUSG00000020692	ENSMUSG00000020692	-0.524293	0.0513482	1.28948
Gm9924	ENSMUSG00000104299	ENSMUSG00000104299	0.416432	0.0514573	1.28855
Bcl7a	ENSMUSG00000029438	ENSMUSG00000029438	0.322306	0.0515386	1.28787
Lrwd1	ENSMUSG00000029703	ENSMUSG00000029703	-0.5492	0.0517065	1.28645
Gm49499	ENSMUSG00000116395	ENSMUSG00000116395	0.782735	0.051769	1.28593
Cmss1	ENSMUSG00000022748	ENSMUSG00000022748	-0.606813	0.0517723	1.2859
Gm22067	ENSMUSG00000084739	ENSMUSG00000084739	0.804022	0.0517723	1.2859
Gm44077	ENSMUSG00000108244	ENSMUSG00000108244	-0.300797	0.0520572	1.28352
4732440D04Rik	ENSMUSG00000090031	ENSMUSG00000090031	-1.09748	0.0520771	1.28335
Klhl24	ENSMUSG00000062901	ENSMUSG00000062901	-0.34066	0.052231	1.28207
Olfr19	ENSMUSG00000048101	ENSMUSG00000048101	-0.89967	0.0523411	1.28116
Cd84	ENSMUSG00000038147	ENSMUSG00000038147	-0.689714	0.0523782	1.28085
Pak4	ENSMUSG00000030602	ENSMUSG00000030602	-0.489632	0.0523873	1.28077
Iqcg	ENSMUSG00000035578	ENSMUSG00000035578	-0.449802	0.0525872	1.27912
Notch3	ENSMUSG00000038146	ENSMUSG00000038146	0.308887	0.0526257	1.2788
Kcnk4	ENSMUSG00000024957	ENSMUSG00000024957	0.423575	0.0526257	1.2788
Mrrf	ENSMUSG00000026887	ENSMUSG00000026887	0.723948	0.0526257	1.2788
Bcl7c	ENSMUSG00000030814	ENSMUSG00000030814	-0.733456	0.0527484	1.27779
Magi3	ENSMUSG00000052539	ENSMUSG00000052539	-0.366843	0.0527639	1.27766
Gm50195	ENSMUSG00000118269	ENSMUSG00000118269	-0.602401	0.0529595	1.27606
C430014B12Rik	ENSMUSG00000097564	ENSMUSG00000097564	-0.578131	0.0530139	1.27561
Klk4	ENSMUSG00000006948	ENSMUSG00000006948	-1.11533	0.0532461	1.27371
Gm42957	ENSMUSG00000106447	ENSMUSG00000106447	-0.448088	0.0532461	1.27371
Cdh22	ENSMUSG00000053166	ENSMUSG00000053166	-0.408974	0.0532461	1.27371
Gm3828	ENSMUSG00000083808	ENSMUSG00000083808	-0.394023	0.0532461	1.27371
Nop2	ENSMUSG00000038279	ENSMUSG00000038279	-0.331816	0.0532461	1.27371
Gng4	ENSMUSG00000021303	ENSMUSG00000021303	0.344447	0.0532461	1.27371
Fam166b	ENSMUSG00000042788	ENSMUSG00000042788	0.529188	0.0532461	1.27371
Gm26575	ENSMUSG00000097926	ENSMUSG00000097926	1.05685	0.0532461	1.27371
Gm10717	ENSMUSG00000095891	ENSMUSG00000095891	5.8494	0.0532461	1.27371
Dennd2a	ENSMUSG00000038456	ENSMUSG00000038456	0.355773	0.0532879	1.27337
Zfyve26	ENSMUSG00000066440	ENSMUSG00000066440	-0.487285	0.0533454	1.2729
Gm13715	ENSMUSG00000085025	ENSMUSG00000085025	0.320139	0.0535711	1.27107
Gpank1	ENSMUSG00000092417	ENSMUSG00000092417	0.477852	0.0536495	1.27043
Gm6593	ENSMUSG00000109821	ENSMUSG00000109821	0.280904	0.0537102	1.26994
Tesmin	ENSMUSG00000024905	ENSMUSG00000024905	0.334793	0.0537102	1.26994
Asah2	ENSMUSG00000024887	ENSMUSG00000024887	-0.47696	0.0537852	1.26934
Fat2	ENSMUSG00000055333	ENSMUSG00000055333	0.327577	0.0538071	1.26916
ENSMUSG00000120211	ENSMUSG00000120211	ENSMUSG00000120211	-0.32032	0.0538733	1.26863
Slc25a47	ENSMUSG00000048856	ENSMUSG00000048856	0.376769	0.0540156	1.26748
Gm7435	ENSMUSG00000111662	ENSMUSG00000111662	-0.747038	0.0540333	1.26734
Pon2	ENSMUSG00000032667	ENSMUSG00000032667	0.26846	0.0541288	1.26657
Rnf4	ENSMUSG00000029110	ENSMUSG00000029110	0.366459	0.0541288	1.26657
Cep78	ENSMUSG00000041491	ENSMUSG00000041491	0.651396	0.0541288	1.26657
Gm50199	ENSMUSG00000118214	ENSMUSG00000118214	0.358659	0.0541825	1.26614
Dnajc18	ENSMUSG00000024350	ENSMUSG00000024350	0.335084	0.0541925	1.26606
Gm37052	ENSMUSG00000103343	ENSMUSG00000103343	-0.560491	0.054312	1.2651
Rpl17-ps7	ENSMUSG00000115512	ENSMUSG00000115512	-0.769396	0.0543439	1.26485
Ces1f	ENSMUSG00000031725	ENSMUSG00000031725	-0.340044	0.0546853	1.26213
Gm43482	ENSMUSG00000106757	ENSMUSG00000106757	-0.340949	0.0548323	1.26096
Gm48771	ENSMUSG00000113159	ENSMUSG00000113159	-0.949572	0.0549164	1.2603
Ubtf	ENSMUSG00000020923	ENSMUSG00000020923	0.287391	0.0549528	1.26001
Smarcc2	ENSMUSG00000025369	ENSMUSG00000025369	0.236336	0.0549714	1.25986
Zbtb38	ENSMUSG00000040433	ENSMUSG00000040433	-0.490551	0.0550052	1.2596
Atg9b	ENSMUSG00000038295	ENSMUSG00000038295	0.295637	0.0550052	1.2596
Zscan30	ENSMUSG00000024274	ENSMUSG00000024274	0.467218	0.0550052	1.2596
Card9	ENSMUSG00000026928	ENSMUSG00000026928	0.499517	0.0550149	1.25952
Zcchc9	ENSMUSG00000021621	ENSMUSG00000021621	0.866945	0.0550149	1.25952
Gm43280	ENSMUSG00000107284	ENSMUSG00000107284	1.28342	0.0550149	1.25952
Puf60	ENSMUSG00000002524	ENSMUSG00000002524	-0.331916	0.0551343	1.25858
Spata33	ENSMUSG00000048478	ENSMUSG00000048478	-0.690724	0.0551565	1.2584
Rab3d	ENSMUSG00000019066	ENSMUSG00000019066	0.443528	0.0552043	1.25803
Lrrc24	ENSMUSG00000033707	ENSMUSG00000033707	-0.3803	0.0557881	1.25346
Gm14697	ENSMUSG00000086948	ENSMUSG00000086948	0.879672	0.0558286	1.25314
Ecscr	ENSMUSG00000073599	ENSMUSG00000073599	1.13734	0.0559405	1.25227
Amh	ENSMUSG00000035262	ENSMUSG00000035262	0.310075	0.0560666	1.2513
Spz1	ENSMUSG00000046957	ENSMUSG00000046957	0.408718	0.0561761	1.25045
Rexo1	ENSMUSG00000047417	ENSMUSG00000047417	0.283262	0.0562426	1.24993
Crabp2	ENSMUSG00000004885	ENSMUSG00000004885	0.382755	0.0562652	1.24976
St6galnac3	ENSMUSG00000052544	ENSMUSG00000052544	-0.904383	0.0563825	1.24886
Spryd4	ENSMUSG00000051346	ENSMUSG00000051346	-0.320135	0.0564286	1.2485
Eras	ENSMUSG00000031160	ENSMUSG00000031160	-0.68556	0.0564548	1.2483
Taf4b	ENSMUSG00000054321	ENSMUSG00000054321	0.620058	0.0564548	1.2483
Pls1	ENSMUSG00000049493	ENSMUSG00000049493	0.93472	0.0564548	1.2483
Scd4	ENSMUSG00000050195	ENSMUSG00000050195	1.04859	0.0564548	1.2483
Scgb1b28-ps	ENSMUSG00000101658	ENSMUSG00000101658	-0.554988	0.0565232	1.24777
Ssh3	ENSMUSG00000034616	ENSMUSG00000034616	0.231423	0.0565232	1.24777
Exd1	ENSMUSG00000048647	ENSMUSG00000048647	0.343245	0.0565232	1.24777
Ankrd13a	ENSMUSG00000041870	ENSMUSG00000041870	0.457932	0.0565232	1.24777
Gm15469	ENSMUSG00000107265	ENSMUSG00000107265	0.554683	0.0565232	1.24777
Gm43338	ENSMUSG00000105679	ENSMUSG00000105679	-0.662083	0.0565601	1.24749
Fosb	ENSMUSG00000003545	ENSMUSG00000003545	-0.393815	0.0565601	1.24749
Klhl11	ENSMUSG00000048732	ENSMUSG00000048732	0.320263	0.056765	1.24592
Fat1	ENSMUSG00000070047	ENSMUSG00000070047	1.05177	0.0567874	1.24575
Gm37613	ENSMUSG00000103834	ENSMUSG00000103834	1.6752	0.0568494	1.24527
Tg	ENSMUSG00000053469	ENSMUSG00000053469	-0.467665	0.0568826	1.24502
Klhdc10	ENSMUSG00000029775	ENSMUSG00000029775	0.24725	0.0568997	1.24489
Irf6	ENSMUSG00000026638	ENSMUSG00000026638	-0.467355	0.0569026	1.24487
Acbd3	ENSMUSG00000026499	ENSMUSG00000026499	-0.570547	0.0569799	1.24428
[truncated: 11,907 more rows]

## Sheet: Upregulated
symbol	ensembl_ID	User_ID	CD8a-RSV_logFC	CD8a-RSV_adjPval	minus_log10_pvalue
Esd-ps	ENSMUSG00000079101	ENSMUSG00000079101	7.18096	0.000289987	3.53762
Gm10718	ENSMUSG00000095186	ENSMUSG00000095186	6.98484	0.000821876	3.08519
Gm10722	ENSMUSG00000091028	ENSMUSG00000091028	6.36084	0.00458679	2.33849
Itga2b	ENSMUSG00000034664	ENSMUSG00000034664	4.79239	7.42e-06	5.1296
Gm15161	ENSMUSG00000083719	ENSMUSG00000083719	3.69009	1.04e-17	16.983
Gm26743	ENSMUSG00000097067	ENSMUSG00000097067	3.56331	0.0320318	1.49442
Tpd52l2	ENSMUSG00000000827	ENSMUSG00000000827	3.55897	0.00219654	2.65826
Gm37145	ENSMUSG00000102278	ENSMUSG00000102278	3.49771	0.0349869	1.45609
Doc2a	ENSMUSG00000052301	ENSMUSG00000052301	3.45991	0.0422968	1.37369
4833422C13Rik	ENSMUSG00000074782	ENSMUSG00000074782	3.28476	7.27e-05	4.13847
5S_rRNA ENSMUSG00000118781	ENSMUSG00000118781	ENSMUSG00000118781	3.16408	4.19e-05	4.37779
Gm12517	ENSMUSG00000081499	ENSMUSG00000081499	3.08461	0.000183697	3.7359
Ccdc141	ENSMUSG00000044033	ENSMUSG00000044033	3.05074	0.00811883	2.09051
Olfr648	ENSMUSG00000042909	ENSMUSG00000042909	3.02934	3.31e-06	5.48017
Gm49309	ENSMUSG00000115812	ENSMUSG00000115812	2.84426	1.7e-20	19.7696
Gm2862	ENSMUSG00000089639	ENSMUSG00000089639	2.82048	6.93e-05	4.15927
Snx21	ENSMUSG00000050373	ENSMUSG00000050373	2.69805	0.0469438	1.32842
Tmem132d	ENSMUSG00000034310	ENSMUSG00000034310	2.6692	0.000152562	3.81655
Speer4f2	ENSMUSG00000091827	ENSMUSG00000091827	2.59801	3.79e-06	5.42136
Cct6a	ENSMUSG00000029447	ENSMUSG00000029447	2.58915	0.000112402	3.94923
Gm44913	ENSMUSG00000109051	ENSMUSG00000109051	2.5738	2.65e-05	4.57675
Asgr1	ENSMUSG00000020884	ENSMUSG00000020884	2.55692	0.00348254	2.4581
Gm47021	ENSMUSG00000113036	ENSMUSG00000113036	2.49349	0.00949978	2.02229
Lix1l	ENSMUSG00000049288	ENSMUSG00000049288	2.39687	0.0232276	1.634
Kcnh2	ENSMUSG00000038319	ENSMUSG00000038319	2.34356	0.0407663	1.3897
Gm50146	ENSMUSG00000117876	ENSMUSG00000117876	2.31856	0.000821876	3.08519
Rap1b	ENSMUSG00000052681	ENSMUSG00000052681	2.30729	2.57e-05	4.59007
Dedd	ENSMUSG00000013973	ENSMUSG00000013973	2.29041	0.0184024	1.73513
Lamtor3	ENSMUSG00000091512	ENSMUSG00000091512	2.27101	0.0115475	1.93751
Tnnt1	ENSMUSG00000064179	ENSMUSG00000064179	2.25936	0.00521858	2.28245
Gm20692	ENSMUSG00000093739	ENSMUSG00000093739	2.24576	5.71e-06	5.24336
AI182371	ENSMUSG00000035875	ENSMUSG00000035875	2.18693	1.3e-15	14.8861
Gm13567	ENSMUSG00000083195	ENSMUSG00000083195	2.16581	0.0163098	1.78755
Fcer2a	ENSMUSG00000005540	ENSMUSG00000005540	2.1528	6.2e-05	4.20761
Nisch	ENSMUSG00000021910	ENSMUSG00000021910	2.13941	5.03e-15	14.2984
Cebpe	ENSMUSG00000052435	ENSMUSG00000052435	2.12892	3.1e-06	5.50864
Prep	ENSMUSG00000019849	ENSMUSG00000019849	2.12714	1.63e-09	8.78781
Ntn5	ENSMUSG00000070564	ENSMUSG00000070564	2.11689	0.0331065	1.48009
Flrt1	ENSMUSG00000047787	ENSMUSG00000047787	2.08545	0.00788199	2.10336
Kcnd2	ENSMUSG00000060882	ENSMUSG00000060882	2.01879	0.00530143	2.27561
Ros1	ENSMUSG00000019893	ENSMUSG00000019893	1.99721	1.02e-06	5.9914
Gm4478	ENSMUSG00000111940	ENSMUSG00000111940	1.99449	0.029292	1.53325
Gm8098	ENSMUSG00000073073	ENSMUSG00000073073	1.99218	1e-08	8
Sema6d	ENSMUSG00000027200	ENSMUSG00000027200	1.98506	0.000294563	3.53082
Elmod1	ENSMUSG00000041986	ENSMUSG00000041986	1.96712	0.00895321	2.04802
Gm26736	ENSMUSG00000097464	ENSMUSG00000097464	1.95425	1.16e-05	4.93554
Mir103-2	ENSMUSG00000065563	ENSMUSG00000065563	1.93271	0.00559331	2.25233
Gm35110	ENSMUSG00000114752	ENSMUSG00000114752	1.92363	0.0107387	1.96905
Gm11816	ENSMUSG00000086233	ENSMUSG00000086233	1.92328	0.0354929	1.44986
Zcchc4	ENSMUSG00000029179	ENSMUSG00000029179	1.92115	2.87e-09	8.54212
Gm15998	ENSMUSG00000086389	ENSMUSG00000086389	1.89545	2.71e-14	13.567
Bcl2l11	ENSMUSG00000027381	ENSMUSG00000027381	1.88048	4.21e-10	9.37572
Gm16160	ENSMUSG00000089916	ENSMUSG00000089916	1.87133	0.0227645	1.64274
Snrnp48	ENSMUSG00000021431	ENSMUSG00000021431	1.8697	0.0244612	1.61152
Gm47842	ENSMUSG00000112855	ENSMUSG00000112855	1.86458	0.00537833	2.26935
Scd1	ENSMUSG00000037071	ENSMUSG00000037071	1.85451	5.64e-13	12.2487
Cd82	ENSMUSG00000027215	ENSMUSG00000027215	1.85385	0.0140058	1.85369
Gm50456	ENSMUSG00000118411	ENSMUSG00000118411	1.84734	0.0122798	1.91081
Olfr746	ENSMUSG00000058188	ENSMUSG00000058188	1.82949	2.49e-05	4.6038
Gm37959	ENSMUSG00000104396	ENSMUSG00000104396	1.82791	0.0155434	1.80845
Ppp1r15a	ENSMUSG00000040435	ENSMUSG00000040435	1.78179	0.0024047	2.61894
Elapor1	ENSMUSG00000040412	ENSMUSG00000040412	1.77883	2.87e-05	4.54212
ENSMUSG00000121272	ENSMUSG00000121272	ENSMUSG00000121272	1.75591	0.0486141	1.31324
Gm6018	ENSMUSG00000111815	ENSMUSG00000111815	1.75207	3.75e-06	5.42597
Gm48870	ENSMUSG00000113065	ENSMUSG00000113065	1.73189	5.22e-05	4.28233
Ttc38	ENSMUSG00000035944	ENSMUSG00000035944	1.72802	0.00407473	2.3899
Akt2	ENSMUSG00000004056	ENSMUSG00000004056	1.70301	1.04e-17	16.983
Gm41609	ENSMUSG00000117231	ENSMUSG00000117231	1.66805	0.0344298	1.46307
Gm26671	ENSMUSG00000097339	ENSMUSG00000097339	1.64588	0.00699207	2.15539
Tasor	ENSMUSG00000040651	ENSMUSG00000040651	1.6454	0.0206273	1.68556
Ighd5-5	ENSMUSG00000094957	ENSMUSG00000094957	1.63618	2.17e-07	6.66354
Olfr1566-ps1	ENSMUSG00000103863	ENSMUSG00000103863	1.63363	5.53e-05	4.25727
8030474K03Rik	ENSMUSG00000046774	ENSMUSG00000046774	1.61046	0.0443528	1.35308
Dcp2	ENSMUSG00000024472	ENSMUSG00000024472	1.60576	0.0106806	1.97141
Cntrl	ENSMUSG00000057110	ENSMUSG00000057110	1.60127	1.31e-05	4.88273
Ifi44l	ENSMUSG00000039146	ENSMUSG00000039146	1.58839	0.000732028	3.13547
Scarna2	ENSMUSG00000088185	ENSMUSG00000088185	1.57852	0.0140058	1.85369
C1qtnf3	ENSMUSG00000058914	ENSMUSG00000058914	1.56977	5.46e-06	5.26281
Gm44889	ENSMUSG00000109458	ENSMUSG00000109458	1.5563	0.0189014	1.72351
Il4i1	ENSMUSG00000074141	ENSMUSG00000074141	1.55552	0.000180404	3.74375
Mfsd12	ENSMUSG00000034854	ENSMUSG00000034854	1.54394	0.0178202	1.74909
Gm47483	ENSMUSG00000111496	ENSMUSG00000111496	1.54365	0.00355383	2.4493
Gm37780	ENSMUSG00000102691	ENSMUSG00000102691	1.5392	5.84e-05	4.23359
Chil4	ENSMUSG00000063779	ENSMUSG00000063779	1.53423	7.12e-06	5.14752
Pkp1	ENSMUSG00000026413	ENSMUSG00000026413	1.5139	0.000787068	3.10399
Gm44550	ENSMUSG00000109379	ENSMUSG00000109379	1.51064	0.033867	1.47022
Srsf9	ENSMUSG00000029538	ENSMUSG00000029538	1.50427	4.58e-10	9.33913
Hrh2	ENSMUSG00000034987	ENSMUSG00000034987	1.5001	0.043008	1.36645
Gm20615	ENSMUSG00000093381	ENSMUSG00000093381	1.47844	0.0134001	1.87289
Mapk8ip2	ENSMUSG00000022619	ENSMUSG00000022619	1.45128	0.00642642	2.19203
Ces2a	ENSMUSG00000055730	ENSMUSG00000055730	1.45086	7.16e-13	12.1451
Commd10	ENSMUSG00000042705	ENSMUSG00000042705	1.44326	0.0362894	1.44022
Phf24	ENSMUSG00000036062	ENSMUSG00000036062	1.44123	6.53e-11	10.1851
5S_rRNA ENSMUSG00002075135	ENSMUSG00002075135	ENSMUSG00002075135	1.44046	0.000101975	3.99151
A530001N23Rik	ENSMUSG00000114452	ENSMUSG00000114452	1.43889	0.0191031	1.7189
Gm4279	ENSMUSG00000085732	ENSMUSG00000085732	1.4363	0.0248673	1.60437
Gatc	ENSMUSG00000029536	ENSMUSG00000029536	1.42449	3.58e-11	10.4461
Gm1627	ENSMUSG00000100987	ENSMUSG00000100987	1.40716	0.00827539	2.08221
Rarg	ENSMUSG00000001288	ENSMUSG00000001288	1.40526	1.09e-09	8.96257
Hps5	ENSMUSG00000014418	ENSMUSG00000014418	1.40147	0.00157084	2.80387
Lmod2	ENSMUSG00000029683	ENSMUSG00000029683	1.3994	0.0417737	1.3791
Knop1	ENSMUSG00000030980	ENSMUSG00000030980	1.39778	0.00632899	2.19867
Atf5	ENSMUSG00000038539	ENSMUSG00000038539	1.39598	2.91e-05	4.53611
Slc7a8	ENSMUSG00000022180	ENSMUSG00000022180	1.3953	4.57e-08	7.34008
Lemd2	ENSMUSG00000044857	ENSMUSG00000044857	1.39045	0.00038419	3.41545
Dusp3	ENSMUSG00000003518	ENSMUSG00000003518	1.39011	3.29e-08	7.4828
Olfr378	ENSMUSG00000055971	ENSMUSG00000055971	1.37821	0.0433825	1.36269
Hspe1-rs1	ENSMUSG00000117621	ENSMUSG00000117621	1.37411	0.000207143	3.68373
Bicd2	ENSMUSG00000037933	ENSMUSG00000037933	1.37265	6.9e-09	8.16115
Clec10a	ENSMUSG00000000318	ENSMUSG00000000318	1.37096	0.0017904	2.74705
Gm10804	ENSMUSG00000075025	ENSMUSG00000075025	1.36633	0.0229912	1.63844
Tspan9	ENSMUSG00000030352	ENSMUSG00000030352	1.36511	3.2e-17	16.4949
ENSMUSG00000121012	ENSMUSG00000121012	ENSMUSG00000121012	1.36335	0.00330321	2.48106
Fam124b	ENSMUSG00000043230	ENSMUSG00000043230	1.36067	0.000805042	3.09418
Gm10143	ENSMUSG00000064032	ENSMUSG00000064032	1.35932	0.0127792	1.89349
1700112J16Rik	ENSMUSG00000097527	ENSMUSG00000097527	1.3592	0.00782394	2.10657
Sphkap	ENSMUSG00000026163	ENSMUSG00000026163	1.35828	0.00359394	2.44443
Peli3	ENSMUSG00000024901	ENSMUSG00000024901	1.35221	0.0209031	1.67979
Gm5873	ENSMUSG00000093651	ENSMUSG00000093651	1.34787	1.4e-09	8.85387
Npr3	ENSMUSG00000022206	ENSMUSG00000022206	1.34527	0.000407945	3.3894
Msi2	ENSMUSG00000069769	ENSMUSG00000069769	1.33956	0.0376637	1.42408
Gpx2	ENSMUSG00000042808	ENSMUSG00000042808	1.33877	0.0479657	1.31907
S100a6	ENSMUSG00000001025	ENSMUSG00000001025	1.33334	0.00324909	2.48824
Grtp1	ENSMUSG00000038515	ENSMUSG00000038515	1.33118	0.0263254	1.57962
Cfap97d1	ENSMUSG00000010841	ENSMUSG00000010841	1.32344	1.67e-09	8.77728
Aqp6	ENSMUSG00000043144	ENSMUSG00000043144	1.32269	0.000120528	3.91891
Ribc2	ENSMUSG00000022431	ENSMUSG00000022431	1.31505	0.0360101	1.44358
Gm38708	ENSMUSG00000108010	ENSMUSG00000108010	1.31416	0.00720754	2.14221
Klhl10	ENSMUSG00000001558	ENSMUSG00000001558	1.29984	3.51e-10	9.45469
Tnni3	ENSMUSG00000035458	ENSMUSG00000035458	1.29449	3.84e-05	4.41567
Gm16547	ENSMUSG00000089888	ENSMUSG00000089888	1.28633	0.00435299	2.36121
Mecomos	ENSMUSG00000085702	ENSMUSG00000085702	1.28177	0.03252	1.48785
Tet2	ENSMUSG00000040943	ENSMUSG00000040943	1.27669	0.0137478	1.86177
Glt1d1	ENSMUSG00000049971	ENSMUSG00000049971	1.27544	0.00335572	2.47421
Cdc40	ENSMUSG00000038446	ENSMUSG00000038446	1.27468	0.0248259	1.60509
Pabpc4	ENSMUSG00000011257	ENSMUSG00000011257	1.2743	0.0116964	1.93195
Vmn2r8	ENSMUSG00000090961	ENSMUSG00000090961	1.27071	0.0268284	1.5714
Vmn2r112	ENSMUSG00000094921	ENSMUSG00000094921	1.26843	0.0304071	1.51702
Rian	ENSMUSG00000097451	ENSMUSG00000097451	1.26099	0.00308803	2.51032
Gm10654	ENSMUSG00000074252	ENSMUSG00000074252	1.25436	2.13e-07	6.67162
Sec16b	ENSMUSG00000026589	ENSMUSG00000026589	1.25382	0.0448939	1.34781
Dtnbos	ENSMUSG00000092286	ENSMUSG00000092286	1.24473	0.00126424	2.89817
Dmtf1	ENSMUSG00000042508	ENSMUSG00000042508	1.23846	6.93e-05	4.15927
Zmym2	ENSMUSG00000021945	ENSMUSG00000021945	1.23481	0.000962058	3.0168
Wdr47	ENSMUSG00000040389	ENSMUSG00000040389	1.23389	0.00134487	2.87132
Cntfr	ENSMUSG00000028444	ENSMUSG00000028444	1.22828	0.00102137	2.99082
Gm15870	ENSMUSG00000085813	ENSMUSG00000085813	1.22545	0.0308049	1.51138
Olfr721-ps1	ENSMUSG00000091809	ENSMUSG00000091809	1.21121	0.0384608	1.41498
Rufy2	ENSMUSG00000020070	ENSMUSG00000020070	1.19925	0.0231369	1.63569
Plod1	ENSMUSG00000019055	ENSMUSG00000019055	1.19408	0.0284753	1.54553
Rpl26-ps1	ENSMUSG00000111300	ENSMUSG00000111300	1.1886	0.000421928	3.37476
BC028777	ENSMUSG00000085185	ENSMUSG00000085185	1.18664	0.00029702	3.52721
Gm49907	ENSMUSG00000117179	ENSMUSG00000117179	1.18618	0.0406643	1.39079
Gm43485	ENSMUSG00000104647	ENSMUSG00000104647	1.18558	0.0348324	1.45802
ENSMUSG00000120321	ENSMUSG00000120321	ENSMUSG00000120321	1.18548	0.000952896	3.02095
U6 ENSMUSG00002076787	ENSMUSG00002076787	ENSMUSG00002076787	1.18207	0.00290236	2.53725
9130002K18Rik	ENSMUSG00000115837	ENSMUSG00000115837	1.18184	0.02169	1.66374
Cd320	ENSMUSG00000002308	ENSMUSG00000002308	1.18027	1.68e-08	7.77469
Irf7	ENSMUSG00000025498	ENSMUSG00000025498	1.17927	0.00454912	2.34207
5330439K02Rik	ENSMUSG00000097827	ENSMUSG00000097827	1.17672	0.00827539	2.08221
Prune1	ENSMUSG00000015711	ENSMUSG00000015711	1.1716	0.00643971	2.19113
Lrsam1	ENSMUSG00000026792	ENSMUSG00000026792	1.1701	0.00490932	2.30898
Gm44924	ENSMUSG00000108416	ENSMUSG00000108416	1.16626	9.83e-05	4.00745
Izumo4	ENSMUSG00000055862	ENSMUSG00000055862	1.16276	0.043752	1.359
Papolb	ENSMUSG00000074817	ENSMUSG00000074817	1.16041	0.0497941	1.30282
Gm49241	ENSMUSG00000115677	ENSMUSG00000115677	1.1602	0.0110441	1.95687
Hnf4aos	ENSMUSG00000046840	ENSMUSG00000046840	1.15691	0.000145325	3.83766
Bola2	ENSMUSG00000047721	ENSMUSG00000047721	1.15185	0.0416073	1.38083
Zbtb16	ENSMUSG00000066687	ENSMUSG00000066687	1.15161	0.000244368	3.61196
Krt36	ENSMUSG00000020916	ENSMUSG00000020916	1.14747	0.000949248	3.02262
Vps35l	ENSMUSG00000030982	ENSMUSG00000030982	1.14552	0.0291433	1.53546
Asrgl1	ENSMUSG00000024654	ENSMUSG00000024654	1.14536	4.59e-07	6.33819
Gm12694	ENSMUSG00000086251	ENSMUSG00000086251	1.14161	0.0130692	1.88375
Vgll4	ENSMUSG00000030315	ENSMUSG00000030315	1.14028	0.00129562	2.88752
Bend3	ENSMUSG00000038214	ENSMUSG00000038214	1.13899	0.0109688	1.95984
Klhl22	ENSMUSG00000022750	ENSMUSG00000022750	1.13897	0.0184493	1.73402
Gm14277	ENSMUSG00000084113	ENSMUSG00000084113	1.13885	2.55e-06	5.59346
Itgb2l	ENSMUSG00000000157	ENSMUSG00000000157	1.13721	0.00501262	2.29993
Ppig	ENSMUSG00000042133	ENSMUSG00000042133	1.13635	0.0389297	1.40972
Pakap ENSMUSG00000038729	ENSMUSG00000038729	ENSMUSG00000038729	1.13161	0.0374956	1.42602
Shfl	ENSMUSG00000038884	ENSMUSG00000038884	1.13154	0.00717129	2.1444
Spr-ps1	ENSMUSG00000068303	ENSMUSG00000068303	1.13023	0.0233132	1.6324
Gm11542	ENSMUSG00000085051	ENSMUSG00000085051	1.11629	9.27e-05	4.03292
ENSMUSG00000120820	ENSMUSG00000120820	ENSMUSG00000120820	1.11606	0.00778844	2.10855
Gm45293	ENSMUSG00000110325	ENSMUSG00000110325	1.11539	5.99e-08	7.22257
Inha	ENSMUSG00000032968	ENSMUSG00000032968	1.10838	0.0025135	2.59972
Cttnbp2	ENSMUSG00000000416	ENSMUSG00000000416	1.10811	3.17e-07	6.49894
Grrp1	ENSMUSG00000050105	ENSMUSG00000050105	1.10613	0.0472512	1.32559
Masp1	ENSMUSG00000022887	ENSMUSG00000022887	1.10212	0.0443528	1.35308
Bak1	ENSMUSG00000057789	ENSMUSG00000057789	1.10174	0.00812515	2.09017
Gm42869	ENSMUSG00000105137	ENSMUSG00000105137	1.10131	0.00204021	2.69033
Lmntd1	ENSMUSG00000054966	ENSMUSG00000054966	1.09918	0.0295602	1.52929
Gm47873	ENSMUSG00000111766	ENSMUSG00000111766	1.0975	5.53e-05	4.25727
1700028B04Rik	ENSMUSG00000099417	ENSMUSG00000099417	1.09317	5.3e-05	4.27572
Pcdhga5	ENSMUSG00000103567	ENSMUSG00000103567	1.09302	0.0358757	1.4452
Cftr	ENSMUSG00000041301	ENSMUSG00000041301	1.09022	3.68e-06	5.43415
Dgkg	ENSMUSG00000022861	ENSMUSG00000022861	1.08839	2.82e-08	7.54975
Eci1	ENSMUSG00000024132	ENSMUSG00000024132	1.0861	6.05e-08	7.21824
ENSMUSG00000121167	ENSMUSG00000121167	ENSMUSG00000121167	1.08525	0.000407945	3.3894
9430015G10Rik	ENSMUSG00000059939	ENSMUSG00000059939	1.08441	2.16e-09	8.66555
Nup62	ENSMUSG00000109511	ENSMUSG00000109511	1.08282	0.0172961	1.76205
B830012L14Rik	ENSMUSG00000098202	ENSMUSG00000098202	1.08195	0.000882093	3.05449
Espn	ENSMUSG00000028943	ENSMUSG00000028943	1.08184	0.0192283	1.71606
Gp9	ENSMUSG00000030054	ENSMUSG00000030054	1.07509	1.67e-06	5.77728
Gm37191	ENSMUSG00000102186	ENSMUSG00000102186	1.07371	0.00534445	2.2721
4930407I10Rik	ENSMUSG00000075524	ENSMUSG00000075524	1.06586	0.000365637	3.43695
Gm11443	ENSMUSG00000081632	ENSMUSG00000081632	1.05928	1.48e-09	8.82974
Cand1	ENSMUSG00000020114	ENSMUSG00000020114	1.05724	0.0142805	1.84526
Kifbp	ENSMUSG00000036955	ENSMUSG00000036955	1.05442	0.00777251	2.10944
Bvht	ENSMUSG00000098098	ENSMUSG00000098098	1.04724	0.00956259	2.01942
Ccdc149	ENSMUSG00000045790	ENSMUSG00000045790	1.04685	0.000107187	3.96986
Spint4	ENSMUSG00000017310	ENSMUSG00000017310	1.0449	0.0100622	1.99731
Gnai3	ENSMUSG00000000001	ENSMUSG00000000001	1.04295	6.71e-07	6.17328
Tbc1d30	ENSMUSG00000052302	ENSMUSG00000052302	1.04039	5.53e-05	4.25727
Stxbp2	ENSMUSG00000004626	ENSMUSG00000004626	1.03936	0.000185242	3.73226
Iqgap3	ENSMUSG00000028068	ENSMUSG00000028068	1.03689	0.000870964	3.06
Btnl5-ps	ENSMUSG00000073420	ENSMUSG00000073420	1.03316	1.17e-07	6.93181
Sema3a	ENSMUSG00000028883	ENSMUSG00000028883	1.03267	0.0396304	1.40197
9430081H08Rik	ENSMUSG00000111088	ENSMUSG00000111088	1.03025	0.00806009	2.09366
AA986860	ENSMUSG00000042510	ENSMUSG00000042510	1.02362	0.043595	1.36056
Gm12498	ENSMUSG00000087357	ENSMUSG00000087357	1.02206	0.00132937	2.87636
Vnn1	ENSMUSG00000037440	ENSMUSG00000037440	1.01242	0.0426288	1.3703
Gm43435	ENSMUSG00000105810	ENSMUSG00000105810	1.0116	1.06e-05	4.97469
Btnl2	ENSMUSG00000024340	ENSMUSG00000024340	1.00941	2.39e-05	4.6216
Ptprm	ENSMUSG00000033278	ENSMUSG00000033278	1.00851	0.0329548	1.48208
S100a16	ENSMUSG00000074457	ENSMUSG00000074457	1.00615	0.00339282	2.46944
1810021B22Rik	ENSMUSG00000087331	ENSMUSG00000087331	1.00076	0.00521858	2.28245
Nrxn2	ENSMUSG00000033768	ENSMUSG00000033768	1.00001	0.00706703	2.15076
Sstr1	ENSMUSG00000035431	ENSMUSG00000035431	0.995857	0.0184705	1.73352
A930030B08Rik	ENSMUSG00000108985	ENSMUSG00000108985	0.991775	0.0434574	1.36194
Gstt3	ENSMUSG00000001665	ENSMUSG00000001665	0.988933	2.33e-05	4.63264
Mob4	ENSMUSG00000025979	ENSMUSG00000025979	0.988701	0.00261508	2.58252
1700066B19Rik	ENSMUSG00000073598	ENSMUSG00000073598	0.985656	0.00517961	2.2857
Hoxa4	ENSMUSG00000000942	ENSMUSG00000000942	0.981519	0.0010682	2.97135
Meiob	ENSMUSG00000024155	ENSMUSG00000024155	0.980127	5.78e-08	7.23807
Tspan11	ENSMUSG00000030351	ENSMUSG00000030351	0.979563	0.00407473	2.3899
Fam189b	ENSMUSG00000032657	ENSMUSG00000032657	0.978641	3.11e-05	4.50724
Gm35835	ENSMUSG00000110862	ENSMUSG00000110862	0.972616	8.54e-11	10.0685
Eaf1	ENSMUSG00000021890	ENSMUSG00000021890	0.971992	1.09e-06	5.96257
Rgs6	ENSMUSG00000021219	ENSMUSG00000021219	0.971312	0.00822795	2.08471
Gm3235	ENSMUSG00000090778	ENSMUSG00000090778	0.967618	0.00217814	2.66191
Gm16146	ENSMUSG00000089744	ENSMUSG00000089744	0.965559	1.28e-05	4.89279
Gm11494	ENSMUSG00000085074	ENSMUSG00000085074	0.962694	0.00486066	2.3133
Hdgfl3	ENSMUSG00000025104	ENSMUSG00000025104	0.959329	0.0017551	2.7557
S1pr4	ENSMUSG00000044199	ENSMUSG00000044199	0.957911	1.71e-05	4.767
Ap5s1	ENSMUSG00000068264	ENSMUSG00000068264	0.957883	0.00720754	2.14221
Gm43904	ENSMUSG00000107849	ENSMUSG00000107849	0.955987	0.01299	1.88639
Umps	ENSMUSG00000022814	ENSMUSG00000022814	0.953767	0.0148519	1.82822
9330160F10Rik	ENSMUSG00000072809	ENSMUSG00000072809	0.951662	1.1e-05	4.95861
Tor4a	ENSMUSG00000059555	ENSMUSG00000059555	0.951538	0.0144975	1.83871
4930515G01Rik	ENSMUSG00000092183	ENSMUSG00000092183	0.949665	1.04e-05	4.98297
D930020B18Rik	ENSMUSG00000047642	ENSMUSG00000047642	0.94956	0.0154368	1.81144
Rnf112	ENSMUSG00000010086	ENSMUSG00000010086	0.947	0.0348294	1.45805
1810064F22Rik	ENSMUSG00000090925	ENSMUSG00000090925	0.941732	0.00321063	2.49341
Gm15181	ENSMUSG00000082745	ENSMUSG00000082745	0.937331	0.00949978	2.02229
Nav2	ENSMUSG00000052512	ENSMUSG00000052512	0.935855	0.0441232	1.35533
ENSMUSG00000120431	ENSMUSG00000120431	ENSMUSG00000120431	0.935423	0.000356358	3.44811
Tmem107	ENSMUSG00000020895	ENSMUSG00000020895	0.935343	0.00335461	2.47436
Lhpp	ENSMUSG00000030946	ENSMUSG00000030946	0.933818	0.00530143	2.27561
Smarcal1	ENSMUSG00000039354	ENSMUSG00000039354	0.932809	0.0232891	1.63285
Ryr2	ENSMUSG00000021313	ENSMUSG00000021313	0.932168	0.0140728	1.85162
Gm53048	ENSMUSG00000118501	ENSMUSG00000118501	0.93181	0.0220806	1.65599
Gm37931	ENSMUSG00000103403	ENSMUSG00000103403	0.930816	0.000742859	3.12909
Kif18b	ENSMUSG00000051378	ENSMUSG00000051378	0.928515	6.98e-05	4.15614
Gm44735	ENSMUSG00000108543	ENSMUSG00000108543	0.927345	0.0298024	1.52575
Gm8973	ENSMUSG00000064081	ENSMUSG00000064081	0.92645	0.0017551	2.7557
0610009E02Rik	ENSMUSG00000086714	ENSMUSG00000086714	0.925162	8.67e-05	4.06198
Hecw1	ENSMUSG00000021301	ENSMUSG00000021301	0.924345	0.0235844	1.62738
Gm6048	ENSMUSG00000116783	ENSMUSG00000116783	0.923656	0.00672242	2.17247
Schip1	ENSMUSG00000027777	ENSMUSG00000027777	0.923333	0.0369381	1.43253
Pcyt2	ENSMUSG00000025137	ENSMUSG00000025137	0.92192	0.013604	1.86633
Gm50246	ENSMUSG00000118389	ENSMUSG00000118389	0.921483	0.0351706	1.45382
Gm45075	ENSMUSG00000109436	ENSMUSG00000109436	0.92022	0.000156731	3.80485
Gm48719	ENSMUSG00000111203	ENSMUSG00000111203	0.912756	0.0169859	1.76991
Gm45888	ENSMUSG00000110561	ENSMUSG00000110561	0.911965	1.62e-07	6.79048
Gm24593	ENSMUSG00000084456	ENSMUSG00000084456	0.911284	1.62e-05	4.79048
Gm23116	ENSMUSG00000089106	ENSMUSG00000089106	0.911109	9.81e-05	4.00833
Hepacam2	ENSMUSG00000044156	ENSMUSG00000044156	0.909519	0.0170493	1.76829
Defa28	ENSMUSG00000074434	ENSMUSG00000074434	0.907023	0.0143712	1.84251
Pfdn2	ENSMUSG00000006412	ENSMUSG00000006412	0.904753	0.00282732	2.54863
Defa43	ENSMUSG00000079113	ENSMUSG00000079113	0.904275	0.0144975	1.83871
Gm23908	ENSMUSG00000077787	ENSMUSG00000077787	0.897831	0.00776805	2.10969
Pcsk5	ENSMUSG00000024713	ENSMUSG00000024713	0.897607	0.00477703	2.32084
Gm11773	ENSMUSG00000087638	ENSMUSG00000087638	0.896083	0.00132937	2.87636
Gm5357	ENSMUSG00000110700	ENSMUSG00000110700	0.892177	0.00592439	2.22736
Ogfod1	ENSMUSG00000033009	ENSMUSG00000033009	0.889053	4.49e-05	4.34775
Gm50100	ENSMUSG00000117696	ENSMUSG00000117696	0.887615	0.00876105	2.05744
Sptbn4	ENSMUSG00000011751	ENSMUSG00000011751	0.8844	7.08e-05	4.14997
Sf1	ENSMUSG00000024949	ENSMUSG00000024949	0.882013	0.00358643	2.44534
Dcst1	ENSMUSG00000042672	ENSMUSG00000042672	0.881632	0.000670531	3.17358
Pyurf	ENSMUSG00000043162	ENSMUSG00000043162	0.881096	2.3e-05	4.63827
Scp2-ps2	ENSMUSG00000058492	ENSMUSG00000058492	0.880458	0.000119681	3.92197
Pcdha11 ENSMUSG00000102206	ENSMUSG00000102206	ENSMUSG00000102206	0.879501	0.0431796	1.36472
ENSMUSG00000120167	ENSMUSG00000120167	ENSMUSG00000120167	0.878142	0.0212238	1.67318
ENSMUSG00002076268	ENSMUSG00002076268	ENSMUSG00002076268	0.873962	0.00453722	2.34321
Wars	ENSMUSG00000021266	ENSMUSG00000021266	0.872526	0.000132989	3.87618
H2-K1	ENSMUSG00000061232	ENSMUSG00000061232	0.871993	1.01e-05	4.99568
Slc39a9	ENSMUSG00000048833	ENSMUSG00000048833	0.869643	8.22e-06	5.08513
ENSMUSG00000120154	ENSMUSG00000120154	ENSMUSG00000120154	0.869452	0.00369665	2.43219
Ogdhl	ENSMUSG00000021913	ENSMUSG00000021913	0.869064	0.00560202	2.25166
Gm10417	ENSMUSG00000103580	ENSMUSG00000103580	0.868491	0.00989727	2.00448
Usp8	ENSMUSG00000027363	ENSMUSG00000027363	0.8621	4.16e-06	5.38091
Cul9	ENSMUSG00000040327	ENSMUSG00000040327	0.859895	9.9e-05	4.00436
Klk12	ENSMUSG00000044430	ENSMUSG00000044430	0.858387	0.0415516	1.38141
Aass	ENSMUSG00000029695	ENSMUSG00000029695	0.856719	0.000778185	3.10892
U7 ENSMUSG00000119457	ENSMUSG00000119457	ENSMUSG00000119457	0.856485	0.015622	1.80626
Cyp4f39	ENSMUSG00000061126	ENSMUSG00000061126	0.854102	0.0117196	1.93109
5730414N17Rik	ENSMUSG00000116506	ENSMUSG00000116506	0.853065	0.0208741	1.68039
Tulp2	ENSMUSG00000023467	ENSMUSG00000023467	0.851319	0.00435394	2.36112
Car8	ENSMUSG00000041261	ENSMUSG00000041261	0.851275	8.25e-06	5.08355
Gm3756	ENSMUSG00000091639	ENSMUSG00000091639	0.85126	0.046241	1.33497
Slc1a3	ENSMUSG00000005360	ENSMUSG00000005360	0.848934	0.00029702	3.52721
Opa1	ENSMUSG00000038084	ENSMUSG00000038084	0.848665	0.00342562	2.46526
Dzip1	ENSMUSG00000042156	ENSMUSG00000042156	0.843866	0.0042065	2.37608
Galnt18	ENSMUSG00000038296	ENSMUSG00000038296	0.843804	0.000161352	3.79223
2410003L11Rik	ENSMUSG00000085860	ENSMUSG00000085860	0.840574	8.93e-06	5.04915
Pdpk1	ENSMUSG00000024122	ENSMUSG00000024122	0.840363	0.00335176	2.47473
Las1l	ENSMUSG00000057421	ENSMUSG00000057421	0.839532	0.0455178	1.34182
4930432O09Rik	ENSMUSG00000112846	ENSMUSG00000112846	0.838385	0.0232891	1.63285
Gm7162	ENSMUSG00000089817	ENSMUSG00000089817	0.83825	0.00107579	2.96827
5330438D12Rik	ENSMUSG00000052291	ENSMUSG00000052291	0.837671	0.0319098	1.49608
Aldh1a7	ENSMUSG00000024747	ENSMUSG00000024747	0.836837	0.000708302	3.14978
Hoxa3	ENSMUSG00000079560	ENSMUSG00000079560	0.836433	0.000261623	3.58232
Lmod1	ENSMUSG00000048096	ENSMUSG00000048096	0.836358	0.00123514	2.90828
Dapk3	ENSMUSG00000034974	ENSMUSG00000034974	0.835764	0.00112174	2.95011
ENSMUSG00000120396	ENSMUSG00000120396	ENSMUSG00000120396	0.831835	0.00883755	2.05367
Rab14	ENSMUSG00000026878	ENSMUSG00000026878	0.831624	0.00019836	3.70255
Six1	ENSMUSG00000051367	ENSMUSG00000051367	0.831425	0.0230576	1.63719
Ankrd33b	ENSMUSG00000022237	ENSMUSG00000022237	0.830803	1.5e-08	7.82391
Csgalnact2	ENSMUSG00000042042	ENSMUSG00000042042	0.830575	2.3e-05	4.63827
Ppp1r14b	ENSMUSG00000056612	ENSMUSG00000056612	0.828601	0.000316446	3.4997
Ifit3b	ENSMUSG00000062488	ENSMUSG00000062488	0.826555	0.0309472	1.50938
Gm15934	ENSMUSG00000090088	ENSMUSG00000090088	0.824955	0.00950604	2.022
Opa3	ENSMUSG00000052214	ENSMUSG00000052214	0.822556	0.00102632	2.98872
Trappc6a	ENSMUSG00000002043	ENSMUSG00000002043	0.818361	0.0393556	1.40499
Gm14402	ENSMUSG00000083317	ENSMUSG00000083317	0.815708	0.0407046	1.39036
Ssxb10	ENSMUSG00000068219	ENSMUSG00000068219	0.814911	0.00550936	2.2589
ENSMUSG00000120606	ENSMUSG00000120606	ENSMUSG00000120606	0.814446	4.23e-05	4.37366
Fam83e	ENSMUSG00000054161	ENSMUSG00000054161	0.813925	8.86e-05	4.05257
ENSMUSG00000119939	ENSMUSG00000119939	ENSMUSG00000119939	0.81374	0.00369665	2.43219
Wasf1	ENSMUSG00000019831	ENSMUSG00000019831	0.812244	0.0108511	1.96453
Gm11725	ENSMUSG00000085434	ENSMUSG00000085434	0.811977	0.00236833	2.62556
Uggt2	ENSMUSG00000042104	ENSMUSG00000042104	0.811567	0.0470119	1.32779
Paics	ENSMUSG00000029247	ENSMUSG00000029247	0.809631	1.06e-05	4.97469
Lactbl1	ENSMUSG00000070683	ENSMUSG00000070683	0.80668	0.00578437	2.23774
Alkbh5	ENSMUSG00000042650	ENSMUSG00000042650	0.804979	0.00269176	2.56996
Sil1	ENSMUSG00000024357	ENSMUSG00000024357	0.804783	0.0453859	1.34308
Aatf	ENSMUSG00000018697	ENSMUSG00000018697	0.798911	0.00703613	2.15267
Ppm1f	ENSMUSG00000026181	ENSMUSG00000026181	0.79478	0.0163059	1.78766
Eloc	ENSMUSG00000079658	ENSMUSG00000079658	0.792841	0.044814	1.34859
Rfx4	ENSMUSG00000020037	ENSMUSG00000020037	0.791758	0.0310029	1.5086
Chpt1	ENSMUSG00000060002	ENSMUSG00000060002	0.790422	0.000175252	3.75634
Efcc1	ENSMUSG00000068263	ENSMUSG00000068263	0.784673	0.0299743	1.52325
Etnk2	ENSMUSG00000070644	ENSMUSG00000070644	0.783604	1.92e-05	4.7167
Gipc2	ENSMUSG00000039131	ENSMUSG00000039131	0.782307	0.03876	1.41162
Dnai4	ENSMUSG00000035126	ENSMUSG00000035126	0.78205	0.0183992	1.7352
Slc34a3	ENSMUSG00000006469	ENSMUSG00000006469	0.781624	0.0189014	1.72351
Mt4	ENSMUSG00000031757	ENSMUSG00000031757	0.780553	3.15e-07	6.50169
Gm35256	ENSMUSG00000110554	ENSMUSG00000110554	0.780407	0.00706703	2.15076
Kif21a	ENSMUSG00000022629	ENSMUSG00000022629	0.78029	0.0146653	1.83371
Enho	ENSMUSG00000028445	ENSMUSG00000028445	0.778583	0.000871867	3.05955
Rnf24	ENSMUSG00000048911	ENSMUSG00000048911	0.777167	3.29e-06	5.4828
Gm50128	ENSMUSG00000117671	ENSMUSG00000117671	0.77638	0.0453412	1.34351
Rbbp8	ENSMUSG00000041238	ENSMUSG00000041238	0.774992	0.0216555	1.66443
Dlx4	ENSMUSG00000020871	ENSMUSG00000020871	0.774159	0.0261438	1.58263
Gm4577	ENSMUSG00000086867	ENSMUSG00000086867	0.771971	0.0017551	2.7557
Vsir	ENSMUSG00000020101	ENSMUSG00000020101	0.771235	5.36e-05	4.27084
Ppef2	ENSMUSG00000029410	ENSMUSG00000029410	0.767955	0.00321079	2.49339
Ctsb	ENSMUSG00000021939	ENSMUSG00000021939	0.767023	0.0170493	1.76829
Vsig8	ENSMUSG00000049598	ENSMUSG00000049598	0.766974	0.000602878	3.21977
Prelid1	ENSMUSG00000021486	ENSMUSG00000021486	0.763113	0.0156973	1.80418
Gm10097	ENSMUSG00000096553	ENSMUSG00000096553	0.762355	0.00143233	2.84396
Slc16a6	ENSMUSG00000041920	ENSMUSG00000041920	0.762277	0.0323201	1.49053
Gm10876	ENSMUSG00000115778	ENSMUSG00000115778	0.761966	0.00199939	2.6991
Mcm3ap	ENSMUSG00000001150	ENSMUSG00000001150	0.761874	1.15e-05	4.9393
R3hdml	ENSMUSG00000078949	ENSMUSG00000078949	0.76116	0.0158014	1.8013
Wfs1	ENSMUSG00000039474	ENSMUSG00000039474	0.760411	0.00529063	2.27649
Sptbn1	ENSMUSG00000020315	ENSMUSG00000020315	0.760379	0.00200277	2.69837
Gm11525	ENSMUSG00000085307	ENSMUSG00000085307	0.76021	0.00893315	2.049
Gm3055	ENSMUSG00000094622	ENSMUSG00000094622	0.754732	0.000443182	3.35342
Zfp626	ENSMUSG00000030604	ENSMUSG00000030604	0.750288	1.47e-05	4.83268
Slc41a1	ENSMUSG00000013275	ENSMUSG00000013275	0.748691	1.59e-06	5.7986
Epn2	ENSMUSG00000001036	ENSMUSG00000001036	0.74631	0.0246717	1.6078
Bglap3	ENSMUSG00000074489	ENSMUSG00000074489	0.744623	0.00207316	2.68337
Fat4	ENSMUSG00000046743	ENSMUSG00000046743	0.744405	0.000441446	3.35512
Slc25a12	ENSMUSG00000027010	ENSMUSG00000027010	0.74294	0.00435394	2.36112
Tubgcp2	ENSMUSG00000025474	ENSMUSG00000025474	0.740859	2.39e-05	4.6216
Ccna2	ENSMUSG00000027715	ENSMUSG00000027715	0.74054	0.0167064	1.77712
Ripk4	ENSMUSG00000005251	ENSMUSG00000005251	0.739571	0.000809564	3.09175
Gem	ENSMUSG00000028214	ENSMUSG00000028214	0.739522	2.95e-08	7.53018
Tnfrsf1b	ENSMUSG00000028599	ENSMUSG00000028599	0.738304	0.0173204	1.76144
Plcl1	ENSMUSG00000038349	ENSMUSG00000038349	0.735724	0.0407046	1.39036
Crocc	ENSMUSG00000040860	ENSMUSG00000040860	0.733612	0.00363298	2.43974
Hk1os	ENSMUSG00000085347	ENSMUSG00000085347	0.731791	0.00507189	2.29483
Rab27a	ENSMUSG00000032202	ENSMUSG00000032202	0.730917	0.0271908	1.56558
Slc25a42	ENSMUSG00000002346	ENSMUSG00000002346	0.730312	0.0088358	2.05375
Acte1	ENSMUSG00000031085	ENSMUSG00000031085	0.730016	0.00137344	2.86219
Tspan12	ENSMUSG00000029669	ENSMUSG00000029669	0.72938	0.000136166	3.86593
Skida1	ENSMUSG00000054074	ENSMUSG00000054074	0.726573	0.0215674	1.6662
Nphs1	ENSMUSG00000006649	ENSMUSG00000006649	0.726572	0.00271488	2.56625
Hadha	ENSMUSG00000025745	ENSMUSG00000025745	0.726268	0.0176294	1.75376
Gm2076	ENSMUSG00000098092	ENSMUSG00000098092	0.726089	0.00697939	2.15618
Htt	ENSMUSG00000029104	ENSMUSG00000029104	0.725602	0.000813209	3.0898
Hagh	ENSMUSG00000024158	ENSMUSG00000024158	0.723422	0.00249486	2.60295
Plcb2	ENSMUSG00000040061	ENSMUSG00000040061	0.722488	0.000505979	3.29587
Olfr463	ENSMUSG00000093920	ENSMUSG00000093920	0.722368	0.0228882	1.64039
ENSMUSG00000119011	ENSMUSG00000119011	ENSMUSG00000119011	0.721442	0.0491516	1.30846
Polr2g	ENSMUSG00000071662	ENSMUSG00000071662	0.721087	0.000594387	3.22593
Sema4b	ENSMUSG00000030539	ENSMUSG00000030539	0.720516	0.00470276	2.32765
Aox3	ENSMUSG00000064294	ENSMUSG00000064294	0.718284	0.0100825	1.99643
Bambi	ENSMUSG00000024232	ENSMUSG00000024232	0.717493	0.000821876	3.08519
Gm43158	ENSMUSG00000104887	ENSMUSG00000104887	0.7174	0.0234358	1.63012
Gm14966	ENSMUSG00000079467	ENSMUSG00000079467	0.717253	0.0017629	2.75377
Cd44	ENSMUSG00000005087	ENSMUSG00000005087	0.717095	0.000289015	3.53908
Maz	ENSMUSG00000030678	ENSMUSG00000030678	0.716771	5.53e-05	4.25727
Ankrd63	ENSMUSG00000078137	ENSMUSG00000078137	0.715656	6.2e-05	4.20761
Dcxr	ENSMUSG00000039450	ENSMUSG00000039450	0.713272	0.00337649	2.47153
Lrig1	ENSMUSG00000030029	ENSMUSG00000030029	0.711088	0.000148673	3.82777
2310001H17Rik	ENSMUSG00000097354	ENSMUSG00000097354	0.710934	0.00108402	2.96496
Serpina6	ENSMUSG00000060807	ENSMUSG00000060807	0.710162	0.0104251	1.98192
Utf1	ENSMUSG00000047751	ENSMUSG00000047751	0.709244	0.0249538	1.60286
Gm15697	ENSMUSG00000081670	ENSMUSG00000081670	0.707145	0.00955407	2.01981
Ccdc157	ENSMUSG00000051427	ENSMUSG00000051427	0.705342	0.00081522	3.08873
Bsph2-ps	ENSMUSG00000098644	ENSMUSG00000098644	0.703479	0.0268284	1.5714
Cacnb2	ENSMUSG00000057914	ENSMUSG00000057914	0.701399	1.16e-05	4.93554
Ddt	ENSMUSG00000001666	ENSMUSG00000001666	0.701088	0.0101903	1.99181
Gm26660	ENSMUSG00000097601	ENSMUSG00000097601	0.70022	0.0196367	1.70693
Foxp2	ENSMUSG00000029563	ENSMUSG00000029563	0.699884	0.000976742	3.01022
Zfp950	ENSMUSG00000074733	ENSMUSG00000074733	0.696877	0.00537833	2.26935
Pax5	ENSMUSG00000014030	ENSMUSG00000014030	0.696035	0.0146932	1.83288
Gm8894	ENSMUSG00000060680	ENSMUSG00000060680	0.693434	0.00489613	2.31015
Gm17552	ENSMUSG00000097233	ENSMUSG00000097233	0.69268	0.000882093	3.05449
Arhgef38	ENSMUSG00000040969	ENSMUSG00000040969	0.691746	0.000648299	3.18822
Rnf25	ENSMUSG00000026171	ENSMUSG00000026171	0.691733	0.017676	1.75262
Osgin1	ENSMUSG00000074063	ENSMUSG00000074063	0.691227	4.16e-06	5.38091
Tmem45a	ENSMUSG00000022754	ENSMUSG00000022754	0.68914	0.00550936	2.2589
Wrn	ENSMUSG00000031583	ENSMUSG00000031583	0.688655	0.00668614	2.17482
Mtmr7	ENSMUSG00000039431	ENSMUSG00000039431	0.688494	0.0263948	1.57848
Ddr1	ENSMUSG00000003534	ENSMUSG00000003534	0.688135	2.48e-06	5.60555
Sharpin	ENSMUSG00000022552	ENSMUSG00000022552	0.687674	0.000255996	3.59177
Gnao1	ENSMUSG00000031748	ENSMUSG00000031748	0.687432	0.000905221	3.04325
Gm37120	ENSMUSG00000103966	ENSMUSG00000103966	0.687114	5.36e-05	4.27084
H2ax	ENSMUSG00000049932	ENSMUSG00000049932	0.687111	0.00834189	2.07874
ENSMUSG00000120985	ENSMUSG00000120985	ENSMUSG00000120985	0.685807	0.0376192	1.42459
Arhgap40	ENSMUSG00000074625	ENSMUSG00000074625	0.685447	0.0486141	1.31324
Pon1	ENSMUSG00000002588	ENSMUSG00000002588	0.685083	0.0150647	1.82204
Efcab14	ENSMUSG00000034210	ENSMUSG00000034210	0.68332	0.00547464	2.26164
Wdr25	ENSMUSG00000040877	ENSMUSG00000040877	0.683089	0.000322975	3.49083
ENSMUSG00000120201	ENSMUSG00000120201	ENSMUSG00000120201	0.681729	0.015086	1.82143
Cdkn1a	ENSMUSG00000023067	ENSMUSG00000023067	0.681389	0.0140371	1.85272
Gm43196	ENSMUSG00000107017	ENSMUSG00000107017	0.680731	0.000111339	3.95335
Elk4	ENSMUSG00000026436	ENSMUSG00000026436	0.680614	0.00126995	2.89621
Pfdn5	ENSMUSG00000001289	ENSMUSG00000001289	0.678969	0.000263704	3.57888
Ggnbp1	ENSMUSG00000048731	ENSMUSG00000048731	0.678924	0.0462779	1.33463
Hmgb1-rs16	ENSMUSG00000099773	ENSMUSG00000099773	0.678825	0.00373036	2.42825
Lrch3	ENSMUSG00000022801	ENSMUSG00000022801	0.677824	0.000255046	3.59338
Ggta1	ENSMUSG00000035778	ENSMUSG00000035778	0.675304	0.000100516	3.99776
A430035B10Rik	ENSMUSG00000087305	ENSMUSG00000087305	0.674641	0.0173897	1.75971
Fmo5	ENSMUSG00000028088	ENSMUSG00000028088	0.673062	0.00057779	3.23823
Gdpd1	ENSMUSG00000061666	ENSMUSG00000061666	0.672509	0.00848541	2.07133
Cdc25b	ENSMUSG00000027330	ENSMUSG00000027330	0.671988	0.000742859	3.12909
Rnps1	ENSMUSG00000034681	ENSMUSG00000034681	0.671178	0.00498819	2.30206
Golt1a	ENSMUSG00000103421	ENSMUSG00000103421	0.670794	0.046628	1.33135
Gm16153	ENSMUSG00000085687	ENSMUSG00000085687	0.670789	0.0195056	1.70984
A930024E05Rik	ENSMUSG00000056735	ENSMUSG00000056735	0.670541	0.000914726	3.03871
ENSMUSG00000120869	ENSMUSG00000120869	ENSMUSG00000120869	0.66818	0.0206227	1.68566
1700034H15Rik	ENSMUSG00000055833	ENSMUSG00000055833	0.667775	0.00242345	2.61557
1110017D15Rik	ENSMUSG00000028441	ENSMUSG00000028441	0.667752	0.00637871	2.19527
Angptl8	ENSMUSG00000047822	ENSMUSG00000047822	0.665711	0.0176294	1.75376
Gm34921	ENSMUSG00000112384	ENSMUSG00000112384	0.665234	0.0422968	1.37369
Pgm5	ENSMUSG00000041731	ENSMUSG00000041731	0.663798	0.000264465	3.57763
Cdh6	ENSMUSG00000039385	ENSMUSG00000039385	0.662678	0.0448488	1.34825
Gm13710	ENSMUSG00000087362	ENSMUSG00000087362	0.662573	0.00638855	2.1946
Meis3	ENSMUSG00000041420	ENSMUSG00000041420	0.661249	0.000636842	3.19597
Luzp1	ENSMUSG00000001089	ENSMUSG00000001089	0.659833	0.00487595	2.31194
Rbp4	ENSMUSG00000024990	ENSMUSG00000024990	0.658124	0.0221395	1.65483
Rac3	ENSMUSG00000018012	ENSMUSG00000018012	0.657508	1.28e-05	4.89279
Tulp3	ENSMUSG00000001521	ENSMUSG00000001521	0.65735	0.0017629	2.75377
Plk-ps1	ENSMUSG00000083907	ENSMUSG00000083907	0.656951	0.0109654	1.95998
ENSMUSG00000119991	ENSMUSG00000119991	ENSMUSG00000119991	0.655201	0.00766833	2.1153
BC004004	ENSMUSG00000052712	ENSMUSG00000052712	0.654576	0.00391352	2.40743
Ten1	ENSMUSG00000020778	ENSMUSG00000020778	0.654258	0.00881924	2.05457
Hdhd5	ENSMUSG00000058979	ENSMUSG00000058979	0.653165	0.015743	1.80291
Cfap52	ENSMUSG00000020904	ENSMUSG00000020904	0.651617	0.0422968	1.37369
Mob3b	ENSMUSG00000073910	ENSMUSG00000073910	0.65002	2.4e-05	4.61979
Gm19265	ENSMUSG00000107230	ENSMUSG00000107230	0.648946	0.00220573	2.65645
Psg29	ENSMUSG00000023159	ENSMUSG00000023159	0.648619	0.000976742	3.01022
Ubtfl1	ENSMUSG00000074502	ENSMUSG00000074502	0.648547	0.00158053	2.8012
Gm37677	ENSMUSG00000103976	ENSMUSG00000103976	0.648268	0.00317988	2.49759
ENSMUSG00000119987	ENSMUSG00000119987	ENSMUSG00000119987	0.646583	0.000742859	3.12909
Gm38569	ENSMUSG00000108553	ENSMUSG00000108553	0.646553	1.96e-05	4.70774
ENSMUSG00000120486	ENSMUSG00000120486	ENSMUSG00000120486	0.646319	0.0391224	1.40757
Rp31-ps19	ENSMUSG00000097529	ENSMUSG00000097529	0.64565	0.00820502	2.08592
Gm11972	ENSMUSG00000084280	ENSMUSG00000084280	0.6455	0.00045346	3.34346
Gm34152	ENSMUSG00000116482	ENSMUSG00000116482	0.644678	3.1e-06	5.50864
Gm13631	ENSMUSG00000086132	ENSMUSG00000086132	0.64459	0.00955789	2.01964
Hoxa9	ENSMUSG00000038227	ENSMUSG00000038227	0.644091	0.000842139	3.07462
Aip	ENSMUSG00000024847	ENSMUSG00000024847	0.64361	0.00088982	3.0507
Pldi	ENSMUSG00000037247	ENSMUSG00000037247	0.643314	0.00528502	2.27695
Gm10054	ENSMUSG00000113368	ENSMUSG00000113368	0.640309	0.00274678	2.56118
Cmtm7	ENSMUSG00000032436	ENSMUSG00000032436	0.640144	0.00776805	2.10969
Rassf6	ENSMUSG00000029370	ENSMUSG00000029370	0.639297	0.037919	1.42114
Tmem121	ENSMUSG00000049036	ENSMUSG00000049036	0.638896	0.00127345	2.89502
Dffb	ENSMUSG00000029027	ENSMUSG00000029027	0.638107	0.0410266	1.38693
Megf10	ENSMUSG00000024593	ENSMUSG00000024593	0.637306	0.00738941	2.13139
Gdpd3	ENSMUSG00000030703	ENSMUSG00000030703	0.63668	0.00435667	2.36085
Arhgef3	ENSMUSG00000021895	ENSMUSG00000021895	0.636343	0.0172961	1.76205
Tmem143	ENSMUSG00000002781	ENSMUSG00000002781	0.635523	0.0042802	2.36854
Abcc6	ENSMUSG00000030834	ENSMUSG00000030834	0.635034	0.000321583	3.49271
Sh3bp5l	ENSMUSG00000013646	ENSMUSG00000013646	0.632569	0.000152342	3.81718
Gm42473	ENSMUSG00000106869	ENSMUSG00000106869	0.629919	0.0307732	1.51183
Ift46	ENSMUSG00000002031	ENSMUSG00000002031	0.628656	3.76e-05	4.42481
Col6a1	ENSMUSG00000001119	ENSMUSG00000001119	0.628566	0.000491398	3.30857
Gm24147	ENSMUSG00000064697	ENSMUSG00000064697	0.627069	0.00883804	2.05364
Gm48807	ENSMUSG00000113537	ENSMUSG00000113537	0.627001	0.00684811	2.16443
G6pc	ENSMUSG00000078650	ENSMUSG00000078650	0.626814	0.00950201	2.02218
Ttll8	ENSMUSG00000022388	ENSMUSG00000022388	0.626082	0.000842631	3.07436
Hoxaas3	ENSMUSG00000085696	ENSMUSG00000085696	0.625987	5.66e-05	4.24718
Zbtb1	ENSMUSG00000033454	ENSMUSG00000033454	0.625528	0.0296666	1.52773
Wfdc9	ENSMUSG00000074594	ENSMUSG00000074594	0.625181	0.0268588	1.57091
Gm10244	ENSMUSG00000068601	ENSMUSG00000068601	0.62331	0.00775199	2.11059
Dstyk	ENSMUSG00000042046	ENSMUSG00000042046	0.623206	7.56e-06	5.12148
Polg2	ENSMUSG00000020718	ENSMUSG00000020718	0.621324	0.0211056	1.6756
Zfp414	ENSMUSG00000073423	ENSMUSG00000073423	0.621168	0.0355463	1.44921
Atp6v0d2	ENSMUSG00000028238	ENSMUSG00000028238	0.621154	0.0386604	1.41273
Slc22a21	ENSMUSG00000063652	ENSMUSG00000063652	0.621089	1.01e-05	4.99568
ENSMUSG00000121154	ENSMUSG00000121154	ENSMUSG00000121154	0.620147	0.00384454	2.41516
Gm41361	ENSMUSG00000116125	ENSMUSG00000116125	0.619663	0.0049086	2.30904
Zfp318	ENSMUSG00000015597	ENSMUSG00000015597	0.61889	0.00571243	2.24318
Cyp2ab1	ENSMUSG00000022818	ENSMUSG00000022818	0.617265	0.0112775	1.94779
N4bp2l1	ENSMUSG00000041132	ENSMUSG00000041132	0.614994	0.0443528	1.35308
Ttc13	ENSMUSG00000037300	ENSMUSG00000037300	0.614961	0.00375534	2.42535
Gm35066	ENSMUSG00000106361	ENSMUSG00000106361	0.612203	0.000130573	3.88415
Alg14	ENSMUSG00000039887	ENSMUSG00000039887	0.61168	0.0177214	1.7515
Gm26665	ENSMUSG00000097196	ENSMUSG00000097196	0.611181	0.00530143	2.27561
Dcst2	ENSMUSG00000109293	ENSMUSG00000109293	0.610826	0.0301026	1.5214
Scel	ENSMUSG00000022123	ENSMUSG00000022123	0.609894	0.0414975	1.38198
ENSMUSG00000121226	ENSMUSG00000121226	ENSMUSG00000121226	0.609797	0.0404994	1.39255
Tas1r1	ENSMUSG00000028950	ENSMUSG00000028950	0.608631	0.00816596	2.08799
Rps28	ENSMUSG00000067288	ENSMUSG00000067288	0.608427	0.0372197	1.42923
Platr29	ENSMUSG00000084816	ENSMUSG00000084816	0.6082	0.0184233	1.73463
Itpkb	ENSMUSG00000038855	ENSMUSG00000038855	0.607417	7.42e-06	5.1296
Gm26583	ENSMUSG00000097476	ENSMUSG00000097476	0.605927	0.00249486	2.60295
ENSMUSG00000120563	ENSMUSG00000120563	ENSMUSG00000120563	0.605917	0.0126866	1.89665
Gm9298	ENSMUSG00000115366	ENSMUSG00000115366	0.603243	0.0377004	1.42365
BC037704	ENSMUSG00000117698	ENSMUSG00000117698	0.602998	0.000551978	3.25808
Litaf	ENSMUSG00000022500	ENSMUSG00000022500	0.602681	0.0414447	1.38253
Col22a1	ENSMUSG00000079022	ENSMUSG00000079022	0.602321	0.000683397	3.16533
Il11ra1	ENSMUSG00000073889	ENSMUSG00000073889	0.601976	0.00264814	2.57706
Usp42	ENSMUSG00000051306	ENSMUSG00000051306	0.600838	8.9e-06	5.05061
Nab2	ENSMUSG00000025402	ENSMUSG00000025402	0.600812	1.13e-05	4.94692
Pcdhga6	ENSMUSG00000103793	ENSMUSG00000103793	0.600285	2.08e-06	5.68194
Irs3	ENSMUSG00000047182	ENSMUSG00000047182	0.599277	0.00755376	2.12184
ENSMUSG00000120390	ENSMUSG00000120390	ENSMUSG00000120390	0.598147	0.00707141	2.15049
Fmc1	ENSMUSG00000019689	ENSMUSG00000019689	0.597626	0.00274678	2.56118
Gm5600	ENSMUSG00000073862	ENSMUSG00000073862	0.59741	0.020315	1.69218
Ndufa5	ENSMUSG00000023089	ENSMUSG00000023089	0.597404	0.0141001	1.85078
Olfm2	ENSMUSG00000032172	ENSMUSG00000032172	0.595812	0.0187302	1.72746
Fcna	ENSMUSG00000026938	ENSMUSG00000026938	0.59493	0.00588646	2.23015
Gm17017	ENSMUSG00000090246	ENSMUSG00000090246	0.594343	0.0304071	1.51702
Pdzd2	ENSMUSG00000022197	ENSMUSG00000022197	0.592579	0.00209856	2.67808
Hgs	ENSMUSG00000025793	ENSMUSG00000025793	0.592447	0.000121695	3.91473
Hk3	ENSMUSG00000025877	ENSMUSG00000025877	0.591837	0.0191031	1.7189
C4b	ENSMUSG00000073418	ENSMUSG00000073418	0.591817	0.0298024	1.52575
Cnot9	ENSMUSG00000026174	ENSMUSG00000026174	0.591787	0.0118	1.92812
Hoxd11	ENSMUSG00000042499	ENSMUSG00000042499	0.590216	0.00952825	2.02099
Get4	ENSMUSG00000025858	ENSMUSG00000025858	0.589419	0.000274855	3.5609
Gm14228	ENSMUSG00000087147	ENSMUSG00000087147	0.589037	0.0081	2.09152
Gm16740	ENSMUSG00000097167	ENSMUSG00000097167	0.586349	0.0417099	1.37976
Tmem234	ENSMUSG00000028797	ENSMUSG00000028797	0.585971	0.0190951	1.71908
Gm43133	ENSMUSG00000104704	ENSMUSG00000104704	0.584283	0.0207313	1.68337
Emc3	ENSMUSG00000030286	ENSMUSG00000030286	0.58416	0.000871867	3.05955
Rbl2	ENSMUSG00000031666	ENSMUSG00000031666	0.582729	0.0102755	1.9882
Cacna1i	ENSMUSG00000022416	ENSMUSG00000022416	0.582701	0.000509389	3.29295
Uqcr11	ENSMUSG00000020163	ENSMUSG00000020163	0.581932	0.000853341	3.06888
Borcs6	ENSMUSG00000045176	ENSMUSG00000045176	0.58189	0.0170877	1.76732
Wbp2nl	ENSMUSG00000022455	ENSMUSG00000022455	0.581259	0.0173204	1.76144
Gm44658	ENSMUSG00000109424	ENSMUSG00000109424	0.580899	0.0296686	1.5277
Tor2a	ENSMUSG00000009563	ENSMUSG00000009563	0.579962	0.0476217	1.3222
Gm53041	ENSMUSG00000118619	ENSMUSG00000118619	0.579577	0.0187302	1.72746
Adra2a	ENSMUSG00000033717	ENSMUSG00000033717	0.576417	0.00295529	2.5294
Gm18205	ENSMUSG00000110031	ENSMUSG00000110031	0.576147	0.0285426	1.54451
Lrrc45	ENSMUSG00000025145	ENSMUSG00000025145	0.575465	0.000565949	3.24722
Btnl4	ENSMUSG00000058435	ENSMUSG00000058435	0.575079	0.0177297	1.7513
Gm43241	ENSMUSG00000105151	ENSMUSG00000105151	0.574437	0.00190499	2.72011
Dhrs4	ENSMUSG00000022210	ENSMUSG00000022210	0.57418	0.00415472	2.38146
Gm6552	ENSMUSG00000117458	ENSMUSG00000117458	0.572848	0.015123	1.82036
Gm4756	ENSMUSG00000109482	ENSMUSG00000109482	0.571155	3.01e-06	5.52143
Ifi27	ENSMUSG00000064215	ENSMUSG00000064215	0.571003	0.00260265	2.58458
Polm	ENSMUSG00000020474	ENSMUSG00000020474	0.57065	0.0180365	1.74385
Gm22581	ENSMUSG00000065669	ENSMUSG00000065669	0.569968	0.0355127	1.44962
Fam13a	ENSMUSG00000037709	ENSMUSG00000037709	0.568955	0.0251996	1.59861
Pcnx	ENSMUSG00000021140	ENSMUSG00000021140	0.568379	0.002588	2.58704
Slc16a12	ENSMUSG00000009378	ENSMUSG00000009378	0.568126	0.0268026	1.57182
ENSMUSG00000121236	ENSMUSG00000121236	ENSMUSG00000121236	0.566433	0.0370032	1.43176
Slc6a5	ENSMUSG00000039728	ENSMUSG00000039728	0.566289	0.0050246	2.2989
Ing1	ENSMUSG00000045969	ENSMUSG00000045969	0.566003	0.000821876	3.08519
Slc25a22	ENSMUSG00000019082	ENSMUSG00000019082	0.565751	0.00837155	2.07719
Siah2	ENSMUSG00000036432	ENSMUSG00000036432	0.565643	0.0105214	1.97793
Gm48089	ENSMUSG00000112544	ENSMUSG00000112544	0.563889	0.0054387	2.26451
Tsks	ENSMUSG00000059891	ENSMUSG00000059891	0.563865	0.0114986	1.93935
Pank2	ENSMUSG00000037514	ENSMUSG00000037514	0.563454	0.000509389	3.29295
Gm10648	ENSMUSG00000108930	ENSMUSG00000108930	0.562382	0.00498258	2.30255
Gm47428	ENSMUSG00000113311	ENSMUSG00000113311	0.561584	0.0448939	1.34781
Acss2os	ENSMUSG00000086529	ENSMUSG00000086529	0.561213	5.66e-05	4.24718
Gm41396	ENSMUSG00000116223	ENSMUSG00000116223	0.561139	0.000562362	3.24998
Gm43752	ENSMUSG00000106271	ENSMUSG00000106271	0.560947	0.006545	2.18409
Ncl	ENSMUSG00000026234	ENSMUSG00000026234	0.560527	0.0228467	1.64118
Araf	ENSMUSG00000001127	ENSMUSG00000001127	0.560066	4.26e-05	4.37059
9930111J21Rik2	ENSMUSG00000069892	ENSMUSG00000069892	0.55899	0.000525044	3.2798
Zfp740	ENSMUSG00000046897	ENSMUSG00000046897	0.558339	0.00992792	2.00314
Ccdc137	ENSMUSG00000049957	ENSMUSG00000049957	0.557645	0.0497982	1.30279
Vipas39	ENSMUSG00000021038	ENSMUSG00000021038	0.557118	0.00124681	2.9042
Set	ENSMUSG00000054766	ENSMUSG00000054766	0.55687	0.00529063	2.27649
Slc22a19	ENSMUSG00000024757	ENSMUSG00000024757	0.556818	0.0288318	1.54013
Olfr858-ps1	ENSMUSG00000110578	ENSMUSG00000110578	0.556739	0.0136333	1.8654
Ncoa5	ENSMUSG00000039804	ENSMUSG00000039804	0.556507	0.0084852	2.07134
Npas1	ENSMUSG00000001988	ENSMUSG00000001988	0.556127	0.0114986	1.93935
Hcar2	ENSMUSG00000045502	ENSMUSG00000045502	0.554839	0.000921752	3.03539
Ddx49	ENSMUSG00000057788	ENSMUSG00000057788	0.551989	0.0359291	1.44455
Notum	ENSMUSG00000042988	ENSMUSG00000042988	0.551054	0.00089331	3.049
Plxnd1	ENSMUSG00000030123	ENSMUSG00000030123	0.550542	0.00259436	2.58597
Sdr9c7	ENSMUSG00000040127	ENSMUSG00000040127	0.550469	0.035222	1.45319
Gm49930	ENSMUSG00000117253	ENSMUSG00000117253	0.550333	0.00976825	2.01018
Ndufa3	ENSMUSG00000035674	ENSMUSG00000035674	0.550099	0.00337649	2.47153
Ccdc6	ENSMUSG00000048701	ENSMUSG00000048701	0.549619	0.0143384	1.8435
Pgap4	ENSMUSG00000039611	ENSMUSG00000039611	0.5453	0.0017551	2.7557
Grk1	ENSMUSG00000031450	ENSMUSG00000031450	0.544958	0.0206548	1.68498
Gm12350	ENSMUSG00000095588	ENSMUSG00000095588	0.544894	0.00552719	2.2575
Arhgef25	ENSMUSG00000019467	ENSMUSG00000019467	0.544257	0.0117657	1.92938
Ccdc105	ENSMUSG00000078442	ENSMUSG00000078442	0.54358	0.00330321	2.48106
Fgd5	ENSMUSG00000034037	ENSMUSG00000034037	0.543286	0.0213934	1.66972
Mapk6	ENSMUSG00000042688	ENSMUSG00000042688	0.543079	0.00414441	2.38254
Sh3pxd2a	ENSMUSG00000053617	ENSMUSG00000053617	0.542714	0.00223815	2.65011
Stab1	ENSMUSG00000042286	ENSMUSG00000042286	0.542698	4.98e-05	4.30277
ENSMUSG00002075151	ENSMUSG00002075151	ENSMUSG00002075151	0.542086	0.0149338	1.82583
Desi1	ENSMUSG00000022472	ENSMUSG00000022472	0.541596	0.0189212	1.72305
D17H6S53E	ENSMUSG00000043311	ENSMUSG00000043311	0.541413	0.00718399	2.14363
Grk3	ENSMUSG00000042249	ENSMUSG00000042249	0.541325	0.0126357	1.8984
Gm50131	ENSMUSG00000118305	ENSMUSG00000118305	0.540985	0.000464616	3.33291
Nceh1	ENSMUSG00000027698	ENSMUSG00000027698	0.540636	3.84e-05	4.41567
Dock4	ENSMUSG00000035954	ENSMUSG00000035954	0.539969	5.36e-05	4.27084
Ern1	ENSMUSG00000020715	ENSMUSG00000020715	0.539932	0.00527821	2.27751
Adgrf5	ENSMUSG00000056492	ENSMUSG00000056492	0.539335	0.0435189	1.36132
Gga1	ENSMUSG00000033128	ENSMUSG00000033128	0.537346	0.00150513	2.82243
Per2	ENSMUSG00000055866	ENSMUSG00000055866	0.537126	0.00379434	2.42086
Ndrg3	ENSMUSG00000027634	ENSMUSG00000027634	0.536785	8.08e-05	4.09259
Scube1	ENSMUSG00000016763	ENSMUSG00000016763	0.536153	0.00217814	2.66191
Apcdd1	ENSMUSG00000071847	ENSMUSG00000071847	0.536044	0.0233091	1.63247
Ppil2	ENSMUSG00000022771	ENSMUSG00000022771	0.532669	0.00385206	2.41431
Zfp81	ENSMUSG00000003929	ENSMUSG00000003929	0.53251	0.0144975	1.83871
Itga1	ENSMUSG00000042284	ENSMUSG00000042284	0.531834	2.39e-05	4.6216
Gm18228	ENSMUSG00000110757	ENSMUSG00000110757	0.530847	0.0332339	1.47842
Diaph1	ENSMUSG00000024456	ENSMUSG00000024456	0.530562	0.0061198	2.21326
Rapgefl1	ENSMUSG00000038020	ENSMUSG00000038020	0.52953	0.0241179	1.61766
Dnajc7	ENSMUSG00000014195	ENSMUSG00000014195	0.529459	0.000749271	3.12536
Snrpc	ENSMUSG00000024217	ENSMUSG00000024217	0.529458	3.09e-05	4.51004
Gm31718	ENSMUSG00000110697	ENSMUSG00000110697	0.528767	0.0338535	1.4704
Epb42	ENSMUSG00000023216	ENSMUSG00000023216	0.528422	0.0120424	1.91929
Hnrnpc	ENSMUSG00000060373	ENSMUSG00000060373	0.528292	0.0257998	1.58838
Rimkla	ENSMUSG00000048899	ENSMUSG00000048899	0.527972	0.0372706	1.42863
Map3k14	ENSMUSG00000020941	ENSMUSG00000020941	0.52556	0.0112858	1.94747
Gm12722	ENSMUSG00000081819	ENSMUSG00000081819	0.523706	0.00145465	2.83724
Gm14440	ENSMUSG00000078901	ENSMUSG00000078901	0.523579	0.0407046	1.39036
Gm47879	ENSMUSG00000112288	ENSMUSG00000112288	0.523143	0.0316237	1.49999
Prox2	ENSMUSG00000042320	ENSMUSG00000042320	0.523065	0.0107214	1.96975
Gm20637	ENSMUSG00000093687	ENSMUSG00000093687	0.522508	0.000183712	3.73586
Gm11440	ENSMUSG00000082917	ENSMUSG00000082917	0.521887	0.00132937	2.87636
Acer1	ENSMUSG00000045019	ENSMUSG00000045019	0.521175	0.00172607	2.76294
Gm49284	ENSMUSG00000114995	ENSMUSG00000114995	0.520383	0.0131415	1.88136
Sipa1	ENSMUSG00000056917	ENSMUSG00000056917	0.520196	0.00225669	2.64653
Polr2f	ENSMUSG00000033020	ENSMUSG00000033020	0.520053	0.000684858	3.1644
Stab2	ENSMUSG00000035459	ENSMUSG00000035459	0.519867	0.00276828	2.55779
Slc39a13	ENSMUSG00000002105	ENSMUSG00000002105	0.519436	0.0197748	1.70389
Cstdc2	ENSMUSG00000027446	ENSMUSG00000027446	0.519286	0.0317149	1.49874
Olfr51	ENSMUSG00000060918	ENSMUSG00000060918	0.519132	0.0142986	1.8447
Hnf1a	ENSMUSG00000029556	ENSMUSG00000029556	0.518048	0.000438964	3.35757
4930579G18Rik	ENSMUSG00000040840	ENSMUSG00000040840	0.517699	0.031554	1.50095
Gm43571	ENSMUSG00000106110	ENSMUSG00000106110	0.517622	0.0104144	1.98236
Dmrtc2	ENSMUSG00000011349	ENSMUSG00000011349	0.516017	0.00812961	2.08993
Calhm4	ENSMUSG00000039508	ENSMUSG00000039508	0.515499	0.0233474	1.63176
Ahcyl2	ENSMUSG00000029772	ENSMUSG00000029772	0.515333	4.19e-05	4.37779
Gm42783	ENSMUSG00000104795	ENSMUSG00000104795	0.513986	0.00677559	2.16905
Zfp957	ENSMUSG00000071262	ENSMUSG00000071262	0.513881	0.0221395	1.65483
Tmeff1	ENSMUSG00000028347	ENSMUSG00000028347	0.513695	0.0140728	1.85162
Capsl	ENSMUSG00000039676	ENSMUSG00000039676	0.512384	0.0443528	1.35308
Tep1	ENSMUSG00000006281	ENSMUSG00000006281	0.511333	0.0268284	1.5714
Sirt4	ENSMUSG00000029524	ENSMUSG00000029524	0.510577	0.0184493	1.73402
Olfr222	ENSMUSG00000059610	ENSMUSG00000059610	0.510278	0.00774618	2.11091
Syngap1	ENSMUSG00000067629	ENSMUSG00000067629	0.509936	0.005741	2.24101
Fam50a	ENSMUSG00000001962	ENSMUSG00000001962	0.509035	0.00720754	2.14221
Zfp53	ENSMUSG00000057409	ENSMUSG00000057409	0.508437	0.041171	1.38541
Shank3	ENSMUSG00000022623	ENSMUSG00000022623	0.50808	0.0112858	1.94747
Scn10a	ENSMUSG00000034533	ENSMUSG00000034533	0.507899	0.00327797	2.48439
Serinc3	ENSMUSG00000017707	ENSMUSG00000017707	0.506224	0.019658	1.70646
Map7	ENSMUSG00000019996	ENSMUSG00000019996	0.506024	0.0232891	1.63285
Kmt5c	ENSMUSG00000059851	ENSMUSG00000059851	0.505126	0.00627344	2.20249
Gm14858	ENSMUSG00000085568	ENSMUSG00000085568	0.503306	0.0068301	2.16557
Csrnp2	ENSMUSG00000044636	ENSMUSG00000044636	0.503079	0.0164327	1.78429
Gpr137c	ENSMUSG00000049092	ENSMUSG00000049092	0.50283	0.0080264	2.09548
Slc17a7	ENSMUSG00000070570	ENSMUSG00000070570	0.502009	0.0111242	1.95373
Tbkbp1	ENSMUSG00000038517	ENSMUSG00000038517	0.501638	0.00373916	2.42723
Dennd6b	ENSMUSG00000015377	ENSMUSG00000015377	0.501443	0.0379715	1.42054

## Sheet: Downregulated
Tnks2	ENSMUSG00000024811	ENSMUSG00000024811	-0.500062	0.00667604	2.17548
Odr4	ENSMUSG00000006010	ENSMUSG00000006010	-0.500176	0.0279269	1.55398
Crocc2	ENSMUSG00000084989	ENSMUSG00000084989	-0.500232	0.00841795	2.07479
Pkn3	ENSMUSG00000026785	ENSMUSG00000026785	-0.500939	0.0220806	1.65599
Gm7390	ENSMUSG00000110644	ENSMUSG00000110644	-0.501089	0.0345034	1.46214
Gm26995	ENSMUSG00000098072	ENSMUSG00000098072	-0.501369	0.0434634	1.36188
Tmem150a	ENSMUSG00000055912	ENSMUSG00000055912	-0.502676	0.0309689	1.50907
Pigs	ENSMUSG00000041958	ENSMUSG00000041958	-0.503098	0.0318089	1.49745
Gm10046	ENSMUSG00000109143	ENSMUSG00000109143	-0.503149	0.0177799	1.75007
Ranbp17	ENSMUSG00000040594	ENSMUSG00000040594	-0.50345	0.00313255	2.5041
Gm18857	ENSMUSG00000110055	ENSMUSG00000110055	-0.503732	0.0250904	1.60049
Gm44053	ENSMUSG00000108137	ENSMUSG00000108137	-0.506761	0.0169045	1.772
Akr1b10	ENSMUSG00000061758	ENSMUSG00000061758	-0.507891	0.0450788	1.34603
Rhoa	ENSMUSG00000007815	ENSMUSG00000007815	-0.507921	0.0313961	1.50312
2500004C02Rik	ENSMUSG00000073236	ENSMUSG00000073236	-0.508798	0.0100586	1.99746
Col4a3	ENSMUSG00000079465	ENSMUSG00000079465	-0.509424	0.0310032	1.50859
Cdh13	ENSMUSG00000031841	ENSMUSG00000031841	-0.509628	0.0304071	1.51702
Smarcb1	ENSMUSG00000000902	ENSMUSG00000000902	-0.510595	0.0350264	1.4556
Lrrc74b	ENSMUSG00000022759	ENSMUSG00000022759	-0.511795	0.0484069	1.31509
Tbc1d2	ENSMUSG00000039813	ENSMUSG00000039813	-0.513006	0.00264814	2.57706
Gm44618	ENSMUSG00000108905	ENSMUSG00000108905	-0.51399	0.016653	1.77851
2810429I04Rik	ENSMUSG00000097709	ENSMUSG00000097709	-0.514424	0.0104699	1.98006
Th	ENSMUSG00000000214	ENSMUSG00000000214	-0.516043	0.0245448	1.61004
Plxdc1	ENSMUSG00000017417	ENSMUSG00000017417	-0.516913	0.00428948	2.3676
Gm10505	ENSMUSG00000073430	ENSMUSG00000073430	-0.517977	0.0259671	1.58558
Gm15866	ENSMUSG00000087290	ENSMUSG00000087290	-0.518152	0.00578085	2.23801
Atp5l	ENSMUSG00000038717	ENSMUSG00000038717	-0.51904	0.0358764	1.44519
Relt	ENSMUSG00000008318	ENSMUSG00000008318	-0.519136	0.00569522	2.24449
Kazn	ENSMUSG00000040606	ENSMUSG00000040606	-0.519678	0.0497941	1.30282
Mpp7	ENSMUSG00000057440	ENSMUSG00000057440	-0.520267	0.00321079	2.49339
Cltc	ENSMUSG00000047126	ENSMUSG00000047126	-0.521902	0.000255996	3.59177
Kcnd1	ENSMUSG00000009731	ENSMUSG00000009731	-0.523359	0.0270227	1.56827
Rfx5	ENSMUSG00000005774	ENSMUSG00000005774	-0.528081	0.022205	1.65355
2210406O10Rik	ENSMUSG00000039563	ENSMUSG00000039563	-0.52959	0.0178002	1.74958
Asb7	ENSMUSG00000030509	ENSMUSG00000030509	-0.530004	0.00883804	2.05364
Smad9	ENSMUSG00000027796	ENSMUSG00000027796	-0.530076	0.0309689	1.50907
Cul1	ENSMUSG00000029686	ENSMUSG00000029686	-0.530974	0.0239644	1.62043
Svep1	ENSMUSG00000028369	ENSMUSG00000028369	-0.531612	0.00200214	2.69851
Zscan25	ENSMUSG00000070420	ENSMUSG00000070420	-0.531783	0.03876	1.41162
Lrrc37a	ENSMUSG00000078632	ENSMUSG00000078632	-0.532611	0.015086	1.82143
Zeb2	ENSMUSG00000026872	ENSMUSG00000026872	-0.533327	0.0235331	1.62832
Gpr17	ENSMUSG00000052229	ENSMUSG00000052229	-0.534042	0.0142473	1.84627
Rnf181	ENSMUSG00000055850	ENSMUSG00000055850	-0.534892	0.0338535	1.4704
Psme4	ENSMUSG00000040850	ENSMUSG00000040850	-0.534896	0.00579587	2.23688
Sidt1	ENSMUSG00000022696	ENSMUSG00000022696	-0.538103	0.00211662	2.67436
Ppp1r1b	ENSMUSG00000061718	ENSMUSG00000061718	-0.538671	0.0249914	1.60221
Ncs1	ENSMUSG00000062661	ENSMUSG00000062661	-0.540174	0.000414397	3.38258
Runx1	ENSMUSG00000022952	ENSMUSG00000022952	-0.541215	0.00255771	2.59215
Bid	ENSMUSG00000004446	ENSMUSG00000004446	-0.54143	0.0120103	1.92044
Srgap2	ENSMUSG00000026425	ENSMUSG00000026425	-0.541476	0.0114498	1.9412
Arhgef40	ENSMUSG00000004562	ENSMUSG00000004562	-0.542394	0.0311347	1.50675
Morrbid	ENSMUSG00000074813	ENSMUSG00000074813	-0.542998	0.00454912	2.34207
Heatr4	ENSMUSG00000090843	ENSMUSG00000090843	-0.54382	0.0382499	1.41737
Igf2bp2	ENSMUSG00000033581	ENSMUSG00000033581	-0.543927	0.023631	1.62652
Olfr266	ENSMUSG00000043529	ENSMUSG00000043529	-0.545585	0.0486141	1.31324
Gfi1b	ENSMUSG00000026815	ENSMUSG00000026815	-0.545886	0.0283778	1.54702
Gm43064	ENSMUSG00000105053	ENSMUSG00000105053	-0.546284	0.0449937	1.34685
Atp9b	ENSMUSG00000024566	ENSMUSG00000024566	-0.546455	0.00497765	2.30298
A930037H05Rik	ENSMUSG00000109408	ENSMUSG00000109408	-0.546888	0.0227645	1.64274
Pld2	ENSMUSG00000020828	ENSMUSG00000020828	-0.546893	0.0144375	1.84051
Smurf1	ENSMUSG00000038780	ENSMUSG00000038780	-0.547484	0.0184024	1.73513
Tenm1	ENSMUSG00000016150	ENSMUSG00000016150	-0.547753	0.00809543	2.09176
Osbpl9	ENSMUSG00000028559	ENSMUSG00000028559	-0.550147	0.0424444	1.37218
Acer2	ENSMUSG00000038007	ENSMUSG00000038007	-0.550903	0.00537622	2.26952
C030013G03Rik	ENSMUSG00000117314	ENSMUSG00000117314	-0.551344	0.0223166	1.65137
Vwce	ENSMUSG00000043789	ENSMUSG00000043789	-0.551611	0.00578085	2.23801
Trim24	ENSMUSG00000029833	ENSMUSG00000029833	-0.551621	0.0408561	1.38874
Entpd1	ENSMUSG00000048120	ENSMUSG00000048120	-0.552101	0.00992792	2.00314
Drc7	ENSMUSG00000031786	ENSMUSG00000031786	-0.552543	0.0257351	1.58947
Dbndd1	ENSMUSG00000031970	ENSMUSG00000031970	-0.554919	0.0143149	1.84421
Map3k12	ENSMUSG00000023050	ENSMUSG00000023050	-0.55497	0.0416641	1.38024
Adssl1	ENSMUSG00000011148	ENSMUSG00000011148	-0.555844	0.00185349	2.73201
Atl3	ENSMUSG00000024759	ENSMUSG00000024759	-0.556309	0.00573721	2.2413
Gm20483	ENSMUSG00000092389	ENSMUSG00000092389	-0.556362	0.0235331	1.62832
Prpf38b	ENSMUSG00000027881	ENSMUSG00000027881	-0.55742	0.000316335	3.49985
Tradd	ENSMUSG00000031887	ENSMUSG00000031887	-0.557564	0.00950201	2.02218
Mustn1	ENSMUSG00000042485	ENSMUSG00000042485	-0.557584	0.000312568	3.50506
Tmem131	ENSMUSG00000026116	ENSMUSG00000026116	-0.557974	0.045168	1.34517
Osbpl3	ENSMUSG00000029822	ENSMUSG00000029822	-0.560128	0.00893957	2.04868
Nebl	ENSMUSG00000053702	ENSMUSG00000053702	-0.562642	0.00775199	2.11059
Tmem131l	ENSMUSG00000033767	ENSMUSG00000033767	-0.563015	0.025642	1.59105
Cypt15	ENSMUSG00000079619	ENSMUSG00000079619	-0.563168	0.025668	1.59061
Fcho2	ENSMUSG00000041685	ENSMUSG00000041685	-0.564762	0.00827539	2.08221
Itga9	ENSMUSG00000039115	ENSMUSG00000039115	-0.56509	0.00820502	2.08592
D230025D16Rik	ENSMUSG00000031889	ENSMUSG00000031889	-0.566432	0.00837155	2.07719
Gm15638	ENSMUSG00000085826	ENSMUSG00000085826	-0.567566	0.00882046	2.05451
Hspa1a	ENSMUSG00000091971	ENSMUSG00000091971	-0.568627	0.0408321	1.389
Zmynd8	ENSMUSG00000039671	ENSMUSG00000039671	-0.56868	0.0493426	1.30678
Gipc3	ENSMUSG00000034872	ENSMUSG00000034872	-0.572316	0.0300199	1.52259
Rhoh	ENSMUSG00000029204	ENSMUSG00000029204	-0.572573	0.028335	1.54768
Gm9465	ENSMUSG00000114689	ENSMUSG00000114689	-0.572584	0.017725	1.75141
Usf2-ps1	ENSMUSG00000108352	ENSMUSG00000108352	-0.572818	0.0100586	1.99746
Il7r	ENSMUSG00000003882	ENSMUSG00000003882	-0.575077	0.0406643	1.39079
Gm46430	ENSMUSG00000113204	ENSMUSG00000113204	-0.575585	0.0355084	1.44967
Prkci	ENSMUSG00000037643	ENSMUSG00000037643	-0.577534	0.0174498	1.75821
Cdc14b	ENSMUSG00000033102	ENSMUSG00000033102	-0.577566	0.0117914	1.92844
Lsg1	ENSMUSG00000022538	ENSMUSG00000022538	-0.577707	0.0270227	1.56827
Fbln7	ENSMUSG00000027386	ENSMUSG00000027386	-0.57868	0.0313664	1.50354
Lrrc23	ENSMUSG00000030125	ENSMUSG00000030125	-0.579597	0.00466401	2.33124
Itgb3	ENSMUSG00000020689	ENSMUSG00000020689	-0.581753	0.0281951	1.54983
Gm48718	ENSMUSG00000112736	ENSMUSG00000112736	-0.582993	0.0360625	1.44294
Ntsr1	ENSMUSG00000027568	ENSMUSG00000027568	-0.583396	0.0015018	2.82339
Arhgap15	ENSMUSG00000049744	ENSMUSG00000049744	-0.585078	0.0448488	1.34825
4933406G16Rik	ENSMUSG00000086025	ENSMUSG00000086025	-0.585207	0.0283744	1.54707
Gm38328	ENSMUSG00000103633	ENSMUSG00000103633	-0.58538	0.0437599	1.35892
Pycr2	ENSMUSG00000026520	ENSMUSG00000026520	-0.58642	0.00693779	2.15878
Catsperg2	ENSMUSG00000049123	ENSMUSG00000049123	-0.587384	0.00720754	2.14221
Gtsf2	ENSMUSG00000053508	ENSMUSG00000053508	-0.588006	0.00622472	2.20588
Col3a1	ENSMUSG00000026043	ENSMUSG00000026043	-0.588287	0.00200214	2.69851
Tmem87b	ENSMUSG00000014353	ENSMUSG00000014353	-0.588925	0.0166847	1.77768
Sowaha	ENSMUSG00000044352	ENSMUSG00000044352	-0.589449	0.0235331	1.62832
Trrap	ENSMUSG00000045482	ENSMUSG00000045482	-0.589593	0.0140728	1.85162
Foxn4	ENSMUSG00000042002	ENSMUSG00000042002	-0.590811	0.00112174	2.95011
Pigl	ENSMUSG00000014245	ENSMUSG00000014245	-0.5911	0.0242941	1.6145
Chic2	ENSMUSG00000029229	ENSMUSG00000029229	-0.591425	0.0286914	1.54225
Ear-ps3	ENSMUSG00000091189	ENSMUSG00000091189	-0.592222	0.029292	1.53325
Syde1	ENSMUSG00000032714	ENSMUSG00000032714	-0.593218	0.000976742	3.01022
ENSMUSG00000120105	ENSMUSG00000120105	ENSMUSG00000120105	-0.594629	0.0260367	1.58441
Izumo1r	ENSMUSG00000031933	ENSMUSG00000031933	-0.594898	0.0293852	1.53187
4930473A02Rik	ENSMUSG00000060029	ENSMUSG00000060029	-0.595732	0.0220806	1.65599
Capn7	ENSMUSG00000021893	ENSMUSG00000021893	-0.596989	0.0143384	1.8435
Tia1	ENSMUSG00000071337	ENSMUSG00000071337	-0.598113	0.0165635	1.78085
Gpr75	ENSMUSG00000043999	ENSMUSG00000043999	-0.599707	0.0189212	1.72305
Tepsin	ENSMUSG00000025377	ENSMUSG00000025377	-0.600707	0.00210443	2.67686
Slc12a8	ENSMUSG00000035506	ENSMUSG00000035506	-0.602124	0.0131197	1.88208
Phtf1	ENSMUSG00000058388	ENSMUSG00000058388	-0.603141	0.0341906	1.46609
Mmp28	ENSMUSG00000020682	ENSMUSG00000020682	-0.603352	0.0232276	1.634
Ddrgk1	ENSMUSG00000068290	ENSMUSG00000068290	-0.603644	0.0277106	1.55735
D130009I18Rik	ENSMUSG00000115432	ENSMUSG00000115432	-0.60431	0.0200865	1.6971
Usp20	ENSMUSG00000026854	ENSMUSG00000026854	-0.604985	0.00290236	2.53725
Adamts12	ENSMUSG00000047497	ENSMUSG00000047497	-0.605203	0.0422971	1.37369
Selplg	ENSMUSG00000048163	ENSMUSG00000048163	-0.606615	0.00521223	2.28298
Cs	ENSMUSG00000005683	ENSMUSG00000005683	-0.607307	0.0101903	1.99181
Zfp46	ENSMUSG00000051351	ENSMUSG00000051351	-0.60808	0.00432587	2.36393
Scaf1	ENSMUSG00000038406	ENSMUSG00000038406	-0.608499	0.0227645	1.64274
Sacs	ENSMUSG00000048279	ENSMUSG00000048279	-0.609366	0.015236	1.81713
Gpr139	ENSMUSG00000066197	ENSMUSG00000066197	-0.610146	0.0196165	1.70738
Sla2	ENSMUSG00000027636	ENSMUSG00000027636	-0.610261	0.00323827	2.48969
Gm44507	ENSMUSG00000108449	ENSMUSG00000108449	-0.610814	0.0205732	1.6867
Pex12	ENSMUSG00000018733	ENSMUSG00000018733	-0.611062	0.0228467	1.64118
Fbxo21	ENSMUSG00000032898	ENSMUSG00000032898	-0.613237	0.0140864	1.8512
Fgf15	ENSMUSG00000031073	ENSMUSG00000031073	-0.613876	0.00495595	2.30487
Tm2d3	ENSMUSG00000078681	ENSMUSG00000078681	-0.618297	0.0184024	1.73513
Traf3ip1	ENSMUSG00000034292	ENSMUSG00000034292	-0.620509	0.0140371	1.85272
Tert	ENSMUSG00000021611	ENSMUSG00000021611	-0.620892	0.0175095	1.75673
Cdsn	ENSMUSG00000039518	ENSMUSG00000039518	-0.621491	0.000870369	3.0603
Gm4131	ENSMUSG00000100486	ENSMUSG00000100486	-0.622819	0.034708	1.45957
Ccn4	ENSMUSG00000005124	ENSMUSG00000005124	-0.623011	0.0119456	1.92279
Ikbke	ENSMUSG00000042349	ENSMUSG00000042349	-0.624002	0.0159439	1.7974
Kank4	ENSMUSG00000035407	ENSMUSG00000035407	-0.624506	0.0188669	1.7243
Eif2a	ENSMUSG00000027810	ENSMUSG00000027810	-0.629117	0.0196942	1.70566
Gm14258	ENSMUSG00000086238	ENSMUSG00000086238	-0.630665	0.0232183	1.63417
Jade2	ENSMUSG00000020387	ENSMUSG00000020387	-0.631216	1.43e-05	4.84466
ENSMUSG00000120855	ENSMUSG00000120855	ENSMUSG00000120855	-0.631266	0.0198638	1.70194
Pirb	ENSMUSG00000058818	ENSMUSG00000058818	-0.631693	0.0470734	1.32722
Acvr1c	ENSMUSG00000026834	ENSMUSG00000026834	-0.632685	0.00529063	2.27649
Mettl4-ps1	ENSMUSG00000079356	ENSMUSG00000079356	-0.63387	0.0319098	1.49608
Traj17	ENSMUSG00000076912	ENSMUSG00000076912	-0.633949	0.0121514	1.91537
Gm15935	ENSMUSG00000084940	ENSMUSG00000084940	-0.634103	0.00524799	2.28001
Mbnl1	ENSMUSG00000027763	ENSMUSG00000027763	-0.634902	0.0256413	1.59106
Ism2	ENSMUSG00000050671	ENSMUSG00000050671	-0.634971	0.0291387	1.53553
Bdp1	ENSMUSG00000049658	ENSMUSG00000049658	-0.635194	0.00474045	2.32418
Ensa	ENSMUSG00000038619	ENSMUSG00000038619	-0.635275	0.00945779	2.02421
Dtx4	ENSMUSG00000039982	ENSMUSG00000039982	-0.635303	0.0401389	1.39643
Slc7a2	ENSMUSG00000031596	ENSMUSG00000031596	-0.636503	0.000575996	3.23958
Plcxd2	ENSMUSG00000087141	ENSMUSG00000087141	-0.63794	0.00310763	2.50757
Ablim2	ENSMUSG00000029095	ENSMUSG00000029095	-0.638017	0.0104251	1.98192
Tmprss6	ENSMUSG00000016942	ENSMUSG00000016942	-0.639058	0.008692	2.06088
Rsf1os2	ENSMUSG00000086993	ENSMUSG00000086993	-0.639346	0.0298171	1.52553
Med8	ENSMUSG00000006392	ENSMUSG00000006392	-0.640251	0.00471502	2.32652
Gm18986	ENSMUSG00000111601	ENSMUSG00000111601	-0.640587	0.0220806	1.65599
Btaf1	ENSMUSG00000040565	ENSMUSG00000040565	-0.640916	0.000268244	3.57147
Zmym4	ENSMUSG00000042446	ENSMUSG00000042446	-0.64126	5.41e-05	4.2668
Gm41168	ENSMUSG00000115627	ENSMUSG00000115627	-0.641433	0.0121341	1.91599
Cemip2	ENSMUSG00000024754	ENSMUSG00000024754	-0.64377	0.00222056	2.65354
Gm50310	ENSMUSG00000118277	ENSMUSG00000118277	-0.644171	0.0303848	1.51734
Scnn1a	ENSMUSG00000030340	ENSMUSG00000030340	-0.645718	6.56e-07	6.1831
Gm15023	ENSMUSG00000079432	ENSMUSG00000079432	-0.6472	0.0165293	1.78175
Gm16244	ENSMUSG00000090235	ENSMUSG00000090235	-0.647785	0.0320795	1.49377
Icam1	ENSMUSG00000037405	ENSMUSG00000037405	-0.648452	0.0262546	1.58079
Cbs	ENSMUSG00000024039	ENSMUSG00000024039	-0.648786	6.94e-06	5.15864
Traj20	ENSMUSG00000076909	ENSMUSG00000076909	-0.649071	0.0447685	1.34903
Ano2	ENSMUSG00000038115	ENSMUSG00000038115	-0.649475	0.00225891	2.6461
Dcpp1	ENSMUSG00000096445	ENSMUSG00000096445	-0.649816	0.0446408	1.35027
Gm37127	ENSMUSG00000104358	ENSMUSG00000104358	-0.650862	0.0017629	2.75377
Farp1	ENSMUSG00000025555	ENSMUSG00000025555	-0.65255	0.000898679	3.0464
ENSMUSG00000120897	ENSMUSG00000120897	ENSMUSG00000120897	-0.652563	0.019658	1.70646
Zkscan6	ENSMUSG00000018347	ENSMUSG00000018347	-0.654204	0.0126866	1.89665
Doc2b	ENSMUSG00000020848	ENSMUSG00000020848	-0.654323	0.00132937	2.87636
Map3k11	ENSMUSG00000004054	ENSMUSG00000004054	-0.655525	0.00524707	2.28008
Mapk8	ENSMUSG00000021936	ENSMUSG00000021936	-0.656522	0.0295089	1.53005
4930534H03Rik	ENSMUSG00000111544	ENSMUSG00000111544	-0.657986	0.0311871	1.50603
Tmem44	ENSMUSG00000022537	ENSMUSG00000022537	-0.658485	0.0125283	1.90211
Nlrx1	ENSMUSG00000032109	ENSMUSG00000032109	-0.658774	0.0131197	1.88208
ENSMUSG00000120817	ENSMUSG00000120817	ENSMUSG00000120817	-0.659306	0.0323918	1.48956
Tmem164	ENSMUSG00000047045	ENSMUSG00000047045	-0.659746	0.0394969	1.40344
Spint2	ENSMUSG00000074227	ENSMUSG00000074227	-0.659824	0.00746789	2.1268
Poldip3	ENSMUSG00000041815	ENSMUSG00000041815	-0.661215	0.0240431	1.61901
Tubg1	ENSMUSG00000035198	ENSMUSG00000035198	-0.661588	0.00774618	2.11091
Zfp687	ENSMUSG00000019338	ENSMUSG00000019338	-0.663805	0.0408305	1.38902
2310015A10Rik	ENSMUSG00000097729	ENSMUSG00000097729	-0.663822	0.000860971	3.06501
Gm17816	ENSMUSG00000112297	ENSMUSG00000112297	-0.666818	0.0326994	1.48546
Nckipsd	ENSMUSG00000032598	ENSMUSG00000032598	-0.667771	0.0437189	1.35933
Smpd3	ENSMUSG00000031906	ENSMUSG00000031906	-0.668304	0.00339407	2.46928
Jak2	ENSMUSG00000024789	ENSMUSG00000024789	-0.668604	0.0144375	1.84051
Cstf3	ENSMUSG00000027176	ENSMUSG00000027176	-0.669308	0.0256413	1.59106
Tor1aip2	ENSMUSG00000050565	ENSMUSG00000050565	-0.671547	0.00339407	2.46928
Nop14	ENSMUSG00000036693	ENSMUSG00000036693	-0.671812	0.0199047	1.70104
Gm50220	ENSMUSG00000117971	ENSMUSG00000117971	-0.672196	0.0121341	1.91599
Egfr	ENSMUSG00000020122	ENSMUSG00000020122	-0.672755	0.0116339	1.93427
Gm53028	ENSMUSG00000116590	ENSMUSG00000116590	-0.673531	0.0365652	1.43693
Gm29488	ENSMUSG00000101778	ENSMUSG00000101778	-0.674935	0.00292776	2.53346
Fmo2	ENSMUSG00000040170	ENSMUSG00000040170	-0.676229	0.0238313	1.62285
Exoc4	ENSMUSG00000029763	ENSMUSG00000029763	-0.678765	0.00723129	2.14078
Hcls1	ENSMUSG00000022831	ENSMUSG00000022831	-0.678888	0.0408904	1.38838
Ptpn12	ENSMUSG00000028771	ENSMUSG00000028771	-0.680132	0.000571171	3.24323
Gm42699	ENSMUSG00000105083	ENSMUSG00000105083	-0.68042	0.0175104	1.7567
Gm6712	ENSMUSG00000072761	ENSMUSG00000072761	-0.680627	0.0402667	1.39505
Tsga13	ENSMUSG00000039032	ENSMUSG00000039032	-0.682143	0.021523	1.6671
5430416N02Rik	ENSMUSG00000097772	ENSMUSG00000097772	-0.684229	0.00614691	2.21134
Gm38200	ENSMUSG00000102466	ENSMUSG00000102466	-0.684955	0.0141001	1.85078
Kdm5a	ENSMUSG00000030180	ENSMUSG00000030180	-0.686127	0.000796427	3.09885
Rdh12	ENSMUSG00000021123	ENSMUSG00000021123	-0.6868	0.0351706	1.45382
Snrnp27	ENSMUSG00000001158	ENSMUSG00000001158	-0.687582	0.005741	2.24101
Gm49424	ENSMUSG00000116188	ENSMUSG00000116188	-0.689639	0.0386604	1.41273
Wdr7	ENSMUSG00000040560	ENSMUSG00000040560	-0.690305	0.0177214	1.7515
Prss44	ENSMUSG00000032493	ENSMUSG00000032493	-0.691724	0.0162073	1.79029
Lhx3	ENSMUSG00000026934	ENSMUSG00000026934	-0.692053	0.0233474	1.63176
Gm5608	ENSMUSG00000110278	ENSMUSG00000110278	-0.692465	0.0159031	1.79852
Tnfrsf1a	ENSMUSG00000030341	ENSMUSG00000030341	-0.692822	1.09e-06	5.96257
C1qtnf7	ENSMUSG00000061535	ENSMUSG00000061535	-0.694951	0.0122421	1.91214
Hsd17b13	ENSMUSG00000034528	ENSMUSG00000034528	-0.695704	0.0125921	1.8999
Snx10	ENSMUSG00000038301	ENSMUSG00000038301	-0.696549	0.0275171	1.5604
Plcl2	ENSMUSG00000038910	ENSMUSG00000038910	-0.696885	0.029292	1.53325
Arl6ip6	ENSMUSG00000026960	ENSMUSG00000026960	-0.696921	0.0434574	1.36194
Vmn2r-ps54	ENSMUSG00000074164	ENSMUSG00000074164	-0.700334	0.0320124	1.49468
Slc5a5	ENSMUSG00000000792	ENSMUSG00000000792	-0.70034	0.0114986	1.93935
Calr4	ENSMUSG00000028558	ENSMUSG00000028558	-0.702249	0.00308803	2.51032
Map3k1	ENSMUSG00000021754	ENSMUSG00000021754	-0.702429	0.00955407	2.01981
Vmn1r234	ENSMUSG00000057203	ENSMUSG00000057203	-0.702455	0.0293878	1.53183
Vps11	ENSMUSG00000032127	ENSMUSG00000032127	-0.703046	0.0092464	2.03403
Elovl2	ENSMUSG00000021364	ENSMUSG00000021364	-0.705589	0.00307921	2.51156
Gm12280	ENSMUSG00000085748	ENSMUSG00000085748	-0.707645	0.0163357	1.78686
Patl2	ENSMUSG00000027233	ENSMUSG00000027233	-0.708584	0.0280588	1.55193
Bola1	ENSMUSG00000015943	ENSMUSG00000015943	-0.708983	0.0148519	1.82822
Ptrh2	ENSMUSG00000072582	ENSMUSG00000072582	-0.709587	0.0184493	1.73402
Mapk8ip3	ENSMUSG00000024163	ENSMUSG00000024163	-0.710501	0.00562784	2.24966
ENSMUSG00000120372	ENSMUSG00000120372	ENSMUSG00000120372	-0.710929	0.0361768	1.44157
Tst	ENSMUSG00000044986	ENSMUSG00000044986	-0.711485	0.0141364	1.84966
Gm11267	ENSMUSG00000084851	ENSMUSG00000084851	-0.712698	0.00578085	2.23801
Gm47550	ENSMUSG00000114612	ENSMUSG00000114612	-0.71346	0.0101903	1.99181
Ctbp1	ENSMUSG00000037373	ENSMUSG00000037373	-0.714731	0.00292776	2.53346
Gm23034	ENSMUSG00000088626	ENSMUSG00000088626	-0.715299	0.000198871	3.70143
Gm37181	ENSMUSG00000103375	ENSMUSG00000103375	-0.71635	0.022634	1.64524
Gm49425	ENSMUSG00000116336	ENSMUSG00000116336	-0.717516	1.5e-05	4.82391
Gm16518	ENSMUSG00000083015	ENSMUSG00000083015	-0.718011	0.0364625	1.43815
Cib4	ENSMUSG00000053194	ENSMUSG00000053194	-0.718256	0.0141323	1.84979
Rpl18a	ENSMUSG00000045128	ENSMUSG00000045128	-0.72066	0.011272	1.948
Arf2	ENSMUSG00000062421	ENSMUSG00000062421	-0.720722	0.000107802	3.96737
Adgrg3	ENSMUSG00000060470	ENSMUSG00000060470	-0.720777	0.0116219	1.93472
Gm43546	ENSMUSG00000105018	ENSMUSG00000105018	-0.721526	0.0408561	1.38874
Itch	ENSMUSG00000027598	ENSMUSG00000027598	-0.722381	0.0320686	1.49392
Dpy30	ENSMUSG00000024067	ENSMUSG00000024067	-0.723007	0.00976825	2.01018
Unc119b	ENSMUSG00000046562	ENSMUSG00000046562	-0.723943	0.000112402	3.94923
Cald1	ENSMUSG00000029761	ENSMUSG00000029761	-0.724552	0.00811365	2.09078
Tmem28	ENSMUSG00000071719	ENSMUSG00000071719	-0.725486	0.0300238	1.52253
Cops4	ENSMUSG00000035297	ENSMUSG00000035297	-0.726816	0.000523061	3.28145
Cyp2b9	ENSMUSG00000040660	ENSMUSG00000040660	-0.727208	0.000104779	3.97973
Gpr182	ENSMUSG00000058396	ENSMUSG00000058396	-0.727387	0.00114029	2.94298
Washc2	ENSMUSG00000024104	ENSMUSG00000024104	-0.727424	0.000153901	3.81276
Gm13003	ENSMUSG00000085833	ENSMUSG00000085833	-0.728541	0.00427601	2.36896
Slc22a4	ENSMUSG00000020334	ENSMUSG00000020334	-0.728946	0.0230996	1.6364
Slc28a1	ENSMUSG00000025726	ENSMUSG00000025726	-0.732451	0.00057779	3.23823
Cfl2	ENSMUSG00000062929	ENSMUSG00000062929	-0.733406	0.0467904	1.32984
Prdm14	ENSMUSG00000042414	ENSMUSG00000042414	-0.734162	0.022544	1.64697
Celf3	ENSMUSG00000028137	ENSMUSG00000028137	-0.734962	0.00145465	2.83724
Tac2	ENSMUSG00000025400	ENSMUSG00000025400	-0.736526	0.0239572	1.62056
Nid1	ENSMUSG00000005397	ENSMUSG00000005397	-0.737873	0.0165788	1.78045
Myo9a	ENSMUSG00000039585	ENSMUSG00000039585	-0.737967	7.03e-10	9.15304
Relch	ENSMUSG00000026319	ENSMUSG00000026319	-0.738901	0.00452392	2.34449
Fads3	ENSMUSG00000024664	ENSMUSG00000024664	-0.740705	0.000208069	3.68179
Vgf	ENSMUSG00000037428	ENSMUSG00000037428	-0.742969	0.033867	1.47022
Iah1	ENSMUSG00000062054	ENSMUSG00000062054	-0.743092	0.0235436	1.62813
Gm38049	ENSMUSG00000102434	ENSMUSG00000102434	-0.743383	0.0462233	1.33514
Olfr160	ENSMUSG00000061165	ENSMUSG00000061165	-0.743712	0.0273956	1.56232
Myo1c	ENSMUSG00000017774	ENSMUSG00000017774	-0.745053	0.000112402	3.94923
Fam169a	ENSMUSG00000041817	ENSMUSG00000041817	-0.745156	0.0191031	1.7189
ENSMUSG00000120979	ENSMUSG00000120979	ENSMUSG00000120979	-0.745189	0.0270227	1.56827
Sohlh2	ENSMUSG00000027794	ENSMUSG00000027794	-0.746468	0.00774618	2.11091
Golgb1	ENSMUSG00000034243	ENSMUSG00000034243	-0.746962	0.0118	1.92812
Noxa1	ENSMUSG00000036805	ENSMUSG00000036805	-0.748233	0.024561	1.60975
Rasl10a	ENSMUSG00000034209	ENSMUSG00000034209	-0.74839	0.0114986	1.93935
6430503K07Rik	ENSMUSG00000053545	ENSMUSG00000053545	-0.748445	0.00364562	2.43823
Gm11368	ENSMUSG00000085188	ENSMUSG00000085188	-0.749694	0.00385206	2.41431
Sytl1	ENSMUSG00000028860	ENSMUSG00000028860	-0.750584	0.000981574	3.00808
Bora	ENSMUSG00000022070	ENSMUSG00000022070	-0.750684	0.00391352	2.40743
Atp4a	ENSMUSG00000005553	ENSMUSG00000005553	-0.75194	0.000562362	3.24998
Jarid2	ENSMUSG00000038518	ENSMUSG00000038518	-0.753944	0.00707388	2.15034
Harbi1	ENSMUSG00000027243	ENSMUSG00000027243	-0.755187	0.0140728	1.85162
Gm16130	ENSMUSG00000086624	ENSMUSG00000086624	-0.756382	0.00337649	2.47153
Pde6h	ENSMUSG00000064330	ENSMUSG00000064330	-0.756433	0.0326848	1.48565
Gm9771	ENSMUSG00000106486	ENSMUSG00000106486	-0.756815	0.00927232	2.03281
C330007P06Rik	ENSMUSG00000006423	ENSMUSG00000006423	-0.758986	0.0250904	1.60049
Elf2	ENSMUSG00000037174	ENSMUSG00000037174	-0.759636	0.00410507	2.38668
Ltbp2	ENSMUSG00000002020	ENSMUSG00000002020	-0.761928	0.0185668	1.73126
Ap1s1	ENSMUSG00000004849	ENSMUSG00000004849	-0.762203	0.00321079	2.49339
Olfr2	ENSMUSG00000070417	ENSMUSG00000070417	-0.763568	0.0493426	1.30678
Parp6	ENSMUSG00000025237	ENSMUSG00000025237	-0.763617	0.000252719	3.59736
Shc3	ENSMUSG00000021448	ENSMUSG00000021448	-0.764415	0.0191565	1.71768
Gpr68	ENSMUSG00000047415	ENSMUSG00000047415	-0.765146	0.00690081	2.1611
Ric1	ENSMUSG00000038658	ENSMUSG00000038658	-0.766155	0.000110508	3.95661
Lipa	ENSMUSG00000024781	ENSMUSG00000024781	-0.767242	0.0124873	1.90353
Klf4	ENSMUSG00000003032	ENSMUSG00000003032	-0.767327	0.000742859	3.12909
Scamp2	ENSMUSG00000040188	ENSMUSG00000040188	-0.767345	0.0102755	1.9882
Tmem61	ENSMUSG00000085933	ENSMUSG00000085933	-0.767703	0.0131197	1.88208
Gm3329	ENSMUSG00000090147	ENSMUSG00000090147	-0.767819	0.0421946	1.37474
Nutf2	ENSMUSG00000008450	ENSMUSG00000008450	-0.769994	0.0448939	1.34781
Gm42601	ENSMUSG00000106319	ENSMUSG00000106319	-0.771651	0.0360002	1.4437
Cbll1	ENSMUSG00000020659	ENSMUSG00000020659	-0.77209	0.0352033	1.45342
Adgrd2-ps	ENSMUSG00000083722	ENSMUSG00000083722	-0.772394	0.00989727	2.00448
Rpa2	ENSMUSG00000028884	ENSMUSG00000028884	-0.775861	0.000598799	3.22272
Gm11447	ENSMUSG00000081854	ENSMUSG00000081854	-0.77597	0.00283944	2.54677
Tpte	ENSMUSG00000031481	ENSMUSG00000031481	-0.776598	0.000120741	3.91815
Olfr1357	ENSMUSG00000071185	ENSMUSG00000071185	-0.777243	0.0230996	1.6364
4933432K03Rik	ENSMUSG00000108811	ENSMUSG00000108811	-0.778513	0.00782394	2.10657
F830208F22Rik	ENSMUSG00000073529	ENSMUSG00000073529	-0.778807	0.0110154	1.958
Gm48327	ENSMUSG00000113391	ENSMUSG00000113391	-0.779008	0.00767418	2.11497
Gm23012	ENSMUSG00000077337	ENSMUSG00000077337	-0.780096	0.000306737	3.51323
Neurl3	ENSMUSG00000047180	ENSMUSG00000047180	-0.780106	0.000413006	3.38404
B230311B06Rik	ENSMUSG00000109284	ENSMUSG00000109284	-0.781109	0.0251552	1.59937
Gm12967	ENSMUSG00000080944	ENSMUSG00000080944	-0.78256	0.0286426	1.54299
Grpel1	ENSMUSG00000029198	ENSMUSG00000029198	-0.782655	0.00440788	2.35577
Gm29241	ENSMUSG00000101953	ENSMUSG00000101953	-0.786992	0.0497442	1.30326
ENSMUSG00000118748	ENSMUSG00000118748	ENSMUSG00000118748	-0.787031	0.027904	1.55433
Xlr3e-ps	ENSMUSG00000081940	ENSMUSG00000081940	-0.787785	0.0159326	1.79771
Cc2d2a	ENSMUSG00000039765	ENSMUSG00000039765	-0.787851	0.000107809	3.96734
Cnot11	ENSMUSG00000003135	ENSMUSG00000003135	-0.78961	0.0240431	1.61901
Gm44598	ENSMUSG00000109240	ENSMUSG00000109240	-0.795507	0.00474337	2.32391
A230087F16Rik	ENSMUSG00000097381	ENSMUSG00000097381	-0.796897	0.0225176	1.64748
Slc17a8	ENSMUSG00000019935	ENSMUSG00000019935	-0.797038	0.0368696	1.43333
Npc2	ENSMUSG00000021242	ENSMUSG00000021242	-0.797172	0.0124873	1.90353
Zbtb39	ENSMUSG00000044617	ENSMUSG00000044617	-0.79812	0.00217938	2.66167
Pskh1	ENSMUSG00000048310	ENSMUSG00000048310	-0.800285	0.00989727	2.00448
Gm20632	ENSMUSG00000093577	ENSMUSG00000093577	-0.80091	0.0446213	1.35046
Txn2	ENSMUSG00000005354	ENSMUSG00000005354	-0.801556	0.00145066	2.83844
Gm38262	ENSMUSG00000102733	ENSMUSG00000102733	-0.806769	0.00627344	2.20249
Apoa2	ENSMUSG00000005681	ENSMUSG00000005681	-0.807246	1.49e-05	4.82681
Eif4b	ENSMUSG00000058655	ENSMUSG00000058655	-0.80811	0.0017629	2.75377
Vmn1r172	ENSMUSG00000035523	ENSMUSG00000035523	-0.809125	0.00435394	2.36112
Gm17111	ENSMUSG00000090327	ENSMUSG00000090327	-0.810842	0.0400897	1.39697
Pld4	ENSMUSG00000052160	ENSMUSG00000052160	-0.811417	0.00927232	2.03281
2410004B18Rik	ENSMUSG00000036873	ENSMUSG00000036873	-0.811992	0.00853072	2.06901
Sytl2	ENSMUSG00000030616	ENSMUSG00000030616	-0.81202	0.000304491	3.51643
Gm20186	ENSMUSG00000106874	ENSMUSG00000106874	-0.816215	4.52e-06	5.34486
Gm13693	ENSMUSG00000094336	ENSMUSG00000094336	-0.817116	0.00775481	2.11043
Gm16519	ENSMUSG00000066983	ENSMUSG00000066983	-0.817355	0.0364229	1.43863
ENSMUSG00000120228	ENSMUSG00000120228	ENSMUSG00000120228	-0.818824	0.000708302	3.14978
Scrn1	ENSMUSG00000019124	ENSMUSG00000019124	-0.822016	2.65e-05	4.57675
Gm45211	ENSMUSG00000108467	ENSMUSG00000108467	-0.822579	0.0088358	2.05375
Olfr531	ENSMUSG00000062712	ENSMUSG00000062712	-0.823874	0.000100516	3.99776
Nkx2-2	ENSMUSG00000027434	ENSMUSG00000027434	-0.823939	0.00404219	2.39338
Gm25142	ENSMUSG00000064632	ENSMUSG00000064632	-0.828287	0.0182778	1.73808
Sema5a	ENSMUSG00000022231	ENSMUSG00000022231	-0.829337	7.42e-06	5.1296
ENSMUSG00000120890	ENSMUSG00000120890	ENSMUSG00000120890	-0.829455	0.0200865	1.6971
Gls	ENSMUSG00000026103	ENSMUSG00000026103	-0.835155	0.00496539	2.30405
Gm45757	ENSMUSG00000110426	ENSMUSG00000110426	-0.83775	0.00474045	2.32418
Camk1d	ENSMUSG00000039145	ENSMUSG00000039145	-0.841343	0.0228261	1.64157
Gm15489	ENSMUSG00000086942	ENSMUSG00000086942	-0.843632	0.0101165	1.99497
Scara5	ENSMUSG00000022032	ENSMUSG00000022032	-0.844762	0.00165664	2.78077
Gm50308	ENSMUSG00000118371	ENSMUSG00000118371	-0.847875	0.00355383	2.4493
Cdk5rap1	ENSMUSG00000027487	ENSMUSG00000027487	-0.847954	0.049292	1.30722
Gm11967	ENSMUSG00000084819	ENSMUSG00000084819	-0.849527	0.0359291	1.44455
Gm43072	ENSMUSG00000106092	ENSMUSG00000106092	-0.850189	0.00184914	2.73303
Stx12	ENSMUSG00000028879	ENSMUSG00000028879	-0.850579	0.00164153	2.78475
D630045J12Rik	ENSMUSG00000063455	ENSMUSG00000063455	-0.853036	0.0232276	1.634
Gprc6a	ENSMUSG00000019905	ENSMUSG00000019905	-0.854892	0.0049314	2.30703
Gck	ENSMUSG00000041798	ENSMUSG00000041798	-0.857133	0.0298787	1.52464
Serinc2	ENSMUSG00000023232	ENSMUSG00000023232	-0.857453	0.00106587	2.9723
Clu	ENSMUSG00000022037	ENSMUSG00000022037	-0.857668	0.00720754	2.14221
Glycam1	ENSMUSG00000022491	ENSMUSG00000022491	-0.857757	0.0183992	1.7352
Gm37568	ENSMUSG00000102554	ENSMUSG00000102554	-0.85849	0.0126866	1.89665
Gm43465	ENSMUSG00000105717	ENSMUSG00000105717	-0.858836	0.00662296	2.17895
Lhfpl2	ENSMUSG00000045312	ENSMUSG00000045312	-0.861331	0.00235643	2.62775
Klk1b12-ps	ENSMUSG00000108539	ENSMUSG00000108539	-0.861592	0.0255956	1.59184
Ms4a2	ENSMUSG00000024680	ENSMUSG00000024680	-0.861906	0.00156389	2.80579
Gm10629	ENSMUSG00000074113	ENSMUSG00000074113	-0.86225	0.000700831	3.15439
9530034A14Rik	ENSMUSG00000105619	ENSMUSG00000105619	-0.862974	0.0346778	1.45995
Rtn4rl2	ENSMUSG00000050896	ENSMUSG00000050896	-0.868096	0.0121569	1.91518
H2al1o	ENSMUSG00000061065	ENSMUSG00000061065	-0.86915	0.0423961	1.37267
Dlst	ENSMUSG00000004789	ENSMUSG00000004789	-0.869344	0.00435394	2.36112
Clca1	ENSMUSG00000028255	ENSMUSG00000028255	-0.86996	0.0164327	1.78429
Clec2g	ENSMUSG00000000248	ENSMUSG00000000248	-0.882959	0.0287832	1.54086
6430573P05Rik	ENSMUSG00000102545	ENSMUSG00000102545	-0.883422	0.0373767	1.4274
Traj21	ENSMUSG00000076908	ENSMUSG00000076908	-0.88403	0.0135998	1.86647
2010308F09Rik	ENSMUSG00000100714	ENSMUSG00000100714	-0.886751	0.024172	1.61669
Rbm10	ENSMUSG00000031060	ENSMUSG00000031060	-0.88709	0.0149347	1.8258
Rdh9	ENSMUSG00000056148	ENSMUSG00000056148	-0.887199	0.00304185	2.51686
Tnfsf4	ENSMUSG00000026700	ENSMUSG00000026700	-0.888512	0.00308803	2.51032
Ptpra	ENSMUSG00000027303	ENSMUSG00000027303	-0.889284	0.00619063	2.20827
Nudt21	ENSMUSG00000031754	ENSMUSG00000031754	-0.889547	0.0447502	1.3492
Clptm1	ENSMUSG00000002981	ENSMUSG00000002981	-0.891785	0.000981574	3.00808
Kmt2b	ENSMUSG00000006307	ENSMUSG00000006307	-0.892539	0.0144356	1.84057
Fam20c	ENSMUSG00000025854	ENSMUSG00000025854	-0.89372	0.000882093	3.05449
Bicd1	ENSMUSG00000003452	ENSMUSG00000003452	-0.897845	1.67e-06	5.77728
Ifi211	ENSMUSG00000026536	ENSMUSG00000026536	-0.899616	0.000407945	3.3894
Maged1	ENSMUSG00000025151	ENSMUSG00000025151	-0.901008	0.0407046	1.39036
Rps6	ENSMUSG00000028495	ENSMUSG00000028495	-0.901958	0.0221395	1.65483
Gm8233	ENSMUSG00000115926	ENSMUSG00000115926	-0.902554	0.024172	1.61669
Gm42702	ENSMUSG00000106443	ENSMUSG00000106443	-0.904887	0.00112174	2.95011
Gm47247	ENSMUSG00000112133	ENSMUSG00000112133	-0.904921	0.0397937	1.40019
Sypl	ENSMUSG00000020570	ENSMUSG00000020570	-0.906437	0.000730338	3.13648
Gm39119	ENSMUSG00000108977	ENSMUSG00000108977	-0.912591	0.0360676	1.44288
Cyp2b13	ENSMUSG00000040583	ENSMUSG00000040583	-0.912602	4.43e-05	4.3536
Gm50025	ENSMUSG00000117420	ENSMUSG00000117420	-0.914514	0.00347212	2.45941
Cnga1	ENSMUSG00000067220	ENSMUSG00000067220	-0.915425	0.00172786	2.76249
ENSMUSG00000120156	ENSMUSG00000120156	ENSMUSG00000120156	-0.916795	0.0189212	1.72305
Frmpd1	ENSMUSG00000035615	ENSMUSG00000035615	-0.916867	0.003155	2.501
ENSMUSG00000121127	ENSMUSG00000121127	ENSMUSG00000121127	-0.917614	0.0383608	1.41611
Tmem132a	ENSMUSG00000024736	ENSMUSG00000024736	-0.917781	0.00462928	2.33449
Ccdc42os	ENSMUSG00000085937	ENSMUSG00000085937	-0.919534	0.0163357	1.78686
Ndfip1	ENSMUSG00000024425	ENSMUSG00000024425	-0.920163	0.00114029	2.94298
Mpst	ENSMUSG00000071711	ENSMUSG00000071711	-0.922426	0.0448939	1.34781
F730048M01Rik	ENSMUSG00000118101	ENSMUSG00000118101	-0.924097	0.0175784	1.75502
Alpk2	ENSMUSG00000032845	ENSMUSG00000032845	-0.925781	0.000648299	3.18822
Gm39321	ENSMUSG00000111167	ENSMUSG00000111167	-0.925782	0.00339282	2.46944
Slc26a6	ENSMUSG00000023259	ENSMUSG00000023259	-0.930093	0.0178002	1.74958
Strn4	ENSMUSG00000030374	ENSMUSG00000030374	-0.932178	0.00841795	2.07479
Serhl	ENSMUSG00000058586	ENSMUSG00000058586	-0.935288	0.00615984	2.21043
Spdl1	ENSMUSG00000069910	ENSMUSG00000069910	-0.939726	0.00517907	2.28575
Eva1b	ENSMUSG00000050212	ENSMUSG00000050212	-0.939938	1.42e-07	6.84771
Gm34885	ENSMUSG00000111748	ENSMUSG00000111748	-0.941534	0.000972184	3.01225
Gm11631	ENSMUSG00000084079	ENSMUSG00000084079	-0.944308	0.0276437	1.5584
Gm38374	ENSMUSG00000103505	ENSMUSG00000103505	-0.945712	0.00527285	2.27795
Clec4e	ENSMUSG00000030142	ENSMUSG00000030142	-0.946009	0.00225891	2.6461
Fbxo40	ENSMUSG00000047746	ENSMUSG00000047746	-0.94978	0.0396133	1.40216
Gm14325	ENSMUSG00000095362	ENSMUSG00000095362	-0.949986	0.00238093	2.62325
Nlrp4g	ENSMUSG00000079741	ENSMUSG00000079741	-0.950115	0.0260367	1.58441
Mprip	ENSMUSG00000005417	ENSMUSG00000005417	-0.953217	0.000882093	3.05449
9130214F15Rik	ENSMUSG00000109237	ENSMUSG00000109237	-0.957184	0.00587698	2.23085
Gm2245	ENSMUSG00000089647	ENSMUSG00000089647	-0.961464	0.00346957	2.45972
4930430E12Rik	ENSMUSG00000085295	ENSMUSG00000085295	-0.962465	0.0206548	1.68498
Acat1	ENSMUSG00000032047	ENSMUSG00000032047	-0.965903	0.00355383	2.4493
Gm41611	ENSMUSG00000117079	ENSMUSG00000117079	-0.966221	0.00486066	2.3133
Ecel1	ENSMUSG00000026247	ENSMUSG00000026247	-0.967635	0.00630961	2.2
Enpp3	ENSMUSG00000019989	ENSMUSG00000019989	-0.970374	0.00950201	2.02218
Gm7842	ENSMUSG00000112017	ENSMUSG00000112017	-0.970762	0.0100825	1.99643
Cdh3	ENSMUSG00000061048	ENSMUSG00000061048	-0.9745	5.53e-05	4.25727
A2ml1	ENSMUSG00000047228	ENSMUSG00000047228	-0.975183	0.00101851	2.99203
Icosl	ENSMUSG00000000732	ENSMUSG00000000732	-0.975202	0.00434859	2.36165
Disp1	ENSMUSG00000030768	ENSMUSG00000030768	-0.975305	0.00716086	2.14503
U6 ENSMUSG00000118939	ENSMUSG00000118939	ENSMUSG00000118939	-0.976317	0.0323918	1.48956
Gm13858	ENSMUSG00000081196	ENSMUSG00000081196	-0.980754	0.00234614	2.62965
Mir6903	ENSMUSG00000098606	ENSMUSG00000098606	-0.980865	0.02519	1.59877
Gm6682	ENSMUSG00000091269	ENSMUSG00000091269	-0.986211	5.86e-07	6.2321
4931422A03Rik	ENSMUSG00000046085	ENSMUSG00000046085	-0.988434	0.0309689	1.50907
1700120C14Rik	ENSMUSG00000100599	ENSMUSG00000100599	-0.988506	0.0332953	1.47762
Mrc1	ENSMUSG00000026712	ENSMUSG00000026712	-0.989996	0.00483621	2.31549
Mastl	ENSMUSG00000026779	ENSMUSG00000026779	-0.990156	0.000509389	3.29295
Gm5692	ENSMUSG00000101024	ENSMUSG00000101024	-0.991807	0.000191419	3.71801
Mylk4	ENSMUSG00000044951	ENSMUSG00000044951	-0.992622	0.00014157	3.84903
A530010F05Rik	ENSMUSG00000085797	ENSMUSG00000085797	-0.992646	0.025309	1.59672
Gm37566	ENSMUSG00000104044	ENSMUSG00000104044	-0.994003	0.00949978	2.02229
Mirt1	ENSMUSG00000097636	ENSMUSG00000097636	-0.994206	0.0222847	1.65199
Gm20745	ENSMUSG00000111841	ENSMUSG00000111841	-0.995065	0.00999678	2.00014
Ccdc124	ENSMUSG00000007721	ENSMUSG00000007721	-0.996901	0.00117405	2.93031
ENSMUSG00000120130	ENSMUSG00000120130	ENSMUSG00000120130	-0.99831	0.0298629	1.52487
Fcamr	ENSMUSG00000026415	ENSMUSG00000026415	-1.0002	2.22e-06	5.65365
Gucy2e	ENSMUSG00000020890	ENSMUSG00000020890	-1.00104	0.0406114	1.39135
Gm11432	ENSMUSG00000081449	ENSMUSG00000081449	-1.005	0.000413006	3.38404
Gm47267	ENSMUSG00000113383	ENSMUSG00000113383	-1.00531	0.0443753	1.35286
Gm15264	ENSMUSG00000081355	ENSMUSG00000081355	-1.00564	0.0328101	1.48399
Ugt1a10	ENSMUSG00000090165	ENSMUSG00000090165	-1.0154	0.0271908	1.56558
Tfpi2	ENSMUSG00000029664	ENSMUSG00000029664	-1.01887	0.000699146	3.15543
AA465934	ENSMUSG00000093483	ENSMUSG00000093483	-1.02443	0.0267805	1.57218
Pkia	ENSMUSG00000027499	ENSMUSG00000027499	-1.02785	0.0408561	1.38874
Proser2	ENSMUSG00000045319	ENSMUSG00000045319	-1.03451	0.0104251	1.98192
Mrgbp	ENSMUSG00000027569	ENSMUSG00000027569	-1.03547	0.000760027	3.11917
Gm43260	ENSMUSG00000105933	ENSMUSG00000105933	-1.03773	0.00259436	2.58597
Gm47182	ENSMUSG00000111350	ENSMUSG00000111350	-1.04224	0.008692	2.06088
Cacna2d1	ENSMUSG00000040118	ENSMUSG00000040118	-1.04346	0.00112174	2.95011
Cenpc1	ENSMUSG00000029253	ENSMUSG00000029253	-1.04987	0.0474253	1.32399
Gm50130	ENSMUSG00000118021	ENSMUSG00000118021	-1.04989	0.00274678	2.56118
Tmem30a	ENSMUSG00000032328	ENSMUSG00000032328	-1.0506	0.0110459	1.9568
Gm30198	ENSMUSG00000113265	ENSMUSG00000113265	-1.05125	0.0088238	2.05434
Gpr156	ENSMUSG00000046961	ENSMUSG00000046961	-1.0525	0.000575996	3.23958
Gm26168	ENSMUSG00000065721	ENSMUSG00000065721	-1.05507	0.0290549	1.53678
Cyp2j12	ENSMUSG00000081225	ENSMUSG00000081225	-1.0563	0.0150559	1.82229
H2-Ob	ENSMUSG00000041538	ENSMUSG00000041538	-1.05683	0.0215674	1.6662
Ftx	ENSMUSG00000086370	ENSMUSG00000086370	-1.05993	0.00530143	2.27561
Gm12946	ENSMUSG00000086961	ENSMUSG00000086961	-1.05998	3.7e-05	4.4318
Hcfc1	ENSMUSG00000031386	ENSMUSG00000031386	-1.06859	9.81e-05	4.00833
Abca1	ENSMUSG00000015243	ENSMUSG00000015243	-1.07416	1.63e-08	7.78781
Gm47652	ENSMUSG00000111481	ENSMUSG00000111481	-1.07585	0.00057779	3.23823
Kcnq4	ENSMUSG00000028631	ENSMUSG00000028631	-1.07819	1.11e-05	4.95468
Wrnip1	ENSMUSG00000021400	ENSMUSG00000021400	-1.08014	0.00128078	2.89252
Cd300ld2	ENSMUSG00000089753	ENSMUSG00000089753	-1.08015	1.51e-05	4.82102
Gdf3	ENSMUSG00000030117	ENSMUSG00000030117	-1.08056	0.0018924	2.72299
Col5a2	ENSMUSG00000026042	ENSMUSG00000026042	-1.08071	0.00127486	2.89454
Plekhb1	ENSMUSG00000030701	ENSMUSG00000030701	-1.08215	0.0225901	1.64608
Nkx2-5	ENSMUSG00000015579	ENSMUSG00000015579	-1.08227	0.0117604	1.92958
Egr3	ENSMUSG00000033730	ENSMUSG00000033730	-1.08247	0.000481078	3.31778
Gm16751	ENSMUSG00000085303	ENSMUSG00000085303	-1.08353	0.00806171	2.09357
Platr25	ENSMUSG00000074863	ENSMUSG00000074863	-1.08374	6.37e-05	4.19586
Ndrg1	ENSMUSG00000005125	ENSMUSG00000005125	-1.08465	1.62e-05	4.79048
Hapln1	ENSMUSG00000021613	ENSMUSG00000021613	-1.08529	0.0232891	1.63285
Rdm1	ENSMUSG00000010362	ENSMUSG00000010362	-1.09528	0.0257998	1.58838
Pogz	ENSMUSG00000038902	ENSMUSG00000038902	-1.09966	4.43e-12	11.3536
Traj26	ENSMUSG00000076903	ENSMUSG00000076903	-1.10752	0.0284753	1.54553
Scn4b	ENSMUSG00000046480	ENSMUSG00000046480	-1.11005	0.00119546	2.92246
Ccdc33	ENSMUSG00000037716	ENSMUSG00000037716	-1.11247	0.0362782	1.44035
Gm7790	ENSMUSG00000083999	ENSMUSG00000083999	-1.11323	0.0401389	1.39643
Hpse	ENSMUSG00000035273	ENSMUSG00000035273	-1.11417	0.0441232	1.35533
Sectm1b	ENSMUSG00000039364	ENSMUSG00000039364	-1.117	0.0424601	1.37202
Tmem104	ENSMUSG00000045980	ENSMUSG00000045980	-1.12471	0.0223787	1.65017
Fcer1g	ENSMUSG00000058715	ENSMUSG00000058715	-1.12627	7.06e-07	6.1512
Spata20	ENSMUSG00000020867	ENSMUSG00000020867	-1.12627	1.62e-05	4.79048
Gda	ENSMUSG00000058624	ENSMUSG00000058624	-1.12886	1.93e-07	6.71444
Stra6l	ENSMUSG00000028327	ENSMUSG00000028327	-1.12887	0.00326325	2.48635
Gm15915	ENSMUSG00000085723	ENSMUSG00000085723	-1.12975	0.00592439	2.22736
Gpr65	ENSMUSG00000021886	ENSMUSG00000021886	-1.13069	0.00207769	2.68242
Zfp534	ENSMUSG00000062518	ENSMUSG00000062518	-1.13109	0.00529063	2.27649
Cd8a			-1.13208	0.000423154	3.3735
Atic	ENSMUSG00000026192	ENSMUSG00000026192	-1.13481	0.000105666	3.97606
Rnf170-ps	ENSMUSG00000101800	ENSMUSG00000101800	-1.13601	0.00531506	2.27449
Riiad1	ENSMUSG00000028139	ENSMUSG00000028139	-1.13653	0.00957587	2.01882
Slc31a2	ENSMUSG00000066152	ENSMUSG00000066152	-1.13835	0.0414447	1.38253
Adamts7	ENSMUSG00000032363	ENSMUSG00000032363	-1.14158	1.96e-10	9.70774
Wipf3	ENSMUSG00000086040	ENSMUSG00000086040	-1.14403	0.0110513	1.95659
Gpr176	ENSMUSG00000040133	ENSMUSG00000040133	-1.1453	0.0209031	1.67979
Fars2	ENSMUSG00000021420	ENSMUSG00000021420	-1.14647	0.00162932	2.78799
Spock2	ENSMUSG00000058297	ENSMUSG00000058297	-1.15312	2.2e-05	4.65758
Ppcdc	ENSMUSG00000063849	ENSMUSG00000063849	-1.16331	0.0118875	1.92491
Cgn	ENSMUSG00000068876	ENSMUSG00000068876	-1.17001	2.89e-05	4.5391
Csrp2	ENSMUSG00000020186	ENSMUSG00000020186	-1.18312	0.0292533	1.53383
Commd6	ENSMUSG00000075486	ENSMUSG00000075486	-1.18771	9.26e-06	5.03339
Mfap1b	ENSMUSG00000048222	ENSMUSG00000048222	-1.19807	0.0344457	1.46286
Afap1	ENSMUSG00000029094	ENSMUSG00000029094	-1.19934	8.08e-05	4.09259
Ltf	ENSMUSG00000032496	ENSMUSG00000032496	-1.2017	0.00788632	2.10313
Stk40	ENSMUSG00000042608	ENSMUSG00000042608	-1.2075	2.7e-08	7.56864
Tent2	ENSMUSG00000042167	ENSMUSG00000042167	-1.20858	0.00145313	2.8377
Pafah1b3	ENSMUSG00000005447	ENSMUSG00000005447	-1.21094	4.33e-05	4.36351
Pramel20	ENSMUSG00000070618	ENSMUSG00000070618	-1.2149	8.74e-06	5.05849
Gzmb	ENSMUSG00000015437	ENSMUSG00000015437	-1.21728	0.000923067	3.03477
Nanos3	ENSMUSG00000056155	ENSMUSG00000056155	-1.21796	0.00766833	2.1153
Gm29724	ENSMUSG00000111673	ENSMUSG00000111673	-1.22304	0.00175339	2.75612
Phtf1os	ENSMUSG00000089998	ENSMUSG00000089998	-1.22427	0.00841795	2.07479
Rbms1	ENSMUSG00000026970	ENSMUSG00000026970	-1.23879	0.000107802	3.96737
Gm13669	ENSMUSG00000081833	ENSMUSG00000081833	-1.23961	0.00479144	2.31953
Abhd12b	ENSMUSG00000090121	ENSMUSG00000090121	-1.24869	0.000273241	3.56345
Srp72	ENSMUSG00000036323	ENSMUSG00000036323	-1.2497	0.00203133	2.69222
Haus4	ENSMUSG00000022177	ENSMUSG00000022177	-1.25964	0.017952	1.74589
Malsu1	ENSMUSG00000029815	ENSMUSG00000029815	-1.26199	0.00100206	2.99911
Mavs	ENSMUSG00000037523	ENSMUSG00000037523	-1.26658	0.0033798	2.47111
Gm42462	ENSMUSG00000104728	ENSMUSG00000104728	-1.27903	4.27e-07	6.36957
Gm37973	ENSMUSG00000102370	ENSMUSG00000102370	-1.27923	0.00619063	2.20827
Vangl2	ENSMUSG00000026556	ENSMUSG00000026556	-1.29439	4.92e-05	4.30803
Gm8375	ENSMUSG00000116127	ENSMUSG00000116127	-1.30292	0.000370715	3.43096
Gm7945	ENSMUSG00000091131	ENSMUSG00000091131	-1.30687	0.0163357	1.78686
Gm16026	ENSMUSG00000079455	ENSMUSG00000079455	-1.31297	0.034968	1.45633
Btbd18	ENSMUSG00000086598	ENSMUSG00000086598	-1.31911	0.00164266	2.78445
Bst2	ENSMUSG00000046718	ENSMUSG00000046718	-1.31925	2.99e-09	8.52433
Gm47922	ENSMUSG00000112662	ENSMUSG00000112662	-1.32693	0.0140728	1.85162
Vwf	ENSMUSG00000001930	ENSMUSG00000001930	-1.33003	9.71e-10	9.01278
Sdhc	ENSMUSG00000058076	ENSMUSG00000058076	-1.33025	0.000316335	3.49985
Dab2	ENSMUSG00000022150	ENSMUSG00000022150	-1.33042	0.000111561	3.95249
Spink4	ENSMUSG00000028415	ENSMUSG00000028415	-1.33946	0.00677559	2.16905
Gm34060	ENSMUSG00000115321	ENSMUSG00000115321	-1.34029	0.0286448	1.54295
Gm13429	ENSMUSG00000085141	ENSMUSG00000085141	-1.34337	0.0245448	1.61004
ENSMUSG00000120584	ENSMUSG00000120584	ENSMUSG00000120584	-1.34537	0.0382973	1.41683
Gm17981	ENSMUSG00000101135	ENSMUSG00000101135	-1.35764	1.17e-07	6.93181
Ppme1	ENSMUSG00000030718	ENSMUSG00000030718	-1.35918	0.0114986	1.93935
Traj47	ENSMUSG00000105216	ENSMUSG00000105216	-1.36532	0.00523494	2.28109
Obp2b	ENSMUSG00000079539	ENSMUSG00000079539	-1.36703	0.0107899	1.96698
Mthfsd	ENSMUSG00000031816	ENSMUSG00000031816	-1.37733	0.00552273	2.25785
Gm14548	ENSMUSG00000074417	ENSMUSG00000074417	-1.3889	0.00458561	2.3386
Col28a1	ENSMUSG00000068794	ENSMUSG00000068794	-1.39162	0.0140728	1.85162
Myl12b	ENSMUSG00000034868	ENSMUSG00000034868	-1.39286	2.39e-05	4.6216
8030451A03Rik	ENSMUSG00000073821	ENSMUSG00000073821	-1.40787	0.00337649	2.47153
Sqor	ENSMUSG00000005803	ENSMUSG00000005803	-1.43152	8.14e-07	6.08938
Adgrf1	ENSMUSG00000041293	ENSMUSG00000041293	-1.44727	0.0215674	1.6662
Yeats2	ENSMUSG00000041215	ENSMUSG00000041215	-1.44993	0.00307067	2.51277
Gm8546	ENSMUSG00000094463	ENSMUSG00000094463	-1.45221	0.0238813	1.62194
1810053B23Rik	ENSMUSG00000100277	ENSMUSG00000100277	-1.49751	0.0170493	1.76829
B930095G15Rik	ENSMUSG00000085133	ENSMUSG00000085133	-1.50238	0.00619063	2.20827
Gm40457	ENSMUSG00000108626	ENSMUSG00000108626	-1.53235	0.000273892	3.56242
Bach2os	ENSMUSG00000086150	ENSMUSG00000086150	-1.534	6.35e-05	4.19723
Fn1	ENSMUSG00000026193	ENSMUSG00000026193	-1.53754	0.00543485	2.26481
Gm6157	ENSMUSG00000105687	ENSMUSG00000105687	-1.54239	0.0276405	1.55845
Gm32816	ENSMUSG00000108668	ENSMUSG00000108668	-1.57029	4.23e-05	4.37366
Ndnf	ENSMUSG00000049001	ENSMUSG00000049001	-1.58427	5.64e-08	7.24872
Cxcr6	ENSMUSG00000048521	ENSMUSG00000048521	-1.58812	5.98e-05	4.2233
Fyco1	ENSMUSG00000025241	ENSMUSG00000025241	-1.60268	0.000853341	3.06888
P2ry10	ENSMUSG00000050921	ENSMUSG00000050921	-1.60548	2.49e-05	4.6038
Gpnmb	ENSMUSG00000029816	ENSMUSG00000029816	-1.63117	0.0118	1.92812
Mexis	ENSMUSG00000086712	ENSMUSG00000086712	-1.65153	0.000560373	3.25152
Gm48682	ENSMUSG00000113380	ENSMUSG00000113380	-1.66507	0.000210744	3.67624
Gm47868	ENSMUSG00000113874	ENSMUSG00000113874	-1.66909	0.0162522	1.78909
4930588D02Rik	ENSMUSG00000115962	ENSMUSG00000115962	-1.67734	0.0121341	1.91599
Tmem39a	ENSMUSG00000002845	ENSMUSG00000002845	-1.69673	8.86e-08	7.05257
ENSMUSG00000121098	ENSMUSG00000121098	ENSMUSG00000121098	-1.7232	0.0270227	1.56827
Sirt6	ENSMUSG00000034748	ENSMUSG00000034748	-1.7653	0.00114288	2.942
1700122O11Rik	ENSMUSG00000094928	ENSMUSG00000094928	-1.76638	0.00051015	3.2923
Naa60	ENSMUSG00000005982	ENSMUSG00000005982	-1.79573	0.0173204	1.76144
Gm22671	ENSMUSG00000077608	ENSMUSG00000077608	-1.86992	0.00219654	2.65826
Grik5	ENSMUSG00000003378	ENSMUSG00000003378	-1.87954	0.000309519	3.50931
Mvb12a	ENSMUSG00000031813	ENSMUSG00000031813	-1.90183	4.04e-30	29.3936
Blzf1	ENSMUSG00000026577	ENSMUSG00000026577	-1.90194	7.4e-06	5.13077
Cd163	ENSMUSG00000008845	ENSMUSG00000008845	-1.90568	0.00277116	2.55734
Igsf23	ENSMUSG00000040498	ENSMUSG00000040498	-1.9798	0.000809564	3.09175
A630014C17Rik	ENSMUSG00000086395	ENSMUSG00000086395	-1.99643	4.6e-05	4.33724
Gm44135	ENSMUSG00000107715	ENSMUSG00000107715	-2.01285	0.00295597	2.5293
Gm19409	ENSMUSG00000106229	ENSMUSG00000106229	-2.12561	2.39e-05	4.6216
Clcn6	ENSMUSG00000029016	ENSMUSG00000029016	-2.15672	2.87e-09	8.54212
ENSMUSG00000121163	ENSMUSG00000121163	ENSMUSG00000121163	-2.17162	3.76e-05	4.42481
Gm9136	ENSMUSG00000103198	ENSMUSG00000103198	-2.24029	0.0184024	1.73513
Dcun1d3	ENSMUSG00000048787	ENSMUSG00000048787	-2.263	0.0130371	1.88482
Odf2l	ENSMUSG00000028256	ENSMUSG00000028256	-2.3226	0.0271908	1.56558
Ndufs4	ENSMUSG00000021764	ENSMUSG00000021764	-2.35745	0.000923899	3.03438
Mxd1	ENSMUSG00000001156	ENSMUSG00000001156	-2.45485	7.37e-07	6.13253
Def6	ENSMUSG00000002257	ENSMUSG00000002257	-2.493	0.00124681	2.9042
Ccl5	ENSMUSG00000035042	ENSMUSG00000035042	-2.58038	1.19e-13	12.9245
Gm5190	ENSMUSG00000102832	ENSMUSG00000102832	-2.58659	0.000694226	3.1585
Dppa3	ENSMUSG00000046323	ENSMUSG00000046323	-2.60419	2.02e-06	5.69465
Gm32335	ENSMUSG00000111570	ENSMUSG00000111570	-2.70845	0.0437599	1.35892
Gm7353	ENSMUSG00000055452	ENSMUSG00000055452	-2.85643	1.06e-08	7.97469
Mmp8	ENSMUSG00000005800	ENSMUSG00000005800	-2.9852	8.36e-31	30.0778
Ighg1	ENSMUSG00000076614	ENSMUSG00000076614	-3.19539	0.0026654	2.57424
Chl1	ENSMUSG00000030077	ENSMUSG00000030077	-3.20838	5.49e-05	4.26043
Serpinb1a	ENSMUSG00000044734	ENSMUSG00000044734	-3.78097	5.51e-22	21.2588
Il1a	ENSMUSG00000027399	ENSMUSG00000027399	-7.20498	2.99e-09	8.52433
Gm11597	ENSMUSG00000084257	ENSMUSG00000084257	-7.58224	0.0054135	2.26652
