# Supplementary material for: IL-1α is required for T cell-driven weight loss after respiratory viral infection
Source: Mucosal Immunol. 2024 Apr;17(2):272–87. doi: 10.1016/j.mucimm.2024.02.005 (PMC11009121; doi:10.1016/j.mucimm.2024.02.005)
Supplement: Supplementary Table 6 — Respiratory syncytial virus versus anti-IL1a differentially expressed gene (lung). [file mmc7.xlsx]

## Sheet: All genes
symbol	ensembl_ID	User_ID	aIL1a-RSV_logFC	aIL1a-RSV_adjPval	minus_log10_pvalue
Gm20605	ENSMUSG00000029720	ENSMUSG00000029720	-3.72516	2.87e-85	84.5421
Mvb12a	ENSMUSG00000031813	ENSMUSG00000031813	-2.05156	9.5e-46	45.0223
Serpinb1a	ENSMUSG00000044734	ENSMUSG00000044734	-4.41678	1.93e-36	35.7144
Gm49309	ENSMUSG00000115812	ENSMUSG00000115812	3.50248	2.98e-36	35.5258
AI182371	ENSMUSG00000035875	ENSMUSG00000035875	2.79282	1.07e-29	28.9706
Akt2	ENSMUSG00000004056	ENSMUSG00000004056	2.0194	6.53e-29	28.1851
Gm15998	ENSMUSG00000086389	ENSMUSG00000086389	2.43251	1.17e-27	26.9318
Cttnbp2	ENSMUSG00000000416	ENSMUSG00000000416	1.94394	4.46e-27	26.3507
Phf24	ENSMUSG00000036062	ENSMUSG00000036062	2.00355	9.23e-26	25.0348
Gm37127	ENSMUSG00000104358	ENSMUSG00000104358	-1.66196	3.78e-24	23.4225
Mmp8	ENSMUSG00000005800	ENSMUSG00000005800	-2.37166	4.16e-24	23.3809
Tmem39a	ENSMUSG00000002845	ENSMUSG00000002845	-2.77183	4.16e-24	23.3809
Myo9a	ENSMUSG00000039585	ENSMUSG00000039585	-1.04993	4.75e-24	23.3233
Gzmb	ENSMUSG00000015437	ENSMUSG00000015437	-2.97049	4.39e-23	22.3575
Gm42467	ENSMUSG00000106751	ENSMUSG00000106751	0.98552	2.8e-22	21.5528
Bst2	ENSMUSG00000046718	ENSMUSG00000046718	-1.8667	4.18e-22	21.3788
Ces2a	ENSMUSG00000055730	ENSMUSG00000055730	1.75411	4.53e-22	21.3439
Ccl5	ENSMUSG00000035042	ENSMUSG00000035042	-2.91376	6.39e-22	21.1945
Chil4	ENSMUSG00000063779	ENSMUSG00000063779	2.67049	3.64e-21	20.4389
Syde1	ENSMUSG00000032714	ENSMUSG00000032714	-1.33828	9.74e-21	20.0114
Prep	ENSMUSG00000019849	ENSMUSG00000019849	2.82021	1.18e-20	19.9281
Tspan12	ENSMUSG00000029669	ENSMUSG00000029669	1.43715	2.61e-20	19.5834
Npr3	ENSMUSG00000022206	ENSMUSG00000022206	2.81791	3.01e-20	19.5214
ENSMUSG00000120167	ENSMUSG00000120167	ENSMUSG00000120167	2.49326	7.7e-20	19.1135
Pogz	ENSMUSG00000038902	ENSMUSG00000038902	-1.28133	1.93e-19	18.7144
Nisch	ENSMUSG00000021910	ENSMUSG00000021910	2.25028	2.03e-19	18.6925
Odr4	ENSMUSG00000006010	ENSMUSG00000006010	-1.54427	2.04e-19	18.6904
Tspan9	ENSMUSG00000030352	ENSMUSG00000030352	1.32814	4.22e-19	18.3747
Adamts7	ENSMUSG00000032363	ENSMUSG00000032363	-1.40799	7.27e-19	18.1385
Apoa2	ENSMUSG00000005681	ENSMUSG00000005681	-1.36444	1.35e-18	17.8697
Gm45888	ENSMUSG00000110561	ENSMUSG00000110561	1.29985	2.67e-18	17.5735
Snrpc	ENSMUSG00000024217	ENSMUSG00000024217	0.886382	3.74e-17	16.4271
Aass	ENSMUSG00000029695	ENSMUSG00000029695	1.6686	5.29e-17	16.2765
Pdzd2	ENSMUSG00000022197	ENSMUSG00000022197	1.27555	6.57e-17	16.1824
Tex44	ENSMUSG00000036574	ENSMUSG00000036574	-0.947851	9.18e-17	16.0372
Mastl	ENSMUSG00000026779	ENSMUSG00000026779	-1.90203	1.88e-16	15.7258
Zcchc4	ENSMUSG00000029179	ENSMUSG00000029179	2.31138	2.95e-16	15.5302
Gp9	ENSMUSG00000030054	ENSMUSG00000030054	1.54132	2.95e-16	15.5302
Podnl1	ENSMUSG00000012889	ENSMUSG00000012889	1.37649	4.16e-16	15.3809
Wnk2	ENSMUSG00000037989	ENSMUSG00000037989	-0.966912	4.37e-16	15.3595
Gm15915	ENSMUSG00000085723	ENSMUSG00000085723	-2.63645	4.52e-16	15.3449
Kcnq4	ENSMUSG00000028631	ENSMUSG00000028631	-1.67502	4.65e-16	15.3325
Eaf1	ENSMUSG00000021890	ENSMUSG00000021890	1.38019	7.1e-16	15.1487
Crocc2	ENSMUSG00000084989	ENSMUSG00000084989	-1.19012	7.61e-16	15.1186
Ranbp17	ENSMUSG00000040594	ENSMUSG00000040594	-1.07954	7.96e-16	15.0991
Hspa1a	ENSMUSG00000091971	ENSMUSG00000091971	-1.66706	1.51e-15	14.821
Ppcdc	ENSMUSG00000063849	ENSMUSG00000063849	-3.19803	1.57e-15	14.8041
Arhgap42	ENSMUSG00000050730	ENSMUSG00000050730	1.00142	1.71e-15	14.767
Rac3	ENSMUSG00000018012	ENSMUSG00000018012	0.989407	3.2e-15	14.4949
Nup210l	ENSMUSG00000027939	ENSMUSG00000027939	-0.533716	4.45e-15	14.3516
Car8	ENSMUSG00000041261	ENSMUSG00000041261	1.26147	5.65e-15	14.248
9430015G10Rik	ENSMUSG00000059939	ENSMUSG00000059939	1.24578	6.92e-15	14.1599
Gm45293	ENSMUSG00000110325	ENSMUSG00000110325	1.40077	7.02e-15	14.1537
Osbpl3	ENSMUSG00000029822	ENSMUSG00000029822	-1.29512	8.88e-15	14.0516
Gm48888	ENSMUSG00000113355	ENSMUSG00000113355	0.795011	9.14e-15	14.0391
Ppp1r7	ENSMUSG00000026275	ENSMUSG00000026275	1.13193	9.41e-15	14.0264
E130308A19Rik	ENSMUSG00000045071	ENSMUSG00000045071	0.778052	1.01e-14	13.9957
Gm6018	ENSMUSG00000111815	ENSMUSG00000111815	2.46367	1.09e-14	13.9626
Itpkb	ENSMUSG00000038855	ENSMUSG00000038855	0.876745	1.71e-14	13.767
Mdc1	ENSMUSG00000061607	ENSMUSG00000061607	-0.992754	1.71e-14	13.767
Atp6v0d2	ENSMUSG00000028238	ENSMUSG00000028238	1.72074	1.73e-14	13.762
Myof	ENSMUSG00000048612	ENSMUSG00000048612	-0.740905	1.82e-14	13.7399
Btnl2	ENSMUSG00000024340	ENSMUSG00000024340	1.53054	2.59e-14	13.5867
Traj15	ENSMUSG00000076914	ENSMUSG00000076914	-1.04291	3.47e-14	13.4597
Gm10654	ENSMUSG00000074252	ENSMUSG00000074252	1.59604	3.48e-14	13.4584
Igip	ENSMUSG00000110185	ENSMUSG00000110185	-0.989363	3.96e-14	13.4023
Casd1	ENSMUSG00000015189	ENSMUSG00000015189	0.747056	4.78e-14	13.3206
Cdh3	ENSMUSG00000061048	ENSMUSG00000061048	-1.50968	4.78e-14	13.3206
Gm8098	ENSMUSG00000073073	ENSMUSG00000073073	2.30591	4.81e-14	13.3179
Sapcd1	ENSMUSG00000036185	ENSMUSG00000036185	1.46646	6.08e-14	13.2161
Cntrl	ENSMUSG00000057110	ENSMUSG00000057110	2.32555	8.18e-14	13.0872
Lgals12	ENSMUSG00000024972	ENSMUSG00000024972	-1.24094	8.86e-14	13.0526
Gm6682	ENSMUSG00000091269	ENSMUSG00000091269	-1.22457	9.11e-14	13.0405
Ms4a8a	ENSMUSG00000024730	ENSMUSG00000024730	-1.1139	1.12e-13	12.9508
Rusc2	ENSMUSG00000035969	ENSMUSG00000035969	1.05209	1.51e-13	12.821
Nrxn2	ENSMUSG00000033768	ENSMUSG00000033768	2.12852	1.86e-13	12.7305
Gm20634	ENSMUSG00000070392	ENSMUSG00000070392	-4.6302	1.86e-13	12.7305
4930524O05Rik	ENSMUSG00000118392	ENSMUSG00000118392	-0.763845	1.98e-13	12.7033
Cc2d2a	ENSMUSG00000039765	ENSMUSG00000039765	-1.24341	2.17e-13	12.6635
Mob3b	ENSMUSG00000073910	ENSMUSG00000073910	0.945597	2.55e-13	12.5935
Fcer1g	ENSMUSG00000058715	ENSMUSG00000058715	-1.42113	2.64e-13	12.5784
Cdh23	ENSMUSG00000012819	ENSMUSG00000012819	-0.974622	2.66e-13	12.5751
Ahcyl2	ENSMUSG00000029772	ENSMUSG00000029772	0.767649	3.12e-13	12.5058
Magea7-ps	ENSMUSG00000083333	ENSMUSG00000083333	-0.916396	3.14e-13	12.5031
Meiob	ENSMUSG00000024155	ENSMUSG00000024155	1.15211	3.4e-13	12.4685
Gm12318	ENSMUSG00000082983	ENSMUSG00000082983	-1.17403	3.52e-13	12.4535
Usf2-ps1	ENSMUSG00000108352	ENSMUSG00000108352	1.16199	4.4e-13	12.3565
Gm23012	ENSMUSG00000077337	ENSMUSG00000077337	-1.28496	4.48e-13	12.3487
Gatc	ENSMUSG00000029536	ENSMUSG00000029536	1.39671	4.7e-13	12.3279
Camk2g	ENSMUSG00000021820	ENSMUSG00000021820	-0.966454	5.73e-13	12.2418
Arf2	ENSMUSG00000062421	ENSMUSG00000062421	-1.09045	6.15e-13	12.2111
Gm5692	ENSMUSG00000101024	ENSMUSG00000101024	-1.57495	6.72e-13	12.1726
Srsf9	ENSMUSG00000029538	ENSMUSG00000029538	1.53604	7.33e-13	12.1349
Platr25	ENSMUSG00000074863	ENSMUSG00000074863	-1.62527	7.8e-13	12.1079
Scamp2	ENSMUSG00000040188	ENSMUSG00000040188	-1.68055	8.01e-13	12.0964
Pbxip1	ENSMUSG00000042613	ENSMUSG00000042613	-0.802637	1.09e-12	11.9626
Gm23034	ENSMUSG00000088626	ENSMUSG00000088626	-1.12025	1.15e-12	11.9393
Hoxa9	ENSMUSG00000038227	ENSMUSG00000038227	1.10616	1.25e-12	11.9031
Atp4a	ENSMUSG00000005553	ENSMUSG00000005553	-1.26106	1.45e-12	11.8386
Plxdc2	ENSMUSG00000026748	ENSMUSG00000026748	1.23609	1.49e-12	11.8268
Usp42	ENSMUSG00000051306	ENSMUSG00000051306	0.812762	1.55e-12	11.8097
Serinc2	ENSMUSG00000023232	ENSMUSG00000023232	-1.50291	1.62e-12	11.7905
Gnai3	ENSMUSG00000000001	ENSMUSG00000000001	1.28623	1.67e-12	11.7773
Scd1	ENSMUSG00000037071	ENSMUSG00000037071	1.67187	1.68e-12	11.7747
Dicer1	ENSMUSG00000041415	ENSMUSG00000041415	0.602199	1.68e-12	11.7747
Inhbe	ENSMUSG00000047492	ENSMUSG00000047492	0.709724	1.97e-12	11.7055
Aqp6	ENSMUSG00000043144	ENSMUSG00000043144	1.96642	2.36e-12	11.6271
5730414N17Rik	ENSMUSG00000116506	ENSMUSG00000116506	1.94773	2.42e-12	11.6162
Tmem54	ENSMUSG00000028786	ENSMUSG00000028786	-1.01459	2.44e-12	11.6126
Tpte	ENSMUSG00000031481	ENSMUSG00000031481	-1.17376	2.44e-12	11.6126
Eci1	ENSMUSG00000024132	ENSMUSG00000024132	1.22873	2.55e-12	11.5935
Gm15161	ENSMUSG00000083719	ENSMUSG00000083719	2.83901	3.05e-12	11.5157
Bid	ENSMUSG00000004446	ENSMUSG00000004446	-1.15983	3.77e-12	11.4237
Gm30346	ENSMUSG00000112021	ENSMUSG00000112021	-1.45235	3.83e-12	11.4168
Ankrd63	ENSMUSG00000078137	ENSMUSG00000078137	1.03664	4.63e-12	11.3344
Reck	ENSMUSG00000028476	ENSMUSG00000028476	0.948624	5.22e-12	11.2823
Eif4b	ENSMUSG00000058655	ENSMUSG00000058655	-1.43327	6.28e-12	11.202
Gm49284	ENSMUSG00000114995	ENSMUSG00000114995	1.09181	6.31e-12	11.2
Bicd2	ENSMUSG00000037933	ENSMUSG00000037933	1.4402	8.31e-12	11.0804
Syngr1	ENSMUSG00000022415	ENSMUSG00000022415	0.695668	1.04e-11	10.983
Ect2l	ENSMUSG00000071392	ENSMUSG00000071392	-0.834444	1.07e-11	10.9706
Traj16	ENSMUSG00000076913	ENSMUSG00000076913	-0.822828	1.14e-11	10.9431
Rnf24	ENSMUSG00000048911	ENSMUSG00000048911	0.972509	1.31e-11	10.8827
Gm20045	ENSMUSG00000103983	ENSMUSG00000103983	-0.894661	2.11e-11	10.6757
Cd44	ENSMUSG00000005087	ENSMUSG00000005087	1.08766	2.16e-11	10.6655
Cfap97d1	ENSMUSG00000010841	ENSMUSG00000010841	1.31753	2.25e-11	10.6478
Gm5873	ENSMUSG00000093651	ENSMUSG00000093651	1.33291	2.42e-11	10.6162
Akr1b10	ENSMUSG00000061758	ENSMUSG00000061758	-1.28334	2.52e-11	10.5986
Zfp626	ENSMUSG00000030604	ENSMUSG00000030604	0.984176	2.99e-11	10.5243
Gm14963	ENSMUSG00000085196	ENSMUSG00000085196	0.880923	2.99e-11	10.5243
Anxa4	ENSMUSG00000029994	ENSMUSG00000029994	-0.824503	3.18e-11	10.4976
Ankrd33b	ENSMUSG00000022237	ENSMUSG00000022237	0.868914	3.53e-11	10.4522
Gm6293	ENSMUSG00000051133	ENSMUSG00000051133	-2.47673	3.87e-11	10.4123
Gm49425	ENSMUSG00000116336	ENSMUSG00000116336	-0.935882	4.16e-11	10.3809
Acox1	ENSMUSG00000020777	ENSMUSG00000020777	-0.600007	4.24e-11	10.3726
Gm13858	ENSMUSG00000081196	ENSMUSG00000081196	-1.71122	4.24e-11	10.3726
Pcdhga6	ENSMUSG00000103793	ENSMUSG00000103793	0.722548	4.28e-11	10.3686
Traj17	ENSMUSG00000076912	ENSMUSG00000076912	-1.3074	4.33e-11	10.3635
Gm10238	ENSMUSG00000068348	ENSMUSG00000068348	-1.5678	4.88e-11	10.3116
Mib1	ENSMUSG00000024294	ENSMUSG00000024294	0.514239	6.32e-11	10.1993
Dock4	ENSMUSG00000035954	ENSMUSG00000035954	0.736394	7.01e-11	10.1543
Bcl2l11	ENSMUSG00000027381	ENSMUSG00000027381	1.76982	7.67e-11	10.1152
Cacnb2	ENSMUSG00000057914	ENSMUSG00000057914	0.877677	7.67e-11	10.1152
Rbms1	ENSMUSG00000026970	ENSMUSG00000026970	-1.74723	8.03e-11	10.0953
Clcn6	ENSMUSG00000029016	ENSMUSG00000029016	-1.94245	1.05e-10	9.97881
Rarg	ENSMUSG00000001288	ENSMUSG00000001288	1.34657	1.15e-10	9.9393
Itga1	ENSMUSG00000042284	ENSMUSG00000042284	0.684884	1.24e-10	9.90658
Ltk	ENSMUSG00000027297	ENSMUSG00000027297	-0.648691	1.5e-10	9.82391
Phtf1os	ENSMUSG00000089998	ENSMUSG00000089998	-2.39138	1.69e-10	9.77211
Vmn1r-ps1	ENSMUSG00000082353	ENSMUSG00000082353	-0.980647	1.71e-10	9.767
Gm11443	ENSMUSG00000081632	ENSMUSG00000081632	1.01134	1.96e-10	9.70774
Armc9	ENSMUSG00000062590	ENSMUSG00000062590	-0.686492	2.06e-10	9.68613
Gm50388	ENSMUSG00000117789	ENSMUSG00000117789	-3.72048	2.29e-10	9.64016
Rab3d	ENSMUSG00000019066	ENSMUSG00000019066	1.09714	2.47e-10	9.6073
Zfp81	ENSMUSG00000003929	ENSMUSG00000003929	1.0823	2.47e-10	9.6073
Lrrc26	ENSMUSG00000026961	ENSMUSG00000026961	1.07607	2.47e-10	9.6073
Stard6	ENSMUSG00000079608	ENSMUSG00000079608	-0.660487	2.47e-10	9.6073
Timd4	ENSMUSG00000055546	ENSMUSG00000055546	-0.723869	2.47e-10	9.6073
Cpsf4	ENSMUSG00000029625	ENSMUSG00000029625	-0.993357	2.69e-10	9.57025
Fat4	ENSMUSG00000046743	ENSMUSG00000046743	1.09099	2.71e-10	9.56703
Pnrc1	ENSMUSG00000040128	ENSMUSG00000040128	0.811037	2.71e-10	9.56703
Mylk4	ENSMUSG00000044951	ENSMUSG00000044951	-1.38296	2.71e-10	9.56703
Fcer2a	ENSMUSG00000005540	ENSMUSG00000005540	2.82467	3.02e-10	9.51999
Usp20	ENSMUSG00000026854	ENSMUSG00000026854	-1.02292	3.06e-10	9.51428
Gpr137c	ENSMUSG00000049092	ENSMUSG00000049092	0.947881	3.1e-10	9.50864
S1pr4	ENSMUSG00000044199	ENSMUSG00000044199	1.19182	3.47e-10	9.45967
Plcb2	ENSMUSG00000040061	ENSMUSG00000040061	1.04616	3.51e-10	9.45469
2310001H17Rik	ENSMUSG00000097354	ENSMUSG00000097354	1.12076	3.74e-10	9.42713
Gm8233	ENSMUSG00000115926	ENSMUSG00000115926	-1.96048	3.85e-10	9.41454
Plagl2	ENSMUSG00000051413	ENSMUSG00000051413	0.960447	3.98e-10	9.40012
ENSMUSG00000119994	ENSMUSG00000119994	ENSMUSG00000119994	1.41746	4e-10	9.39794
Sidt1	ENSMUSG00000022696	ENSMUSG00000022696	-0.886832	4e-10	9.39794
Gm12543	ENSMUSG00000080772	ENSMUSG00000080772	-1.2195	4.36e-10	9.36051
4930438A08Rik	ENSMUSG00000069873	ENSMUSG00000069873	-1.13843	4.39e-10	9.35754
Olfr565-ps1	ENSMUSG00000109596	ENSMUSG00000109596	-0.989341	4.43e-10	9.3536
Slc34a3	ENSMUSG00000006469	ENSMUSG00000006469	1.59273	5.43e-10	9.2652
Cd300ld2	ENSMUSG00000089753	ENSMUSG00000089753	-1.32385	5.43e-10	9.2652
Spock2	ENSMUSG00000058297	ENSMUSG00000058297	-1.42274	5.43e-10	9.2652
1110038B12Rik	ENSMUSG00000092203	ENSMUSG00000092203	-1.51368	5.43e-10	9.2652
Gne	ENSMUSG00000028479	ENSMUSG00000028479	0.694129	5.5e-10	9.25964
Scamp5	ENSMUSG00000040722	ENSMUSG00000040722	-4.00563	5.81e-10	9.23582
Sec31a	ENSMUSG00000035325	ENSMUSG00000035325	-0.991794	6e-10	9.22185
Gm35066	ENSMUSG00000106361	ENSMUSG00000106361	0.834046	6.32e-10	9.19928
Plk-ps1	ENSMUSG00000083907	ENSMUSG00000083907	1.21665	7.32e-10	9.13549
Gigyf1	ENSMUSG00000029714	ENSMUSG00000029714	0.656075	7.42e-10	9.1296
Cftr	ENSMUSG00000041301	ENSMUSG00000041301	1.25768	7.71e-10	9.11295
Sp100	ENSMUSG00000026222	ENSMUSG00000026222	-0.842507	7.83e-10	9.10624
Vsir	ENSMUSG00000020101	ENSMUSG00000020101	0.975178	8.08e-10	9.09259
Farp1	ENSMUSG00000025555	ENSMUSG00000025555	-0.973047	8.08e-10	9.09259
Tmeff1	ENSMUSG00000028347	ENSMUSG00000028347	1.00352	8.3e-10	9.08092
Gm26812	ENSMUSG00000097812	ENSMUSG00000097812	-1.1341	8.84e-10	9.05355
Igsf23	ENSMUSG00000040498	ENSMUSG00000040498	-2.99251	9.37e-10	9.02826
Gm8369	ENSMUSG00000058470	ENSMUSG00000058470	-1.4598	9.42e-10	9.02595
Zcchc7	ENSMUSG00000035649	ENSMUSG00000035649	0.609012	9.65e-10	9.01547
Cbs	ENSMUSG00000024039	ENSMUSG00000024039	-0.756921	1e-09	9
Ndufs4	ENSMUSG00000021764	ENSMUSG00000021764	-3.61446	1.06e-09	8.97469
Gm3055	ENSMUSG00000094622	ENSMUSG00000094622	1.08392	1.08e-09	8.96658
Fbxl18	ENSMUSG00000066640	ENSMUSG00000066640	0.635484	1.08e-09	8.96658
Plin4	ENSMUSG00000002831	ENSMUSG00000002831	0.731604	1.09e-09	8.96257
ENSMUSG00000120109	ENSMUSG00000120109	ENSMUSG00000120109	-0.78086	1.09e-09	8.96257
Hrc	ENSMUSG00000038239	ENSMUSG00000038239	1.09457	1.18e-09	8.92812
Gm10505	ENSMUSG00000073430	ENSMUSG00000073430	-1.09532	1.3e-09	8.88606
Fgf11	ENSMUSG00000042826	ENSMUSG00000042826	0.838929	1.42e-09	8.84771
Enho	ENSMUSG00000028445	ENSMUSG00000028445	1.15962	1.49e-09	8.82681
BC051537	ENSMUSG00000098197	ENSMUSG00000098197	-1.18814	1.74e-09	8.75945
Gm12722	ENSMUSG00000081819	ENSMUSG00000081819	0.809053	1.88e-09	8.72584
Arid3b	ENSMUSG00000004661	ENSMUSG00000004661	1.43395	1.96e-09	8.70774
2310015A10Rik	ENSMUSG00000097729	ENSMUSG00000097729	-0.988918	1.96e-09	8.70774
Gm43571	ENSMUSG00000106110	ENSMUSG00000106110	0.950261	2.06e-09	8.68613
Ppp1r9a	ENSMUSG00000032827	ENSMUSG00000032827	0.853024	2.06e-09	8.68613
Gm35576	ENSMUSG00000116851	ENSMUSG00000116851	-0.658669	2.1e-09	8.67778
Zp2	ENSMUSG00000030911	ENSMUSG00000030911	-0.571932	2.21e-09	8.65561
H2-DMa	ENSMUSG00000037649	ENSMUSG00000037649	-1.33987	2.54e-09	8.59517
Spaar	ENSMUSG00000028475	ENSMUSG00000028475	0.922008	2.56e-09	8.59176
Zeb1	ENSMUSG00000024238	ENSMUSG00000024238	0.656449	2.63e-09	8.58004
Mroh8	ENSMUSG00000074627	ENSMUSG00000074627	-0.740901	2.63e-09	8.58004
Wrnip1	ENSMUSG00000021400	ENSMUSG00000021400	-1.64453	2.63e-09	8.58004
C030013G03Rik	ENSMUSG00000117314	ENSMUSG00000117314	-1.11917	2.73e-09	8.56384
5430416N02Rik	ENSMUSG00000097772	ENSMUSG00000097772	-1.18959	2.77e-09	8.55752
Bicdl1	ENSMUSG00000041609	ENSMUSG00000041609	-1.57754	2.8e-09	8.55284
Prss43	ENSMUSG00000058398	ENSMUSG00000058398	1.12922	2.91e-09	8.53611
Fsd1l	ENSMUSG00000054752	ENSMUSG00000054752	0.849772	2.91e-09	8.53611
Serac1	ENSMUSG00000015659	ENSMUSG00000015659	-0.927917	2.95e-09	8.53018
Acot6	ENSMUSG00000043487	ENSMUSG00000043487	0.59429	3.03e-09	8.51856
Gm6543	ENSMUSG00000106135	ENSMUSG00000106135	-1.24685	3.03e-09	8.51856
ENSMUSG00000120390	ENSMUSG00000120390	ENSMUSG00000120390	1.04724	3.14e-09	8.50307
Gm13397	ENSMUSG00000083335	ENSMUSG00000083335	-1.00894	3.21e-09	8.49349
Tprgl	ENSMUSG00000029030	ENSMUSG00000029030	1.42842	3.22e-09	8.49214
Gm20637	ENSMUSG00000093687	ENSMUSG00000093687	0.694116	3.22e-09	8.49214
Tmem240	ENSMUSG00000084845	ENSMUSG00000084845	0.757015	3.41e-09	8.46725
Gm47963	ENSMUSG00000110993	ENSMUSG00000110993	0.896911	3.84e-09	8.41567
C1qtnf3	ENSMUSG00000058914	ENSMUSG00000058914	1.75763	3.94e-09	8.4045
Arhgap40	ENSMUSG00000074625	ENSMUSG00000074625	1.51889	4.03e-09	8.39469
Cspg5	ENSMUSG00000032482	ENSMUSG00000032482	0.477249	4.24e-09	8.37263
Btnl5-ps	ENSMUSG00000073420	ENSMUSG00000073420	1.01749	4.27e-09	8.36957
Efcc1	ENSMUSG00000068263	ENSMUSG00000068263	1.59794	4.58e-09	8.33913
Ncs1	ENSMUSG00000062661	ENSMUSG00000062661	-0.740531	4.64e-09	8.33348
Tbc1d30	ENSMUSG00000052302	ENSMUSG00000052302	1.28135	4.73e-09	8.32514
Icosl	ENSMUSG00000000732	ENSMUSG00000000732	-1.61009	5.16e-09	8.28735
Clcn3	ENSMUSG00000004319	ENSMUSG00000004319	0.663291	5.28e-09	8.27737
Gm50269	ENSMUSG00000118232	ENSMUSG00000118232	-0.675143	5.39e-09	8.26841
Clec12b	ENSMUSG00000030158	ENSMUSG00000030158	-1.42181	5.48e-09	8.26122
Cped1	ENSMUSG00000062980	ENSMUSG00000062980	0.906046	5.58e-09	8.25337
Gm35835	ENSMUSG00000110862	ENSMUSG00000110862	0.798749	5.62e-09	8.25026
Kcnj14	ENSMUSG00000058743	ENSMUSG00000058743	0.734691	5.7e-09	8.24413
Gem	ENSMUSG00000028214	ENSMUSG00000028214	0.697861	5.85e-09	8.23284
Trp73os	ENSMUSG00000087071	ENSMUSG00000087071	1.66407	6.3e-09	8.20066
ENSMUSG00000119987	ENSMUSG00000119987	ENSMUSG00000119987	0.91442	6.55e-09	8.18376
4933421O10Rik	ENSMUSG00000085037	ENSMUSG00000085037	0.64202	6.57e-09	8.18243
Rhog	ENSMUSG00000073982	ENSMUSG00000073982	-1.00913	6.74e-09	8.17134
Ttll3	ENSMUSG00000030276	ENSMUSG00000030276	-0.656935	6.83e-09	8.16558
Ms4a2	ENSMUSG00000024680	ENSMUSG00000024680	-1.29552	6.83e-09	8.16558
Gm13003	ENSMUSG00000085833	ENSMUSG00000085833	-1.18896	7.72e-09	8.11238
1700069L16Rik	ENSMUSG00000042184	ENSMUSG00000042184	-1.47568	8.26e-09	8.08302
Grk1	ENSMUSG00000031450	ENSMUSG00000031450	1.06501	8.36e-09	8.07779
Psg29	ENSMUSG00000023159	ENSMUSG00000023159	0.915939	8.68e-09	8.06148
Relt	ENSMUSG00000008318	ENSMUSG00000008318	-0.869117	9.56e-09	8.01954
Bpifa6	ENSMUSG00000078998	ENSMUSG00000078998	-1.17826	1.06e-08	7.97469
ENSMUSG00000121163	ENSMUSG00000121163	ENSMUSG00000121163	-2.48152	1.07e-08	7.97062
Cdr1os	ENSMUSG00000071753	ENSMUSG00000071753	0.526746	1.08e-08	7.96658
Tecpr2	ENSMUSG00000021275	ENSMUSG00000021275	-0.67935	1.1e-08	7.95861
Tmem132d	ENSMUSG00000034310	ENSMUSG00000034310	3.39136	1.11e-08	7.95468
S100a16	ENSMUSG00000074457	ENSMUSG00000074457	1.53858	1.13e-08	7.94692
Epn2	ENSMUSG00000001036	ENSMUSG00000001036	1.43441	1.17e-08	7.93181
Ccdc82	ENSMUSG00000079084	ENSMUSG00000079084	0.527184	1.33e-08	7.87615
Pdpk1	ENSMUSG00000024122	ENSMUSG00000024122	1.30638	1.35e-08	7.86967
Hagh	ENSMUSG00000024158	ENSMUSG00000024158	1.10356	1.35e-08	7.86967
Ap1s1	ENSMUSG00000004849	ENSMUSG00000004849	-1.18299	1.42e-08	7.84771
Osgin1	ENSMUSG00000074063	ENSMUSG00000074063	0.730989	1.56e-08	7.80688
Pank2	ENSMUSG00000037514	ENSMUSG00000037514	0.756236	1.6e-08	7.79588
Rnf168	ENSMUSG00000014074	ENSMUSG00000014074	-0.839997	1.64e-08	7.78516
A530010L16Rik	ENSMUSG00000110682	ENSMUSG00000110682	-0.868647	1.64e-08	7.78516
Myo5b	ENSMUSG00000025885	ENSMUSG00000025885	-0.701261	1.87e-08	7.72816
Mei1	ENSMUSG00000068117	ENSMUSG00000068117	-0.63652	1.89e-08	7.72354
Myo10	ENSMUSG00000022272	ENSMUSG00000022272	0.598282	1.91e-08	7.71897
Pnisr	ENSMUSG00000028248	ENSMUSG00000028248	0.61853	1.95e-08	7.70997
ENSMUSG00002075485	ENSMUSG00002075485	ENSMUSG00002075485	-0.700014	1.95e-08	7.70997
Jcad	ENSMUSG00000033960	ENSMUSG00000033960	0.76921	1.97e-08	7.70553
Gm3329	ENSMUSG00000090147	ENSMUSG00000090147	-1.64226	2.03e-08	7.6925
A230072C01Rik	ENSMUSG00000086877	ENSMUSG00000086877	0.537547	2.21e-08	7.65561
Cntfr	ENSMUSG00000028444	ENSMUSG00000028444	1.7135	2.26e-08	7.64589
Sqor	ENSMUSG00000005803	ENSMUSG00000005803	-1.43288	2.29e-08	7.64016
Cltc	ENSMUSG00000047126	ENSMUSG00000047126	-0.672923	2.41e-08	7.61798
Zc3h7a	ENSMUSG00000037965	ENSMUSG00000037965	-0.764861	2.43e-08	7.61439
Cyp2b9	ENSMUSG00000040660	ENSMUSG00000040660	-0.88903	2.43e-08	7.61439
Ilkap	ENSMUSG00000026309	ENSMUSG00000026309	-0.612698	2.56e-08	7.59176
Tctn1	ENSMUSG00000038593	ENSMUSG00000038593	-0.590678	2.69e-08	7.57025
Runx1t1	ENSMUSG00000006586	ENSMUSG00000006586	0.700534	2.7e-08	7.56864
2410003L11Rik	ENSMUSG00000085860	ENSMUSG00000085860	0.912498	2.8e-08	7.55284
Lrrc8e	ENSMUSG00000046589	ENSMUSG00000046589	0.687404	2.8e-08	7.55284
Gm12359	ENSMUSG00000075576	ENSMUSG00000075576	-0.787409	2.8e-08	7.55284
Scara5	ENSMUSG00000022032	ENSMUSG00000022032	-1.23015	2.8e-08	7.55284
Mir7228	ENSMUSG00000106323	ENSMUSG00000106323	-1.16401	2.81e-08	7.55129
Irs3	ENSMUSG00000047182	ENSMUSG00000047182	1.00052	2.82e-08	7.54975
Vangl2	ENSMUSG00000026556	ENSMUSG00000026556	-1.50633	3.01e-08	7.52143
Gm15489	ENSMUSG00000086942	ENSMUSG00000086942	-1.45007	3.3e-08	7.48149
Mmp12	ENSMUSG00000049723	ENSMUSG00000049723	1.158	3.36e-08	7.47366
Vmn1r172	ENSMUSG00000035523	ENSMUSG00000035523	-1.27153	3.36e-08	7.47366
Gm10804	ENSMUSG00000075025	ENSMUSG00000075025	2.57629	3.52e-08	7.45346
Mustn1	ENSMUSG00000042485	ENSMUSG00000042485	-0.71254	3.59e-08	7.44491
Gm3924	ENSMUSG00000116287	ENSMUSG00000116287	-1.40015	3.63e-08	7.44009
Wipf2	ENSMUSG00000038013	ENSMUSG00000038013	0.792861	3.66e-08	7.43652
Ica1	ENSMUSG00000062995	ENSMUSG00000062995	0.888087	3.72e-08	7.42946
Ms4a4d	ENSMUSG00000024678	ENSMUSG00000024678	-1.25552	3.75e-08	7.42597
Gm15935	ENSMUSG00000084940	ENSMUSG00000084940	-0.994539	3.79e-08	7.42136
Gm14277	ENSMUSG00000084113	ENSMUSG00000084113	1.17056	3.82e-08	7.41794
Gm11542	ENSMUSG00000085051	ENSMUSG00000085051	1.33744	4.01e-08	7.39686
Tbc1d22a	ENSMUSG00000051864	ENSMUSG00000051864	-0.791687	4.01e-08	7.39686
Rap1b	ENSMUSG00000052681	ENSMUSG00000052681	2.59524	4.05e-08	7.39254
8030451A03Rik	ENSMUSG00000073821	ENSMUSG00000073821	-2.1467	4.29e-08	7.36754
Sdc2	ENSMUSG00000022261	ENSMUSG00000022261	0.752297	4.4e-08	7.35655
Gm7289	ENSMUSG00000092056	ENSMUSG00000092056	-0.987422	4.4e-08	7.35655
Bach2	ENSMUSG00000040270	ENSMUSG00000040270	0.552748	4.48e-08	7.34872
Rhebl1	ENSMUSG00000023755	ENSMUSG00000023755	1.74987	4.57e-08	7.34008
Lemd2	ENSMUSG00000044857	ENSMUSG00000044857	1.75549	4.62e-08	7.33536
Col6a2	ENSMUSG00000020241	ENSMUSG00000020241	0.592329	4.62e-08	7.33536
Zxdb	ENSMUSG00000073062	ENSMUSG00000073062	-0.882901	4.62e-08	7.33536
Mospd4	ENSMUSG00000046487	ENSMUSG00000046487	-0.949746	4.72e-08	7.32606
Gga1	ENSMUSG00000033128	ENSMUSG00000033128	0.76023	4.82e-08	7.31695
Toe1	ENSMUSG00000028688	ENSMUSG00000028688	-0.670038	4.89e-08	7.31069
Myl12b	ENSMUSG00000034868	ENSMUSG00000034868	-1.51462	5.07e-08	7.29499
Pkm	ENSMUSG00000032294	ENSMUSG00000032294	-0.795592	5.1e-08	7.29243
Abcb11	ENSMUSG00000027048	ENSMUSG00000027048	-0.605503	5.2e-08	7.284
Mbip	ENSMUSG00000021028	ENSMUSG00000021028	-4.04881	5.36e-08	7.27084
Armc1	ENSMUSG00000027599	ENSMUSG00000027599	-1.00672	5.4e-08	7.26761
Clasp2	ENSMUSG00000033392	ENSMUSG00000033392	-0.77857	5.45e-08	7.2636
Cd82	ENSMUSG00000027215	ENSMUSG00000027215	3.24416	5.71e-08	7.24336
1700028B04Rik	ENSMUSG00000099417	ENSMUSG00000099417	1.25932	5.76e-08	7.23958
ENSMUSG00000120211	ENSMUSG00000120211	ENSMUSG00000120211	-0.691066	5.76e-08	7.23958
ENSMUSG00000120606	ENSMUSG00000120606	ENSMUSG00000120606	0.93121	5.93e-08	7.22695
Ube3c	ENSMUSG00000039000	ENSMUSG00000039000	-0.942251	6.04e-08	7.21896
Tnfrsf1a	ENSMUSG00000030341	ENSMUSG00000030341	-0.681277	6.24e-08	7.20482
Cndp1	ENSMUSG00000056162	ENSMUSG00000056162	-0.868414	6.32e-08	7.19928
Gm20522	ENSMUSG00000092241	ENSMUSG00000092241	-1.35824	6.36e-08	7.19654
Col3a1	ENSMUSG00000026043	ENSMUSG00000026043	-0.846765	6.49e-08	7.18776
Spryd4	ENSMUSG00000051346	ENSMUSG00000051346	-0.690223	6.54e-08	7.18442
Hepacam2	ENSMUSG00000044156	ENSMUSG00000044156	1.56861	6.6e-08	7.18046
Scai	ENSMUSG00000035236	ENSMUSG00000035236	0.639514	6.84e-08	7.16494
Ensa	ENSMUSG00000038619	ENSMUSG00000038619	-1.06162	6.88e-08	7.16241
Clec4e	ENSMUSG00000030142	ENSMUSG00000030142	-1.35033	6.93e-08	7.15927
Tmem205	ENSMUSG00000040883	ENSMUSG00000040883	0.825745	7e-08	7.1549
Nkrf	ENSMUSG00000044149	ENSMUSG00000044149	-1.1254	7e-08	7.1549
Unc13b	ENSMUSG00000028456	ENSMUSG00000028456	0.567778	7.44e-08	7.12843
Ccdc171	ENSMUSG00000052407	ENSMUSG00000052407	-0.716081	7.63e-08	7.11748
Hspe1-rs1	ENSMUSG00000117621	ENSMUSG00000117621	1.68153	7.66e-08	7.11577
Gm47093	ENSMUSG00000112429	ENSMUSG00000112429	-0.890794	7.77e-08	7.10958
ENSMUSG00000121012	ENSMUSG00000121012	ENSMUSG00000121012	1.9559	7.96e-08	7.09909
Gm41043	ENSMUSG00000114652	ENSMUSG00000114652	0.498816	8.08e-08	7.09259
Glt1d1	ENSMUSG00000049971	ENSMUSG00000049971	1.84585	8.31e-08	7.0804
Yap1	ENSMUSG00000053110	ENSMUSG00000053110	0.574478	8.31e-08	7.0804
Cep85	ENSMUSG00000037443	ENSMUSG00000037443	-0.66444	8.4e-08	7.07572
Gm4152	ENSMUSG00000092512	ENSMUSG00000092512	-1.09276	8.4e-08	7.07572
Hoxaas3	ENSMUSG00000085696	ENSMUSG00000085696	0.70801	8.44e-08	7.07366
Gm20483	ENSMUSG00000092389	ENSMUSG00000092389	-1.03309	8.45e-08	7.07314
Ccna2	ENSMUSG00000027715	ENSMUSG00000027715	1.24395	9.12e-08	7.04001
1110017D15Rik	ENSMUSG00000028441	ENSMUSG00000028441	1.05026	9.64e-08	7.01592
Anln	ENSMUSG00000036777	ENSMUSG00000036777	-0.673918	9.71e-08	7.01278
ENSMUSG00000120396	ENSMUSG00000120396	ENSMUSG00000120396	1.30051	9.99e-08	7.00043
Asb16	ENSMUSG00000034768	ENSMUSG00000034768	-0.974541	1.01e-07	6.99568
Gm14696	ENSMUSG00000087369	ENSMUSG00000087369	-0.926154	1.02e-07	6.9914
I730030J21Rik	ENSMUSG00000116504	ENSMUSG00000116504	1.44946	1.03e-07	6.98716
Gm50100	ENSMUSG00000117696	ENSMUSG00000117696	1.38567	1.03e-07	6.98716
Gm49378	ENSMUSG00000115232	ENSMUSG00000115232	-6.17835	1.05e-07	6.97881
Cyth2	ENSMUSG00000003269	ENSMUSG00000003269	-0.820099	1.07e-07	6.97062
Ggta1	ENSMUSG00000035778	ENSMUSG00000035778	0.793544	1.09e-07	6.96257
Gm4525	ENSMUSG00000106105	ENSMUSG00000106105	-0.7977	1.12e-07	6.95078
Pramel20	ENSMUSG00000070618	ENSMUSG00000070618	-1.26667	1.13e-07	6.94692
Gm26583	ENSMUSG00000097476	ENSMUSG00000097476	0.865275	1.14e-07	6.9431
Slc38a5	ENSMUSG00000031170	ENSMUSG00000031170	-0.526157	1.14e-07	6.9431
Cgn	ENSMUSG00000068876	ENSMUSG00000068876	-1.23285	1.2e-07	6.92082
Cyp4x1	ENSMUSG00000047155	ENSMUSG00000047155	-0.682661	1.23e-07	6.91009
Gda	ENSMUSG00000058624	ENSMUSG00000058624	-1.01403	1.25e-07	6.90309
Mettl4-ps1	ENSMUSG00000079356	ENSMUSG00000079356	-1.21868	1.3e-07	6.88606
Opa3	ENSMUSG00000052214	ENSMUSG00000052214	1.08608	1.38e-07	6.86012
S100a4	ENSMUSG00000001020	ENSMUSG00000001020	-1.23002	1.4e-07	6.85387
Gm11726	ENSMUSG00000082562	ENSMUSG00000082562	-0.641575	1.47e-07	6.83268
Jrkl	ENSMUSG00000079083	ENSMUSG00000079083	0.633363	1.52e-07	6.81816
Gm9465	ENSMUSG00000114689	ENSMUSG00000114689	-0.988443	1.59e-07	6.7986
Nuggc	ENSMUSG00000061356	ENSMUSG00000061356	-0.922962	1.67e-07	6.77728
Tor2a	ENSMUSG00000009563	ENSMUSG00000009563	1.15702	1.68e-07	6.77469
Catspere1	ENSMUSG00000102483	ENSMUSG00000102483	-0.583076	1.68e-07	6.77469
Cdip1	ENSMUSG00000004071	ENSMUSG00000004071	1.31841	1.7e-07	6.76955
Slc39a9	ENSMUSG00000048833	ENSMUSG00000048833	0.888397	1.72e-07	6.76447
Mybphl	ENSMUSG00000068745	ENSMUSG00000068745	-1.00996	1.72e-07	6.76447
Cracd	ENSMUSG00000036377	ENSMUSG00000036377	-0.66774	1.74e-07	6.75945
Pwwp2b	ENSMUSG00000060260	ENSMUSG00000060260	0.748091	1.75e-07	6.75696
Nhlrc2	ENSMUSG00000025078	ENSMUSG00000025078	0.631736	1.75e-07	6.75696
Adssl1	ENSMUSG00000011148	ENSMUSG00000011148	-0.758551	1.77e-07	6.75203
Pde6h	ENSMUSG00000064330	ENSMUSG00000064330	-1.44933	1.82e-07	6.73993
ENSMUSG00000120431	ENSMUSG00000120431	ENSMUSG00000120431	1.14706	1.84e-07	6.73518
Nr6a1	ENSMUSG00000063972	ENSMUSG00000063972	-0.736401	1.87e-07	6.72816
Sfxn5	ENSMUSG00000033720	ENSMUSG00000033720	-1.03308	1.91e-07	6.71897
2410004B18Rik	ENSMUSG00000036873	ENSMUSG00000036873	-1.29884	1.96e-07	6.70774
P2ry10	ENSMUSG00000050921	ENSMUSG00000050921	-1.68384	2e-07	6.69897
Keap1	ENSMUSG00000003308	ENSMUSG00000003308	-0.553804	2.04e-07	6.69037
Gm37931	ENSMUSG00000103403	ENSMUSG00000103403	1.17366	2.08e-07	6.68194
Tbc1d9b	ENSMUSG00000036644	ENSMUSG00000036644	-0.562926	2.08e-07	6.68194
8030423F21Rik	ENSMUSG00000052295	ENSMUSG00000052295	1.27741	2.1e-07	6.67778
Leng8	ENSMUSG00000035545	ENSMUSG00000035545	0.667296	2.11e-07	6.67572
BC049352	ENSMUSG00000091996	ENSMUSG00000091996	-1.46878	2.12e-07	6.67366
ENSMUSG00000121210	ENSMUSG00000121210	ENSMUSG00000121210	-0.894697	2.15e-07	6.66756
Gm16075	ENSMUSG00000087322	ENSMUSG00000087322	-0.757061	2.18e-07	6.66154
Dnajb5	ENSMUSG00000036052	ENSMUSG00000036052	0.681999	2.19e-07	6.65956
Gm8111	ENSMUSG00000084394	ENSMUSG00000084394	1.09668	2.26e-07	6.64589
Gm3828	ENSMUSG00000083808	ENSMUSG00000083808	-0.790236	2.32e-07	6.63451
Gm43123	ENSMUSG00000107029	ENSMUSG00000107029	0.557668	2.38e-07	6.62342
Sorl1	ENSMUSG00000049313	ENSMUSG00000049313	-0.665812	2.38e-07	6.62342
Slc39a4	ENSMUSG00000063354	ENSMUSG00000063354	0.609395	2.4e-07	6.61979
Gm47652	ENSMUSG00000111481	ENSMUSG00000111481	-1.33231	2.47e-07	6.6073
ENSMUSG00000118728	ENSMUSG00000118728	ENSMUSG00000118728	-0.839065	2.55e-07	6.59346
Riiad1	ENSMUSG00000028139	ENSMUSG00000028139	-1.80863	2.58e-07	6.58838
Wars	ENSMUSG00000021266	ENSMUSG00000021266	1.00662	2.59e-07	6.5867
Vwa1	ENSMUSG00000042116	ENSMUSG00000042116	0.518802	2.61e-07	6.58336
A2ml1	ENSMUSG00000047228	ENSMUSG00000047228	-1.26163	2.61e-07	6.58336
Fam102b	ENSMUSG00000040339	ENSMUSG00000040339	-0.685257	2.62e-07	6.5817
Gm39526	ENSMUSG00000109459	ENSMUSG00000109459	-1.07262	2.63e-07	6.58004
Dusp3	ENSMUSG00000003518	ENSMUSG00000003518	1.17163	2.85e-07	6.54516
Csgalnact2	ENSMUSG00000042042	ENSMUSG00000042042	0.876808	2.85e-07	6.54516
Adap2	ENSMUSG00000020709	ENSMUSG00000020709	-0.674182	2.85e-07	6.54516
Gm17771	ENSMUSG00000104031	ENSMUSG00000104031	-0.724775	2.85e-07	6.54516
Bvht	ENSMUSG00000098098	ENSMUSG00000098098	1.65803	2.87e-07	6.54212
5S_rRNA ENSMUSG00002075135	ENSMUSG00002075135	ENSMUSG00002075135	1.61261	2.87e-07	6.54212
Pum2	ENSMUSG00000020594	ENSMUSG00000020594	-0.833658	3e-07	6.52288
Psmd3	ENSMUSG00000017221	ENSMUSG00000017221	0.547836	3.03e-07	6.51856
Gm9103	ENSMUSG00000084142	ENSMUSG00000084142	-0.880781	3.07e-07	6.51286
ARVCF	ENSMUSG00000118669	ENSMUSG00000118669	0.626708	3.17e-07	6.49894
Polg2	ENSMUSG00000020718	ENSMUSG00000020718	1.08973	3.21e-07	6.49349
Lhfpl2	ENSMUSG00000045312	ENSMUSG00000045312	-1.17066	3.21e-07	6.49349
Hk1os	ENSMUSG00000085347	ENSMUSG00000085347	1.07708	3.22e-07	6.49214
Amph	ENSMUSG00000021314	ENSMUSG00000021314	-2.09985	3.36e-07	6.47366
Gm8375	ENSMUSG00000116127	ENSMUSG00000116127	-1.56331	3.38e-07	6.47108
Dstyk	ENSMUSG00000042046	ENSMUSG00000042046	0.621823	3.48e-07	6.45842
Ing1	ENSMUSG00000045969	ENSMUSG00000045969	0.720979	3.63e-07	6.44009
Ing3	ENSMUSG00000029670	ENSMUSG00000029670	0.62999	3.68e-07	6.43415
Cnot10	ENSMUSG00000056167	ENSMUSG00000056167	-0.826001	3.71e-07	6.43063
Gm47050	ENSMUSG00000111546	ENSMUSG00000111546	0.590859	3.84e-07	6.41567
Gm53031	ENSMUSG00000118563	ENSMUSG00000118563	-0.765286	3.84e-07	6.41567
Fcamr	ENSMUSG00000026415	ENSMUSG00000026415	-0.946097	3.84e-07	6.41567
Traj20	ENSMUSG00000076909	ENSMUSG00000076909	-1.27673	3.88e-07	6.41117
Meak7	ENSMUSG00000034105	ENSMUSG00000034105	0.724277	4.03e-07	6.39469
Foxp2	ENSMUSG00000029563	ENSMUSG00000029563	0.893841	4.05e-07	6.39254
Lad1	ENSMUSG00000041782	ENSMUSG00000041782	-0.794868	4.07e-07	6.39041
Gm44913	ENSMUSG00000109051	ENSMUSG00000109051	2.71193	4.1e-07	6.38722
Lrrc14	ENSMUSG00000033728	ENSMUSG00000033728	0.406827	4.17e-07	6.37986
Bpi	ENSMUSG00000052922	ENSMUSG00000052922	-0.828847	4.32e-07	6.36452
Gm11440	ENSMUSG00000082917	ENSMUSG00000082917	0.684199	4.37e-07	6.35952
Gm37120	ENSMUSG00000103966	ENSMUSG00000103966	0.746449	4.42e-07	6.35458
Gnao1	ENSMUSG00000031748	ENSMUSG00000031748	0.873242	4.74e-07	6.32422
Gm9077	ENSMUSG00000110250	ENSMUSG00000110250	-0.627641	5.22e-07	6.28233
Fam169a	ENSMUSG00000041817	ENSMUSG00000041817	-1.27015	5.22e-07	6.28233
Sumf1	ENSMUSG00000030101	ENSMUSG00000030101	-0.895229	5.23e-07	6.2815
Gvin-ps1 ENSMUSG00000086513	ENSMUSG00000086513	ENSMUSG00000086513	-1.24674	5.24e-07	6.28067
Fem1a	ENSMUSG00000043683	ENSMUSG00000043683	0.677861	5.54e-07	6.25649
Gm18558	ENSMUSG00000100068	ENSMUSG00000100068	1.27833	5.57e-07	6.25414
Kpna6	ENSMUSG00000003731	ENSMUSG00000003731	-1.18743	5.7e-07	6.24413
Ubtf	ENSMUSG00000020923	ENSMUSG00000020923	0.575897	6.02e-07	6.2204
Gpr89	ENSMUSG00000028096	ENSMUSG00000028096	-0.65888	6.21e-07	6.20691
Gm20186	ENSMUSG00000106874	ENSMUSG00000106874	-0.784067	6.52e-07	6.18575
Bambi	ENSMUSG00000024232	ENSMUSG00000024232	0.893611	6.55e-07	6.18376
Gm53028	ENSMUSG00000116590	ENSMUSG00000116590	-1.25236	6.55e-07	6.18376
1700045H11Rik	ENSMUSG00000078492	ENSMUSG00000078492	-1.42159	6.55e-07	6.18376
F12	ENSMUSG00000021492	ENSMUSG00000021492	0.766468	6.61e-07	6.1798
ENSMUSG00000120890	ENSMUSG00000120890	ENSMUSG00000120890	-1.41601	6.61e-07	6.1798
Tmem143	ENSMUSG00000002781	ENSMUSG00000002781	0.890758	6.75e-07	6.1707
Slc34a1	ENSMUSG00000021490	ENSMUSG00000021490	0.768692	6.94e-07	6.15864
Polr2h	ENSMUSG00000021018	ENSMUSG00000021018	-0.649131	6.94e-07	6.15864
Stxbp1	ENSMUSG00000026797	ENSMUSG00000026797	0.72669	6.98e-07	6.15614
Mdk-ps1	ENSMUSG00000081677	ENSMUSG00000081677	-0.797543	7.01e-07	6.15428
Fam166b	ENSMUSG00000042788	ENSMUSG00000042788	1.03219	7.29e-07	6.13727
Clec16a	ENSMUSG00000068663	ENSMUSG00000068663	-1.02932	7.32e-07	6.13549
Nudc	ENSMUSG00000028851	ENSMUSG00000028851	-0.624858	7.35e-07	6.13371
Rexo1	ENSMUSG00000047417	ENSMUSG00000047417	0.557754	7.36e-07	6.13312
Gm43196	ENSMUSG00000107017	ENSMUSG00000107017	0.742709	7.43e-07	6.12901
Gm10876	ENSMUSG00000115778	ENSMUSG00000115778	1.01297	7.46e-07	6.12726
Trpc6	ENSMUSG00000031997	ENSMUSG00000031997	0.858818	7.53e-07	6.12321
Lilra5	ENSMUSG00000070873	ENSMUSG00000070873	1.56918	7.75e-07	6.1107
Kmt5c	ENSMUSG00000059851	ENSMUSG00000059851	0.74086	7.94e-07	6.10018
Tmem25	ENSMUSG00000002032	ENSMUSG00000002032	1.02382	7.97e-07	6.09854
Gm24593	ENSMUSG00000084456	ENSMUSG00000084456	0.912565	7.97e-07	6.09854
Uqcr11	ENSMUSG00000020163	ENSMUSG00000020163	0.710707	8.29e-07	6.08145
Tspan11	ENSMUSG00000030351	ENSMUSG00000030351	1.36094	8.33e-07	6.07935
BB187690	ENSMUSG00000105389	ENSMUSG00000105389	2.47583	8.45e-07	6.07314
Gm6048	ENSMUSG00000116783	ENSMUSG00000116783	1.33753	8.59e-07	6.06601
Mtrex	ENSMUSG00000016018	ENSMUSG00000016018	-0.627578	8.6e-07	6.0655
Dtx4	ENSMUSG00000039982	ENSMUSG00000039982	-1.19428	8.6e-07	6.0655
Mrpl33	ENSMUSG00000106918	ENSMUSG00000106918	-0.562749	8.65e-07	6.06298
Gm45075	ENSMUSG00000109436	ENSMUSG00000109436	1.0045	8.76e-07	6.0575
ENSMUSG00000120973	ENSMUSG00000120973	ENSMUSG00000120973	-0.744826	8.8e-07	6.05552
Blvra	ENSMUSG00000001999	ENSMUSG00000001999	-0.704564	8.81e-07	6.05502
Ccnd2	ENSMUSG00000000184	ENSMUSG00000000184	0.66196	8.87e-07	6.05208
Knop1	ENSMUSG00000030980	ENSMUSG00000030980	1.98906	9.04e-07	6.04383
Eva1b	ENSMUSG00000050212	ENSMUSG00000050212	-0.785109	9.17e-07	6.03763
Gm19434	ENSMUSG00000108239	ENSMUSG00000108239	-1.13104	9.24e-07	6.03433
Gm48870	ENSMUSG00000113065	ENSMUSG00000113065	1.81626	9.4e-07	6.02687
Ap5s1	ENSMUSG00000068264	ENSMUSG00000068264	1.40496	9.46e-07	6.02411
Tut4	ENSMUSG00000034610	ENSMUSG00000034610	-0.717656	9.98e-07	6.00087
Cadps2	ENSMUSG00000017978	ENSMUSG00000017978	0.540153	1.05e-06	5.97881
Gtsf2	ENSMUSG00000053508	ENSMUSG00000053508	-0.853421	1.05e-06	5.97881
Zfp653	ENSMUSG00000038895	ENSMUSG00000038895	0.910355	1.07e-06	5.97062
Scnn1a	ENSMUSG00000030340	ENSMUSG00000030340	-0.568512	1.07e-06	5.97062
Gm49628	ENSMUSG00000110869	ENSMUSG00000110869	-0.702471	1.08e-06	5.96658
ENSMUSG00000120226	ENSMUSG00000120226	ENSMUSG00000120226	-0.809749	1.08e-06	5.96658
Irf7	ENSMUSG00000025498	ENSMUSG00000025498	1.64129	1.1e-06	5.95861
Scml2	ENSMUSG00000000037	ENSMUSG00000000037	-0.748012	1.11e-06	5.95468
Traj21	ENSMUSG00000076908	ENSMUSG00000076908	-1.40429	1.11e-06	5.95468
Nrf1	ENSMUSG00000058440	ENSMUSG00000058440	0.422838	1.15e-06	5.9393
Il1rl1	ENSMUSG00000026069	ENSMUSG00000026069	-0.613584	1.15e-06	5.9393
Tff3	ENSMUSG00000024029	ENSMUSG00000024029	-0.611198	1.16e-06	5.93554
Ndor1 ENSMUSG00000006471	ENSMUSG00000006471	ENSMUSG00000006471	1.44288	1.17e-06	5.93181
Gm26660	ENSMUSG00000097601	ENSMUSG00000097601	1.13043	1.19e-06	5.92445
Gipc3	ENSMUSG00000034872	ENSMUSG00000034872	-1.01609	1.19e-06	5.92445
Gpr156	ENSMUSG00000046961	ENSMUSG00000046961	-1.25301	1.19e-06	5.92445
Commd6	ENSMUSG00000075486	ENSMUSG00000075486	-1.14419	1.22e-06	5.91364
Malsu1	ENSMUSG00000029815	ENSMUSG00000029815	-1.56467	1.26e-06	5.89963
Smad4	ENSMUSG00000024515	ENSMUSG00000024515	-0.67318	1.27e-06	5.8962
Gm10097	ENSMUSG00000096553	ENSMUSG00000096553	0.969991	1.28e-06	5.89279
Etnk2	ENSMUSG00000070644	ENSMUSG00000070644	0.777714	1.28e-06	5.89279
Wnt2	ENSMUSG00000010797	ENSMUSG00000010797	0.7767	1.28e-06	5.89279
Abhd3	ENSMUSG00000002475	ENSMUSG00000002475	0.769356	1.28e-06	5.89279
4933406C10Rik	ENSMUSG00000097494	ENSMUSG00000097494	-0.607555	1.28e-06	5.89279
Bglap3	ENSMUSG00000074489	ENSMUSG00000074489	0.960681	1.29e-06	5.88941
Rab1a	ENSMUSG00000020149	ENSMUSG00000020149	1.80252	1.31e-06	5.88273
Setd1b	ENSMUSG00000038384	ENSMUSG00000038384	1.02049	1.33e-06	5.87615
Pgap4	ENSMUSG00000039611	ENSMUSG00000039611	0.699018	1.33e-06	5.87615
Bak1	ENSMUSG00000057789	ENSMUSG00000057789	1.56815	1.35e-06	5.86967
Dcun1d2	ENSMUSG00000038506	ENSMUSG00000038506	0.596933	1.36e-06	5.86646
4930407I10Rik	ENSMUSG00000075524	ENSMUSG00000075524	1.21956	1.39e-06	5.85699
Aldh3a2	ENSMUSG00000010025	ENSMUSG00000010025	-0.632431	1.4e-06	5.85387
Olfr266	ENSMUSG00000043529	ENSMUSG00000043529	-1.02771	1.42e-06	5.84771
Spag8	ENSMUSG00000066196	ENSMUSG00000066196	0.974508	1.44e-06	5.84164
Tmem102	ENSMUSG00000089876	ENSMUSG00000089876	0.539487	1.44e-06	5.84164
Rnf20	ENSMUSG00000028309	ENSMUSG00000028309	0.414429	1.44e-06	5.84164
Gm50025	ENSMUSG00000117420	ENSMUSG00000117420	-1.24573	1.44e-06	5.84164
Ppp1r14b	ENSMUSG00000056612	ENSMUSG00000056612	0.948267	1.46e-06	5.83565
4933424G06Rik	ENSMUSG00000102416	ENSMUSG00000102416	-1.03325	1.47e-06	5.83268
Ago3	ENSMUSG00000028842	ENSMUSG00000028842	0.510792	1.48e-06	5.82974
Smkr-ps	ENSMUSG00000045709	ENSMUSG00000045709	1.44266	1.49e-06	5.82681
Hoxd11	ENSMUSG00000042499	ENSMUSG00000042499	0.878159	1.53e-06	5.81531
Olfr16	ENSMUSG00000037924	ENSMUSG00000037924	-1.44823	1.62e-06	5.79048
Slc36a1	ENSMUSG00000020261	ENSMUSG00000020261	-0.788413	1.63e-06	5.78781
Dolpp1	ENSMUSG00000026856	ENSMUSG00000026856	0.559962	1.64e-06	5.78516
Gtsf1	ENSMUSG00000022487	ENSMUSG00000022487	-1.33564	1.64e-06	5.78516
Cd84	ENSMUSG00000038147	ENSMUSG00000038147	-1.32329	1.65e-06	5.78252
Hat1	ENSMUSG00000027018	ENSMUSG00000027018	-0.588967	1.67e-06	5.77728
4930579J19Rik	ENSMUSG00000114895	ENSMUSG00000114895	-1.29867	1.67e-06	5.77728
Slc7a2	ENSMUSG00000031596	ENSMUSG00000031596	-0.747841	1.69e-06	5.77211
Slc41a1	ENSMUSG00000013275	ENSMUSG00000013275	0.665938	1.71e-06	5.767
ENSMUSG00000120050	ENSMUSG00000120050	ENSMUSG00000120050	-0.650236	1.74e-06	5.75945
Gm7353	ENSMUSG00000055452	ENSMUSG00000055452	-1.67323	1.75e-06	5.75696
Klc1	ENSMUSG00000021288	ENSMUSG00000021288	0.765447	1.76e-06	5.75449
Acap1	ENSMUSG00000001588	ENSMUSG00000001588	0.563217	1.76e-06	5.75449
Zfp318	ENSMUSG00000015597	ENSMUSG00000015597	0.876797	1.79e-06	5.74715
Rbl1	ENSMUSG00000027641	ENSMUSG00000027641	0.6184	1.8e-06	5.74473
Gm47483	ENSMUSG00000111496	ENSMUSG00000111496	2.03955	1.82e-06	5.73993
Snrnp48	ENSMUSG00000021431	ENSMUSG00000021431	3.14646	1.92e-06	5.7167
Tmem132a	ENSMUSG00000024736	ENSMUSG00000024736	-1.26069	1.92e-06	5.7167
D630039A03Rik	ENSMUSG00000052117	ENSMUSG00000052117	0.735475	1.93e-06	5.71444
Gm17200	ENSMUSG00000090608	ENSMUSG00000090608	-0.871259	1.93e-06	5.71444
Ccdc180	ENSMUSG00000035539	ENSMUSG00000035539	0.900571	1.94e-06	5.7122
Zfp512b	ENSMUSG00000000823	ENSMUSG00000000823	0.536747	2.01e-06	5.6968
Cul9	ENSMUSG00000040327	ENSMUSG00000040327	0.910328	2.05e-06	5.68825
Ndrg3	ENSMUSG00000027634	ENSMUSG00000027634	0.558688	2.05e-06	5.68825
Tbk1	ENSMUSG00000020115	ENSMUSG00000020115	-0.646145	2.05e-06	5.68825
Gm20940	ENSMUSG00000106640	ENSMUSG00000106640	-0.785707	2.07e-06	5.68403
Dzip1	ENSMUSG00000042156	ENSMUSG00000042156	1.13389	2.08e-06	5.68194
Il11ra1	ENSMUSG00000073889	ENSMUSG00000073889	0.786688	2.14e-06	5.66959
Dgkg	ENSMUSG00000022861	ENSMUSG00000022861	0.855677	2.16e-06	5.66555
Actr1a	ENSMUSG00000025228	ENSMUSG00000025228	-0.5934	2.16e-06	5.66555
Gm11773	ENSMUSG00000087638	ENSMUSG00000087638	1.10194	2.21e-06	5.65561
Stk11ip	ENSMUSG00000026213	ENSMUSG00000026213	0.583513	2.21e-06	5.65561
Gm9776	ENSMUSG00000042857	ENSMUSG00000042857	-0.636609	2.24e-06	5.64975
Gm47182	ENSMUSG00000111350	ENSMUSG00000111350	-1.52124	2.24e-06	5.64975
Dnaja1	ENSMUSG00000028410	ENSMUSG00000028410	0.702808	2.27e-06	5.64397
Gm2395	ENSMUSG00000111904	ENSMUSG00000111904	-0.645917	2.27e-06	5.64397
Slc44a5	ENSMUSG00000028360	ENSMUSG00000028360	-0.544259	2.3e-06	5.63827
Asph	ENSMUSG00000028207	ENSMUSG00000028207	0.463799	2.31e-06	5.63639
Gm38569	ENSMUSG00000108553	ENSMUSG00000108553	0.630098	2.32e-06	5.63451
Sez6l2	ENSMUSG00000030683	ENSMUSG00000030683	-0.72589	2.32e-06	5.63451
Gm10503	ENSMUSG00000117786	ENSMUSG00000117786	2.21085	2.42e-06	5.61618
Psg16	ENSMUSG00000066760	ENSMUSG00000066760	0.586985	2.45e-06	5.61083
Abt1	ENSMUSG00000036376	ENSMUSG00000036376	1.64999	2.49e-06	5.6038
Gm20461	ENSMUSG00000092525	ENSMUSG00000092525	-1.02233	2.49e-06	5.6038
Cyp2ab1	ENSMUSG00000022818	ENSMUSG00000022818	0.929666	2.5e-06	5.60206
Zfp598	ENSMUSG00000041130	ENSMUSG00000041130	0.643026	2.5e-06	5.60206
Olfr858-ps1	ENSMUSG00000110578	ENSMUSG00000110578	0.849835	2.51e-06	5.60033
Akap3	ENSMUSG00000030344	ENSMUSG00000030344	-0.666832	2.51e-06	5.60033
Gm16286	ENSMUSG00000024571	ENSMUSG00000024571	-0.933319	2.52e-06	5.5986
Cyp2b13	ENSMUSG00000040583	ENSMUSG00000040583	-0.908349	2.53e-06	5.59688
Sfxn2	ENSMUSG00000025036	ENSMUSG00000025036	1.48635	2.54e-06	5.59517
Ahctf1	ENSMUSG00000026491	ENSMUSG00000026491	0.608809	2.55e-06	5.59346
Kat6b	ENSMUSG00000021767	ENSMUSG00000021767	0.591277	2.57e-06	5.59007
Gm43009	ENSMUSG00000105586	ENSMUSG00000105586	1.00809	2.61e-06	5.58336
Gng11	ENSMUSG00000032766	ENSMUSG00000032766	0.79948	2.64e-06	5.5784
4933434E20Rik	ENSMUSG00000027942	ENSMUSG00000027942	-1.42998	2.64e-06	5.5784
Sema6d	ENSMUSG00000027200	ENSMUSG00000027200	2.18469	2.66e-06	5.57512
Gm43856	ENSMUSG00000105555	ENSMUSG00000105555	-1.21785	2.66e-06	5.57512
9330160F10Rik	ENSMUSG00000072809	ENSMUSG00000072809	0.892742	2.71e-06	5.56703
Fcho1	ENSMUSG00000070000	ENSMUSG00000070000	-0.652608	2.76e-06	5.55909
Ak2	ENSMUSG00000028792	ENSMUSG00000028792	1.26927	2.79e-06	5.5544
Dmtf1	ENSMUSG00000042508	ENSMUSG00000042508	1.26277	2.79e-06	5.5544
Gm20383	ENSMUSG00000107412	ENSMUSG00000107412	-1.20956	2.83e-06	5.54821
Stk33	ENSMUSG00000031027	ENSMUSG00000031027	-0.56266	2.84e-06	5.54668
EPPK1	ENSMUSG00000118671	ENSMUSG00000118671	0.740567	2.86e-06	5.54363
Rnf38	ENSMUSG00000035696	ENSMUSG00000035696	0.403212	2.92e-06	5.53462
Tmem63a	ENSMUSG00000026519	ENSMUSG00000026519	-0.807104	2.92e-06	5.53462
Gm44077	ENSMUSG00000108244	ENSMUSG00000108244	-0.551466	2.94e-06	5.53165
Pyurf	ENSMUSG00000043162	ENSMUSG00000043162	0.851335	3e-06	5.52288
Dppa3	ENSMUSG00000046323	ENSMUSG00000046323	-2.2204	3.01e-06	5.52143
Cfap206	ENSMUSG00000028294	ENSMUSG00000028294	0.775058	3.07e-06	5.51286
Gm12185	ENSMUSG00000048852	ENSMUSG00000048852	-0.849905	3.09e-06	5.51004
Epc1	ENSMUSG00000024240	ENSMUSG00000024240	0.497171	3.11e-06	5.50724
Asic1	ENSMUSG00000023017	ENSMUSG00000023017	-0.689516	3.12e-06	5.50585
Spr-ps1	ENSMUSG00000068303	ENSMUSG00000068303	1.76465	3.15e-06	5.50169
Gm42869	ENSMUSG00000105137	ENSMUSG00000105137	1.34946	3.28e-06	5.48413
Sirt6	ENSMUSG00000034748	ENSMUSG00000034748	-2.04497	3.31e-06	5.48017
Ctnnd2	ENSMUSG00000022240	ENSMUSG00000022240	0.656242	3.4e-06	5.46852
Ift46	ENSMUSG00000002031	ENSMUSG00000002031	0.61763	3.41e-06	5.46725
Dnai1	ENSMUSG00000061322	ENSMUSG00000061322	0.909647	3.55e-06	5.44977
Vps39	ENSMUSG00000027291	ENSMUSG00000027291	0.841507	3.55e-06	5.44977
Lims2	ENSMUSG00000024395	ENSMUSG00000024395	-0.571383	3.55e-06	5.44977
Bmpr2	ENSMUSG00000067336	ENSMUSG00000067336	0.728145	3.57e-06	5.44733
Gm13777	ENSMUSG00000082108	ENSMUSG00000082108	-0.67371	3.57e-06	5.44733
Gm31306	ENSMUSG00000105671	ENSMUSG00000105671	-1.15212	3.62e-06	5.44129
Adgrd2-ps	ENSMUSG00000083722	ENSMUSG00000083722	-1.12096	3.65e-06	5.43771
Phka2	ENSMUSG00000031295	ENSMUSG00000031295	-0.555726	3.67e-06	5.43533
Dalrd3	ENSMUSG00000019039	ENSMUSG00000019039	1.26373	3.68e-06	5.43415
1700022N22Rik	ENSMUSG00000097523	ENSMUSG00000097523	1.03773	3.96e-06	5.4023
Atp6v1e1	ENSMUSG00000019210	ENSMUSG00000019210	-0.821675	3.96e-06	5.4023
Gm41611	ENSMUSG00000117079	ENSMUSG00000117079	-1.2878	3.96e-06	5.4023
Gm10616	ENSMUSG00000108599	ENSMUSG00000108599	1.42501	4.02e-06	5.39577
Mapk8ip2	ENSMUSG00000022619	ENSMUSG00000022619	1.96901	4.03e-06	5.39469
Yars	ENSMUSG00000028811	ENSMUSG00000028811	-0.773429	4.06e-06	5.39147
Lpxn	ENSMUSG00000024696	ENSMUSG00000024696	-1.01196	4.15e-06	5.38195
Ndnf	ENSMUSG00000049001	ENSMUSG00000049001	-1.20728	4.15e-06	5.38195
Pcdhga8	ENSMUSG00000103897	ENSMUSG00000103897	0.93984	4.3e-06	5.36653
Hk3	ENSMUSG00000025877	ENSMUSG00000025877	0.93226	4.31e-06	5.36552
Gm49544	ENSMUSG00000116262	ENSMUSG00000116262	-0.717801	4.31e-06	5.36552
Slc7a8	ENSMUSG00000022180	ENSMUSG00000022180	1.08218	4.32e-06	5.36452
Itga2b	ENSMUSG00000034664	ENSMUSG00000034664	4.44975	4.34e-06	5.36251
E230020D15Rik	ENSMUSG00000108912	ENSMUSG00000108912	0.440026	4.39e-06	5.35754
Gm14278	ENSMUSG00000080880	ENSMUSG00000080880	-0.633388	4.43e-06	5.3536
Rab27a	ENSMUSG00000032202	ENSMUSG00000032202	1.1724	4.49e-06	5.34775
Ttll6	ENSMUSG00000038756	ENSMUSG00000038756	-0.416497	4.53e-06	5.3439
Gm10501	ENSMUSG00000073415	ENSMUSG00000073415	-1.04971	4.54e-06	5.34294
Gm47267	ENSMUSG00000113383	ENSMUSG00000113383	-1.80192	4.54e-06	5.34294
Mtpap	ENSMUSG00000024234	ENSMUSG00000024234	0.452753	4.76e-06	5.32239
Tdrd7	ENSMUSG00000035517	ENSMUSG00000035517	0.51375	4.92e-06	5.30803
Gm12946	ENSMUSG00000086961	ENSMUSG00000086961	-0.994473	4.92e-06	5.30803
Utf1	ENSMUSG00000047751	ENSMUSG00000047751	1.1142	4.96e-06	5.30452
BC037704	ENSMUSG00000117698	ENSMUSG00000117698	0.677511	4.96e-06	5.30452
ENSMUSG00000120562	ENSMUSG00000120562	ENSMUSG00000120562	-0.693923	4.96e-06	5.30452
Gm44618	ENSMUSG00000108905	ENSMUSG00000108905	-0.783729	5.07e-06	5.29499
Vamp8	ENSMUSG00000050732	ENSMUSG00000050732	-0.602097	5.16e-06	5.28735
Olfr51	ENSMUSG00000060918	ENSMUSG00000060918	0.753473	5.22e-06	5.28233
Tnfsfm13	ENSMUSG00000018752	ENSMUSG00000018752	-0.937709	5.22e-06	5.28233
Btnl4	ENSMUSG00000058435	ENSMUSG00000058435	0.869373	5.24e-06	5.28067
Cib4	ENSMUSG00000053194	ENSMUSG00000053194	-1.06483	5.24e-06	5.28067
Gm11494	ENSMUSG00000085074	ENSMUSG00000085074	1.26825	5.47e-06	5.26201
Mapk6	ENSMUSG00000042688	ENSMUSG00000042688	0.711336	5.51e-06	5.25885
Hdgfl2	ENSMUSG00000002833	ENSMUSG00000002833	0.68867	5.51e-06	5.25885
Cfap69	ENSMUSG00000040473	ENSMUSG00000040473	-0.753378	5.54e-06	5.25649
Myo1f	ENSMUSG00000024300	ENSMUSG00000024300	0.720564	5.83e-06	5.23433
Gm10069	ENSMUSG00000059659	ENSMUSG00000059659	0.823375	5.89e-06	5.22988
Itgal	ENSMUSG00000030830	ENSMUSG00000030830	-0.418634	5.95e-06	5.22548
Agfg2	ENSMUSG00000029722	ENSMUSG00000029722	-0.631827	5.98e-06	5.2233
Gm12996	ENSMUSG00000086417	ENSMUSG00000086417	-0.577697	6.04e-06	5.21896
Catsperg1	ENSMUSG00000049676	ENSMUSG00000049676	-0.605482	6.04e-06	5.21896
Tbl1xr1	ENSMUSG00000027630	ENSMUSG00000027630	-0.836753	6.1e-06	5.21467
Ppm1f	ENSMUSG00000026181	ENSMUSG00000026181	1.17755	6.15e-06	5.21112
Gm15697	ENSMUSG00000081670	ENSMUSG00000081670	0.977973	6.19e-06	5.20831
Gm14141	ENSMUSG00000082375	ENSMUSG00000082375	-0.670882	6.19e-06	5.20831
Klri1	ENSMUSG00000067610	ENSMUSG00000067610	-2.85935	6.22e-06	5.20621
Bdp1	ENSMUSG00000049658	ENSMUSG00000049658	-0.831166	6.28e-06	5.20204
Cep68	ENSMUSG00000044066	ENSMUSG00000044066	1.59614	6.3e-06	5.20066
Apcdd1	ENSMUSG00000071847	ENSMUSG00000071847	0.839523	6.3e-06	5.20066
Cacna1a	ENSMUSG00000034656	ENSMUSG00000034656	-0.589388	6.49e-06	5.18776
Ttc39d	ENSMUSG00000046196	ENSMUSG00000046196	0.917198	6.52e-06	5.18575
Vmn2r8	ENSMUSG00000090961	ENSMUSG00000090961	2.02907	6.53e-06	5.18509
Srprb	ENSMUSG00000032553	ENSMUSG00000032553	1.23265	6.66e-06	5.17653
ENSMUSG00000120613	ENSMUSG00000120613	ENSMUSG00000120613	-1.25412	6.68e-06	5.17522
Zfyve9	ENSMUSG00000034557	ENSMUSG00000034557	-0.459248	6.69e-06	5.17457
Gm2076	ENSMUSG00000098092	ENSMUSG00000098092	0.989887	6.7e-06	5.17393
Acin1	ENSMUSG00000022185	ENSMUSG00000022185	0.509848	6.76e-06	5.17005
1700003E16Rik	ENSMUSG00000030030	ENSMUSG00000030030	0.991611	6.78e-06	5.16877
Fgf7	ENSMUSG00000027208	ENSMUSG00000027208	-0.675936	7.06e-06	5.1512
Chl1	ENSMUSG00000030077	ENSMUSG00000030077	-3.02897	7.06e-06	5.1512
Gse1	ENSMUSG00000031822	ENSMUSG00000031822	1.62922	7.09e-06	5.14935
Gm49702	ENSMUSG00000116766	ENSMUSG00000116766	-0.827882	7.09e-06	5.14935
Cdc40	ENSMUSG00000038446	ENSMUSG00000038446	1.96868	7.13e-06	5.14691
Stk40	ENSMUSG00000042608	ENSMUSG00000042608	-0.889389	7.14e-06	5.1463
Cmss1	ENSMUSG00000022748	ENSMUSG00000022748	-1.08671	7.25e-06	5.13966
Exosc7	ENSMUSG00000025785	ENSMUSG00000025785	-0.462243	7.29e-06	5.13727
Plppr3	ENSMUSG00000035835	ENSMUSG00000035835	-0.587427	7.29e-06	5.13727
Stox1	ENSMUSG00000036923	ENSMUSG00000036923	-0.622028	7.33e-06	5.1349
Cops4	ENSMUSG00000035297	ENSMUSG00000035297	-0.799684	7.33e-06	5.1349
Gm20559	ENSMUSG00000106734	ENSMUSG00000106734	0.437357	7.34e-06	5.1343
Zfp655	ENSMUSG00000007812	ENSMUSG00000007812	-0.65015	7.51e-06	5.12436
Diaph1	ENSMUSG00000024456	ENSMUSG00000024456	0.713804	7.58e-06	5.12033
Gm13710	ENSMUSG00000087362	ENSMUSG00000087362	0.897756	7.64e-06	5.11691
Gm50310	ENSMUSG00000118277	ENSMUSG00000118277	-1.05535	7.81e-06	5.10735
Gm2245	ENSMUSG00000089647	ENSMUSG00000089647	-1.21969	7.95e-06	5.09963
A930030B08Rik	ENSMUSG00000108985	ENSMUSG00000108985	1.7155	8.03e-06	5.09528
Gm44598	ENSMUSG00000109240	ENSMUSG00000109240	-1.02245	8.1e-06	5.09151
Lats2	ENSMUSG00000021959	ENSMUSG00000021959	-0.663437	8.17e-06	5.08778
Klhdc10	ENSMUSG00000029775	ENSMUSG00000029775	0.449612	8.3e-06	5.08092
Tmem8b	ENSMUSG00000078716	ENSMUSG00000078716	0.70284	8.36e-06	5.07779
Gm16754	ENSMUSG00000097439	ENSMUSG00000097439	-0.469917	8.53e-06	5.06905
Lmntd1	ENSMUSG00000054966	ENSMUSG00000054966	1.73639	8.69e-06	5.06098
Cypt15	ENSMUSG00000079619	ENSMUSG00000079619	-0.89946	8.76e-06	5.0575
Tmem131l	ENSMUSG00000033767	ENSMUSG00000033767	-0.893227	8.83e-06	5.05404
Gm45708	ENSMUSG00000110534	ENSMUSG00000110534	-0.780007	8.85e-06	5.05306
Gm32618	ENSMUSG00000115317	ENSMUSG00000115317	1.07241	8.89e-06	5.0511
Gm35290	ENSMUSG00000117263	ENSMUSG00000117263	-0.870335	8.92e-06	5.04964
Nmur1	ENSMUSG00000026237	ENSMUSG00000026237	-0.67007	8.93e-06	5.04915
Plod2	ENSMUSG00000032374	ENSMUSG00000032374	0.630196	9.12e-06	5.04001
Prkcb	ENSMUSG00000052889	ENSMUSG00000052889	-0.558916	9.22e-06	5.03527
Tmem150a	ENSMUSG00000055912	ENSMUSG00000055912	-0.81049	9.33e-06	5.03012
Cacna2d4	ENSMUSG00000041460	ENSMUSG00000041460	0.687982	9.96e-06	5.00174
Bach2os	ENSMUSG00000086150	ENSMUSG00000086150	-1.46628	9.97e-06	5.0013
Fktn	ENSMUSG00000028414	ENSMUSG00000028414	0.494324	1.01e-05	4.99568
Pigo	ENSMUSG00000028454	ENSMUSG00000028454	0.418295	1.03e-05	4.98716
Tmed8	ENSMUSG00000034111	ENSMUSG00000034111	-0.93624	1.07e-05	4.97062
Xkr7	ENSMUSG00000042631	ENSMUSG00000042631	-1.96842	1.07e-05	4.97062
Bag6	ENSMUSG00000024392	ENSMUSG00000024392	-0.742851	1.08e-05	4.96658
Gpatch3	ENSMUSG00000028850	ENSMUSG00000028850	-0.743119	1.08e-05	4.96658
Snx10	ENSMUSG00000038301	ENSMUSG00000038301	-1.10806	1.08e-05	4.96658
A430035B10Rik	ENSMUSG00000087305	ENSMUSG00000087305	0.981968	1.09e-05	4.96257
Myg1	ENSMUSG00000001285	ENSMUSG00000001285	0.568643	1.09e-05	4.96257
Tet2	ENSMUSG00000040943	ENSMUSG00000040943	1.83644	1.1e-05	4.95861
AA388235	ENSMUSG00000118084	ENSMUSG00000118084	-0.902316	1.1e-05	4.95861
Deaf1	ENSMUSG00000058886	ENSMUSG00000058886	-0.543178	1.11e-05	4.95468
Traj47	ENSMUSG00000105216	ENSMUSG00000105216	-1.71181	1.11e-05	4.95468
Gpr4	ENSMUSG00000044317	ENSMUSG00000044317	0.929096	1.12e-05	4.95078
Carm1	ENSMUSG00000032185	ENSMUSG00000032185	-0.429771	1.12e-05	4.95078
Plxdc1	ENSMUSG00000017417	ENSMUSG00000017417	-0.649156	1.12e-05	4.95078
Gm8652	ENSMUSG00000097900	ENSMUSG00000097900	-1.02178	1.12e-05	4.95078
Mcf2l	ENSMUSG00000031442	ENSMUSG00000031442	0.906876	1.14e-05	4.9431
4930588K23Rik	ENSMUSG00000075335	ENSMUSG00000075335	-0.495748	1.14e-05	4.9431
Hydin	ENSMUSG00000059854	ENSMUSG00000059854	-0.5351	1.15e-05	4.9393
ENSMUSG00000120817	ENSMUSG00000120817	ENSMUSG00000120817	-1.07349	1.15e-05	4.9393
Fez1	ENSMUSG00000032118	ENSMUSG00000032118	-0.510234	1.16e-05	4.93554
Capsl	ENSMUSG00000039676	ENSMUSG00000039676	0.873983	1.17e-05	4.93181
A930024E05Rik	ENSMUSG00000056735	ENSMUSG00000056735	0.752173	1.17e-05	4.93181
Cdc14b	ENSMUSG00000033102	ENSMUSG00000033102	-0.82157	1.19e-05	4.92445
Ecel1	ENSMUSG00000026247	ENSMUSG00000026247	-1.27454	1.21e-05	4.91721
Disp1	ENSMUSG00000030768	ENSMUSG00000030768	-1.27376	1.23e-05	4.91009
Sephs2	ENSMUSG00000049091	ENSMUSG00000049091	0.536769	1.27e-05	4.8962
Plcz1	ENSMUSG00000030230	ENSMUSG00000030230	2.14188	1.29e-05	4.88941
Dgke	ENSMUSG00000000276	ENSMUSG00000000276	-0.599534	1.29e-05	4.88941
Gm43482	ENSMUSG00000106757	ENSMUSG00000106757	-0.601682	1.31e-05	4.88273
Ncbp3	ENSMUSG00000020783	ENSMUSG00000020783	0.765774	1.32e-05	4.87943
Atg7	ENSMUSG00000030314	ENSMUSG00000030314	-0.690198	1.32e-05	4.87943
Parp6	ENSMUSG00000025237	ENSMUSG00000025237	-0.783763	1.32e-05	4.87943
Usp48	ENSMUSG00000043411	ENSMUSG00000043411	-0.426394	1.34e-05	4.8729
4930430E12Rik	ENSMUSG00000085295	ENSMUSG00000085295	-1.45872	1.37e-05	4.86328
Nkx2-2	ENSMUSG00000027434	ENSMUSG00000027434	-1.03347	1.38e-05	4.86012
Pdxk	ENSMUSG00000032788	ENSMUSG00000032788	-0.616628	1.39e-05	4.85699
Gm4478	ENSMUSG00000111940	ENSMUSG00000111940	3.05303	1.41e-05	4.85078
Tpm1	ENSMUSG00000032366	ENSMUSG00000032366	-0.8373	1.41e-05	4.85078
4930417O13Rik	ENSMUSG00000108129	ENSMUSG00000108129	0.511927	1.44e-05	4.84164
Vgll4	ENSMUSG00000030315	ENSMUSG00000030315	1.28044	1.51e-05	4.82102
Rnaseh2c	ENSMUSG00000024925	ENSMUSG00000024925	0.572336	1.51e-05	4.82102
Gm5173	ENSMUSG00000112621	ENSMUSG00000112621	-0.422704	1.53e-05	4.81531
Gm17981	ENSMUSG00000101135	ENSMUSG00000101135	-1.00246	1.53e-05	4.81531
Dhx40	ENSMUSG00000018425	ENSMUSG00000018425	-0.43733	1.54e-05	4.81248
Rnf14	ENSMUSG00000060450	ENSMUSG00000060450	-0.462028	1.57e-05	4.8041
Gm47577	ENSMUSG00000114294	ENSMUSG00000114294	0.800451	1.58e-05	4.80134
Ppp1r14c	ENSMUSG00000040653	ENSMUSG00000040653	1.93711	1.59e-05	4.7986
Araf	ENSMUSG00000001127	ENSMUSG00000001127	0.518558	1.6e-05	4.79588
Igf2bp2	ENSMUSG00000033581	ENSMUSG00000033581	-0.829515	1.63e-05	4.78781
Gm44985	ENSMUSG00000108688	ENSMUSG00000108688	-0.565962	1.66e-05	4.77989
Ripk4	ENSMUSG00000005251	ENSMUSG00000005251	0.810864	1.69e-05	4.77211
Fbxo10	ENSMUSG00000048232	ENSMUSG00000048232	0.453863	1.69e-05	4.77211
Tmem45a	ENSMUSG00000022754	ENSMUSG00000022754	0.87788	1.71e-05	4.767
Acbd5	ENSMUSG00000026781	ENSMUSG00000026781	-0.577932	1.75e-05	4.75696
Gm6789	ENSMUSG00000117875	ENSMUSG00000117875	-0.607919	1.77e-05	4.75203
Gm11523	ENSMUSG00000087117	ENSMUSG00000087117	-0.768482	1.77e-05	4.75203
Ankrd12	ENSMUSG00000034647	ENSMUSG00000034647	0.820207	1.78e-05	4.74958
Zmiz1	ENSMUSG00000007817	ENSMUSG00000007817	0.389069	1.8e-05	4.74473
Usp26	ENSMUSG00000055780	ENSMUSG00000055780	-1.26676	1.81e-05	4.74232
Esd-ps	ENSMUSG00000079101	ENSMUSG00000079101	7.41808	1.83e-05	4.73755
Gm43316	ENSMUSG00000105332	ENSMUSG00000105332	2.82876	1.83e-05	4.73755
Gm47873	ENSMUSG00000111766	ENSMUSG00000111766	1.03276	1.83e-05	4.73755
Iqank1	ENSMUSG00000102018	ENSMUSG00000102018	-0.507807	1.83e-05	4.73755
Galnt6	ENSMUSG00000037280	ENSMUSG00000037280	-0.55024	1.84e-05	4.73518
Bcl7c	ENSMUSG00000030814	ENSMUSG00000030814	-1.27591	1.87e-05	4.72816
Krtap1-3	ENSMUSG00000078131	ENSMUSG00000078131	2.3413	1.9e-05	4.72125
Drd3	ENSMUSG00000022705	ENSMUSG00000022705	0.538188	1.9e-05	4.72125
Gm13919	ENSMUSG00000085417	ENSMUSG00000085417	-0.744866	1.9e-05	4.72125
Gm2862	ENSMUSG00000089639	ENSMUSG00000089639	2.69203	1.97e-05	4.70553
Chchd7	ENSMUSG00000042198	ENSMUSG00000042198	0.716452	1.97e-05	4.70553
Reep6	ENSMUSG00000035504	ENSMUSG00000035504	0.591205	1.98e-05	4.70333
Rpa2	ENSMUSG00000028884	ENSMUSG00000028884	-0.801227	1.98e-05	4.70333
Gm11368	ENSMUSG00000085188	ENSMUSG00000085188	-0.910074	2e-05	4.69897
Ssbp2	ENSMUSG00000003992	ENSMUSG00000003992	-0.656505	2.01e-05	4.6968
Cyth3	ENSMUSG00000018001	ENSMUSG00000018001	1.33656	2.03e-05	4.6925
Npb	ENSMUSG00000044034	ENSMUSG00000044034	0.94076	2.03e-05	4.6925
Gm20692	ENSMUSG00000093739	ENSMUSG00000093739	1.90139	2.05e-05	4.68825
Phtf1	ENSMUSG00000058388	ENSMUSG00000058388	-0.968682	2.05e-05	4.68825
6030458C11Rik	ENSMUSG00000022195	ENSMUSG00000022195	0.454783	2.08e-05	4.68194
Gm13669	ENSMUSG00000081833	ENSMUSG00000081833	-1.54836	2.08e-05	4.68194
Hoxa3	ENSMUSG00000079560	ENSMUSG00000079560	0.839715	2.09e-05	4.67985
Gm13171	ENSMUSG00000082429	ENSMUSG00000082429	-0.764834	2.11e-05	4.67572
Ift74	ENSMUSG00000028576	ENSMUSG00000028576	-0.543767	2.13e-05	4.67162
Gm29927	ENSMUSG00000114846	ENSMUSG00000114846	-1.59093	2.14e-05	4.66959
Ephb4	ENSMUSG00000029710	ENSMUSG00000029710	0.665657	2.16e-05	4.66555
Krt36	ENSMUSG00000020916	ENSMUSG00000020916	1.24585	2.19e-05	4.65956
Cuedc1	ENSMUSG00000018378	ENSMUSG00000018378	0.558874	2.2e-05	4.65758
Gm48817	ENSMUSG00000114037	ENSMUSG00000114037	-0.522203	2.21e-05	4.65561
Gm18857	ENSMUSG00000110055	ENSMUSG00000110055	-0.767544	2.21e-05	4.65561
4933432K03Rik	ENSMUSG00000108811	ENSMUSG00000108811	-1.01221	2.21e-05	4.65561
Gm43860	ENSMUSG00000106928	ENSMUSG00000106928	0.874794	2.22e-05	4.65365
Gm5244	ENSMUSG00000091014	ENSMUSG00000091014	-1.26253	2.22e-05	4.65365
Flot1	ENSMUSG00000059714	ENSMUSG00000059714	-0.664758	2.26e-05	4.64589
Stab1	ENSMUSG00000042286	ENSMUSG00000042286	0.501643	2.27e-05	4.64397
Wasf2	ENSMUSG00000028868	ENSMUSG00000028868	-0.675327	2.27e-05	4.64397
Calr4	ENSMUSG00000028558	ENSMUSG00000028558	-0.824984	2.27e-05	4.64397
Blzf1	ENSMUSG00000026577	ENSMUSG00000026577	-1.54729	2.27e-05	4.64397
Gm10629	ENSMUSG00000074113	ENSMUSG00000074113	-0.874714	2.28e-05	4.64207
Cdkl3	ENSMUSG00000020389	ENSMUSG00000020389	-0.521707	2.3e-05	4.63827
Gata2	ENSMUSG00000015053	ENSMUSG00000015053	1.3186	2.32e-05	4.63451
Tmem107	ENSMUSG00000020895	ENSMUSG00000020895	1.11431	2.32e-05	4.63451
ENSMUSG00000118661	ENSMUSG00000118661	ENSMUSG00000118661	0.554496	2.32e-05	4.63451
Crtc3	ENSMUSG00000030527	ENSMUSG00000030527	0.500806	2.32e-05	4.63451
Slfn4	ENSMUSG00000000204	ENSMUSG00000000204	-0.802948	2.32e-05	4.63451
6430503K07Rik	ENSMUSG00000053545	ENSMUSG00000053545	-0.906617	2.34e-05	4.63078
Ddx58	ENSMUSG00000040296	ENSMUSG00000040296	0.465423	2.39e-05	4.6216
Arid3a	ENSMUSG00000019564	ENSMUSG00000019564	-0.622531	2.47e-05	4.6073
Atraid	ENSMUSG00000013622	ENSMUSG00000013622	-0.893854	2.47e-05	4.6073
Opn4	ENSMUSG00000021799	ENSMUSG00000021799	-0.821397	2.49e-05	4.6038
Crtc1	ENSMUSG00000003575	ENSMUSG00000003575	0.712558	2.5e-05	4.60206
Wdr6	ENSMUSG00000066357	ENSMUSG00000066357	0.973527	2.51e-05	4.60033
Gfi1b	ENSMUSG00000026815	ENSMUSG00000026815	-0.834154	2.51e-05	4.60033
ENSMUSG00000120233	ENSMUSG00000120233	ENSMUSG00000120233	1.74196	2.56e-05	4.59176
Hyou1	ENSMUSG00000032115	ENSMUSG00000032115	0.356248	2.58e-05	4.58838
Fbn1	ENSMUSG00000027204	ENSMUSG00000027204	-0.821398	2.58e-05	4.58838
Gm10024	ENSMUSG00000094012	ENSMUSG00000094012	-1.16951	2.58e-05	4.58838
Phactr2	ENSMUSG00000062866	ENSMUSG00000062866	0.531516	2.6e-05	4.58503
Rad17	ENSMUSG00000021635	ENSMUSG00000021635	-1.27627	2.62e-05	4.5817
Commd10	ENSMUSG00000042705	ENSMUSG00000042705	2.27901	2.63e-05	4.58004
Exosc5	ENSMUSG00000061286	ENSMUSG00000061286	0.56385	2.63e-05	4.58004
Cep350	ENSMUSG00000033671	ENSMUSG00000033671	-0.423847	2.63e-05	4.58004
Apba3	ENSMUSG00000004931	ENSMUSG00000004931	-0.550117	2.66e-05	4.57512
Sstr1	ENSMUSG00000035431	ENSMUSG00000035431	1.40971	2.67e-05	4.57349
1700018L02Rik	ENSMUSG00000100075	ENSMUSG00000100075	0.642709	2.67e-05	4.57349
Ntn4	ENSMUSG00000020019	ENSMUSG00000020019	-0.641036	2.67e-05	4.57349
Pcmtd2	ENSMUSG00000027589	ENSMUSG00000027589	-0.67238	2.69e-05	4.57025
Cers2	ENSMUSG00000015714	ENSMUSG00000015714	0.684257	2.72e-05	4.56543
Becn1	ENSMUSG00000035086	ENSMUSG00000035086	0.491236	2.72e-05	4.56543
Stip1	ENSMUSG00000024966	ENSMUSG00000024966	-0.531606	2.72e-05	4.56543
Ankrd54	ENSMUSG00000033055	ENSMUSG00000033055	-0.5883	2.72e-05	4.56543
Ubxn2b	ENSMUSG00000028243	ENSMUSG00000028243	0.467706	2.73e-05	4.56384
ENSMUSG00000120873	ENSMUSG00000120873	ENSMUSG00000120873	0.600276	2.76e-05	4.55909
Lhx5	ENSMUSG00000029595	ENSMUSG00000029595	2.20809	2.78e-05	4.55596
Cdh6	ENSMUSG00000039385	ENSMUSG00000039385	1.03011	2.8e-05	4.55284
Sema4b	ENSMUSG00000030539	ENSMUSG00000030539	0.88103	2.81e-05	4.55129
Gm45090	ENSMUSG00000108845	ENSMUSG00000108845	-0.958019	2.81e-05	4.55129
Mxd1	ENSMUSG00000001156	ENSMUSG00000001156	-1.76917	2.81e-05	4.55129
Snx21	ENSMUSG00000050373	ENSMUSG00000050373	4.42814	2.82e-05	4.54975
Sdr9c7	ENSMUSG00000040127	ENSMUSG00000040127	0.872496	2.82e-05	4.54975
Hspa14	ENSMUSG00000109865	ENSMUSG00000109865	-0.44608	2.82e-05	4.54975
Ptpn4	ENSMUSG00000026384	ENSMUSG00000026384	-0.566784	2.82e-05	4.54975
Gm29322	ENSMUSG00000099543	ENSMUSG00000099543	-0.500613	2.83e-05	4.54821
Dcst1	ENSMUSG00000042672	ENSMUSG00000042672	0.931412	2.86e-05	4.54363
Gm14881	ENSMUSG00000082939	ENSMUSG00000082939	0.540219	2.88e-05	4.54061
Cgnl1	ENSMUSG00000032232	ENSMUSG00000032232	0.544068	2.92e-05	4.53462
Pcsk5	ENSMUSG00000024713	ENSMUSG00000024713	1.08769	2.93e-05	4.53313
Gm12014	ENSMUSG00000083752	ENSMUSG00000083752	-0.678966	2.93e-05	4.53313
Stx12	ENSMUSG00000028879	ENSMUSG00000028879	-0.956727	2.93e-05	4.53313
Tdrd12	ENSMUSG00000030491	ENSMUSG00000030491	0.90695	2.96e-05	4.52871
Tm9sf3	ENSMUSG00000025016	ENSMUSG00000025016	-0.412398	2.96e-05	4.52871
Gm50308	ENSMUSG00000118371	ENSMUSG00000118371	-1.00739	2.96e-05	4.52871
Pafah1b3	ENSMUSG00000005447	ENSMUSG00000005447	-1.03687	2.98e-05	4.52578
Scel	ENSMUSG00000022123	ENSMUSG00000022123	0.985263	3e-05	4.52288
Ubtfl1	ENSMUSG00000074502	ENSMUSG00000074502	0.716999	3.17e-05	4.49894
Gm47461	ENSMUSG00000112540	ENSMUSG00000112540	0.559375	3.21e-05	4.49349
Rpl10a-ps2	ENSMUSG00000061988	ENSMUSG00000061988	-1.01322	3.21e-05	4.49349
Gm26671	ENSMUSG00000097339	ENSMUSG00000097339	2.08605	3.28e-05	4.48413
Syngap1	ENSMUSG00000067629	ENSMUSG00000067629	0.637128	3.42e-05	4.46597
Cd320	ENSMUSG00000002308	ENSMUSG00000002308	0.810715	3.43e-05	4.46471
Rtn3	ENSMUSG00000024758	ENSMUSG00000024758	-0.502135	3.43e-05	4.46471
Gm30117	ENSMUSG00000117501	ENSMUSG00000117501	2.08523	3.46e-05	4.46092
Hnrnpm	ENSMUSG00000059208	ENSMUSG00000059208	-1.20737	3.46e-05	4.46092
Wnk4	ENSMUSG00000035112	ENSMUSG00000035112	0.482356	3.48e-05	4.45842
Slc43a1	ENSMUSG00000027075	ENSMUSG00000027075	-0.656102	3.49e-05	4.45717
Dars	ENSMUSG00000026356	ENSMUSG00000026356	-1.18143	3.49e-05	4.45717
Tspyl3	ENSMUSG00000074671	ENSMUSG00000074671	1.22125	3.5e-05	4.45593
Fat3	ENSMUSG00000074505	ENSMUSG00000074505	0.7613	3.5e-05	4.45593
Dnajc13	ENSMUSG00000032560	ENSMUSG00000032560	0.404325	3.5e-05	4.45593
9430081H08Rik	ENSMUSG00000111088	ENSMUSG00000111088	1.30233	3.52e-05	4.45346
Gm12253	ENSMUSG00000058287	ENSMUSG00000058287	-0.576423	3.56e-05	4.44855
Mob4	ENSMUSG00000025979	ENSMUSG00000025979	1.13579	3.65e-05	4.43771
Gm10718	ENSMUSG00000095186	ENSMUSG00000095186	7.47892	3.69e-05	4.43297
Gm13136	ENSMUSG00000081179	ENSMUSG00000081179	0.816307	3.71e-05	4.43063
Ankrd13a	ENSMUSG00000041870	ENSMUSG00000041870	0.775445	3.71e-05	4.43063
Myo15b	ENSMUSG00000034427	ENSMUSG00000034427	0.86458	3.74e-05	4.42713
Wrap73	ENSMUSG00000029029	ENSMUSG00000029029	1.48865	3.77e-05	4.42366
Aff3	ENSMUSG00000037138	ENSMUSG00000037138	1.4592	3.78e-05	4.42251
Amacr	ENSMUSG00000022244	ENSMUSG00000022244	0.518669	3.78e-05	4.42251
Dlg4	ENSMUSG00000020886	ENSMUSG00000020886	-0.50783	3.78e-05	4.42251
Mllt1	ENSMUSG00000024212	ENSMUSG00000024212	-0.619285	3.78e-05	4.42251
Hcls1	ENSMUSG00000022831	ENSMUSG00000022831	-1.07698	3.78e-05	4.42251
Sf3a2	ENSMUSG00000020211	ENSMUSG00000020211	0.509419	3.8e-05	4.42022
Nutf2	ENSMUSG00000008450	ENSMUSG00000008450	-1.2566	3.84e-05	4.41567
Tcp11x2	ENSMUSG00000058252	ENSMUSG00000058252	-0.991281	3.87e-05	4.41229
Ube2h	ENSMUSG00000039159	ENSMUSG00000039159	0.448897	3.92e-05	4.40671
Trp53	ENSMUSG00000059552	ENSMUSG00000059552	1.153	3.98e-05	4.40012
Gba2	ENSMUSG00000028467	ENSMUSG00000028467	0.425007	4e-05	4.39794
Gm4278	ENSMUSG00000115019	ENSMUSG00000115019	-0.936288	4.04e-05	4.39362
Atp7b	ENSMUSG00000006567	ENSMUSG00000006567	0.742774	4.06e-05	4.39147
Gm49528	ENSMUSG00000116439	ENSMUSG00000116439	-0.587494	4.06e-05	4.39147
Acpp	ENSMUSG00000032561	ENSMUSG00000032561	-0.486547	4.1e-05	4.38722
Nup155	ENSMUSG00000022142	ENSMUSG00000022142	-0.427739	4.11e-05	4.38616
Gm45137	ENSMUSG00000109206	ENSMUSG00000109206	-0.745208	4.12e-05	4.3851
Ttc16	ENSMUSG00000039021	ENSMUSG00000039021	0.870096	4.13e-05	4.38405
Ppp1r12c	ENSMUSG00000019254	ENSMUSG00000019254	0.393483	4.19e-05	4.37779
Stat4	ENSMUSG00000062939	ENSMUSG00000062939	-1.02979	4.19e-05	4.37779
Gm10043	ENSMUSG00000109793	ENSMUSG00000109793	-1.3718	4.27e-05	4.36957
Fbxl7	ENSMUSG00000043556	ENSMUSG00000043556	0.636563	4.29e-05	4.36754
Polr3b	ENSMUSG00000034453	ENSMUSG00000034453	-0.953248	4.29e-05	4.36754
Ctsm	ENSMUSG00000074871	ENSMUSG00000074871	-0.742808	4.3e-05	4.36653
Il9	ENSMUSG00000021538	ENSMUSG00000021538	-1.17219	4.3e-05	4.36653
Zfp869	ENSMUSG00000054648	ENSMUSG00000054648	1.71279	4.31e-05	4.36552
Gm50246	ENSMUSG00000118389	ENSMUSG00000118389	1.39078	4.32e-05	4.36452
Coq2	ENSMUSG00000029319	ENSMUSG00000029319	-0.643915	4.32e-05	4.36452
Rgl1	ENSMUSG00000026482	ENSMUSG00000026482	1.40644	4.33e-05	4.36351
Malt1	ENSMUSG00000032688	ENSMUSG00000032688	1.2341	4.33e-05	4.36351
Slc25a51	ENSMUSG00000045973	ENSMUSG00000045973	0.435656	4.33e-05	4.36351
Muc21	ENSMUSG00000090588	ENSMUSG00000090588	0.425798	4.33e-05	4.36351
Gm41168	ENSMUSG00000115627	ENSMUSG00000115627	-0.846355	4.33e-05	4.36351
1810053B23Rik	ENSMUSG00000100277	ENSMUSG00000100277	-2.0673	4.33e-05	4.36351
Slc13a4	ENSMUSG00000029843	ENSMUSG00000029843	-0.526974	4.34e-05	4.36251
9930017N22Rik	ENSMUSG00000115276	ENSMUSG00000115276	0.690939	4.47e-05	4.34969
ENSMUSG00000120321	ENSMUSG00000120321	ENSMUSG00000120321	1.24822	4.48e-05	4.34872
Krtap1-4	ENSMUSG00000075567	ENSMUSG00000075567	1.52646	4.5e-05	4.34679
Sf3b3	ENSMUSG00000033732	ENSMUSG00000033732	0.530358	4.5e-05	4.34679
Gpr176	ENSMUSG00000040133	ENSMUSG00000040133	-1.64501	4.5e-05	4.34679
Lmx1b	ENSMUSG00000038765	ENSMUSG00000038765	0.44655	4.54e-05	4.34294
Psph	ENSMUSG00000029446	ENSMUSG00000029446	-0.84706	4.57e-05	4.34008
Prag1	ENSMUSG00000050271	ENSMUSG00000050271	0.563725	4.68e-05	4.32975
2900042G08Rik	ENSMUSG00000114195	ENSMUSG00000114195	-0.702054	4.74e-05	4.32422
Gm19409	ENSMUSG00000106229	ENSMUSG00000106229	-1.77286	4.74e-05	4.32422
Cep126	ENSMUSG00000040729	ENSMUSG00000040729	0.740742	4.75e-05	4.32331
Asf1b	ENSMUSG00000005470	ENSMUSG00000005470	0.49174	4.76e-05	4.32239
Dtx1	ENSMUSG00000029603	ENSMUSG00000029603	0.616933	4.78e-05	4.32057
Gm6877	ENSMUSG00000083557	ENSMUSG00000083557	-0.699586	4.78e-05	4.32057
Gm42783	ENSMUSG00000104795	ENSMUSG00000104795	0.633497	4.85e-05	4.31426
Actr2	ENSMUSG00000020152	ENSMUSG00000020152	-0.548621	4.85e-05	4.31426
Gm32816	ENSMUSG00000108668	ENSMUSG00000108668	-1.35857	4.9e-05	4.3098
Atp2b2	ENSMUSG00000030302	ENSMUSG00000030302	0.567233	4.95e-05	4.30539
Map7	ENSMUSG00000019996	ENSMUSG00000019996	0.717672	4.99e-05	4.3019
Cdkl5	ENSMUSG00000031292	ENSMUSG00000031292	0.352671	4.99e-05	4.3019
Zbtb8b	ENSMUSG00000048485	ENSMUSG00000048485	-0.360852	4.99e-05	4.3019
Aox2	ENSMUSG00000079554	ENSMUSG00000079554	0.629646	5e-05	4.30103
Cops2	ENSMUSG00000027206	ENSMUSG00000027206	0.379488	5e-05	4.30103
Lamc1	ENSMUSG00000026478	ENSMUSG00000026478	-0.556087	5e-05	4.30103
Gm3946	ENSMUSG00000117513	ENSMUSG00000117513	0.82191	5.03e-05	4.29843
Gm10648	ENSMUSG00000108930	ENSMUSG00000108930	0.678382	5.03e-05	4.29843
Gm24234	ENSMUSG00000077504	ENSMUSG00000077504	-0.556717	5.03e-05	4.29843
Pdgfb	ENSMUSG00000000489	ENSMUSG00000000489	-0.616644	5.03e-05	4.29843
Flrt1	ENSMUSG00000047787	ENSMUSG00000047787	2.61549	5.08e-05	4.29414
Gm43765	ENSMUSG00000105119	ENSMUSG00000105119	-1.11392	5.08e-05	4.29414
Acss2os	ENSMUSG00000086529	ENSMUSG00000086529	0.499203	5.09e-05	4.29328
Neurl3	ENSMUSG00000047180	ENSMUSG00000047180	-0.73974	5.09e-05	4.29328
Abtb1	ENSMUSG00000030083	ENSMUSG00000030083	1.01307	5.14e-05	4.28904
Zfp28	ENSMUSG00000062861	ENSMUSG00000062861	0.580933	5.27e-05	4.27819
Rnf40	ENSMUSG00000030816	ENSMUSG00000030816	-0.433756	5.29e-05	4.27654
Taok3	ENSMUSG00000061288	ENSMUSG00000061288	-0.541314	5.29e-05	4.27654
9530026P05Rik	ENSMUSG00000097462	ENSMUSG00000097462	1.75069	5.35e-05	4.27165
Arid5b	ENSMUSG00000019947	ENSMUSG00000019947	1.45192	5.43e-05	4.2652
Ogfod1	ENSMUSG00000033009	ENSMUSG00000033009	0.783329	5.45e-05	4.2636
1700095J12Rik	ENSMUSG00000084804	ENSMUSG00000084804	2.71461	5.47e-05	4.26201
Clpp	ENSMUSG00000002660	ENSMUSG00000002660	-0.876365	5.47e-05	4.26201
Cand1	ENSMUSG00000020114	ENSMUSG00000020114	1.41292	5.48e-05	4.26122
Rdh9	ENSMUSG00000056148	ENSMUSG00000056148	-0.991895	5.5e-05	4.25964
Gm27201	ENSMUSG00000098645	ENSMUSG00000098645	-0.871192	5.54e-05	4.25649
Hic2	ENSMUSG00000050240	ENSMUSG00000050240	0.848543	5.65e-05	4.24795
Arhgap23	ENSMUSG00000049807	ENSMUSG00000049807	-0.497757	5.65e-05	4.24795
Gm14228	ENSMUSG00000087147	ENSMUSG00000087147	0.735713	5.74e-05	4.24109
Tlx3	ENSMUSG00000040610	ENSMUSG00000040610	-0.770767	5.83e-05	4.23433
Brms1	ENSMUSG00000080268	ENSMUSG00000080268	-0.743277	5.85e-05	4.23284
Ms4a6c	ENSMUSG00000079419	ENSMUSG00000079419	-1.82351	5.9e-05	4.22915
Pdia6	ENSMUSG00000020571	ENSMUSG00000020571	2.8573	5.91e-05	4.22841
Ipo9	ENSMUSG00000041879	ENSMUSG00000041879	-0.71866	5.96e-05	4.22475
1700122O11Rik	ENSMUSG00000094928	ENSMUSG00000094928	-1.73639	5.96e-05	4.22475
Gm49311	ENSMUSG00000115095	ENSMUSG00000115095	2.99573	5.98e-05	4.2233
Ptrh1	ENSMUSG00000053746	ENSMUSG00000053746	1.71872	5.98e-05	4.2233
Gm48986	ENSMUSG00000115570	ENSMUSG00000115570	1.03923	5.98e-05	4.2233
Rhox6	ENSMUSG00000006200	ENSMUSG00000006200	-0.868359	6.06e-05	4.21753
Ncl	ENSMUSG00000026234	ENSMUSG00000026234	0.78976	6.13e-05	4.21254
Slc6a5	ENSMUSG00000039728	ENSMUSG00000039728	0.67602	6.13e-05	4.21254
Bet1	ENSMUSG00000032757	ENSMUSG00000032757	0.496676	6.13e-05	4.21254
Gm29825	ENSMUSG00000111734	ENSMUSG00000111734	-0.488831	6.26e-05	4.20343
Gm16026	ENSMUSG00000079455	ENSMUSG00000079455	-1.99894	6.29e-05	4.20135
Cers5	ENSMUSG00000023021	ENSMUSG00000023021	-1.6534	6.3e-05	4.20066
Abcg3	ENSMUSG00000029299	ENSMUSG00000029299	-0.790564	6.33e-05	4.1986
Vwf	ENSMUSG00000001930	ENSMUSG00000001930	-0.824917	6.33e-05	4.1986
Sgce	ENSMUSG00000004631	ENSMUSG00000004631	0.549952	6.44e-05	4.19111
Rgs3	ENSMUSG00000059810	ENSMUSG00000059810	-0.470901	6.46e-05	4.18977
Eif3b	ENSMUSG00000056076	ENSMUSG00000056076	-0.692005	6.63e-05	4.17849
Capn7	ENSMUSG00000021893	ENSMUSG00000021893	-0.793052	6.68e-05	4.17522
Mars1	ENSMUSG00000040354	ENSMUSG00000040354	-1.1461	6.68e-05	4.17522
Traj26	ENSMUSG00000076903	ENSMUSG00000076903	-1.63491	6.68e-05	4.17522
Ddx50	ENSMUSG00000020076	ENSMUSG00000020076	-0.452696	6.76e-05	4.17005
Pex10	ENSMUSG00000029047	ENSMUSG00000029047	0.501975	6.77e-05	4.16941
Rnf25	ENSMUSG00000026171	ENSMUSG00000026171	0.927841	6.81e-05	4.16685
Gm12606	ENSMUSG00000087659	ENSMUSG00000087659	-0.732941	6.9e-05	4.16115
Trdj2	ENSMUSG00000076871	ENSMUSG00000076871	-0.831834	6.91e-05	4.16052
Gm8255	ENSMUSG00000112708	ENSMUSG00000112708	-0.459522	6.94e-05	4.15864
Mir148b	ENSMUSG00000065560	ENSMUSG00000065560	-0.669526	6.99e-05	4.15552
Hsd17b13	ENSMUSG00000034528	ENSMUSG00000034528	-0.91297	6.99e-05	4.15552
Oit1	ENSMUSG00000021749	ENSMUSG00000021749	-0.462434	7.05e-05	4.15181
Gm48772	ENSMUSG00000112462	ENSMUSG00000112462	-0.629998	7.11e-05	4.14813
Stx1b	ENSMUSG00000030806	ENSMUSG00000030806	0.446863	7.13e-05	4.14691
Polg	ENSMUSG00000039176	ENSMUSG00000039176	1.55506	7.19e-05	4.14327
Zfp865	ENSMUSG00000074405	ENSMUSG00000074405	0.479986	7.19e-05	4.14327
Lias	ENSMUSG00000029199	ENSMUSG00000029199	0.708911	7.28e-05	4.13787
Mirt2	ENSMUSG00000115946	ENSMUSG00000115946	-1.94736	7.28e-05	4.13787
Gm11650	ENSMUSG00000087184	ENSMUSG00000087184	0.60509	7.34e-05	4.1343
Grk4	ENSMUSG00000052783	ENSMUSG00000052783	-0.496034	7.34e-05	4.1343
Scaper	ENSMUSG00000034007	ENSMUSG00000034007	-0.574617	7.39e-05	4.13136
4933421A08Rik	ENSMUSG00000086443	ENSMUSG00000086443	-0.747462	7.39e-05	4.13136
Cfap70	ENSMUSG00000039543	ENSMUSG00000039543	-0.438128	7.46e-05	4.12726
Cpt1a	ENSMUSG00000024900	ENSMUSG00000024900	-0.676354	7.5e-05	4.12494
Fam71f2	ENSMUSG00000079652	ENSMUSG00000079652	1.35999	7.58e-05	4.12033
Vax2os	ENSMUSG00000085794	ENSMUSG00000085794	1.80412	7.61e-05	4.11862
Epha1	ENSMUSG00000029859	ENSMUSG00000029859	-0.794293	7.63e-05	4.11748
Serpinb6e	ENSMUSG00000069248	ENSMUSG00000069248	-0.724501	7.66e-05	4.11577
Kntc1	ENSMUSG00000029414	ENSMUSG00000029414	-0.487581	7.67e-05	4.1152
E330034L11Rik	ENSMUSG00000106383	ENSMUSG00000106383	-0.701397	7.7e-05	4.11351
Ppp1r13b	ENSMUSG00000021285	ENSMUSG00000021285	0.444435	7.71e-05	4.11295
Lipa	ENSMUSG00000024781	ENSMUSG00000024781	-0.998459	7.72e-05	4.11238
Pgm5	ENSMUSG00000041731	ENSMUSG00000041731	0.618927	7.74e-05	4.11126
Tlr4	ENSMUSG00000039005	ENSMUSG00000039005	-0.696328	7.74e-05	4.11126
Mgll	ENSMUSG00000033174	ENSMUSG00000033174	2.66106	7.79e-05	4.10846
Asb18	ENSMUSG00000067081	ENSMUSG00000067081	1.57964	7.79e-05	4.10846
1700125G02Rik	ENSMUSG00000085263	ENSMUSG00000085263	-0.655584	7.79e-05	4.10846
Dcp2	ENSMUSG00000024472	ENSMUSG00000024472	2.03677	7.83e-05	4.10624
Efcab5	ENSMUSG00000050944	ENSMUSG00000050944	1.25406	7.83e-05	4.10624
Mtcp1	ENSMUSG00000031200	ENSMUSG00000031200	1.10746	7.83e-05	4.10624
Arih1	ENSMUSG00000025234	ENSMUSG00000025234	-0.416288	7.83e-05	4.10624
Me1	ENSMUSG00000032418	ENSMUSG00000032418	-0.788594	7.83e-05	4.10624
Atp8b2	ENSMUSG00000060671	ENSMUSG00000060671	0.520924	7.85e-05	4.10513
Gcc1	ENSMUSG00000029708	ENSMUSG00000029708	0.381923	7.85e-05	4.10513
Macf1	ENSMUSG00000028649	ENSMUSG00000028649	0.464278	7.88e-05	4.10347
Mbtps1	ENSMUSG00000031835	ENSMUSG00000031835	2.23931	7.92e-05	4.10127
Yeats2	ENSMUSG00000041215	ENSMUSG00000041215	-1.56237	7.92e-05	4.10127
Gtf2ird2	ENSMUSG00000015942	ENSMUSG00000015942	-0.483315	7.98e-05	4.098
Usp2	ENSMUSG00000032010	ENSMUSG00000032010	-1.61949	8e-05	4.09691
Rbm12b1	ENSMUSG00000046667	ENSMUSG00000046667	0.584848	8.07e-05	4.09313
Psmd6	ENSMUSG00000021737	ENSMUSG00000021737	1.33243	8.08e-05	4.09259
Mvp	ENSMUSG00000030681	ENSMUSG00000030681	-0.705501	8.08e-05	4.09259
Gm18648	ENSMUSG00000117237	ENSMUSG00000117237	1.47258	8.16e-05	4.08831
Qars	ENSMUSG00000032604	ENSMUSG00000032604	0.481257	8.18e-05	4.08725
4930545L23Rik	ENSMUSG00000085247	ENSMUSG00000085247	1.79115	8.23e-05	4.0846
C5ar2	ENSMUSG00000074361	ENSMUSG00000074361	0.622555	8.23e-05	4.0846
Pde3a	ENSMUSG00000041741	ENSMUSG00000041741	1.90631	8.28e-05	4.08197
Ugp2	ENSMUSG00000001891	ENSMUSG00000001891	-0.505913	8.28e-05	4.08197
Gm47064	ENSMUSG00000111831	ENSMUSG00000111831	-0.77079	8.28e-05	4.08197
Dock2	ENSMUSG00000020143	ENSMUSG00000020143	-0.94158	8.28e-05	4.08197
Egfl8	ENSMUSG00000015467	ENSMUSG00000015467	-1.46102	8.28e-05	4.08197
Gdf6	ENSMUSG00000051279	ENSMUSG00000051279	-3.13512	8.28e-05	4.08197
Slc43a3	ENSMUSG00000027074	ENSMUSG00000027074	-0.596197	8.32e-05	4.07988
Pmf1	ENSMUSG00000028066	ENSMUSG00000028066	-0.65003	8.44e-05	4.07366
Dtnbos	ENSMUSG00000092286	ENSMUSG00000092286	1.28432	8.49e-05	4.07109
Plekhb1	ENSMUSG00000030701	ENSMUSG00000030701	-1.50742	8.54e-05	4.06854
Ncor1	ENSMUSG00000018501	ENSMUSG00000018501	-0.42693	8.68e-05	4.06148
Fzd8	ENSMUSG00000036904	ENSMUSG00000036904	0.660384	8.72e-05	4.05948
Gm42981	ENSMUSG00000105282	ENSMUSG00000105282	2.18544	8.75e-05	4.05799
1700104B16Rik	ENSMUSG00000049476	ENSMUSG00000049476	-2.78665	8.84e-05	4.05355
Nrde2	ENSMUSG00000021179	ENSMUSG00000021179	-0.828237	8.92e-05	4.04964
5S_rRNA ENSMUSG00000119038	ENSMUSG00000119038	ENSMUSG00000119038	-0.837441	9.01e-05	4.04528
Myo1c	ENSMUSG00000017774	ENSMUSG00000017774	-0.666494	9.08e-05	4.04191
Gm23908	ENSMUSG00000077787	ENSMUSG00000077787	1.09166	9.11e-05	4.04048
Gm6336	ENSMUSG00000118400	ENSMUSG00000118400	-0.469795	9.25e-05	4.03386
Selplg	ENSMUSG00000048163	ENSMUSG00000048163	-0.696731	9.26e-05	4.03339
Gm13807	ENSMUSG00000085852	ENSMUSG00000085852	2.28605	9.27e-05	4.03292
Gm45163	ENSMUSG00000109419	ENSMUSG00000109419	1.25092	9.39e-05	4.02733
Enox2	ENSMUSG00000031109	ENSMUSG00000031109	-0.87068	9.39e-05	4.02733
Ppil2	ENSMUSG00000022771	ENSMUSG00000022771	0.606632	9.42e-05	4.02595
Gm24762	ENSMUSG00000065623	ENSMUSG00000065623	-0.674344	9.42e-05	4.02595
Txnl4a	ENSMUSG00000057130	ENSMUSG00000057130	1.14381	9.47e-05	4.02365
Ccdc159	ENSMUSG00000006241	ENSMUSG00000006241	0.69929	9.57e-05	4.01909
Zfp157	ENSMUSG00000036898	ENSMUSG00000036898	0.529174	9.57e-05	4.01909
U90926	ENSMUSG00000029409	ENSMUSG00000029409	-0.996351	9.57e-05	4.01909
Gm37780	ENSMUSG00000102691	ENSMUSG00000102691	1.32976	9.58e-05	4.01863
Gm47096	ENSMUSG00000112547	ENSMUSG00000112547	0.953892	9.58e-05	4.01863
Sphkap	ENSMUSG00000026163	ENSMUSG00000026163	1.49732	9.7e-05	4.01323
Rundc1	ENSMUSG00000035007	ENSMUSG00000035007	-0.50833	9.74e-05	4.01144
Gm35558 ENSMUSG00000113662	ENSMUSG00000113662	ENSMUSG00000113662	-0.612277	9.78e-05	4.00966
Atr	ENSMUSG00000032409	ENSMUSG00000032409	-0.448015	9.83e-05	4.00745
Slc22a21	ENSMUSG00000063652	ENSMUSG00000063652	0.489691	9.9e-05	4.00436
1110019D14Rik	ENSMUSG00000097616	ENSMUSG00000097616	0.68195	9.93e-05	4.00305
Slc22a3	ENSMUSG00000023828	ENSMUSG00000023828	-0.596406	0.000100148	3.99936
Mir449a	ENSMUSG00000065575	ENSMUSG00000065575	-2.97169	0.000100425	3.99816
Iqgap3	ENSMUSG00000028068	ENSMUSG00000028068	1.03753	0.00010043	3.99814
BC048644	ENSMUSG00000074052	ENSMUSG00000074052	0.707595	0.00010043	3.99814
Akna	ENSMUSG00000039158	ENSMUSG00000039158	0.767851	0.000101659	3.99285
Fcsk	ENSMUSG00000033703	ENSMUSG00000033703	0.496495	0.000101659	3.99285
Cdca5	ENSMUSG00000024791	ENSMUSG00000024791	-0.526603	0.00010252	3.98919
Cav1	ENSMUSG00000007655	ENSMUSG00000007655	0.744749	0.000102631	3.98872
Ccny	ENSMUSG00000024286	ENSMUSG00000024286	0.456627	0.000103461	3.98522
Gm47247	ENSMUSG00000112133	ENSMUSG00000112133	-1.34279	0.000104162	3.98229
Entpd1	ENSMUSG00000048120	ENSMUSG00000048120	-0.687498	0.000105355	3.97734
Kctd11	ENSMUSG00000046731	ENSMUSG00000046731	1.32176	0.00010573	3.9758
ENSMUSG00000120438	ENSMUSG00000120438	ENSMUSG00000120438	1.20368	0.00010573	3.9758
Antxr1	ENSMUSG00000033420	ENSMUSG00000033420	0.592253	0.00010573	3.9758
Trbv25	ENSMUSG00000104473	ENSMUSG00000104473	-0.856466	0.000106329	3.97335
Dennd2a	ENSMUSG00000038456	ENSMUSG00000038456	0.558314	0.000106694	3.97186
Ribc2	ENSMUSG00000022431	ENSMUSG00000022431	1.87579	0.000107017	3.97055
Tmprss4	ENSMUSG00000032091	ENSMUSG00000032091	-1.45011	0.000107029	3.9705
Cypt3	ENSMUSG00000048573	ENSMUSG00000048573	0.594105	0.000107101	3.97021
Cdt1	ENSMUSG00000006585	ENSMUSG00000006585	-1.55775	0.000107273	3.96951
Trappc3	ENSMUSG00000028847	ENSMUSG00000028847	-0.31595	0.000107482	3.96866
8030474K03Rik	ENSMUSG00000046774	ENSMUSG00000046774	2.38897	0.000107777	3.96747
ENSMUSG00000121127	ENSMUSG00000121127	ENSMUSG00000121127	-1.35805	0.000108008	3.96654
Cbx3	ENSMUSG00000029836	ENSMUSG00000029836	0.693604	0.000108084	3.96624
Tubgcp2	ENSMUSG00000025474	ENSMUSG00000025474	0.61075	0.000108228	3.96566
Defb22	ENSMUSG00000027468	ENSMUSG00000027468	-0.701849	0.000108228	3.96566
Amh	ENSMUSG00000035262	ENSMUSG00000035262	0.493457	0.000109009	3.96254
Nelfb	ENSMUSG00000013465	ENSMUSG00000013465	1.29772	0.00011113	3.95417
P3h3	ENSMUSG00000023191	ENSMUSG00000023191	-0.591583	0.000111524	3.95263
Dhcr24	ENSMUSG00000034926	ENSMUSG00000034926	-0.808853	0.000112211	3.94996
Psme4	ENSMUSG00000040850	ENSMUSG00000040850	-0.61712	0.000112693	3.9481
Cobll1	ENSMUSG00000034903	ENSMUSG00000034903	0.681262	0.000113192	3.94618
Gm21992	ENSMUSG00000096370	ENSMUSG00000096370	0.656847	0.000113192	3.94618
Gm47469	ENSMUSG00000113047	ENSMUSG00000113047	-0.502645	0.000115241	3.93839
Scarletltr	ENSMUSG00000093759	ENSMUSG00000093759	2.11955	0.000117129	3.93134
Gm43937	ENSMUSG00000107719	ENSMUSG00000107719	4.41586	0.000118301	3.92701
Taf7	ENSMUSG00000051316	ENSMUSG00000051316	1.75755	0.000119036	3.92432
U6 ENSMUSG00002076787	ENSMUSG00002076787	ENSMUSG00002076787	1.28126	0.000119294	3.92338
Pon2	ENSMUSG00000032667	ENSMUSG00000032667	0.426122	0.000119294	3.92338
Rngtt	ENSMUSG00000028274	ENSMUSG00000028274	0.412026	0.000119294	3.92338
Gm15889	ENSMUSG00000089712	ENSMUSG00000089712	-0.601911	0.000119294	3.92338
Gm49241	ENSMUSG00000115677	ENSMUSG00000115677	1.43467	0.000119522	3.92255
Zbtb1	ENSMUSG00000033454	ENSMUSG00000033454	0.885608	0.00011981	3.92151
Efnb2	ENSMUSG00000001300	ENSMUSG00000001300	1.13298	0.000121451	3.9156
Serpina6	ENSMUSG00000060807	ENSMUSG00000060807	0.876999	0.000121451	3.9156
Gm15635	ENSMUSG00000085095	ENSMUSG00000085095	-0.704471	0.000121998	3.91365
Potegl	ENSMUSG00000026774	ENSMUSG00000026774	-0.759659	0.000122854	3.91061
Aasdhppt	ENSMUSG00000025894	ENSMUSG00000025894	0.451029	0.000123179	3.90946
Gm15806	ENSMUSG00000082554	ENSMUSG00000082554	-0.599765	0.000123248	3.90922
Slc35g3	ENSMUSG00000018776	ENSMUSG00000018776	0.454087	0.000124075	3.90632
Med8	ENSMUSG00000006392	ENSMUSG00000006392	-0.721911	0.000124075	3.90632
Pspc1	ENSMUSG00000021938	ENSMUSG00000021938	0.588747	0.00012494	3.9033
ENSMUSG00000120623	ENSMUSG00000120623	ENSMUSG00000120623	2.08828	0.000125853	3.90014
Htt	ENSMUSG00000029104	ENSMUSG00000029104	0.718875	0.000126349	3.89843
Prodh2	ENSMUSG00000036892	ENSMUSG00000036892	-0.492282	0.000129346	3.88825
Pdgfrb	ENSMUSG00000024620	ENSMUSG00000024620	-0.58328	0.00012995	3.88622
Ccdc85a	ENSMUSG00000032878	ENSMUSG00000032878	1.30509	0.000131129	3.8823
Crebrf	ENSMUSG00000048249	ENSMUSG00000048249	0.470127	0.00013251	3.87775
Epop	ENSMUSG00000043439	ENSMUSG00000043439	0.87868	0.000132696	3.87714
Mmp28	ENSMUSG00000020682	ENSMUSG00000020682	-0.828282	0.000132696	3.87714
Olfr531	ENSMUSG00000062712	ENSMUSG00000062712	-0.718509	0.000133188	3.87553
Cdk3	ENSMUSG00000092300	ENSMUSG00000092300	0.505561	0.000134532	3.87117
Rbm25	ENSMUSG00000010608	ENSMUSG00000010608	0.382233	0.000134725	3.87055
Olig2	ENSMUSG00000039830	ENSMUSG00000039830	0.533668	0.000134964	3.86978
Clps	ENSMUSG00000024225	ENSMUSG00000024225	-0.6857	0.000134964	3.86978
Kcp	ENSMUSG00000059022	ENSMUSG00000059022	0.871702	0.000135269	3.8688
Impdh1	ENSMUSG00000003500	ENSMUSG00000003500	0.575372	0.000135378	3.86845
Gm4131	ENSMUSG00000100486	ENSMUSG00000100486	-0.889876	0.000135386	3.86843
Asb3	ENSMUSG00000020305	ENSMUSG00000020305	-0.493413	0.000135882	3.86684
Gm35315	ENSMUSG00000109771	ENSMUSG00000109771	0.46825	0.000136094	3.86616
Scube1	ENSMUSG00000016763	ENSMUSG00000016763	0.566229	0.000136223	3.86575
Gm43890	ENSMUSG00000108053	ENSMUSG00000108053	1.15018	0.00013692	3.86353
Adrb1	ENSMUSG00000035283	ENSMUSG00000035283	1.1061	0.000139206	3.85634
Calhm6	ENSMUSG00000046031	ENSMUSG00000046031	-0.599041	0.000139554	3.85526
Mepce	ENSMUSG00000029726	ENSMUSG00000029726	0.538666	0.000140031	3.85378
Tm4sf5	ENSMUSG00000018919	ENSMUSG00000018919	-0.791422	0.000140742	3.85158
Inf2	ENSMUSG00000037679	ENSMUSG00000037679	-2.94697	0.000140835	3.85129
Srrt	ENSMUSG00000037364	ENSMUSG00000037364	0.426934	0.000142877	3.84504
Tmem64	ENSMUSG00000043252	ENSMUSG00000043252	0.499333	0.000142964	3.84477
Kank4	ENSMUSG00000035407	ENSMUSG00000035407	-0.814862	0.000144584	3.83988
Grpel1	ENSMUSG00000029198	ENSMUSG00000029198	-0.853485	0.000144584	3.83988
Nab2	ENSMUSG00000025402	ENSMUSG00000025402	0.470821	0.000145358	3.83756
Erp29	ENSMUSG00000029616	ENSMUSG00000029616	0.615957	0.000145593	3.83686
Itgb1bp2	ENSMUSG00000031312	ENSMUSG00000031312	-0.526016	0.000145687	3.83658
Grhl2	ENSMUSG00000022286	ENSMUSG00000022286	0.513941	0.000145846	3.83611
Ythdf2	ENSMUSG00000040025	ENSMUSG00000040025	0.948793	0.000147902	3.83003
Cnot11	ENSMUSG00000003135	ENSMUSG00000003135	-1.07604	0.000147979	3.8298
Gm49480	ENSMUSG00000116183	ENSMUSG00000116183	-0.883852	0.000148752	3.82754
Xlr4b	ENSMUSG00000067768	ENSMUSG00000067768	0.842273	0.000149566	3.82517
Spocd1	ENSMUSG00000028784	ENSMUSG00000028784	-0.389009	0.000150563	3.82228
BC028777	ENSMUSG00000085185	ENSMUSG00000085185	1.07634	0.000151452	3.81972
Slc28a1	ENSMUSG00000025726	ENSMUSG00000025726	-0.697567	0.000151973	3.81823
Tep1	ENSMUSG00000006281	ENSMUSG00000006281	0.714689	0.00015217	3.81767
Obscn	ENSMUSG00000061462	ENSMUSG00000061462	0.453791	0.000152712	3.81613
Adar	ENSMUSG00000027951	ENSMUSG00000027951	2.75094	0.00015272	3.8161
Wdr88	ENSMUSG00000118454	ENSMUSG00000118454	-0.658232	0.00015272	3.8161
Ace2	ENSMUSG00000015405	ENSMUSG00000015405	-0.648018	0.000152893	3.81561
Fam189b	ENSMUSG00000032657	ENSMUSG00000032657	0.801773	0.00015446	3.81118
Lmod1	ENSMUSG00000048096	ENSMUSG00000048096	0.826956	0.000155138	3.80928
Met	ENSMUSG00000009376	ENSMUSG00000009376	0.615281	0.00015527	3.80891
Ranbp3	ENSMUSG00000002372	ENSMUSG00000002372	-0.454413	0.000155516	3.80822
Spata20	ENSMUSG00000020867	ENSMUSG00000020867	-0.879451	0.000158093	3.80109
C230057M02Rik	ENSMUSG00000110523	ENSMUSG00000110523	-0.471664	0.000158922	3.79882
Ank3	ENSMUSG00000069601	ENSMUSG00000069601	1.46759	0.000159767	3.79651
Bcl7a	ENSMUSG00000029438	ENSMUSG00000029438	0.497148	0.000159767	3.79651
Tef	ENSMUSG00000022389	ENSMUSG00000022389	-0.577615	0.000159767	3.79651
2500004C02Rik	ENSMUSG00000073236	ENSMUSG00000073236	-0.609163	0.000162745	3.78849
Gm16146	ENSMUSG00000089744	ENSMUSG00000089744	0.752598	0.000162799	3.78835
Fibp	ENSMUSG00000024911	ENSMUSG00000024911	0.50483	0.000162799	3.78835
Mir449b	ENSMUSG00000078027	ENSMUSG00000078027	-2.94351	0.000163213	3.78725
A530040E14Rik	ENSMUSG00000072109	ENSMUSG00000072109	-1.59369	0.000165653	3.7808
Col5a2	ENSMUSG00000026042	ENSMUSG00000026042	-1.09019	0.000166192	3.77939
Gm42462	ENSMUSG00000104728	ENSMUSG00000104728	-0.880977	0.000166529	3.77851
Palm3	ENSMUSG00000047986	ENSMUSG00000047986	1.67863	0.000168694	3.7729
Gm16130	ENSMUSG00000086624	ENSMUSG00000086624	-0.824009	0.000169174	3.77167
Gm5134	ENSMUSG00000033255	ENSMUSG00000033255	-0.466538	0.000170613	3.76799
Ier5	ENSMUSG00000056708	ENSMUSG00000056708	2.42506	0.000172105	3.76421
Gm31600	ENSMUSG00000114800	ENSMUSG00000114800	0.416268	0.000172606	3.76294
Gm26834	ENSMUSG00000097307	ENSMUSG00000097307	-0.771009	0.000173498	3.76071
Tmem87b	ENSMUSG00000014353	ENSMUSG00000014353	-0.752972	0.000174153	3.75907
Pno1	ENSMUSG00000020116	ENSMUSG00000020116	-0.846072	0.000174177	3.75901
Ncald	ENSMUSG00000051359	ENSMUSG00000051359	0.494035	0.000174396	3.75846
Slc2a13	ENSMUSG00000036298	ENSMUSG00000036298	1.58277	0.000176767	3.7526
Spef2	ENSMUSG00000072663	ENSMUSG00000072663	0.670785	0.000176767	3.7526
Klrk1	ENSMUSG00000030149	ENSMUSG00000030149	-1.06519	0.000177891	3.74985
Fgd6	ENSMUSG00000020021	ENSMUSG00000020021	-0.550528	0.000177942	3.74972
Pgr	ENSMUSG00000031870	ENSMUSG00000031870	1.15807	0.000178217	3.74905
Zfp932	ENSMUSG00000066613	ENSMUSG00000066613	-0.656463	0.000179137	3.74681
Cyp2c52-ps	ENSMUSG00000114610	ENSMUSG00000114610	-1.05051	0.000179268	3.7465
Gm22301	ENSMUSG00000064590	ENSMUSG00000064590	-0.565501	0.000179436	3.74609
Pon1	ENSMUSG00000002588	ENSMUSG00000002588	0.871943	0.000181497	3.74113
Shc3	ENSMUSG00000021448	ENSMUSG00000021448	-1.00318	0.000181497	3.74113
Sap130	ENSMUSG00000024260	ENSMUSG00000024260	-0.34827	0.000182645	3.73839
Psme3ip1	ENSMUSG00000031774	ENSMUSG00000031774	0.706198	0.000182736	3.73818
Gm52997	ENSMUSG00000118573	ENSMUSG00000118573	-1.28541	0.000182736	3.73818
Gm36804	ENSMUSG00000118375	ENSMUSG00000118375	-1.66073	0.000182742	3.73816
Cyth4	ENSMUSG00000018008	ENSMUSG00000018008	-1.02109	0.000182983	3.73759
Gm13056	ENSMUSG00000085395	ENSMUSG00000085395	0.521016	0.000183341	3.73674
Gm49499	ENSMUSG00000116395	ENSMUSG00000116395	1.18018	0.000183919	3.73537
Gm18564	ENSMUSG00000116950	ENSMUSG00000116950	0.42446	0.000183919	3.73537
Edem1	ENSMUSG00000030104	ENSMUSG00000030104	-0.363253	0.000183919	3.73537
Ifi213	ENSMUSG00000073491	ENSMUSG00000073491	-1.29738	0.000185023	3.73277
Sephs1	ENSMUSG00000026662	ENSMUSG00000026662	-0.557618	0.000185739	3.7311
Gm44854	ENSMUSG00000108583	ENSMUSG00000108583	0.447071	0.000186579	3.72914
Alg2	ENSMUSG00000039740	ENSMUSG00000039740	0.468729	0.00018662	3.72904
Ptges	ENSMUSG00000050737	ENSMUSG00000050737	-0.839832	0.000186852	3.7285
Fam234a	ENSMUSG00000024187	ENSMUSG00000024187	0.632662	0.000186904	3.72838
Harbi1	ENSMUSG00000027243	ENSMUSG00000027243	-0.921093	0.000187066	3.72801
Ghrh	ENSMUSG00000027643	ENSMUSG00000027643	-0.882571	0.000187273	3.72752
Gdf11	ENSMUSG00000025352	ENSMUSG00000025352	0.533406	0.000187376	3.72729
Mecomos	ENSMUSG00000085702	ENSMUSG00000085702	1.81359	0.000187812	3.72628
Rapgef4os2	ENSMUSG00000085001	ENSMUSG00000085001	2.32114	0.000188774	3.72406
Zdhhc3	ENSMUSG00000025786	ENSMUSG00000025786	0.582291	0.000190859	3.71929
Grin1	ENSMUSG00000026959	ENSMUSG00000026959	0.345073	0.000190859	3.71929
Asb1	ENSMUSG00000026311	ENSMUSG00000026311	2.51905	0.000191207	3.7185
Mier1	ENSMUSG00000028522	ENSMUSG00000028522	1.1289	0.000192302	3.71602
Gtpbp10	ENSMUSG00000040464	ENSMUSG00000040464	0.647598	0.000192302	3.71602
Slc38a9	ENSMUSG00000047789	ENSMUSG00000047789	0.48302	0.000192302	3.71602
Gm29488	ENSMUSG00000101778	ENSMUSG00000101778	-0.700578	0.000192588	3.71537
Gm48468	ENSMUSG00000111168	ENSMUSG00000111168	-1.95715	0.00019418	3.7118
Ccdc9b	ENSMUSG00000045838	ENSMUSG00000045838	2.6577	0.000195932	3.70789
Ptgs1	ENSMUSG00000047250	ENSMUSG00000047250	-0.657366	0.000195932	3.70789
Dab2	ENSMUSG00000022150	ENSMUSG00000022150	-1.12847	0.000195984	3.70778
Fam124b	ENSMUSG00000043230	ENSMUSG00000043230	1.30257	0.000197514	3.7044
Rspry1	ENSMUSG00000050079	ENSMUSG00000050079	0.536823	0.000197622	3.70416
Dsp	ENSMUSG00000054889	ENSMUSG00000054889	2.55856	0.000197948	3.70345
Nr2c2	ENSMUSG00000005893	ENSMUSG00000005893	0.48815	0.000201038	3.69672
Scgb1b28-ps	ENSMUSG00000101658	ENSMUSG00000101658	-0.851697	0.000201525	3.69567
Tulp3	ENSMUSG00000001521	ENSMUSG00000001521	0.668808	0.000201812	3.69505
Gm3235	ENSMUSG00000090778	ENSMUSG00000090778	0.988834	0.000204157	3.69004
Trip12	ENSMUSG00000026219	ENSMUSG00000026219	-0.424295	0.000205618	3.68694
Zfp668	ENSMUSG00000049728	ENSMUSG00000049728	0.306541	0.000206865	3.68431
Syt5	ENSMUSG00000004961	ENSMUSG00000004961	1.1014	0.000209184	3.67947
Fam184b	ENSMUSG00000015879	ENSMUSG00000015879	-0.796888	0.000210169	3.67743
Rab14	ENSMUSG00000026878	ENSMUSG00000026878	0.725515	0.000210294	3.67717
Eif2b1	ENSMUSG00000029388	ENSMUSG00000029388	-0.618549	0.000211431	3.67483
Rad18	ENSMUSG00000030254	ENSMUSG00000030254	-1.00012	0.000213392	3.67082
BC053393	ENSMUSG00000046974	ENSMUSG00000046974	-1.06138	0.000214402	3.66877
Wdr47	ENSMUSG00000040389	ENSMUSG00000040389	1.2187	0.000217079	3.66338
Ifi44l	ENSMUSG00000039146	ENSMUSG00000039146	1.50077	0.000217756	3.66203
Zfyve21	ENSMUSG00000021286	ENSMUSG00000021286	0.395649	0.000218712	3.66013
Kdelr2	ENSMUSG00000079111	ENSMUSG00000079111	-0.780781	0.000218712	3.66013
Fam20a	ENSMUSG00000020614	ENSMUSG00000020614	-0.49608	0.000218801	3.65995
ENSMUSG00000120830	ENSMUSG00000120830	ENSMUSG00000120830	-0.796742	0.000219667	3.65824
Nudt4	ENSMUSG00000020029	ENSMUSG00000020029	0.562237	0.000221372	3.65488
Il1r2	ENSMUSG00000026073	ENSMUSG00000026073	-2.54332	0.000222498	3.65267
Gm47289	ENSMUSG00000074029	ENSMUSG00000074029	2.21637	0.000223553	3.65062
Tor4a	ENSMUSG00000059555	ENSMUSG00000059555	1.18419	0.000224394	3.64899
Hoxa4	ENSMUSG00000000942	ENSMUSG00000000942	0.942511	0.000226646	3.64465
Ppp1r2-ps6	ENSMUSG00000095869	ENSMUSG00000095869	0.557717	0.000227263	3.64347
Dapk2	ENSMUSG00000032380	ENSMUSG00000032380	-0.463887	0.000227263	3.64347
Olfr466	ENSMUSG00000049806	ENSMUSG00000049806	0.517083	0.000228848	3.64045
B4galt6	ENSMUSG00000056124	ENSMUSG00000056124	0.428937	0.000228931	3.6403
Prkacb	ENSMUSG00000005034	ENSMUSG00000005034	-0.446098	0.000228931	3.6403
M6pr	ENSMUSG00000007458	ENSMUSG00000007458	-1.73632	0.000228931	3.6403
Gatm	ENSMUSG00000027199	ENSMUSG00000027199	-2.1589	0.000230098	3.63809
Arhgap31	ENSMUSG00000022799	ENSMUSG00000022799	-0.430367	0.000233098	3.63246
Abhd18	ENSMUSG00000037818	ENSMUSG00000037818	0.467204	0.000233723	3.6313
Gm26665	ENSMUSG00000097196	ENSMUSG00000097196	0.674959	0.000235214	3.62854
Gm12517	ENSMUSG00000081499	ENSMUSG00000081499	2.71739	0.000239392	3.62089
Slc37a4	ENSMUSG00000032114	ENSMUSG00000032114	0.532062	0.000240448	3.61898
C330013E15Rik	ENSMUSG00000097093	ENSMUSG00000097093	1.02002	0.000240666	3.61859
Kif20b	ENSMUSG00000024795	ENSMUSG00000024795	-1.43198	0.000240998	3.61799
H2al1o	ENSMUSG00000061065	ENSMUSG00000061065	-1.26906	0.000243792	3.61298
Nav2	ENSMUSG00000052512	ENSMUSG00000052512	1.36548	0.000245402	3.61012
Hmbox1	ENSMUSG00000021972	ENSMUSG00000021972	-0.501649	0.000245402	3.61012
Gm45797	ENSMUSG00000110504	ENSMUSG00000110504	-0.543081	0.000245402	3.61012
Fam171a1	ENSMUSG00000050530	ENSMUSG00000050530	0.574458	0.00024626	3.60861
Gm10272	ENSMUSG00000069584	ENSMUSG00000069584	-1.08723	0.0002465	3.60818
Tbx3	ENSMUSG00000018604	ENSMUSG00000018604	1.42331	0.000247464	3.60649
Wdr26	ENSMUSG00000038733	ENSMUSG00000038733	0.690908	0.000247464	3.60649
Gemin5	ENSMUSG00000037275	ENSMUSG00000037275	-0.522239	0.000248721	3.60429
Slc7a6	ENSMUSG00000031904	ENSMUSG00000031904	-0.478125	0.000252137	3.59836
Klhl10	ENSMUSG00000001558	ENSMUSG00000001558	0.73067	0.000255804	3.59209
Timm29	ENSMUSG00000048429	ENSMUSG00000048429	0.565481	0.000256864	3.5903
Orai2	ENSMUSG00000039747	ENSMUSG00000039747	0.513509	0.000256864	3.5903
Fblim1	ENSMUSG00000006219	ENSMUSG00000006219	-0.551797	0.000257171	3.58978
Gm52980	ENSMUSG00000118518	ENSMUSG00000118518	-0.715328	0.000258033	3.58832
Notum	ENSMUSG00000042988	ENSMUSG00000042988	0.52524	0.00025912	3.5865
Adamts13	ENSMUSG00000014852	ENSMUSG00000014852	-0.553651	0.000261102	3.58319
Peli3	ENSMUSG00000024901	ENSMUSG00000024901	1.72008	0.000262156	3.58144
Gm12276	ENSMUSG00000081944	ENSMUSG00000081944	-0.590287	0.000263621	3.57902
Rnf208	ENSMUSG00000044628	ENSMUSG00000044628	1.49192	0.000263638	3.57899
Spdl1	ENSMUSG00000069910	ENSMUSG00000069910	-1.01782	0.000265635	3.57571
Mir6415	ENSMUSG00000099160	ENSMUSG00000099160	-0.753073	0.000265966	3.57517
Gatd3a	ENSMUSG00000053329	ENSMUSG00000053329	-0.79846	0.000268305	3.57137
Pik3ca	ENSMUSG00000027665	ENSMUSG00000027665	0.314348	0.000270212	3.5683
Pip5k1a	ENSMUSG00000028126	ENSMUSG00000028126	-0.403915	0.000272334	3.5649
Rassf6	ENSMUSG00000029370	ENSMUSG00000029370	0.878156	0.000272741	3.56425
Ccdc157	ENSMUSG00000051427	ENSMUSG00000051427	0.666525	0.000272894	3.56401
Gm34885	ENSMUSG00000111748	ENSMUSG00000111748	-0.89806	0.000272894	3.56401
Rps23rg1	ENSMUSG00000065952	ENSMUSG00000065952	-0.592878	0.000273661	3.56279
Mcam	ENSMUSG00000032135	ENSMUSG00000032135	-1.62348	0.000273661	3.56279
Ccn4	ENSMUSG00000005124	ENSMUSG00000005124	-0.751546	0.000276493	3.55832
Def6	ENSMUSG00000002257	ENSMUSG00000002257	-2.30097	0.000276493	3.55832
Uggt1	ENSMUSG00000037470	ENSMUSG00000037470	-0.667376	0.000276542	3.55824
Calhm4	ENSMUSG00000039508	ENSMUSG00000039508	0.67763	0.000279252	3.554
Gm9361	ENSMUSG00000104799	ENSMUSG00000104799	1.14783	0.000279301	3.55393
Ptpn12	ENSMUSG00000028771	ENSMUSG00000028771	-0.615392	0.000279419	3.55374
Galt	ENSMUSG00000036073	ENSMUSG00000036073	0.360576	0.000283081	3.54809
Selenoh	ENSMUSG00000076437	ENSMUSG00000076437	-1.26418	0.000283081	3.54809
Gm47899	ENSMUSG00000112525	ENSMUSG00000112525	2.8996	0.000286751	3.5425
Zfp950	ENSMUSG00000074733	ENSMUSG00000074733	0.763586	0.000290408	3.53699
Upk3bl	ENSMUSG00000006143	ENSMUSG00000006143	-0.971426	0.000291191	3.53582
Cpsf3	ENSMUSG00000054309	ENSMUSG00000054309	-0.638369	0.000291349	3.53559
F830208F22Rik	ENSMUSG00000073529	ENSMUSG00000073529	-0.914825	0.000291349	3.53559
Pcdhga5	ENSMUSG00000103567	ENSMUSG00000103567	1.49454	0.000293188	3.53285
Gm12943	ENSMUSG00000082220	ENSMUSG00000082220	0.607539	0.000295552	3.52937
Ccdc149	ENSMUSG00000045790	ENSMUSG00000045790	0.868031	0.000301458	3.52077
Gm9856	ENSMUSG00000110945	ENSMUSG00000110945	0.487586	0.000304991	3.51571
G3bp2	ENSMUSG00000029405	ENSMUSG00000029405	0.524405	0.000305461	3.51504
4930448A20Rik	ENSMUSG00000108382	ENSMUSG00000108382	1.08326	0.000305584	3.51487
Rbfox3	ENSMUSG00000025576	ENSMUSG00000025576	-0.606092	0.000308343	3.51097
1010001B22Rik	ENSMUSG00000097863	ENSMUSG00000097863	-0.845099	0.000309542	3.50928
Npr2	ENSMUSG00000028469	ENSMUSG00000028469	0.550542	0.000311071	3.50714
Zswim4	ENSMUSG00000035671	ENSMUSG00000035671	-1.05428	0.000311384	3.5067
Gm1627	ENSMUSG00000100987	ENSMUSG00000100987	1.57601	0.00031411	3.50292
Arhgef38	ENSMUSG00000040969	ENSMUSG00000040969	0.640743	0.000315047	3.50162
Pax5	ENSMUSG00000014030	ENSMUSG00000014030	0.854042	0.000316033	3.50027
Bach1	ENSMUSG00000025612	ENSMUSG00000025612	-0.921975	0.000317396	3.4984
Slc50a1	ENSMUSG00000027953	ENSMUSG00000027953	0.470682	0.000318044	3.49751
Clcc1	ENSMUSG00000027884	ENSMUSG00000027884	-0.611824	0.000319309	3.49579
Med7	ENSMUSG00000020397	ENSMUSG00000020397	-1.37289	0.000319545	3.49547
Hnrnpc	ENSMUSG00000060373	ENSMUSG00000060373	0.692342	0.000321132	3.49332
Fads3	ENSMUSG00000024664	ENSMUSG00000024664	-0.633038	0.000323326	3.49036
Tmem245	ENSMUSG00000055296	ENSMUSG00000055296	0.342615	0.000324745	3.48846
Serpinb6c	ENSMUSG00000052180	ENSMUSG00000052180	-0.495367	0.000325307	3.48771
Srbd1	ENSMUSG00000024135	ENSMUSG00000024135	1.86334	0.00032548	3.48748
Msh4	ENSMUSG00000005493	ENSMUSG00000005493	1.90711	0.000326362	3.4863
Hps1	ENSMUSG00000025188	ENSMUSG00000025188	-0.518114	0.000326891	3.4856
Faxc	ENSMUSG00000028246	ENSMUSG00000028246	1.09993	0.000327092	3.48533
Cic	ENSMUSG00000005442	ENSMUSG00000005442	0.530088	0.000327092	3.48533
Gm38708	ENSMUSG00000108010	ENSMUSG00000108010	1.46583	0.000327163	3.48524
Atxn7l3	ENSMUSG00000059995	ENSMUSG00000059995	-0.618289	0.000327824	3.48436
Gm13433	ENSMUSG00000083043	ENSMUSG00000083043	-1.16642	0.000328267	3.48377
Sacs	ENSMUSG00000048279	ENSMUSG00000048279	-0.72968	0.000328495	3.48347
7SK ENSMUSG00002076030	ENSMUSG00002076030	ENSMUSG00002076030	3.53728	0.000331092	3.48005
Klhl21	ENSMUSG00000073700	ENSMUSG00000073700	0.747285	0.000331092	3.48005
Gm18562	ENSMUSG00000110123	ENSMUSG00000110123	-0.859095	0.000331092	3.48005
Cav2	ENSMUSG00000000058	ENSMUSG00000000058	0.627511	0.00033277	3.47786
Hsf1	ENSMUSG00000022556	ENSMUSG00000022556	1.06569	0.000332904	3.47768
Gm14440	ENSMUSG00000078901	ENSMUSG00000078901	0.729336	0.000332904	3.47768
Msi2	ENSMUSG00000069769	ENSMUSG00000069769	1.85334	0.00033568	3.47407
Ilf2	ENSMUSG00000001016	ENSMUSG00000001016	0.406054	0.00033568	3.47407
Igsf8	ENSMUSG00000038034	ENSMUSG00000038034	-0.339615	0.00033568	3.47407
Tac2	ENSMUSG00000025400	ENSMUSG00000025400	-0.963545	0.000336332	3.47323
Gm6818	ENSMUSG00000102073	ENSMUSG00000102073	-1.23997	0.000336568	3.47293
S100a3	ENSMUSG00000001021	ENSMUSG00000001021	-0.545076	0.000337567	3.47164
Gpr65	ENSMUSG00000021886	ENSMUSG00000021886	-1.07405	0.000338841	3.47
Scn10a	ENSMUSG00000034533	ENSMUSG00000034533	0.520633	0.00033985	3.46871
Rdm1	ENSMUSG00000010362	ENSMUSG00000010362	-1.42601	0.000340757	3.46756
Kif6	ENSMUSG00000023999	ENSMUSG00000023999	-0.717158	0.000343639	3.4639
Swap70	ENSMUSG00000031015	ENSMUSG00000031015	1.19286	0.000343869	3.46361
Mcm7	ENSMUSG00000029730	ENSMUSG00000029730	-0.562193	0.000345741	3.46125
Kifbp	ENSMUSG00000036955	ENSMUSG00000036955	1.18087	0.000347635	3.45888
Gipc2	ENSMUSG00000039131	ENSMUSG00000039131	1.06107	0.000347635	3.45888
Ints8	ENSMUSG00000040738	ENSMUSG00000040738	0.35571	0.000349211	3.45691
ENSMUSG00000121154	ENSMUSG00000121154	ENSMUSG00000121154	0.65027	0.000350519	3.45529
Col13a1	ENSMUSG00000058806	ENSMUSG00000058806	-0.44723	0.000353769	3.45128
Gm4240	ENSMUSG00000115025	ENSMUSG00000115025	1.30714	0.000355409	3.44927
Gm49266	ENSMUSG00000115381	ENSMUSG00000115381	2.09063	0.000360231	3.44342
Myo5a	ENSMUSG00000034593	ENSMUSG00000034593	-0.406823	0.000360694	3.44286
ENSMUSG00000121236	ENSMUSG00000121236	ENSMUSG00000121236	0.768959	0.000361214	3.44224
Timm17a	ENSMUSG00000062580	ENSMUSG00000062580	-0.567453	0.000361214	3.44224
Ogfod3	ENSMUSG00000025169	ENSMUSG00000025169	-1.61756	0.000361214	3.44224
Adgrf1	ENSMUSG00000041293	ENSMUSG00000041293	-1.81563	0.000361408	3.442
4933436H12Rik	ENSMUSG00000108924	ENSMUSG00000108924	2.36482	0.000362669	3.44049
Olfr648	ENSMUSG00000042909	ENSMUSG00000042909	2.14601	0.000362669	3.44049
Tas1r1	ENSMUSG00000028950	ENSMUSG00000028950	0.688336	0.000362669	3.44049
Zfp526	ENSMUSG00000046541	ENSMUSG00000046541	0.565671	0.000363037	3.44005
Slc4a7	ENSMUSG00000021733	ENSMUSG00000021733	0.930834	0.000363282	3.43976
Gm15419	ENSMUSG00000084783	ENSMUSG00000084783	-0.810029	0.000363368	3.43965
Rgs5	ENSMUSG00000026678	ENSMUSG00000026678	-1.38618	0.000363368	3.43965
Snx32	ENSMUSG00000056185	ENSMUSG00000056185	1.21962	0.000365742	3.43683
Aatk	ENSMUSG00000025375	ENSMUSG00000025375	0.495794	0.000365742	3.43683
Gm15262	ENSMUSG00000108981	ENSMUSG00000108981	-0.561586	0.000365742	3.43683
Slc22a13b	ENSMUSG00000092212	ENSMUSG00000092212	-0.976787	0.000366616	3.43579
Gm37908	ENSMUSG00000104317	ENSMUSG00000104317	2.80308	0.00036756	3.43467
Gm45528	ENSMUSG00000110225	ENSMUSG00000110225	1.16597	0.000367915	3.43425
a	ENSMUSG00000027596	ENSMUSG00000027596	-0.708108	0.000369072	3.43289
Usp44	ENSMUSG00000020020	ENSMUSG00000020020	0.705819	0.000370407	3.43132
9330136K24Rik	ENSMUSG00000097781	ENSMUSG00000097781	0.903417	0.000371126	3.43048
Cacul1	ENSMUSG00000033417	ENSMUSG00000033417	-0.599259	0.000373361	3.42787
Limch1	ENSMUSG00000037736	ENSMUSG00000037736	0.535147	0.000373589	3.42761
Nedd4	ENSMUSG00000032216	ENSMUSG00000032216	-0.569916	0.000373589	3.42761
Gm37973	ENSMUSG00000102370	ENSMUSG00000102370	-1.34803	0.000374334	3.42674
Tktl1	ENSMUSG00000031397	ENSMUSG00000031397	-1.44174	0.000378107	3.42239
Ccdc187	ENSMUSG00000048038	ENSMUSG00000048038	0.464094	0.00038335	3.4164
Fam13a	ENSMUSG00000037709	ENSMUSG00000037709	0.735333	0.000384527	3.41507
Gm29724	ENSMUSG00000111673	ENSMUSG00000111673	-1.16986	0.000384527	3.41507
Ccdc6	ENSMUSG00000048701	ENSMUSG00000048701	0.66335	0.000385865	3.41356
Nmt2	ENSMUSG00000026643	ENSMUSG00000026643	0.449973	0.000387483	3.41175
Actn3	ENSMUSG00000006457	ENSMUSG00000006457	-0.486463	0.000389539	3.40945
Pigf	ENSMUSG00000024145	ENSMUSG00000024145	-0.820375	0.000390934	3.4079
ENSMUSG00000120057	ENSMUSG00000120057	ENSMUSG00000120057	-0.823898	0.000391284	3.40751
Smim6	ENSMUSG00000075420	ENSMUSG00000075420	0.519069	0.00039173	3.40701
1700112J16Rik	ENSMUSG00000097527	ENSMUSG00000097527	1.49664	0.000392976	3.40563
Gm43923	ENSMUSG00000108256	ENSMUSG00000108256	2.46532	0.000393528	3.40502
Gm9173	ENSMUSG00000104646	ENSMUSG00000104646	-0.368098	0.000398479	3.39959
Acss2	ENSMUSG00000027605	ENSMUSG00000027605	0.428934	0.000399053	3.39897
4930403D09Rik	ENSMUSG00000087122	ENSMUSG00000087122	-1.02493	0.000399166	3.39885
Col24a1	ENSMUSG00000028197	ENSMUSG00000028197	2.04696	0.000399741	3.39822
Phf11c	ENSMUSG00000091144	ENSMUSG00000091144	1.13397	0.000402188	3.39557
Ptchd4	ENSMUSG00000042256	ENSMUSG00000042256	-0.822953	0.000404584	3.39299
ENSMUSG00000120577	ENSMUSG00000120577	ENSMUSG00000120577	-0.844638	0.000405324	3.3922
Mbnl2	ENSMUSG00000022139	ENSMUSG00000022139	2.23566	0.000407274	3.39011
Gm25112	ENSMUSG00000084629	ENSMUSG00000084629	-2.11866	0.000407274	3.39011
Myo1d	ENSMUSG00000035441	ENSMUSG00000035441	-0.427013	0.000407323	3.39006
Gm10612	ENSMUSG00000090174	ENSMUSG00000090174	-6.26413	0.000407792	3.38956
Gm37191	ENSMUSG00000102186	ENSMUSG00000102186	1.13295	0.000408056	3.38928
Gm12278	ENSMUSG00000086310	ENSMUSG00000086310	-0.965399	0.000409179	3.38809
Ccdc137	ENSMUSG00000049957	ENSMUSG00000049957	0.791997	0.000409919	3.3873
Ano7	ENSMUSG00000034107	ENSMUSG00000034107	-0.544338	0.00041	3.38722
Scara3	ENSMUSG00000034463	ENSMUSG00000034463	-0.859853	0.00041	3.38722
4933415A04Rik	ENSMUSG00000045877	ENSMUSG00000045877	2.03886	0.000411474	3.38566
Gm5921	ENSMUSG00000074034	ENSMUSG00000074034	-0.65305	0.000411662	3.38546
A530001N23Rik	ENSMUSG00000114452	ENSMUSG00000114452	1.79687	0.000416683	3.38019
Gm11432	ENSMUSG00000081449	ENSMUSG00000081449	-0.860373	0.000418851	3.37794
Peak1	ENSMUSG00000074305	ENSMUSG00000074305	-0.840921	0.000422906	3.37376
AA986860	ENSMUSG00000042510	ENSMUSG00000042510	1.42187	0.000423566	3.37308
Rab44	ENSMUSG00000064147	ENSMUSG00000064147	-0.302104	0.000425325	3.37128
Olfr222	ENSMUSG00000059610	ENSMUSG00000059610	0.558724	0.000425901	3.37069
Tspan4	ENSMUSG00000025511	ENSMUSG00000025511	-1.42118	0.000426095	3.37049
Pldi	ENSMUSG00000037247	ENSMUSG00000037247	0.685799	0.000426296	3.37029
Cfap126	ENSMUSG00000026649	ENSMUSG00000026649	-1.37681	0.000431396	3.36512
Irs1	ENSMUSG00000055980	ENSMUSG00000055980	2.32209	0.000432604	3.36391
Plec	ENSMUSG00000022565	ENSMUSG00000022565	0.302886	0.000432964	3.36355
Ampd2	ENSMUSG00000027889	ENSMUSG00000027889	0.53057	0.000436048	3.36047
Cpt1b	ENSMUSG00000078937	ENSMUSG00000078937	-0.728764	0.000436117	3.3604
Gnl2	ENSMUSG00000028869	ENSMUSG00000028869	-0.904112	0.000436117	3.3604
2210408F21Rik	ENSMUSG00000087380	ENSMUSG00000087380	1.52444	0.000441125	3.35544
Kif18b	ENSMUSG00000051378	ENSMUSG00000051378	0.740631	0.000441859	3.35472
Tasor	ENSMUSG00000040651	ENSMUSG00000040651	2.04618	0.000443091	3.35351
Hcar2	ENSMUSG00000045502	ENSMUSG00000045502	0.514855	0.00044374	3.35287
Gm12525	ENSMUSG00000078601	ENSMUSG00000078601	-1.56699	0.000448626	3.34812
Gm10433	ENSMUSG00000072884	ENSMUSG00000072884	-1.08816	0.000449412	3.34736
Mterf3	ENSMUSG00000021519	ENSMUSG00000021519	0.885072	0.000451546	3.3453
S100a6	ENSMUSG00000001025	ENSMUSG00000001025	1.35035	0.000453237	3.34367
Pgam1-ps2	ENSMUSG00000082016	ENSMUSG00000082016	0.683391	0.00045492	3.34206
Mecom	ENSMUSG00000027684	ENSMUSG00000027684	1.22985	0.000456362	3.34069
Abcb4	ENSMUSG00000042476	ENSMUSG00000042476	-0.37813	0.000461456	3.33587
Gm16092	ENSMUSG00000089714	ENSMUSG00000089714	-2.02159	0.000461858	3.33549
Gm18086	ENSMUSG00000117660	ENSMUSG00000117660	-1.17742	0.00046221	3.33516
Gm38374	ENSMUSG00000103505	ENSMUSG00000103505	-0.997911	0.000462631	3.33477
Furin	ENSMUSG00000030530	ENSMUSG00000030530	1.13529	0.00046508	3.33247
Ptprm	ENSMUSG00000033278	ENSMUSG00000033278	1.34906	0.000465311	3.33226
1700047N06Rik	ENSMUSG00000102356	ENSMUSG00000102356	0.816189	0.000465311	3.33226
ENSMUSG00000121082	ENSMUSG00000121082	ENSMUSG00000121082	0.400093	0.000465311	3.33226
Gm32552	ENSMUSG00000112711	ENSMUSG00000112711	-0.672162	0.000465311	3.33226
Slc30a6	ENSMUSG00000024069	ENSMUSG00000024069	-0.716743	0.000465311	3.33226
Vgf	ENSMUSG00000037428	ENSMUSG00000037428	-1.00295	0.000465311	3.33226
Itgax	ENSMUSG00000030789	ENSMUSG00000030789	0.584907	0.000466525	3.33113
Hectd1	ENSMUSG00000035247	ENSMUSG00000035247	-0.367012	0.000467067	3.33062
Supv3l1	ENSMUSG00000020079	ENSMUSG00000020079	-0.510628	0.000467067	3.33062
Ddc	ENSMUSG00000020182	ENSMUSG00000020182	-0.770604	0.000477588	3.32095
Tyk2	ENSMUSG00000032175	ENSMUSG00000032175	-0.555866	0.000480562	3.31825
Gm49959	ENSMUSG00000117030	ENSMUSG00000117030	-0.666003	0.000483429	3.31567
Ccdc163	ENSMUSG00000028689	ENSMUSG00000028689	-0.626516	0.000483817	3.31532
Umodl1	ENSMUSG00000054134	ENSMUSG00000054134	-1.55538	0.000483817	3.31532
Lrsam1	ENSMUSG00000026792	ENSMUSG00000026792	1.23193	0.000485376	3.31392
S100a2	ENSMUSG00000094018	ENSMUSG00000094018	0.398411	0.000485376	3.31392
Gm9984	ENSMUSG00000114492	ENSMUSG00000114492	2.14496	0.000489009	3.31068
Cyp2f2	ENSMUSG00000052974	ENSMUSG00000052974	1.48868	0.000490892	3.30901
Abca4	ENSMUSG00000028125	ENSMUSG00000028125	0.920067	0.000491996	3.30804
Serpina3h	ENSMUSG00000041449	ENSMUSG00000041449	-0.840667	0.000491996	3.30804
Slc45a3	ENSMUSG00000026435	ENSMUSG00000026435	-1.09752	0.000493664	3.30657
Atg2b	ENSMUSG00000041341	ENSMUSG00000041341	0.459252	0.00049413	3.30616
Bpifb3	ENSMUSG00000068008	ENSMUSG00000068008	-0.417116	0.000495094	3.30531
Gm31463	ENSMUSG00000108932	ENSMUSG00000108932	1.49356	0.000496155	3.30438
Gm15866	ENSMUSG00000087290	ENSMUSG00000087290	-0.551524	0.000496155	3.30438
Myh15	ENSMUSG00000092009	ENSMUSG00000092009	-0.93065	0.000497462	3.30324
Gm11266	ENSMUSG00000087413	ENSMUSG00000087413	1.60204	0.000498319	3.30249
Slc6a7	ENSMUSG00000052026	ENSMUSG00000052026	-0.446289	0.000498876	3.30201
Alox12	ENSMUSG00000000320	ENSMUSG00000000320	1.57501	0.000500523	3.30058
Fsip2l	ENSMUSG00000079606	ENSMUSG00000079606	-0.410091	0.000501096	3.30008
Elfn2	ENSMUSG00000043460	ENSMUSG00000043460	-0.811102	0.000501096	3.30008
Gm30094	ENSMUSG00000118170	ENSMUSG00000118170	-0.900439	0.000506163	3.29571
Wdsub1	ENSMUSG00000026988	ENSMUSG00000026988	1.76564	0.000506331	3.29557
Atp2c2	ENSMUSG00000034112	ENSMUSG00000034112	1.83244	0.00050635	3.29555
Kpna2	ENSMUSG00000018362	ENSMUSG00000018362	1.88073	0.000506729	3.29522
Glipr2	ENSMUSG00000028480	ENSMUSG00000028480	-0.669488	0.000506729	3.29522
Nfkbil1	ENSMUSG00000042419	ENSMUSG00000042419	0.912813	0.000508938	3.29334
Sipa1	ENSMUSG00000056917	ENSMUSG00000056917	0.510224	0.000514111	3.28894
Capn2	ENSMUSG00000026509	ENSMUSG00000026509	-0.368517	0.00051525	3.28798
5330438D12Rik	ENSMUSG00000052291	ENSMUSG00000052291	1.09095	0.000517019	3.28649
ENSMUSG00000121167	ENSMUSG00000121167	ENSMUSG00000121167	0.938707	0.000517019	3.28649
Gm50166	ENSMUSG00000117815	ENSMUSG00000117815	0.39613	0.000517019	3.28649
Nrd1	ENSMUSG00000053510	ENSMUSG00000053510	-0.658264	0.00051714	3.28639
Epb41l1	ENSMUSG00000027624	ENSMUSG00000027624	-0.444178	0.000518218	3.28549
Zfp316	ENSMUSG00000046658	ENSMUSG00000046658	0.626356	0.000518347	3.28538
Cxcr6	ENSMUSG00000048521	ENSMUSG00000048521	-1.16757	0.000518347	3.28538
Pds5a	ENSMUSG00000029202	ENSMUSG00000029202	0.378858	0.000519353	3.28454
Fus	ENSMUSG00000030795	ENSMUSG00000030795	0.444222	0.000520307	3.28374
Gm42918	ENSMUSG00000106209	ENSMUSG00000106209	-0.677793	0.000520453	3.28362
Gm18225	ENSMUSG00000111808	ENSMUSG00000111808	1.03139	0.000522469	3.28194
Gm43280	ENSMUSG00000107284	ENSMUSG00000107284	1.79422	0.000526294	3.27877
Pcsk4	ENSMUSG00000020131	ENSMUSG00000020131	0.416339	0.000529453	3.27617
Zfp142	ENSMUSG00000026135	ENSMUSG00000026135	0.730603	0.000533655	3.27274
4930534H03Rik	ENSMUSG00000111544	ENSMUSG00000111544	-0.83692	0.000533655	3.27274
Gm2808	ENSMUSG00000116560	ENSMUSG00000116560	-0.652835	0.000544638	3.26389
Slc24a4	ENSMUSG00000041771	ENSMUSG00000041771	1.07192	0.000546935	3.26206
Ablim2	ENSMUSG00000029095	ENSMUSG00000029095	-0.71841	0.000546935	3.26206
Dnah5	ENSMUSG00000022262	ENSMUSG00000022262	0.673845	0.000549372	3.26013
Parm1	ENSMUSG00000034981	ENSMUSG00000034981	-0.591443	0.000549372	3.26013
Usp37	ENSMUSG00000033364	ENSMUSG00000033364	-0.549103	0.000550215	3.25947
Gm43622	ENSMUSG00000104988	ENSMUSG00000104988	0.452498	0.000550485	3.25925
Gm9136	ENSMUSG00000103198	ENSMUSG00000103198	-2.7101	0.000550485	3.25925
Ppp1r2	ENSMUSG00000047714	ENSMUSG00000047714	0.449374	0.000552948	3.25732
Cfap157	ENSMUSG00000038987	ENSMUSG00000038987	0.705927	0.00055606	3.25488
Senp2	ENSMUSG00000022855	ENSMUSG00000022855	2.26677	0.000557594	3.25368
Snapc5	ENSMUSG00000032398	ENSMUSG00000032398	1.4662	0.000560038	3.25178
ENSMUSG00002075984	ENSMUSG00002075984	ENSMUSG00002075984	-1.06375	0.000560038	3.25178
Sap30bp	ENSMUSG00000020755	ENSMUSG00000020755	-0.464401	0.000560322	3.25156
Cramp1l	ENSMUSG00000038002	ENSMUSG00000038002	0.415949	0.000564063	3.24867
1700003M07Rik	ENSMUSG00000085389	ENSMUSG00000085389	1.7518	0.000569263	3.24469
Dazap1	ENSMUSG00000069565	ENSMUSG00000069565	0.279018	0.000570035	3.2441
Selenon	ENSMUSG00000050989	ENSMUSG00000050989	-0.562939	0.000574851	3.24044
Dbx1	ENSMUSG00000030507	ENSMUSG00000030507	1.75798	0.000578084	3.23801
Osgin2	ENSMUSG00000041153	ENSMUSG00000041153	0.440522	0.000578084	3.23801
2010308F09Rik	ENSMUSG00000100714	ENSMUSG00000100714	-1.09442	0.000578084	3.23801
4930542M03Rik	ENSMUSG00000117085	ENSMUSG00000117085	-1.26478	0.000578084	3.23801
Havcr2	ENSMUSG00000020399	ENSMUSG00000020399	-1.32142	0.000578084	3.23801
Abhd12b	ENSMUSG00000090121	ENSMUSG00000090121	-1.01978	0.000579006	3.23732
Gm18223	ENSMUSG00000118520	ENSMUSG00000118520	0.751128	0.000579986	3.23658
Adgra1	ENSMUSG00000025475	ENSMUSG00000025475	1.58463	0.000583473	3.23398
Epha7	ENSMUSG00000028289	ENSMUSG00000028289	0.75323	0.000584041	3.23356
Lman1	ENSMUSG00000041891	ENSMUSG00000041891	1.46464	0.000584146	3.23348
Pygb	ENSMUSG00000033059	ENSMUSG00000033059	0.872707	0.000584871	3.23294
Gm10032	ENSMUSG00000057913	ENSMUSG00000057913	-0.478606	0.000584871	3.23294
Rrm2b	ENSMUSG00000022292	ENSMUSG00000022292	0.442519	0.000593805	3.22636
Gm33055	ENSMUSG00000117426	ENSMUSG00000117426	-0.684847	0.000594108	3.22613
Tcf7l1	ENSMUSG00000055799	ENSMUSG00000055799	-0.424418	0.000594957	3.22551
Fer1l6	ENSMUSG00000037106	ENSMUSG00000037106	-0.653746	0.000604108	3.21889
A4galt	ENSMUSG00000047878	ENSMUSG00000047878	-0.435968	0.000606267	3.21734
Gm44550	ENSMUSG00000109379	ENSMUSG00000109379	1.95381	0.000611302	3.21374
Gm7309	ENSMUSG00000083848	ENSMUSG00000083848	-1.77063	0.000611761	3.21342
Pdlim1	ENSMUSG00000055044	ENSMUSG00000055044	1.21183	0.000615778	3.21058
Snx9	ENSMUSG00000002365	ENSMUSG00000002365	-0.592939	0.000616696	3.20993
Olfr746	ENSMUSG00000058188	ENSMUSG00000058188	1.36039	0.000628403	3.20176
Btbd18	ENSMUSG00000086598	ENSMUSG00000086598	-1.211	0.00063057	3.20027
Sema5a	ENSMUSG00000022231	ENSMUSG00000022231	-0.578789	0.000631646	3.19953
Krtap9-3	ENSMUSG00000049809	ENSMUSG00000049809	2.71488	0.000634838	3.19734
2810402E24Rik	ENSMUSG00000099966	ENSMUSG00000099966	0.259619	0.000635289	3.19703
Gm14208	ENSMUSG00000082369	ENSMUSG00000082369	2.23769	0.000637275	3.19567
Unc119b	ENSMUSG00000046562	ENSMUSG00000046562	-0.572479	0.00064041	3.19354
Neu1	ENSMUSG00000007038	ENSMUSG00000007038	0.312787	0.000646494	3.18944
Zbtb44	ENSMUSG00000047412	ENSMUSG00000047412	0.75532	0.000652998	3.18509
Kdf1	ENSMUSG00000037600	ENSMUSG00000037600	-0.685688	0.000654017	3.18441
Nomo1	ENSMUSG00000030835	ENSMUSG00000030835	-0.47566	0.000655482	3.18344
Alg14	ENSMUSG00000039887	ENSMUSG00000039887	0.721914	0.000656174	3.18298
9130002K18Rik	ENSMUSG00000115837	ENSMUSG00000115837	1.43141	0.000657415	3.18216
Enox1	ENSMUSG00000022012	ENSMUSG00000022012	-0.541104	0.000658181	3.18165
Slc9a3r2	ENSMUSG00000002504	ENSMUSG00000002504	0.540434	0.000660187	3.18033
Pabpc4	ENSMUSG00000011257	ENSMUSG00000011257	1.42895	0.000665123	3.1771
Gm38200	ENSMUSG00000102466	ENSMUSG00000102466	-0.775675	0.00066515	3.17708
Snrnp27	ENSMUSG00000001158	ENSMUSG00000001158	-0.707184	0.000668076	3.17517
SPATA5L1	ENSMUSG00000118663	ENSMUSG00000118663	-2.02418	0.000668076	3.17517
Washc1	ENSMUSG00000024101	ENSMUSG00000024101	1.80694	0.000676032	3.17003
Btaf1	ENSMUSG00000040565	ENSMUSG00000040565	-0.525229	0.00067622	3.16991
Aspscr1	ENSMUSG00000025142	ENSMUSG00000025142	-0.420998	0.000683154	3.16548
Zcchc24	ENSMUSG00000055538	ENSMUSG00000055538	0.360618	0.000692135	3.15981
Dusp13	ENSMUSG00000021768	ENSMUSG00000021768	-0.376254	0.00069639	3.15715
Cd274	ENSMUSG00000016496	ENSMUSG00000016496	0.533448	0.000696915	3.15682
Metap2	ENSMUSG00000036112	ENSMUSG00000036112	0.728233	0.00069754	3.15643
Ccdc42	ENSMUSG00000045915	ENSMUSG00000045915	-1.31301	0.000703206	3.15292
Ccdc71	ENSMUSG00000049305	ENSMUSG00000049305	-0.5984	0.000703789	3.15256
Pigl	ENSMUSG00000014245	ENSMUSG00000014245	-0.732572	0.00070429	3.15225
Cask	ENSMUSG00000031012	ENSMUSG00000031012	-0.845531	0.000704505	3.15212
Nup210	ENSMUSG00000030091	ENSMUSG00000030091	-0.480301	0.00070838	3.14973
Meis1	ENSMUSG00000020160	ENSMUSG00000020160	1.52984	0.000709399	3.14911
Vmn2r66	ENSMUSG00000094950	ENSMUSG00000094950	1.22904	0.000709399	3.14911
Ide	ENSMUSG00000056999	ENSMUSG00000056999	-0.562021	0.000709399	3.14911
Haus8	ENSMUSG00000035439	ENSMUSG00000035439	-0.683813	0.000709399	3.14911
Dapk3	ENSMUSG00000034974	ENSMUSG00000034974	0.759066	0.000711585	3.14777
Gm38342	ENSMUSG00000102457	ENSMUSG00000102457	-0.905923	0.000711585	3.14777
Chac2	ENSMUSG00000020309	ENSMUSG00000020309	0.696983	0.000711907	3.14758
Elf2	ENSMUSG00000037174	ENSMUSG00000037174	-0.750954	0.000711907	3.14758
Rpl37rt	ENSMUSG00000072692	ENSMUSG00000072692	-0.396826	0.000712088	3.14747
Nop14	ENSMUSG00000036693	ENSMUSG00000036693	-0.799851	0.000712649	3.14712
Gm12882	ENSMUSG00000081423	ENSMUSG00000081423	-0.516055	0.000712731	3.14707
Hdc	ENSMUSG00000027360	ENSMUSG00000027360	-1.14622	0.000713234	3.14677
Slco1c1	ENSMUSG00000030235	ENSMUSG00000030235	0.527914	0.000717897	3.14394
Gm44889	ENSMUSG00000109458	ENSMUSG00000109458	1.86707	0.000718965	3.14329
Abi2	ENSMUSG00000026782	ENSMUSG00000026782	0.387669	0.000718965	3.14329
Gm15418	ENSMUSG00000085573	ENSMUSG00000085573	-1.21826	0.000719644	3.14288
Gm12498	ENSMUSG00000087357	ENSMUSG00000087357	0.935968	0.000722752	3.14101
Zdhhc2	ENSMUSG00000039470	ENSMUSG00000039470	0.604203	0.000722752	3.14101
Gm36776	ENSMUSG00000108430	ENSMUSG00000108430	-0.7081	0.000727879	3.13794
Cars	ENSMUSG00000010755	ENSMUSG00000010755	2.05588	0.000732567	3.13515
Usp32	ENSMUSG00000000804	ENSMUSG00000000804	-0.450247	0.000733472	3.13462
Avp	ENSMUSG00000037727	ENSMUSG00000037727	-0.547099	0.000740361	3.13056
A630014C17Rik	ENSMUSG00000086395	ENSMUSG00000086395	-1.38498	0.000740361	3.13056
Gabrr2	ENSMUSG00000023267	ENSMUSG00000023267	1.65661	0.000742015	3.12959
Sqstm1	ENSMUSG00000015837	ENSMUSG00000015837	-0.417924	0.00074333	3.12882
Agap1	ENSMUSG00000055013	ENSMUSG00000055013	1.51459	0.000745156	3.12775
Tamalin	ENSMUSG00000000531	ENSMUSG00000000531	0.65928	0.000745156	3.12775
Gm16712	ENSMUSG00000097077	ENSMUSG00000097077	0.570454	0.000747832	3.1262
Gpd1	ENSMUSG00000023019	ENSMUSG00000023019	-1.00126	0.000749126	3.12545
Tns4	ENSMUSG00000017607	ENSMUSG00000017607	0.456722	0.000751373	3.12414
Ctsb	ENSMUSG00000021939	ENSMUSG00000021939	0.89868	0.000755479	3.12178
Gm38262	ENSMUSG00000102733	ENSMUSG00000102733	-0.840983	0.000755479	3.12178
Rpl19-ps1	ENSMUSG00000064281	ENSMUSG00000064281	-3.16055	0.000755796	3.1216
Gm25268	ENSMUSG00000089143	ENSMUSG00000089143	-0.53243	0.000756283	3.12132
Chn1os3	ENSMUSG00000086544	ENSMUSG00000086544	-1.03596	0.000756347	3.12128
Gm16151	ENSMUSG00000085280	ENSMUSG00000085280	3.87003	0.000757661	3.12053
Vwce	ENSMUSG00000043789	ENSMUSG00000043789	-0.575408	0.000757661	3.12053
Wfdc10	ENSMUSG00000070529	ENSMUSG00000070529	-0.629847	0.000757739	3.12048
Usp45	ENSMUSG00000040455	ENSMUSG00000040455	0.335032	0.000762658	3.11767
Pdp2	ENSMUSG00000048371	ENSMUSG00000048371	0.543555	0.000767112	3.11514
Th	ENSMUSG00000000214	ENSMUSG00000000214	-0.639539	0.000767728	3.11479
Rims4	ENSMUSG00000035226	ENSMUSG00000035226	-0.385371	0.000768812	3.11418
Tanc1	ENSMUSG00000035168	ENSMUSG00000035168	1.49781	0.000772677	3.112
Gm40655	ENSMUSG00000114091	ENSMUSG00000114091	0.985348	0.000772677	3.112
Ces1g	ENSMUSG00000057074	ENSMUSG00000057074	-0.649532	0.000776988	3.10959
Ccdc130	ENSMUSG00000004994	ENSMUSG00000004994	-0.706077	0.000776988	3.10959
Zfp454	ENSMUSG00000048728	ENSMUSG00000048728	-1.02625	0.000776988	3.10959
Vwa8	ENSMUSG00000058997	ENSMUSG00000058997	-0.534874	0.000778512	3.10873
Trim40	ENSMUSG00000073399	ENSMUSG00000073399	-4.35229	0.000778512	3.10873
Usf1	ENSMUSG00000026641	ENSMUSG00000026641	-0.506851	0.000782556	3.10648
Xlr3e-ps	ENSMUSG00000081940	ENSMUSG00000081940	-0.905378	0.000786447	3.10433
Naprt	ENSMUSG00000022574	ENSMUSG00000022574	1.01426	0.000787626	3.10368
Gm39090	ENSMUSG00000108801	ENSMUSG00000108801	-1.06893	0.000792652	3.10092
Tmem41b	ENSMUSG00000047554	ENSMUSG00000047554	1.75544	0.000793587	3.10041
Orai1	ENSMUSG00000049686	ENSMUSG00000049686	0.529337	0.000797969	3.09801
Sh3rf2	ENSMUSG00000057719	ENSMUSG00000057719	-0.428579	0.000797969	3.09801
Gm35028	ENSMUSG00000111078	ENSMUSG00000111078	-0.803511	0.000799907	3.09696
Kcnj4	ENSMUSG00000044216	ENSMUSG00000044216	0.478474	0.000800058	3.09688
Abca3	ENSMUSG00000024130	ENSMUSG00000024130	0.303128	0.000800058	3.09688
Mcc	ENSMUSG00000071856	ENSMUSG00000071856	2.2901	0.000800138	3.09684
Ccdc182	ENSMUSG00000034031	ENSMUSG00000034031	0.579372	0.000805165	3.09412
Coq7	ENSMUSG00000030652	ENSMUSG00000030652	-0.52033	0.000805165	3.09412
Src	ENSMUSG00000027646	ENSMUSG00000027646	-0.450269	0.00080556	3.0939
Kmt2b	ENSMUSG00000006307	ENSMUSG00000006307	-0.993055	0.00080733	3.09295
Gm50146	ENSMUSG00000117876	ENSMUSG00000117876	2.0512	0.000813661	3.08956
Cfap57	ENSMUSG00000028730	ENSMUSG00000028730	-0.41376	0.000813661	3.08956
Fbxo31	ENSMUSG00000052934	ENSMUSG00000052934	0.87421	0.000829839	3.08101
Vps37a	ENSMUSG00000031600	ENSMUSG00000031600	0.422824	0.000829839	3.08101
Ppp6r2	ENSMUSG00000036561	ENSMUSG00000036561	-0.487033	0.000829839	3.08101
Gm50128	ENSMUSG00000117671	ENSMUSG00000117671	1.03078	0.000833175	3.07926
Scp2-ps2	ENSMUSG00000058492	ENSMUSG00000058492	0.691508	0.000836438	3.07757
Boc	ENSMUSG00000022687	ENSMUSG00000022687	0.46539	0.000840498	3.07546
Olfr30	ENSMUSG00000043314	ENSMUSG00000043314	0.35855	0.000848894	3.07115
Gm46231	ENSMUSG00000112729	ENSMUSG00000112729	1.93364	0.000851468	3.06983
Gm42702	ENSMUSG00000106443	ENSMUSG00000106443	-0.801142	0.000851468	3.06983
Wdr41	ENSMUSG00000042015	ENSMUSG00000042015	2.17559	0.000853832	3.06863
Acer1	ENSMUSG00000045019	ENSMUSG00000045019	0.480908	0.000856646	3.0672
9530052C20Rik	ENSMUSG00000097858	ENSMUSG00000097858	-2.47234	0.000862178	3.0644
Obox1	ENSMUSG00000054310	ENSMUSG00000054310	-0.69514	0.000862322	3.06433
Cacna1s	ENSMUSG00000026407	ENSMUSG00000026407	-0.518863	0.000865829	3.06257
Cactin	ENSMUSG00000034889	ENSMUSG00000034889	0.52732	0.000870163	3.0604
Prkci	ENSMUSG00000037643	ENSMUSG00000037643	-0.672821	0.000870638	3.06016
Gm43260	ENSMUSG00000105933	ENSMUSG00000105933	-0.966018	0.000873135	3.05892
Uggt2	ENSMUSG00000042104	ENSMUSG00000042104	1.10022	0.000875029	3.05798
Olfr663	ENSMUSG00000109806	ENSMUSG00000109806	-0.915481	0.000876165	3.05741
Ttc13	ENSMUSG00000037300	ENSMUSG00000037300	0.598703	0.000882108	3.05448
Prkcd	ENSMUSG00000021948	ENSMUSG00000021948	1.78625	0.000882662	3.05421
Cox15	ENSMUSG00000040018	ENSMUSG00000040018	-0.42772	0.000882662	3.05421
Uprt	ENSMUSG00000073016	ENSMUSG00000073016	1.5628	0.000896525	3.04744
Esco1	ENSMUSG00000024293	ENSMUSG00000024293	0.353188	0.000897458	3.04699
Gm43904	ENSMUSG00000107849	ENSMUSG00000107849	1.04891	0.000899088	3.0462
Pitrm1	ENSMUSG00000021193	ENSMUSG00000021193	-0.62839	0.000900136	3.04569
Odad2	ENSMUSG00000061802	ENSMUSG00000061802	0.753023	0.000900151	3.04568
Gm42957	ENSMUSG00000106447	ENSMUSG00000106447	-0.622549	0.000902094	3.04475
Zbtb39	ENSMUSG00000044617	ENSMUSG00000044617	-0.745872	0.000905899	3.04292
Gm44259	ENSMUSG00000107965	ENSMUSG00000107965	-1.06417	0.000908929	3.04147
ENSMUSG00000121237	ENSMUSG00000121237	ENSMUSG00000121237	3.08143	0.000914747	3.0387
Gm44001	ENSMUSG00000107966	ENSMUSG00000107966	2.46808	0.000915284	3.03844
Ssh3	ENSMUSG00000034616	ENSMUSG00000034616	0.324297	0.000915284	3.03844
Elfn1	ENSMUSG00000048988	ENSMUSG00000048988	2.32143	0.000917175	3.03755
Carmn	ENSMUSG00000097324	ENSMUSG00000097324	1.09894	0.000927216	3.03282
Arid1a	ENSMUSG00000007880	ENSMUSG00000007880	-0.295555	0.000930358	3.03135
ENSMUSG00000121089	ENSMUSG00000121089	ENSMUSG00000121089	-1.17757	0.000936843	3.02833
Madd	ENSMUSG00000040687	ENSMUSG00000040687	-0.47678	0.000937453	3.02805
Asah2	ENSMUSG00000024887	ENSMUSG00000024887	-0.658116	0.000941251	3.02629
Gm10544	ENSMUSG00000097430	ENSMUSG00000097430	1.02249	0.00094142	3.02622
Gm17131	ENSMUSG00000085328	ENSMUSG00000085328	2.82704	0.000941883	3.026
Itk	ENSMUSG00000020395	ENSMUSG00000020395	-1.06536	0.000946596	3.02384
Dpp7	ENSMUSG00000026958	ENSMUSG00000026958	0.492008	0.00094782	3.02327
Kdm3b	ENSMUSG00000038773	ENSMUSG00000038773	-0.463736	0.00094782	3.02327
Zfp689	ENSMUSG00000048921	ENSMUSG00000048921	-1.53808	0.000950897	3.02187
Kcnc3	ENSMUSG00000062785	ENSMUSG00000062785	0.415287	0.000952317	3.02122
Zfp780b	ENSMUSG00000063047	ENSMUSG00000063047	0.377944	0.000956578	3.01928
Gm42963	ENSMUSG00000106976	ENSMUSG00000106976	-0.720448	0.000959042	3.01816
Gm49152	ENSMUSG00000115130	ENSMUSG00000115130	-0.854122	0.000972988	3.01189
Epyc	ENSMUSG00000019936	ENSMUSG00000019936	-0.962683	0.000972988	3.01189
Tle1	ENSMUSG00000008305	ENSMUSG00000008305	0.580655	0.000973453	3.01169
4930549C15Rik	ENSMUSG00000114048	ENSMUSG00000114048	2.6059	0.000975496	3.01077
Klhl36	ENSMUSG00000031828	ENSMUSG00000031828	-1.15986	0.000981757	3.008
Fgd5	ENSMUSG00000034037	ENSMUSG00000034037	0.644633	0.00098273	3.00757
Gm53048	ENSMUSG00000118501	ENSMUSG00000118501	1.08333	0.000983236	3.00734
Ube2f	ENSMUSG00000034343	ENSMUSG00000034343	1.43065	0.000983737	3.00712
Suv39h1	ENSMUSG00000039231	ENSMUSG00000039231	-0.680117	0.000983737	3.00712
Tnfrsf25	ENSMUSG00000024793	ENSMUSG00000024793	2.18918	0.00099066	3.00408
Gm42699	ENSMUSG00000105083	ENSMUSG00000105083	-0.781423	0.000990993	3.00393
Faim2	ENSMUSG00000023011	ENSMUSG00000023011	-0.384095	0.00099262	3.00322
Gm15929	ENSMUSG00000086032	ENSMUSG00000086032	-0.574935	0.000994151	3.00255
Serpind1	ENSMUSG00000022766	ENSMUSG00000022766	-0.496229	0.00101034	2.99553
Jak3	ENSMUSG00000031805	ENSMUSG00000031805	-0.548061	0.0010181	2.99221
Serf1	ENSMUSG00000021643	ENSMUSG00000021643	-1.99461	0.00102205	2.99053
Nckap1	ENSMUSG00000027002	ENSMUSG00000027002	-0.425057	0.00102298	2.99013
Agps	ENSMUSG00000042410	ENSMUSG00000042410	-0.481066	0.00102407	2.98967
Hmga1b	ENSMUSG00000078249	ENSMUSG00000078249	0.701767	0.00102713	2.98837
Ptgis	ENSMUSG00000017969	ENSMUSG00000017969	-0.491101	0.00102811	2.98796
D830039M14Rik	ENSMUSG00000043126	ENSMUSG00000043126	1.42905	0.00102919	2.98751
Gm6712	ENSMUSG00000072761	ENSMUSG00000072761	-0.886365	0.00103527	2.98495
5730435O14Rik	ENSMUSG00000091370	ENSMUSG00000091370	-0.537466	0.00103669	2.98435
7SK ENSMUSG00002076722	ENSMUSG00002076722	ENSMUSG00002076722	-0.65872	0.00103825	2.9837
Sun2	ENSMUSG00000042524	ENSMUSG00000042524	0.762393	0.00104176	2.98223
Gm13066	ENSMUSG00000086949	ENSMUSG00000086949	-0.657906	0.00104176	2.98223
Pla2g4f	ENSMUSG00000046971	ENSMUSG00000046971	1.44036	0.00104244	2.98195
Uchl3	ENSMUSG00000022111	ENSMUSG00000022111	-0.496047	0.00104275	2.98182
Fgf15	ENSMUSG00000031073	ENSMUSG00000031073	-0.608604	0.00104275	2.98182
Gm10400	ENSMUSG00000107456	ENSMUSG00000107456	1.45015	0.00104323	2.98162
Gm9298	ENSMUSG00000115366	ENSMUSG00000115366	0.759892	0.00104385	2.98136
Ints11	ENSMUSG00000029034	ENSMUSG00000029034	-0.486165	0.00104441	2.98113
Lrrc8c	ENSMUSG00000054720	ENSMUSG00000054720	1.27587	0.00104875	2.97933
Gm10722	ENSMUSG00000091028	ENSMUSG00000091028	6.36409	0.00105944	2.97492
Mfrp	ENSMUSG00000034739	ENSMUSG00000034739	-1.47393	0.00106225	2.97377
Il1b	ENSMUSG00000027398	ENSMUSG00000027398	-0.440498	0.00106727	2.97172
Gpr20	ENSMUSG00000045281	ENSMUSG00000045281	0.577517	0.00107117	2.97014
Gm44220	ENSMUSG00000107655	ENSMUSG00000107655	1.58128	0.00107147	2.97002
Cnnm3	ENSMUSG00000001138	ENSMUSG00000001138	0.348613	0.00107177	2.9699
Rgp1	ENSMUSG00000028468	ENSMUSG00000028468	0.306265	0.00107663	2.96793
Slc4a11	ENSMUSG00000074796	ENSMUSG00000074796	-0.414594	0.00107955	2.96676
Med31	ENSMUSG00000020801	ENSMUSG00000020801	2.19066	0.00109244	2.9616
Usp47	ENSMUSG00000059263	ENSMUSG00000059263	2.08635	0.00109244	2.9616
Atp8a2	ENSMUSG00000021983	ENSMUSG00000021983	-0.762361	0.00109544	2.96041
Upk1b	ENSMUSG00000049436	ENSMUSG00000049436	0.557232	0.00110355	2.95721
Tmprss9	ENSMUSG00000059406	ENSMUSG00000059406	-0.332067	0.00110619	2.95617
Gm12059	ENSMUSG00000085665	ENSMUSG00000085665	0.687823	0.00110628	2.95614
Sycp2l	ENSMUSG00000038651	ENSMUSG00000038651	-0.474648	0.00110675	2.95595
Gm43279	ENSMUSG00000107300	ENSMUSG00000107300	2.01749	0.00110677	2.95594
Sptlc2	ENSMUSG00000021036	ENSMUSG00000021036	-0.499325	0.00110746	2.95567
Gm45184	ENSMUSG00000108483	ENSMUSG00000108483	-1.24575	0.00110746	2.95567
Kpna3	ENSMUSG00000021929	ENSMUSG00000021929	0.431285	0.00110777	2.95555
0610009E02Rik	ENSMUSG00000086714	ENSMUSG00000086714	0.695018	0.00110941	2.95491
Gm12350	ENSMUSG00000095588	ENSMUSG00000095588	0.548658	0.00111105	2.95427
Cadm1	ENSMUSG00000032076	ENSMUSG00000032076	1.66284	0.00111121	2.9542
Myh14	ENSMUSG00000030739	ENSMUSG00000030739	-0.620505	0.00111201	2.95389
Ltf	ENSMUSG00000032496	ENSMUSG00000032496	-1.18892	0.0011156	2.95249
Gm16152	ENSMUSG00000087131	ENSMUSG00000087131	3.20733	0.00112555	2.94864
Recql4	ENSMUSG00000033762	ENSMUSG00000033762	0.463527	0.00113116	2.94648
Slc37a1	ENSMUSG00000024036	ENSMUSG00000024036	0.324445	0.00113116	2.94648
Gm44667	ENSMUSG00000109539	ENSMUSG00000109539	2.69522	0.00113236	2.94601
Nptn	ENSMUSG00000032336	ENSMUSG00000032336	-0.611576	0.00114464	2.94133
Slc16a8	ENSMUSG00000032988	ENSMUSG00000032988	0.481234	0.00114896	2.9397
Rhno1	ENSMUSG00000048668	ENSMUSG00000048668	1.02978	0.0011501	2.93926
Gm44135	ENSMUSG00000107715	ENSMUSG00000107715	-1.80062	0.00115225	2.93845
Ift81	ENSMUSG00000029469	ENSMUSG00000029469	-0.340342	0.00115502	2.93741
Gm47922	ENSMUSG00000112662	ENSMUSG00000112662	-1.41945	0.00115798	2.9363
Gm9918	ENSMUSG00000097050	ENSMUSG00000097050	0.536244	0.00116447	2.93387
Nek5	ENSMUSG00000037738	ENSMUSG00000037738	-0.600356	0.00117961	2.92826
Ryr1	ENSMUSG00000030592	ENSMUSG00000030592	-0.35343	0.00118272	2.92712
Tmbim6	ENSMUSG00000023010	ENSMUSG00000023010	0.493927	0.00119	2.92445
Lman1l	ENSMUSG00000056271	ENSMUSG00000056271	-0.614852	0.00119291	2.92339
Gm16181	ENSMUSG00000081650	ENSMUSG00000081650	-0.832954	0.00120549	2.91884
Foxn4	ENSMUSG00000042002	ENSMUSG00000042002	-0.510855	0.0012055	2.91883
Six1	ENSMUSG00000051367	ENSMUSG00000051367	0.954085	0.0012088	2.91765
Edar	ENSMUSG00000003227	ENSMUSG00000003227	-1.17127	0.00120945	2.91741
Gm10658	ENSMUSG00000074284	ENSMUSG00000074284	-0.784285	0.00121329	2.91604
H2-Ob	ENSMUSG00000041538	ENSMUSG00000041538	-1.2115	0.00122288	2.91262
A730020M07Rik	ENSMUSG00000044522	ENSMUSG00000044522	0.833565	0.00122912	2.9104
Inava	ENSMUSG00000041605	ENSMUSG00000041605	-0.902659	0.00122912	2.9104
C920009B18Rik	ENSMUSG00000097352	ENSMUSG00000097352	-2.3744	0.00122943	2.9103
Lrrc45	ENSMUSG00000025145	ENSMUSG00000025145	0.479736	0.00123855	2.90709
Pam	ENSMUSG00000026335	ENSMUSG00000026335	-0.644612	0.00123966	2.9067
Itga3	ENSMUSG00000001507	ENSMUSG00000001507	-0.691153	0.00123966	2.9067
Taf10	ENSMUSG00000043866	ENSMUSG00000043866	-0.641624	0.0012397	2.90668
Slc6a16	ENSMUSG00000094152	ENSMUSG00000094152	-0.441029	0.00124059	2.90637
Prrt4	ENSMUSG00000079654	ENSMUSG00000079654	0.883692	0.00124375	2.90527
Sh3d21	ENSMUSG00000073758	ENSMUSG00000073758	-0.571532	0.00124383	2.90524
Zfp282	ENSMUSG00000025821	ENSMUSG00000025821	0.434312	0.0012517	2.9025
Pbdc1	ENSMUSG00000031226	ENSMUSG00000031226	2.61765	0.00125418	2.90164
Gm18762	ENSMUSG00000115323	ENSMUSG00000115323	0.890827	0.00127057	2.896
Muc2	ENSMUSG00000025515	ENSMUSG00000025515	0.547336	0.00127057	2.896
Lmna	ENSMUSG00000028063	ENSMUSG00000028063	-0.556412	0.00127057	2.896
Crispld2	ENSMUSG00000031825	ENSMUSG00000031825	-0.689963	0.00127428	2.89474
Gm47850	ENSMUSG00000114286	ENSMUSG00000114286	-0.645905	0.00127758	2.89361
Trim67	ENSMUSG00000036913	ENSMUSG00000036913	1.44892	0.00127823	2.89339
Tmcc3os	ENSMUSG00000086269	ENSMUSG00000086269	1.73338	0.00128381	2.8915
Stxbp2	ENSMUSG00000004626	ENSMUSG00000004626	0.809115	0.00129202	2.88873
Kcnq2	ENSMUSG00000016346	ENSMUSG00000016346	0.329275	0.00129479	2.8878
Rab11b	ENSMUSG00000077450	ENSMUSG00000077450	0.390771	0.00130048	2.8859
Gm8546	ENSMUSG00000094463	ENSMUSG00000094463	-1.68242	0.00130229	2.88529
Prex2	ENSMUSG00000048960	ENSMUSG00000048960	0.507804	0.00130426	2.88464
Ppp1r14a	ENSMUSG00000037166	ENSMUSG00000037166	-0.748124	0.00130426	2.88464
Gm44735	ENSMUSG00000108543	ENSMUSG00000108543	1.08843	0.00130903	2.88305
Aox1	ENSMUSG00000063558	ENSMUSG00000063558	0.507305	0.00130918	2.883
Dcst2	ENSMUSG00000109293	ENSMUSG00000109293	0.751449	0.0013108	2.88246
Marchf6	ENSMUSG00000039100	ENSMUSG00000039100	0.353223	0.00131132	2.88229
Gm34586	ENSMUSG00000114417	ENSMUSG00000114417	1.57161	0.00131405	2.88139
Tent2	ENSMUSG00000042167	ENSMUSG00000042167	-1.00436	0.00132084	2.87915
Arel1	ENSMUSG00000042350	ENSMUSG00000042350	-0.403778	0.00132369	2.87821
Gm53	ENSMUSG00000078706	ENSMUSG00000078706	0.805961	0.00132599	2.87746
1700055C04Rik	ENSMUSG00000093616	ENSMUSG00000093616	1.88281	0.00132868	2.87658
Ndc80	ENSMUSG00000024056	ENSMUSG00000024056	-0.89129	0.00133495	2.87454
Cep83os	ENSMUSG00000097164	ENSMUSG00000097164	1.33117	0.00133579	2.87426
Atad3a	ENSMUSG00000029036	ENSMUSG00000029036	-0.367803	0.00133579	2.87426
Gm17753	ENSMUSG00000115867	ENSMUSG00000115867	-0.565226	0.00133579	2.87426
Tm7sf3	ENSMUSG00000040234	ENSMUSG00000040234	1.00744	0.00134642	2.87082
Mtln	ENSMUSG00000051319	ENSMUSG00000051319	-0.489728	0.00134683	2.87069
Galnt18	ENSMUSG00000038296	ENSMUSG00000038296	0.651269	0.00134821	2.87024
Rrad	ENSMUSG00000031880	ENSMUSG00000031880	-0.702725	0.00134822	2.87024
Col18a1	ENSMUSG00000001435	ENSMUSG00000001435	1.715	0.00134862	2.87011
Rab2a	ENSMUSG00000047187	ENSMUSG00000047187	0.383512	0.00134862	2.87011
Gm49479	ENSMUSG00000116091	ENSMUSG00000116091	0.882393	0.00135156	2.86916
Clic3	ENSMUSG00000015093	ENSMUSG00000015093	0.551289	0.00135503	2.86805
Tlcd3b	ENSMUSG00000058966	ENSMUSG00000058966	0.727826	0.0013638	2.86525
Abcb9	ENSMUSG00000029408	ENSMUSG00000029408	1.53444	0.00136482	2.86492
Hilpda	ENSMUSG00000043421	ENSMUSG00000043421	0.762696	0.00137186	2.86269
Gm19541	ENSMUSG00000098370	ENSMUSG00000098370	1.38932	0.0013722	2.86258
Aoc3	ENSMUSG00000019326	ENSMUSG00000019326	1.14171	0.00137238	2.86253
Raly	ENSMUSG00000027593	ENSMUSG00000027593	-0.397914	0.00138903	2.85729
Klhl30	ENSMUSG00000026308	ENSMUSG00000026308	-0.373602	0.00138916	2.85725
Slc17a8	ENSMUSG00000019935	ENSMUSG00000019935	-1.00392	0.00138916	2.85725
Ccdc14	ENSMUSG00000022833	ENSMUSG00000022833	1.96501	0.00139505	2.85541
Eef1d	ENSMUSG00000055762	ENSMUSG00000055762	0.924674	0.00139699	2.85481
Gm50131	ENSMUSG00000118305	ENSMUSG00000118305	0.439545	0.00139699	2.85481
Gm15972	ENSMUSG00000086287	ENSMUSG00000086287	-0.640884	0.00140068	2.85366
Olfr2	ENSMUSG00000070417	ENSMUSG00000070417	-0.997083	0.00140438	2.85251
Prkce	ENSMUSG00000045038	ENSMUSG00000045038	0.774218	0.00141021	2.85072
Adipor2	ENSMUSG00000030168	ENSMUSG00000030168	1.028	0.00141175	2.85024
Pou2f3	ENSMUSG00000032015	ENSMUSG00000032015	1.09476	0.00141352	2.8497
Pkd1l2	ENSMUSG00000034416	ENSMUSG00000034416	-0.459355	0.00141577	2.84901
Gm29483	ENSMUSG00000100546	ENSMUSG00000100546	-1.03216	0.00141577	2.84901
Dnah17	ENSMUSG00000033987	ENSMUSG00000033987	-0.353326	0.00142967	2.84476
Ypel3	ENSMUSG00000042675	ENSMUSG00000042675	0.465314	0.00143257	2.84388
Pabpc1	ENSMUSG00000022283	ENSMUSG00000022283	-0.433564	0.00143516	2.8431
Aldh18a1	ENSMUSG00000025007	ENSMUSG00000025007	-0.779677	0.00143516	2.8431
Slc25a25	ENSMUSG00000026819	ENSMUSG00000026819	0.377742	0.00144076	2.84141
Dpy19l1	ENSMUSG00000043067	ENSMUSG00000043067	-0.577831	0.00144087	2.84137
Gm10417	ENSMUSG00000103580	ENSMUSG00000103580	0.89164	0.00144126	2.84126
Gm49417	ENSMUSG00000115186	ENSMUSG00000115186	-0.415623	0.00144699	2.83953
Ncln	ENSMUSG00000020238	ENSMUSG00000020238	0.374295	0.00145214	2.83799
Gm43435	ENSMUSG00000105810	ENSMUSG00000105810	0.677247	0.00146158	2.83518
Hrct1	ENSMUSG00000071001	ENSMUSG00000071001	0.659684	0.00146158	2.83518
Gm4556	ENSMUSG00000112553	ENSMUSG00000112553	-0.705895	0.00146213	2.83501
Slc35a3	ENSMUSG00000027957	ENSMUSG00000027957	-0.449727	0.00146292	2.83478
Adk	ENSMUSG00000039197	ENSMUSG00000039197	-0.473145	0.00146292	2.83478
Lin9	ENSMUSG00000058729	ENSMUSG00000058729	1.50438	0.00146359	2.83458
Zbtb9	ENSMUSG00000079605	ENSMUSG00000079605	-4.31539	0.00146909	2.83295
Gm42496	ENSMUSG00000105772	ENSMUSG00000105772	2.76294	0.00146945	2.83284
Gm23585	ENSMUSG00000088281	ENSMUSG00000088281	-0.490596	0.00147433	2.83141
0610030E20Rik	ENSMUSG00000058706	ENSMUSG00000058706	-0.434765	0.00147668	2.83071
Gm4876	ENSMUSG00000054556	ENSMUSG00000054556	0.757091	0.0014802	2.82968
Mff	ENSMUSG00000026150	ENSMUSG00000026150	0.532643	0.00149074	2.8266
Ttll4	ENSMUSG00000033257	ENSMUSG00000033257	0.467044	0.001498	2.82449
Slc7a12	ENSMUSG00000039710	ENSMUSG00000039710	-0.735227	0.00150054	2.82375
Cd63	ENSMUSG00000025351	ENSMUSG00000025351	-0.475956	0.00150056	2.82375
9530020I12Rik	ENSMUSG00000112041	ENSMUSG00000112041	-1.78786	0.00150145	2.82349
Cd244a	ENSMUSG00000004709	ENSMUSG00000004709	-0.552641	0.00150227	2.82325
Zfr	ENSMUSG00000022201	ENSMUSG00000022201	0.330059	0.00150552	2.82231
Pkdrej	ENSMUSG00000052496	ENSMUSG00000052496	1.58748	0.00150626	2.8221
Usp46	ENSMUSG00000054814	ENSMUSG00000054814	-1.39807	0.00150851	2.82145
Vasp	ENSMUSG00000030403	ENSMUSG00000030403	0.344709	0.00151065	2.82084
Gm30211	ENSMUSG00000105646	ENSMUSG00000105646	-1.35915	0.00152801	2.81587
9430025C20Rik	ENSMUSG00000055216	ENSMUSG00000055216	1.12554	0.00153274	2.81453
Ddx27	ENSMUSG00000017999	ENSMUSG00000017999	-0.490777	0.00154021	2.81242
Cox14	ENSMUSG00000023020	ENSMUSG00000023020	-0.96577	0.00154232	2.81183
Gm14966	ENSMUSG00000079467	ENSMUSG00000079467	0.63307	0.00154294	2.81165
Sumf2	ENSMUSG00000025538	ENSMUSG00000025538	-0.639259	0.0015441	2.81132
Pwwp2a	ENSMUSG00000044950	ENSMUSG00000044950	2.61819	0.00155269	2.80892
Gm12116	ENSMUSG00000087501	ENSMUSG00000087501	-0.531186	0.00155642	2.80787
Fitm2	ENSMUSG00000048486	ENSMUSG00000048486	1.50644	0.00155921	2.80709
Chd4	ENSMUSG00000063870	ENSMUSG00000063870	-0.557589	0.00155921	2.80709
Zfp746	ENSMUSG00000057691	ENSMUSG00000057691	0.396843	0.00156375	2.80583
Gm47230	ENSMUSG00000111378	ENSMUSG00000111378	0.771452	0.00156538	2.80538
Gm12986	ENSMUSG00000083054	ENSMUSG00000083054	-0.447838	0.00156592	2.80523
Smad6	ENSMUSG00000036867	ENSMUSG00000036867	1.922	0.00157369	2.80308
Ccdc124	ENSMUSG00000007721	ENSMUSG00000007721	-0.83677	0.00157527	2.80265
Ctu2	ENSMUSG00000049482	ENSMUSG00000049482	-0.32873	0.00157579	2.8025
Gm17976	ENSMUSG00000099008	ENSMUSG00000099008	-0.551776	0.00157579	2.8025
Gm266	ENSMUSG00000010529	ENSMUSG00000010529	-0.680979	0.00157579	2.8025
Fyb	ENSMUSG00000022148	ENSMUSG00000022148	-0.970584	0.00158811	2.79912
Tnpo1	ENSMUSG00000009470	ENSMUSG00000009470	-1.97114	0.00158858	2.79899
Gm43637	ENSMUSG00000107225	ENSMUSG00000107225	0.566336	0.00158948	2.79875
Stk24	ENSMUSG00000063410	ENSMUSG00000063410	1.06282	0.00159038	2.7985
Jade2	ENSMUSG00000020387	ENSMUSG00000020387	-0.413103	0.00159884	2.79619
Iah1	ENSMUSG00000062054	ENSMUSG00000062054	-0.860426	0.00160072	2.79569
Mtmr7	ENSMUSG00000039431	ENSMUSG00000039431	0.805264	0.00160133	2.79552
Wdr31	ENSMUSG00000028391	ENSMUSG00000028391	-0.476935	0.00160316	2.79502
Sytl2	ENSMUSG00000030616	ENSMUSG00000030616	-0.630363	0.00160529	2.79445
Gm36346	ENSMUSG00000114457	ENSMUSG00000114457	0.555513	0.0016143	2.79201
Gm45211	ENSMUSG00000108467	ENSMUSG00000108467	-0.839833	0.00162128	2.79014
Cyb5rl	ENSMUSG00000028621	ENSMUSG00000028621	1.55817	0.0016345	2.78662
Gm31356	ENSMUSG00000118099	ENSMUSG00000118099	1.73902	0.00164418	2.78405
Ighv1-18	ENSMUSG00000076695	ENSMUSG00000076695	-2.19633	0.00164418	2.78405
Csf2	ENSMUSG00000018916	ENSMUSG00000018916	5.92343	0.001648	2.78304
Olfr462	ENSMUSG00000093839	ENSMUSG00000093839	0.620052	0.00165258	2.78184
Gys2	ENSMUSG00000030244	ENSMUSG00000030244	-0.452017	0.00165258	2.78184
ENSMUSG00000120467	ENSMUSG00000120467	ENSMUSG00000120467	2.77042	0.00165442	2.78136
Cfap45	ENSMUSG00000026546	ENSMUSG00000026546	-1.04236	0.00165442	2.78136
Ppef2	ENSMUSG00000029410	ENSMUSG00000029410	0.708067	0.0016605	2.77976
Mrpl4	ENSMUSG00000003299	ENSMUSG00000003299	-0.759656	0.001681	2.77443
Glod5	ENSMUSG00000031163	ENSMUSG00000031163	-0.355906	0.00168532	2.77332
Nkx2-5	ENSMUSG00000015579	ENSMUSG00000015579	-1.09947	0.00170532	2.76819
Gm43064	ENSMUSG00000105053	ENSMUSG00000105053	-0.701761	0.00170646	2.7679
Gm6831	ENSMUSG00000110639	ENSMUSG00000110639	0.598801	0.00170824	2.76745
Armt1	ENSMUSG00000061759	ENSMUSG00000061759	0.418806	0.00170824	2.76745
Crhbp	ENSMUSG00000021680	ENSMUSG00000021680	2.18252	0.00171273	2.76631
Plcb4	ENSMUSG00000039943	ENSMUSG00000039943	1.68425	0.00172043	2.76436
Gm16184	ENSMUSG00000089886	ENSMUSG00000089886	-0.675339	0.00172485	2.76325
Gm11395	ENSMUSG00000097054	ENSMUSG00000097054	-0.711912	0.00175079	2.75677
Pkn2	ENSMUSG00000004591	ENSMUSG00000004591	-0.770014	0.00175079	2.75677
Sds	ENSMUSG00000029597	ENSMUSG00000029597	-0.604391	0.00175309	2.7562
Fuz	ENSMUSG00000011658	ENSMUSG00000011658	0.286673	0.00175549	2.7556
Hcrtr1	ENSMUSG00000028778	ENSMUSG00000028778	0.780201	0.00175586	2.75551
Zfp712	ENSMUSG00000090641	ENSMUSG00000090641	0.955244	0.00176202	2.75399
Zic2	ENSMUSG00000061524	ENSMUSG00000061524	-0.522249	0.00176202	2.75399
Gm17949	ENSMUSG00000109739	ENSMUSG00000109739	-0.529043	0.00176202	2.75399
Wfdc6a	ENSMUSG00000074595	ENSMUSG00000074595	-0.683745	0.00176784	2.75256
1700041B01Rik	ENSMUSG00000116260	ENSMUSG00000116260	-1.23885	0.00176784	2.75256
Tnks1bp1	ENSMUSG00000033955	ENSMUSG00000033955	-1.28857	0.00176784	2.75256
Apol7e	ENSMUSG00000071716	ENSMUSG00000071716	-1.93945	0.00176784	2.75256
Fbxl19	ENSMUSG00000030811	ENSMUSG00000030811	1.26453	0.00177587	2.75059
Gm17906	ENSMUSG00000106806	ENSMUSG00000106806	0.480581	0.00177587	2.75059
Clu	ENSMUSG00000022037	ENSMUSG00000022037	-0.848257	0.00178067	2.74942
Metazoa_SRP ENSMUSG00002076051	ENSMUSG00002076051	ENSMUSG00002076051	4.74546	0.00178169	2.74917
Homer3	ENSMUSG00000003573	ENSMUSG00000003573	0.908087	0.00178169	2.74917
2610027K06Rik	ENSMUSG00000087013	ENSMUSG00000087013	1.46874	0.00178363	2.7487
Fam53b	ENSMUSG00000030956	ENSMUSG00000030956	0.787147	0.00178628	2.74805
Zbtb48	ENSMUSG00000028952	ENSMUSG00000028952	0.619969	0.00178786	2.74767
Scarb2	ENSMUSG00000029426	ENSMUSG00000029426	0.723653	0.00179622	2.74564
Gm14325	ENSMUSG00000095362	ENSMUSG00000095362	-0.842421	0.00179648	2.74558
Zfp7	ENSMUSG00000033669	ENSMUSG00000033669	1.34008	0.00179957	2.74483
Maff	ENSMUSG00000042622	ENSMUSG00000042622	-0.760121	0.00179963	2.74482
Dnajc3	ENSMUSG00000022136	ENSMUSG00000022136	1.4772	0.00180433	2.74369
5830418P13Rik	ENSMUSG00000086236	ENSMUSG00000086236	-0.681485	0.00180433	2.74369
Mir680-1	ENSMUSG00000076212	ENSMUSG00000076212	-1.962	0.00181005	2.74231
Acbd3	ENSMUSG00000026499	ENSMUSG00000026499	-0.75276	0.0018166	2.74074
Gm49600	ENSMUSG00000116795	ENSMUSG00000116795	-0.86899	0.00182132	2.73961
Zfp593	ENSMUSG00000028840	ENSMUSG00000028840	-0.472283	0.0018316	2.73717
Dusp14	ENSMUSG00000018648	ENSMUSG00000018648	-0.490604	0.0018316	2.73717
Mir1198	ENSMUSG00000080645	ENSMUSG00000080645	1.30774	0.00184004	2.73517
Trim43a	ENSMUSG00000090693	ENSMUSG00000090693	-0.33525	0.00184576	2.73383
Gm43386	ENSMUSG00000105926	ENSMUSG00000105926	-0.764487	0.0018472	2.73349
Gm10193	ENSMUSG00000101330	ENSMUSG00000101330	-1.06138	0.0018472	2.73349
Olfr483	ENSMUSG00000078118	ENSMUSG00000078118	1.76611	0.00185605	2.73141
Kifc1	ENSMUSG00000079553	ENSMUSG00000079553	-1.03582	0.00185866	2.7308
Itch	ENSMUSG00000027598	ENSMUSG00000027598	-0.842519	0.00186134	2.73017
Rpl4	ENSMUSG00000032399	ENSMUSG00000032399	0.970718	0.00186902	2.72839
Gm35853	ENSMUSG00000116114	ENSMUSG00000116114	0.971366	0.00186934	2.72831
Dffb	ENSMUSG00000029027	ENSMUSG00000029027	0.790334	0.00187992	2.72586
Akp3	ENSMUSG00000036500	ENSMUSG00000036500	1.09377	0.00188174	2.72544
Sybu	ENSMUSG00000022340	ENSMUSG00000022340	-0.736142	0.00188174	2.72544
Pttg1ip2	ENSMUSG00000079666	ENSMUSG00000079666	-0.68992	0.0018878	2.72404
Rfwd3	ENSMUSG00000033596	ENSMUSG00000033596	-0.503398	0.00189485	2.72243
Mta1	ENSMUSG00000021144	ENSMUSG00000021144	-0.606133	0.00189485	2.72243
Aqp1	ENSMUSG00000004655	ENSMUSG00000004655	0.967068	0.00189787	2.72173
Zgpat	ENSMUSG00000027582	ENSMUSG00000027582	0.892649	0.00189787	2.72173
Fam13b	ENSMUSG00000036501	ENSMUSG00000036501	-0.554281	0.00190023	2.72119
Gm19500	ENSMUSG00000117864	ENSMUSG00000117864	1.89751	0.00190797	2.71943
Eqtn	ENSMUSG00000028575	ENSMUSG00000028575	2.992	0.0019116	2.7186
U1 ENSMUSG00000119030	ENSMUSG00000119030	ENSMUSG00000119030	1.87212	0.0019187	2.71699
Mylk2	ENSMUSG00000027470	ENSMUSG00000027470	0.611684	0.00192182	2.71629
Gm45757	ENSMUSG00000110426	ENSMUSG00000110426	-0.774897	0.00192182	2.71629
Cstdc5	ENSMUSG00000071561	ENSMUSG00000071561	-3.43764	0.00192874	2.71473
5730596B20Rik	ENSMUSG00000056468	ENSMUSG00000056468	1.02296	0.00192886	2.7147
Pigbos1	ENSMUSG00000098332	ENSMUSG00000098332	0.609835	0.00192886	2.7147
Gm38318	ENSMUSG00000102989	ENSMUSG00000102989	0.562044	0.00192886	2.7147
Gm13693	ENSMUSG00000094336	ENSMUSG00000094336	-0.807021	0.00192903	2.71466
Sf3b6	ENSMUSG00000037361	ENSMUSG00000037361	0.60296	0.00193072	2.71428
Slfn5	ENSMUSG00000054404	ENSMUSG00000054404	1.71709	0.00193223	2.71394
Nsrp1	ENSMUSG00000037958	ENSMUSG00000037958	-0.905959	0.00193536	2.71324
Tmcc1	ENSMUSG00000030126	ENSMUSG00000030126	0.509938	0.00193679	2.71292
Misp3	ENSMUSG00000074217	ENSMUSG00000074217	1.80816	0.00194028	2.71214
[truncated: 18,702 more rows]

## Sheet: Upregulated
symbol	ensembl_ID	User_ID	aIL1a-RSV_logFC	aIL1a-RSV_adjPval	minus_log10_pvalue
Gm10718	ENSMUSG00000095186	ENSMUSG00000095186	7.47892	3.69e-05	4.43297
Esd-ps	ENSMUSG00000079101	ENSMUSG00000079101	7.41808	1.83e-05	4.73755
Gm11168	ENSMUSG00000096385	ENSMUSG00000096385	7.26574	0.0219234	1.65909
Gm10717	ENSMUSG00000095891	ENSMUSG00000095891	6.86009	0.00716721	2.14465
Gm10719	ENSMUSG00000095547	ENSMUSG00000095547	6.42969	0.0124894	1.90346
Gm10722	ENSMUSG00000091028	ENSMUSG00000091028	6.36409	0.00105944	2.97492
Gm45588	ENSMUSG00000110065	ENSMUSG00000110065	6.11479	0.0261825	1.58199
4732490B19Rik	ENSMUSG00000085421	ENSMUSG00000085421	6.02379	0.00232305	2.63394
Csf2	ENSMUSG00000018916	ENSMUSG00000018916	5.92343	0.001648	2.78304
Gm48501	ENSMUSG00000113889	ENSMUSG00000113889	4.92926	0.00272931	2.56395
Gm42440	ENSMUSG00000105720	ENSMUSG00000105720	4.83536	0.00293371	2.53258
Metazoa_SRP ENSMUSG00002076051	ENSMUSG00002076051	ENSMUSG00002076051	4.74546	0.00178169	2.74917
Gm42770	ENSMUSG00000105983	ENSMUSG00000105983	4.63792	0.00614688	2.21135
Itga2b	ENSMUSG00000034664	ENSMUSG00000034664	4.44975	4.34e-06	5.36251
Gm18945	ENSMUSG00000114964	ENSMUSG00000114964	4.44144	0.0355164	1.44957
Snx21	ENSMUSG00000050373	ENSMUSG00000050373	4.42814	2.82e-05	4.54975
Gm43937	ENSMUSG00000107719	ENSMUSG00000107719	4.41586	0.000118301	3.92701
Prrc1	ENSMUSG00000024594	ENSMUSG00000024594	4.408	0.0151345	1.82003
Tcaf2	ENSMUSG00000029851	ENSMUSG00000029851	4.30945	0.00899941	2.04579
L3mbtl4	ENSMUSG00000041565	ENSMUSG00000041565	4.29125	0.00813654	2.08956
Tpst2	ENSMUSG00000029344	ENSMUSG00000029344	4.11689	0.0313439	1.50385
Mal2	ENSMUSG00000024479	ENSMUSG00000024479	4.00233	0.00722038	2.14144
B230362B09Rik	ENSMUSG00000115543	ENSMUSG00000115543	3.98359	0.00361252	2.44219
Sfrp1	ENSMUSG00000031548	ENSMUSG00000031548	3.97355	0.0142881	1.84502
Eif4e2	ENSMUSG00000026254	ENSMUSG00000026254	3.93042	0.0144263	1.84085
Gm49541	ENSMUSG00000116404	ENSMUSG00000116404	3.87947	0.00420855	2.37587
Gm16151	ENSMUSG00000085280	ENSMUSG00000085280	3.87003	0.000757661	3.12053
Gm44167	ENSMUSG00000108297	ENSMUSG00000108297	3.85878	0.0475719	1.32265
Gm20712	ENSMUSG00000093677	ENSMUSG00000093677	3.84318	0.0445275	1.35137
Gm11765	ENSMUSG00000081391	ENSMUSG00000081391	3.79805	0.00629913	2.20072
Gm37600	ENSMUSG00000102745	ENSMUSG00000102745	3.69306	0.00437591	2.35893
Gm43341	ENSMUSG00000105791	ENSMUSG00000105791	3.60136	0.0304854	1.51591
Apbb1ip	ENSMUSG00000026786	ENSMUSG00000026786	3.57241	0.0122691	1.91119
Gm45399	ENSMUSG00000109940	ENSMUSG00000109940	3.56798	0.021606	1.66543
7SK ENSMUSG00002076030	ENSMUSG00002076030	ENSMUSG00002076030	3.53728	0.000331092	3.48005
Gm49309	ENSMUSG00000115812	ENSMUSG00000115812	3.50248	2.98e-36	35.5258
Nfatc2	ENSMUSG00000027544	ENSMUSG00000027544	3.47856	0.0344265	1.46311
1700020M21Rik	ENSMUSG00000100146	ENSMUSG00000100146	3.44385	0.00555587	2.25525
Mtg2	ENSMUSG00000039069	ENSMUSG00000039069	3.41763	0.0147262	1.83191
Map9	ENSMUSG00000033900	ENSMUSG00000033900	3.39657	0.0464504	1.33301
Tmem132d	ENSMUSG00000034310	ENSMUSG00000034310	3.39136	1.11e-08	7.95468
Gm4974	ENSMUSG00000109710	ENSMUSG00000109710	3.35765	0.0295792	1.52901
9530013L04Rik	ENSMUSG00000107780	ENSMUSG00000107780	3.29032	0.0174803	1.75745
Gm7069	ENSMUSG00000098215	ENSMUSG00000098215	3.28871	0.0169749	1.77019
Gm19098	ENSMUSG00000115290	ENSMUSG00000115290	3.25198	0.0447891	1.34883
Cd82	ENSMUSG00000027215	ENSMUSG00000027215	3.24416	5.71e-08	7.24336
Gm22158	ENSMUSG00000089036	ENSMUSG00000089036	3.22461	0.0029276	2.53349
Chrac1	ENSMUSG00000068391	ENSMUSG00000068391	3.2158	0.00781824	2.10689
Gm16152	ENSMUSG00000087131	ENSMUSG00000087131	3.20733	0.00112555	2.94864
C230071H17Rik	ENSMUSG00000106570	ENSMUSG00000106570	3.19375	0.015602	1.80682
Calb1	ENSMUSG00000028222	ENSMUSG00000028222	3.19163	0.0264698	1.57725
Abi3bp	ENSMUSG00000035258	ENSMUSG00000035258	3.18634	0.00605385	2.21797
Gm47493	ENSMUSG00000112947	ENSMUSG00000112947	3.16294	0.0032412	2.48929
Snrnp48	ENSMUSG00000021431	ENSMUSG00000021431	3.14646	1.92e-06	5.7167
Tubb4b	ENSMUSG00000036752	ENSMUSG00000036752	3.11796	0.00198412	2.70243
Acta1	ENSMUSG00000031972	ENSMUSG00000031972	3.10654	0.0149831	1.8244
Filip1l	ENSMUSG00000043336	ENSMUSG00000043336	3.1041	0.0409989	1.38723
1700025L06Rik	ENSMUSG00000109962	ENSMUSG00000109962	3.09983	0.00235794	2.62747
Gm8971	ENSMUSG00000114321	ENSMUSG00000114321	3.09467	0.00677543	2.16906
Spats1	ENSMUSG00000023935	ENSMUSG00000023935	3.09285	0.0416861	1.38001
ENSMUSG00000121237	ENSMUSG00000121237	ENSMUSG00000121237	3.08143	0.000914747	3.0387
Gm4478	ENSMUSG00000111940	ENSMUSG00000111940	3.05303	1.41e-05	4.85078
Obi1	ENSMUSG00000022120	ENSMUSG00000022120	3.04145	0.0443478	1.35313
Gm10115	ENSMUSG00000062319	ENSMUSG00000062319	3.01491	0.0184185	1.73474
Gm45909	ENSMUSG00000110496	ENSMUSG00000110496	3.00065	0.0448794	1.34795
Gm49311	ENSMUSG00000115095	ENSMUSG00000115095	2.99573	5.98e-05	4.2233
Eqtn	ENSMUSG00000028575	ENSMUSG00000028575	2.992	0.0019116	2.7186
Igkv13-80-1	ENSMUSG00000105539	ENSMUSG00000105539	2.98894	0.0251292	1.59982
Gm43773	ENSMUSG00000106061	ENSMUSG00000106061	2.9645	0.0375493	1.4254
Gm3453	ENSMUSG00000090643	ENSMUSG00000090643	2.9436	0.018876	1.72409
Gm10531	ENSMUSG00000103325	ENSMUSG00000103325	2.93317	0.00765406	2.11611
Slc30a9	ENSMUSG00000029221	ENSMUSG00000029221	2.92292	0.00687816	2.16253
Gm10637	ENSMUSG00000099207	ENSMUSG00000099207	2.90517	0.00829296	2.08129
Gm47899	ENSMUSG00000112525	ENSMUSG00000112525	2.8996	0.000286751	3.5425
Gm49436	ENSMUSG00000116413	ENSMUSG00000116413	2.88227	0.0307548	1.51209
4632432E15Rik	ENSMUSG00000102705	ENSMUSG00000102705	2.87878	0.0182949	1.73767
Med29	ENSMUSG00000003444	ENSMUSG00000003444	2.86625	0.0293918	1.53177
Pdia6	ENSMUSG00000020571	ENSMUSG00000020571	2.8573	5.91e-05	4.22841
Gm47536	ENSMUSG00000111382	ENSMUSG00000111382	2.84043	0.0146741	1.83345
Gm15161	ENSMUSG00000083719	ENSMUSG00000083719	2.83901	3.05e-12	11.5157
Gm12462	ENSMUSG00000086211	ENSMUSG00000086211	2.83098	0.0072003	2.14265
Gm43316	ENSMUSG00000105332	ENSMUSG00000105332	2.82876	1.83e-05	4.73755
Gm17131	ENSMUSG00000085328	ENSMUSG00000085328	2.82704	0.000941883	3.026
Fcer2a	ENSMUSG00000005540	ENSMUSG00000005540	2.82467	3.02e-10	9.51999
Prep	ENSMUSG00000019849	ENSMUSG00000019849	2.82021	1.18e-20	19.9281
Npr3	ENSMUSG00000022206	ENSMUSG00000022206	2.81791	3.01e-20	19.5214
Tex11	ENSMUSG00000009670	ENSMUSG00000009670	2.81777	0.0374085	1.42703
1700016K19Rik	ENSMUSG00000053783	ENSMUSG00000053783	2.8157	0.0270792	1.56736
Gm37908	ENSMUSG00000104317	ENSMUSG00000104317	2.80308	0.00036756	3.43467
AI182371	ENSMUSG00000035875	ENSMUSG00000035875	2.79282	1.07e-29	28.9706
4930538E20Rik	ENSMUSG00000085516	ENSMUSG00000085516	2.78619	0.0399761	1.3982
Gm45641	ENSMUSG00000110166	ENSMUSG00000110166	2.78181	0.0293451	1.53246
ENSMUSG00000120467	ENSMUSG00000120467	ENSMUSG00000120467	2.77042	0.00165442	2.78136
Gm42496	ENSMUSG00000105772	ENSMUSG00000105772	2.76294	0.00146945	2.83284
Gm49268	ENSMUSG00000115131	ENSMUSG00000115131	2.75523	0.00586946	2.2314
Adar	ENSMUSG00000027951	ENSMUSG00000027951	2.75094	0.00015272	3.8161
Mif-ps6	ENSMUSG00000059658	ENSMUSG00000059658	2.7504	0.0323339	1.49034
0610040F04Rik	ENSMUSG00000087341	ENSMUSG00000087341	2.72788	0.0443014	1.35358
Sdc3	ENSMUSG00000025743	ENSMUSG00000025743	2.72639	0.0125981	1.89969
Gm8868	ENSMUSG00000092332	ENSMUSG00000092332	2.71798	0.0063713	2.19577
Gm12517	ENSMUSG00000081499	ENSMUSG00000081499	2.71739	0.000239392	3.62089
Krtap9-3	ENSMUSG00000049809	ENSMUSG00000049809	2.71488	0.000634838	3.19734
1700095J12Rik	ENSMUSG00000084804	ENSMUSG00000084804	2.71461	5.47e-05	4.26201
Gm44913	ENSMUSG00000109051	ENSMUSG00000109051	2.71193	4.1e-07	6.38722
Gm45747	ENSMUSG00000110445	ENSMUSG00000110445	2.69688	0.0362898	1.44022
Gm44667	ENSMUSG00000109539	ENSMUSG00000109539	2.69522	0.00113236	2.94601
Gm2862	ENSMUSG00000089639	ENSMUSG00000089639	2.69203	1.97e-05	4.70553
Mir721	ENSMUSG00000106479	ENSMUSG00000106479	2.67088	0.0172681	1.76275
Chil4	ENSMUSG00000063779	ENSMUSG00000063779	2.67049	3.64e-21	20.4389
Mgll	ENSMUSG00000033174	ENSMUSG00000033174	2.66106	7.79e-05	4.10846
Ccdc9b	ENSMUSG00000045838	ENSMUSG00000045838	2.6577	0.000195932	3.70789
ENSMUSG00000120779	ENSMUSG00000120779	ENSMUSG00000120779	2.64155	0.0273748	1.56265
Olfr164	ENSMUSG00000050742	ENSMUSG00000050742	2.63585	0.0187374	1.72729
Gm24412	ENSMUSG00000065360	ENSMUSG00000065360	2.63534	0.0409034	1.38824
Abcc2	ENSMUSG00000025194	ENSMUSG00000025194	2.63031	0.017185	1.76485
Pwwp2a	ENSMUSG00000044950	ENSMUSG00000044950	2.61819	0.00155269	2.80892
Pbdc1	ENSMUSG00000031226	ENSMUSG00000031226	2.61765	0.00125418	2.90164
Flrt1	ENSMUSG00000047787	ENSMUSG00000047787	2.61549	5.08e-05	4.29414
4930549C15Rik	ENSMUSG00000114048	ENSMUSG00000114048	2.6059	0.000975496	3.01077
Gm10088	ENSMUSG00000060811	ENSMUSG00000060811	2.60026	0.0251252	1.59989
Rap1b	ENSMUSG00000052681	ENSMUSG00000052681	2.59524	4.05e-08	7.39254
Gm9937	ENSMUSG00000118119	ENSMUSG00000118119	2.5896	0.00482269	2.31671
Pknox2	ENSMUSG00000035934	ENSMUSG00000035934	2.58555	0.00250882	2.60053
Sec22a	ENSMUSG00000034473	ENSMUSG00000034473	2.58488	0.0486632	1.3128
Gm10804	ENSMUSG00000075025	ENSMUSG00000075025	2.57629	3.52e-08	7.45346
Gm5479	ENSMUSG00000044697	ENSMUSG00000044697	2.57381	0.0138035	1.86001
Gm42768	ENSMUSG00000104661	ENSMUSG00000104661	2.56339	0.0401328	1.3965
Dsp	ENSMUSG00000054889	ENSMUSG00000054889	2.55856	0.000197948	3.70345
4930412O13Rik	ENSMUSG00000025783	ENSMUSG00000025783	2.54397	0.00944462	2.02482
Gm48716	ENSMUSG00000110722	ENSMUSG00000110722	2.53935	0.00550775	2.25903
Fezf1	ENSMUSG00000029697	ENSMUSG00000029697	2.53159	0.0384262	1.41537
ENSMUSG00000121165	ENSMUSG00000121165	ENSMUSG00000121165	2.5272	0.014023	1.85316
Asb1	ENSMUSG00000026311	ENSMUSG00000026311	2.51905	0.000191207	3.7185
4933416I08Rik	ENSMUSG00000079593	ENSMUSG00000079593	2.51888	0.0455193	1.3418
Arrdc4	ENSMUSG00000042659	ENSMUSG00000042659	2.51346	0.0405054	1.39249
Hnrnph3	ENSMUSG00000020069	ENSMUSG00000020069	2.50846	0.0458501	1.33866
2900092N22Rik	ENSMUSG00000104034	ENSMUSG00000104034	2.50505	0.0497103	1.30355
Gm49351	ENSMUSG00000114259	ENSMUSG00000114259	2.50319	0.0400353	1.39756
ENSMUSG00000120167	ENSMUSG00000120167	ENSMUSG00000120167	2.49326	7.7e-20	19.1135
Gm43283	ENSMUSG00000106490	ENSMUSG00000106490	2.48742	0.00211951	2.67376
Bend6	ENSMUSG00000042182	ENSMUSG00000042182	2.48414	0.00287497	2.54137
Gm9081	ENSMUSG00000098138	ENSMUSG00000098138	2.48266	0.0286308	1.54317
Cpm	ENSMUSG00000020183	ENSMUSG00000020183	2.47931	0.0463788	1.33368
BB187690	ENSMUSG00000105389	ENSMUSG00000105389	2.47583	8.45e-07	6.07314
Racgap1	ENSMUSG00000023015	ENSMUSG00000023015	2.4756	0.0426366	1.37022
Clec11a	ENSMUSG00000004473	ENSMUSG00000004473	2.4755	0.0257403	1.58939
Gm12322	ENSMUSG00000084139	ENSMUSG00000084139	2.4754	0.00375188	2.42575
Gm44001	ENSMUSG00000107966	ENSMUSG00000107966	2.46808	0.000915284	3.03844
Gm43923	ENSMUSG00000108256	ENSMUSG00000108256	2.46532	0.000393528	3.40502
Gm6018	ENSMUSG00000111815	ENSMUSG00000111815	2.46367	1.09e-14	13.9626
Ccnq	ENSMUSG00000049489	ENSMUSG00000049489	2.46161	0.00275076	2.56055
Clic6	ENSMUSG00000022949	ENSMUSG00000022949	2.46089	0.0287131	1.54192
Gm7908	ENSMUSG00000115602	ENSMUSG00000115602	2.44329	0.0245053	1.61074
Khdc1b	ENSMUSG00000085079	ENSMUSG00000085079	2.43919	0.0322628	1.4913
Gm34184	ENSMUSG00000111049	ENSMUSG00000111049	2.43488	0.0119101	1.92408
9530034E10Rik	ENSMUSG00000086554	ENSMUSG00000086554	2.43379	0.0377053	1.4236
Gm6330	ENSMUSG00000115301	ENSMUSG00000115301	2.43278	0.0082252	2.08485
Gm15998	ENSMUSG00000086389	ENSMUSG00000086389	2.43251	1.17e-27	26.9318
Gm48717	ENSMUSG00000111254	ENSMUSG00000111254	2.43127	0.0081951	2.08645
Ier5	ENSMUSG00000056708	ENSMUSG00000056708	2.42506	0.000172105	3.76421
Zcchc8	ENSMUSG00000029427	ENSMUSG00000029427	2.41785	0.0426202	1.37038
Gm16141	ENSMUSG00000087507	ENSMUSG00000087507	2.4148	0.00222659	2.65236
Pramel19	ENSMUSG00000070890	ENSMUSG00000070890	2.40739	0.00701282	2.15411
Cdh5	ENSMUSG00000031871	ENSMUSG00000031871	2.39246	0.0424592	1.37203
Taf8	ENSMUSG00000023980	ENSMUSG00000023980	2.39223	0.014685	1.83313
8030474K03Rik	ENSMUSG00000046774	ENSMUSG00000046774	2.38897	0.000107777	3.96747
Gm37240	ENSMUSG00000102805	ENSMUSG00000102805	2.37962	0.00520865	2.28328
Gm44224	ENSMUSG00000108286	ENSMUSG00000108286	2.3757	0.00238723	2.62211
4933436H12Rik	ENSMUSG00000108924	ENSMUSG00000108924	2.36482	0.000362669	3.44049
1700120G07Rik	ENSMUSG00000100717	ENSMUSG00000100717	2.36032	0.00972148	2.01227
Gm32352	ENSMUSG00000110453	ENSMUSG00000110453	2.35894	0.00748017	2.12609
Gm42989	ENSMUSG00000104994	ENSMUSG00000104994	2.35733	0.0494707	1.30565
Ppp3r2	ENSMUSG00000028310	ENSMUSG00000028310	2.35704	0.00237632	2.6241
Gm45196	ENSMUSG00000108328	ENSMUSG00000108328	2.35567	0.00217701	2.66214
Fndc10	ENSMUSG00000074738	ENSMUSG00000074738	2.34725	0.0139286	1.85609
Cstf2t	ENSMUSG00000053536	ENSMUSG00000053536	2.34239	0.0146247	1.83491
Krtap1-3	ENSMUSG00000078131	ENSMUSG00000078131	2.3413	1.9e-05	4.72125
Gm18671	ENSMUSG00000111251	ENSMUSG00000111251	2.33452	0.0309299	1.50962
Cntrl	ENSMUSG00000057110	ENSMUSG00000057110	2.32555	8.18e-14	13.0872
Gm38057	ENSMUSG00000102143	ENSMUSG00000102143	2.32294	0.0104709	1.98002
Irs1	ENSMUSG00000055980	ENSMUSG00000055980	2.32209	0.000432604	3.36391
Elfn1	ENSMUSG00000048988	ENSMUSG00000048988	2.32143	0.000917175	3.03755
Rapgef4os2	ENSMUSG00000085001	ENSMUSG00000085001	2.32114	0.000188774	3.72406
Olfr457	ENSMUSG00000091983	ENSMUSG00000091983	2.31613	0.00224211	2.64934
A930005N03Rik	ENSMUSG00000103001	ENSMUSG00000103001	2.31347	0.0329549	1.48208
Zcchc4	ENSMUSG00000029179	ENSMUSG00000029179	2.31138	2.95e-16	15.5302
Gm8098	ENSMUSG00000073073	ENSMUSG00000073073	2.30591	4.81e-14	13.3179
ENSMUSG00000120330	ENSMUSG00000120330	ENSMUSG00000120330	2.30454	0.0310658	1.50772
Gm47197	ENSMUSG00000111155	ENSMUSG00000111155	2.30417	0.0102041	1.99123
Fbxl21	ENSMUSG00000035509	ENSMUSG00000035509	2.30134	0.0436238	1.36028
Mcc	ENSMUSG00000071856	ENSMUSG00000071856	2.2901	0.000800138	3.09684
Dnaaf1	ENSMUSG00000031831	ENSMUSG00000031831	2.28635	0.00975164	2.01092
Gm13807	ENSMUSG00000085852	ENSMUSG00000085852	2.28605	9.27e-05	4.03292
Commd10	ENSMUSG00000042705	ENSMUSG00000042705	2.27901	2.63e-05	4.58004
4921534H16Rik	ENSMUSG00000090255	ENSMUSG00000090255	2.27837	0.0119101	1.92408
Senp2	ENSMUSG00000022855	ENSMUSG00000022855	2.26677	0.000557594	3.25368
Rpl9-ps3	ENSMUSG00000085718	ENSMUSG00000085718	2.26332	0.044625	1.35042
Gm45859	ENSMUSG00000110596	ENSMUSG00000110596	2.25671	0.0245023	1.61079
Gm42843	ENSMUSG00000105293	ENSMUSG00000105293	2.25552	0.00748246	2.12596
Nisch	ENSMUSG00000021910	ENSMUSG00000021910	2.25028	2.03e-19	18.6925
Gm15332	ENSMUSG00000083369	ENSMUSG00000083369	2.24313	0.00240449	2.61898
Mbtps1	ENSMUSG00000031835	ENSMUSG00000031835	2.23931	7.92e-05	4.10127
Gm11667	ENSMUSG00000082544	ENSMUSG00000082544	2.2384	0.0246129	1.60884
Gm14208	ENSMUSG00000082369	ENSMUSG00000082369	2.23769	0.000637275	3.19567
Mbnl2	ENSMUSG00000022139	ENSMUSG00000022139	2.23566	0.000407274	3.39011
Gm3787	ENSMUSG00000116284	ENSMUSG00000116284	2.23444	0.0397883	1.40024
Gm47289	ENSMUSG00000074029	ENSMUSG00000074029	2.21637	0.000223553	3.65062
Gm47598	ENSMUSG00000111045	ENSMUSG00000111045	2.21492	0.024022	1.61939
Gm24787	ENSMUSG00000088005	ENSMUSG00000088005	2.21419	0.00326327	2.48635
Gm10503	ENSMUSG00000117786	ENSMUSG00000117786	2.21085	2.42e-06	5.61618
Lhx5	ENSMUSG00000029595	ENSMUSG00000029595	2.20809	2.78e-05	4.55596
Ppm1l	ENSMUSG00000027784	ENSMUSG00000027784	2.20499	0.00890831	2.0502
Olfr991-ps1	ENSMUSG00000110978	ENSMUSG00000110978	2.19782	0.0427468	1.3691
Gm15901	ENSMUSG00000081636	ENSMUSG00000081636	2.19289	0.0091138	2.0403
Med31	ENSMUSG00000020801	ENSMUSG00000020801	2.19066	0.00109244	2.9616
Arhgap18	ENSMUSG00000039031	ENSMUSG00000039031	2.19017	0.0326948	1.48552
Gm47646	ENSMUSG00000114149	ENSMUSG00000114149	2.18935	0.00339761	2.46883
Tnfrsf25	ENSMUSG00000024793	ENSMUSG00000024793	2.18918	0.00099066	3.00408
Gm8162	ENSMUSG00000111548	ENSMUSG00000111548	2.18668	0.0125065	1.90286
Gm37435	ENSMUSG00000102676	ENSMUSG00000102676	2.18659	0.0113884	1.94354
Gm42981	ENSMUSG00000105282	ENSMUSG00000105282	2.18544	8.75e-05	4.05799
Sema6d	ENSMUSG00000027200	ENSMUSG00000027200	2.18469	2.66e-06	5.57512
Scyl1	ENSMUSG00000024941	ENSMUSG00000024941	2.18349	0.00209578	2.67865
Crhbp	ENSMUSG00000021680	ENSMUSG00000021680	2.18252	0.00171273	2.76631
Gm45625	ENSMUSG00000110314	ENSMUSG00000110314	2.1806	0.0231376	1.63568
Gm38273	ENSMUSG00000103050	ENSMUSG00000103050	2.17823	0.0338891	1.46994
Wdr41	ENSMUSG00000042015	ENSMUSG00000042015	2.17559	0.000853832	3.06863
U6 ENSMUSG00000119377	ENSMUSG00000119377	ENSMUSG00000119377	2.17444	0.0481718	1.31721
Psma1	ENSMUSG00000030751	ENSMUSG00000030751	2.15526	0.0249274	1.60332
Olfr648	ENSMUSG00000042909	ENSMUSG00000042909	2.14601	0.000362669	3.44049
Gm44855	ENSMUSG00000108649	ENSMUSG00000108649	2.14517	0.0256816	1.59038
Gm9984	ENSMUSG00000114492	ENSMUSG00000114492	2.14496	0.000489009	3.31068
Plcz1	ENSMUSG00000030230	ENSMUSG00000030230	2.14188	1.29e-05	4.88941
Slc19a1	ENSMUSG00000001436	ENSMUSG00000001436	2.13669	0.00419231	2.37755
Mettl14	ENSMUSG00000028114	ENSMUSG00000028114	2.13616	0.00280423	2.55219
Gm37675	ENSMUSG00000102620	ENSMUSG00000102620	2.1292	0.00387049	2.41223
Nrxn2	ENSMUSG00000033768	ENSMUSG00000033768	2.12852	1.86e-13	12.7305
Amfr	ENSMUSG00000031751	ENSMUSG00000031751	2.1256	0.0281139	1.55108
Stambp-ps2	ENSMUSG00000109797	ENSMUSG00000109797	2.12384	0.0231654	1.63516
Gm46204	ENSMUSG00000111926	ENSMUSG00000111926	2.12051	0.031831	1.49715
Scarletltr	ENSMUSG00000093759	ENSMUSG00000093759	2.11955	0.000117129	3.93134
4930519P11Rik	ENSMUSG00000097602	ENSMUSG00000097602	2.11614	0.014673	1.83348
Gm28659	ENSMUSG00000100648	ENSMUSG00000100648	2.11465	0.0124434	1.90506
ENSMUSG00000120497	ENSMUSG00000120497	ENSMUSG00000120497	2.10841	0.0456172	1.34087
Clvs1	ENSMUSG00000041216	ENSMUSG00000041216	2.10767	0.00821996	2.08513
C1qtnf9	ENSMUSG00000071347	ENSMUSG00000071347	2.10642	0.0333637	1.47673
Gm49265	ENSMUSG00000115647	ENSMUSG00000115647	2.10164	0.00699992	2.15491
Gm37465	ENSMUSG00000102423	ENSMUSG00000102423	2.09809	0.0030209	2.51986
Gm3252	ENSMUSG00000094628	ENSMUSG00000094628	2.09401	0.00950233	2.02217
Gm43400	ENSMUSG00000105820	ENSMUSG00000105820	2.0935	0.00620719	2.2071
Gm28499	ENSMUSG00000101662	ENSMUSG00000101662	2.09281	0.00295377	2.52962
Gm38197	ENSMUSG00000102460	ENSMUSG00000102460	2.09184	0.0421658	1.37504
Gm49266	ENSMUSG00000115381	ENSMUSG00000115381	2.09063	0.000360231	3.44342
Gm10643	ENSMUSG00000074215	ENSMUSG00000074215	2.08966	0.00381274	2.41876
2310026L22Rik	ENSMUSG00000078519	ENSMUSG00000078519	2.08859	0.0177659	1.75041
ENSMUSG00000120623	ENSMUSG00000120623	ENSMUSG00000120623	2.08828	0.000125853	3.90014
Usp47	ENSMUSG00000059263	ENSMUSG00000059263	2.08635	0.00109244	2.9616
Sympk	ENSMUSG00000023118	ENSMUSG00000023118	2.08615	0.0435833	1.36068
Gm26671	ENSMUSG00000097339	ENSMUSG00000097339	2.08605	3.28e-05	4.48413
Gm30117	ENSMUSG00000117501	ENSMUSG00000117501	2.08523	3.46e-05	4.46092
Gm17797	ENSMUSG00000098130	ENSMUSG00000098130	2.07765	0.0246748	1.60775
Kcnmb4	ENSMUSG00000054934	ENSMUSG00000054934	2.07683	0.00239415	2.62085
Tmem98	ENSMUSG00000035413	ENSMUSG00000035413	2.0749	0.0436215	1.3603
Gm14480	ENSMUSG00000081308	ENSMUSG00000081308	2.07213	0.0185066	1.73267
Rtp1	ENSMUSG00000033383	ENSMUSG00000033383	2.07202	0.00785901	2.10463
Exoc1	ENSMUSG00000036435	ENSMUSG00000036435	2.06703	0.022417	1.64942
Gm47018	ENSMUSG00000112103	ENSMUSG00000112103	2.05595	0.0471729	1.32631
Cars	ENSMUSG00000010755	ENSMUSG00000010755	2.05588	0.000732567	3.13515
Gm47600	ENSMUSG00000112725	ENSMUSG00000112725	2.05436	0.0373377	1.42785
Gm34549	ENSMUSG00000108828	ENSMUSG00000108828	2.05246	0.00266016	2.57509
Gm50146	ENSMUSG00000117876	ENSMUSG00000117876	2.0512	0.000813661	3.08956
Col24a1	ENSMUSG00000028197	ENSMUSG00000028197	2.04696	0.000399741	3.39822
Tasor	ENSMUSG00000040651	ENSMUSG00000040651	2.04618	0.000443091	3.35351
3830422I06Rik	ENSMUSG00000106485	ENSMUSG00000106485	2.04012	0.0240061	1.61968
Gm47483	ENSMUSG00000111496	ENSMUSG00000111496	2.03955	1.82e-06	5.73993
4933415A04Rik	ENSMUSG00000045877	ENSMUSG00000045877	2.03886	0.000411474	3.38566
Mrgprg	ENSMUSG00000050276	ENSMUSG00000050276	2.03774	0.0311807	1.50611
Dcp2	ENSMUSG00000024472	ENSMUSG00000024472	2.03677	7.83e-05	4.10624
Mrps23	ENSMUSG00000023723	ENSMUSG00000023723	2.03363	0.0158143	1.80095
Gm47599	ENSMUSG00000112261	ENSMUSG00000112261	2.03064	0.0164916	1.78274
Vmn2r8	ENSMUSG00000090961	ENSMUSG00000090961	2.02907	6.53e-06	5.18509
Gm12925	ENSMUSG00000087307	ENSMUSG00000087307	2.02435	0.0043334	2.36317
Bcat1	ENSMUSG00000030268	ENSMUSG00000030268	2.02417	0.00881163	2.05494
Gm37660	ENSMUSG00000104467	ENSMUSG00000104467	2.02012	0.0474728	1.32356
Akt2	ENSMUSG00000004056	ENSMUSG00000004056	2.0194	6.53e-29	28.1851
Gm43279	ENSMUSG00000107300	ENSMUSG00000107300	2.01749	0.00110677	2.95594
Kcns3	ENSMUSG00000043673	ENSMUSG00000043673	2.01591	0.022989	1.63848
Gm12267	ENSMUSG00000084249	ENSMUSG00000084249	2.01418	0.0160107	1.79559
Magee1	ENSMUSG00000031227	ENSMUSG00000031227	2.01313	0.010796	1.96674
Gm47260	ENSMUSG00000113328	ENSMUSG00000113328	2.01281	0.0461878	1.33547
Panct2	ENSMUSG00000097814	ENSMUSG00000097814	2.01154	0.00726061	2.13903
Phf24	ENSMUSG00000036062	ENSMUSG00000036062	2.00355	9.23e-26	25.0348
Gm49916	ENSMUSG00000117103	ENSMUSG00000117103	2.0031	0.0377533	1.42305
Zmym3	ENSMUSG00000031310	ENSMUSG00000031310	2.00008	0.0211925	1.67382
Gm11816	ENSMUSG00000086233	ENSMUSG00000086233	1.99953	0.00971594	2.01251
ENSMUSG00000120834	ENSMUSG00000120834	ENSMUSG00000120834	1.99539	0.0112198	1.95001
Knop1	ENSMUSG00000030980	ENSMUSG00000030980	1.98906	9.04e-07	6.04383
Gm40841	ENSMUSG00000113216	ENSMUSG00000113216	1.98486	0.00307241	2.51252
ENSMUSG00000121272	ENSMUSG00000121272	ENSMUSG00000121272	1.98461	0.00732436	2.13523
Nktr	ENSMUSG00000032525	ENSMUSG00000032525	1.98083	0.0305637	1.51479
Gm44022	ENSMUSG00000107706	ENSMUSG00000107706	1.9724	0.0201161	1.69646
Foxi2	ENSMUSG00000048377	ENSMUSG00000048377	1.97085	0.00302667	2.51903
Mapk8ip2	ENSMUSG00000022619	ENSMUSG00000022619	1.96901	4.03e-06	5.39469
Cdc40	ENSMUSG00000038446	ENSMUSG00000038446	1.96868	7.13e-06	5.14691
Aqp6	ENSMUSG00000043144	ENSMUSG00000043144	1.96642	2.36e-12	11.6271
Ccdc14	ENSMUSG00000022833	ENSMUSG00000022833	1.96501	0.00139505	2.85541
Gm8468	ENSMUSG00000117377	ENSMUSG00000117377	1.95945	0.00432874	2.36364
Fam169b	ENSMUSG00000074071	ENSMUSG00000074071	1.95817	0.0130855	1.88321
ENSMUSG00000121012	ENSMUSG00000121012	ENSMUSG00000121012	1.9559	7.96e-08	7.09909
ENSMUSG00000120370	ENSMUSG00000120370	ENSMUSG00000120370	1.95443	0.0483736	1.31539
Gm44550	ENSMUSG00000109379	ENSMUSG00000109379	1.95381	0.000611302	3.21374
Gm7604	ENSMUSG00000114482	ENSMUSG00000114482	1.95268	0.00346015	2.46091
4933428P19Rik	ENSMUSG00000105203	ENSMUSG00000105203	1.95022	0.0408863	1.38842
Gm12439	ENSMUSG00000080850	ENSMUSG00000080850	1.94911	0.0125397	1.90171
5730414N17Rik	ENSMUSG00000116506	ENSMUSG00000116506	1.94773	2.42e-12	11.6162
Rad51c	ENSMUSG00000007646	ENSMUSG00000007646	1.94552	0.0443478	1.35313
Cttnbp2	ENSMUSG00000000416	ENSMUSG00000000416	1.94394	4.46e-27	26.3507
Znrf4	ENSMUSG00000044526	ENSMUSG00000044526	1.94064	0.00451165	2.34566
Gm18621	ENSMUSG00000113676	ENSMUSG00000113676	1.93823	0.0414393	1.38259
Ppp1r14c	ENSMUSG00000040653	ENSMUSG00000040653	1.93711	1.59e-05	4.7986
Gm50287	ENSMUSG00000117871	ENSMUSG00000117871	1.93685	0.00577588	2.23838
Gm46231	ENSMUSG00000112729	ENSMUSG00000112729	1.93364	0.000851468	3.06983
Smad6	ENSMUSG00000036867	ENSMUSG00000036867	1.922	0.00157369	2.80308
Agbl2	ENSMUSG00000040812	ENSMUSG00000040812	1.92172	0.0393715	1.40482
Gm37736	ENSMUSG00000104501	ENSMUSG00000104501	1.92072	0.0281606	1.55036
Bach2it1	ENSMUSG00000087049	ENSMUSG00000087049	1.91741	0.0081624	2.08818
4930534D22Rik	ENSMUSG00000097761	ENSMUSG00000097761	1.91586	0.0303537	1.51779
Oacyl	ENSMUSG00000046610	ENSMUSG00000046610	1.91529	0.0240556	1.61878
Myoc	ENSMUSG00000026697	ENSMUSG00000026697	1.91285	0.00514325	2.28876
Galnt17	ENSMUSG00000034040	ENSMUSG00000034040	1.90927	0.0131025	1.88265
Gm4842	ENSMUSG00000098060	ENSMUSG00000098060	1.90899	0.0237827	1.62374
5S_rRNA ENSMUSG00000118781	ENSMUSG00000118781	ENSMUSG00000118781	1.9087	0.00922378	2.03509
Msh4	ENSMUSG00000005493	ENSMUSG00000005493	1.90711	0.000326362	3.4863
Tnfrsf26	ENSMUSG00000045362	ENSMUSG00000045362	1.90702	0.00532433	2.27374
Pde3a	ENSMUSG00000041741	ENSMUSG00000041741	1.90631	8.28e-05	4.08197
ENSMUSG00000119961	ENSMUSG00000119961	ENSMUSG00000119961	1.90571	0.0171544	1.76562
Gm47580	ENSMUSG00000112317	ENSMUSG00000112317	1.90508	0.0271443	1.56632
Gm38059	ENSMUSG00000102148	ENSMUSG00000102148	1.90487	0.0210712	1.67631
Gm20692	ENSMUSG00000093739	ENSMUSG00000093739	1.90139	2.05e-05	4.68825
Gm47061	ENSMUSG00000114936	ENSMUSG00000114936	1.90005	0.0340944	1.46732
Reep1	ENSMUSG00000052852	ENSMUSG00000052852	1.89779	0.0108382	1.96504
Gm19500	ENSMUSG00000117864	ENSMUSG00000117864	1.89751	0.00190797	2.71943
Cd180	ENSMUSG00000021624	ENSMUSG00000021624	1.88928	0.0032412	2.48929
Gm44668	ENSMUSG00000109363	ENSMUSG00000109363	1.88765	0.0291375	1.53555
Gm18076	ENSMUSG00000115163	ENSMUSG00000115163	1.88721	0.0248022	1.60551
1700055C04Rik	ENSMUSG00000093616	ENSMUSG00000093616	1.88281	0.00132868	2.87658
Klhdc9	ENSMUSG00000045259	ENSMUSG00000045259	1.88265	0.0332653	1.47801
Kpna2	ENSMUSG00000018362	ENSMUSG00000018362	1.88073	0.000506729	3.29522
Ribc2	ENSMUSG00000022431	ENSMUSG00000022431	1.87579	0.000107017	3.97055
Tmem267	ENSMUSG00000074634	ENSMUSG00000074634	1.87508	0.0332445	1.47828
Gm34727	ENSMUSG00000102984	ENSMUSG00000102984	1.87338	0.0415463	1.38147
U1 ENSMUSG00000119030	ENSMUSG00000119030	ENSMUSG00000119030	1.87212	0.0019187	2.71699
Gm44864	ENSMUSG00000109499	ENSMUSG00000109499	1.87149	0.0405004	1.39254
Gm38661	ENSMUSG00000110814	ENSMUSG00000110814	1.86843	0.00217318	2.6629
Marchf5	ENSMUSG00000023307	ENSMUSG00000023307	1.86747	0.00620319	2.20738
Gm44889	ENSMUSG00000109458	ENSMUSG00000109458	1.86707	0.000718965	3.14329
Pbx1	ENSMUSG00000052534	ENSMUSG00000052534	1.86578	0.00248095	2.60538
Srbd1	ENSMUSG00000024135	ENSMUSG00000024135	1.86334	0.00032548	3.48748
Gm29920	ENSMUSG00000108342	ENSMUSG00000108342	1.86297	0.0287091	1.54198
C86187	ENSMUSG00000110001	ENSMUSG00000110001	1.86179	0.0420403	1.37633
Acaa1b	ENSMUSG00000010651	ENSMUSG00000010651	1.85844	0.00985963	2.00614
Msi2	ENSMUSG00000069769	ENSMUSG00000069769	1.85334	0.00033568	3.47407
Nacc1	ENSMUSG00000001910	ENSMUSG00000001910	1.85173	0.0285534	1.54434
Gm42646	ENSMUSG00000106776	ENSMUSG00000106776	1.85048	0.0215537	1.66648
Rabggtb	ENSMUSG00000038975	ENSMUSG00000038975	1.85007	0.0219453	1.65866
Glt1d1	ENSMUSG00000049971	ENSMUSG00000049971	1.84585	8.31e-08	7.0804
Wwox	ENSMUSG00000004637	ENSMUSG00000004637	1.84183	0.0206946	1.68414
Gm12405	ENSMUSG00000087054	ENSMUSG00000087054	1.8401	0.0432226	1.36429
Gm29674	ENSMUSG00000112466	ENSMUSG00000112466	1.83927	0.0373379	1.42785
Gm19200	ENSMUSG00000098023	ENSMUSG00000098023	1.8365	0.00225499	2.64685
Tet2	ENSMUSG00000040943	ENSMUSG00000040943	1.83644	1.1e-05	4.95861
Gm13077	ENSMUSG00000081544	ENSMUSG00000081544	1.83497	0.00557406	2.25383
Atp2c2	ENSMUSG00000034112	ENSMUSG00000034112	1.83244	0.00050635	3.29555
Adarb1	ENSMUSG00000020262	ENSMUSG00000020262	1.83185	0.0184918	1.73302
C530043K16Rik	ENSMUSG00000106706	ENSMUSG00000106706	1.83099	0.00406603	2.39083
Gm49035	ENSMUSG00000115390	ENSMUSG00000115390	1.82666	0.00432884	2.36363
ENSMUSG00000120543	ENSMUSG00000120543	ENSMUSG00000120543	1.8261	0.0490579	1.30929
Cpa1	ENSMUSG00000054446	ENSMUSG00000054446	1.82283	0.0464076	1.33341
C030037D09Rik	ENSMUSG00000087574	ENSMUSG00000087574	1.82188	0.0125078	1.90282
Aldh1l1	ENSMUSG00000030088	ENSMUSG00000030088	1.81965	0.0168831	1.77255
Ldb2	ENSMUSG00000039706	ENSMUSG00000039706	1.81865	0.0032412	2.48929
Gm48870	ENSMUSG00000113065	ENSMUSG00000113065	1.81626	9.4e-07	6.02687
Mecomos	ENSMUSG00000085702	ENSMUSG00000085702	1.81359	0.000187812	3.72628
Misp3	ENSMUSG00000074217	ENSMUSG00000074217	1.80816	0.00194028	2.71214
Washc1	ENSMUSG00000024101	ENSMUSG00000024101	1.80694	0.000676032	3.17003
Vax2os	ENSMUSG00000085794	ENSMUSG00000085794	1.80412	7.61e-05	4.11862
Gm10287	ENSMUSG00000070342	ENSMUSG00000070342	1.80261	0.00553987	2.2565
Rab1a	ENSMUSG00000020149	ENSMUSG00000020149	1.80252	1.31e-06	5.88273
Gm50215	ENSMUSG00000118028	ENSMUSG00000118028	1.80113	0.00239085	2.62145
Pced1b	ENSMUSG00000044250	ENSMUSG00000044250	1.80028	0.0109223	1.96168
Trpc1	ENSMUSG00000032839	ENSMUSG00000032839	1.79862	0.0104076	1.98265
A530001N23Rik	ENSMUSG00000114452	ENSMUSG00000114452	1.79687	0.000416683	3.38019
Bcl11a	ENSMUSG00000000861	ENSMUSG00000000861	1.79523	0.0209841	1.67811
Gm43280	ENSMUSG00000107284	ENSMUSG00000107284	1.79422	0.000526294	3.27877
Myt1l	ENSMUSG00000061911	ENSMUSG00000061911	1.79177	0.0194845	1.71031
4930545L23Rik	ENSMUSG00000085247	ENSMUSG00000085247	1.79115	8.23e-05	4.0846
Dkk3	ENSMUSG00000030772	ENSMUSG00000030772	1.78921	0.0116947	1.93201
Anapc4	ENSMUSG00000029176	ENSMUSG00000029176	1.78897	0.00202873	2.69277
Prkcd	ENSMUSG00000021948	ENSMUSG00000021948	1.78625	0.000882662	3.05421
4930513N20Rik	ENSMUSG00000109225	ENSMUSG00000109225	1.77875	0.0302759	1.5189
Pmm1	ENSMUSG00000022474	ENSMUSG00000022474	1.77508	0.0315722	1.50069
Purg	ENSMUSG00000049184	ENSMUSG00000049184	1.77247	0.00350431	2.4554
Bcl2l11	ENSMUSG00000027381	ENSMUSG00000027381	1.76982	7.67e-11	10.1152
Gm43594	ENSMUSG00000107226	ENSMUSG00000107226	1.76694	0.0107153	1.97
Olfr483	ENSMUSG00000078118	ENSMUSG00000078118	1.76611	0.00185605	2.73141
Wdsub1	ENSMUSG00000026988	ENSMUSG00000026988	1.76564	0.000506331	3.29557
Gm11682	ENSMUSG00000085985	ENSMUSG00000085985	1.76538	0.0272254	1.56503
ENSMUSG00000120454	ENSMUSG00000120454	ENSMUSG00000120454	1.7651	0.0217458	1.66262
5430420F09Rik	ENSMUSG00000102808	ENSMUSG00000102808	1.76494	0.00888823	2.05118
Spr-ps1	ENSMUSG00000068303	ENSMUSG00000068303	1.76465	3.15e-06	5.50169
Gm5270	ENSMUSG00000081099	ENSMUSG00000081099	1.76132	0.0208021	1.68189
Gm47471	ENSMUSG00000114291	ENSMUSG00000114291	1.76011	0.0344393	1.46295
Dbx1	ENSMUSG00000030507	ENSMUSG00000030507	1.75798	0.000578084	3.23801
C1qtnf3	ENSMUSG00000058914	ENSMUSG00000058914	1.75763	3.94e-09	8.4045
Taf7	ENSMUSG00000051316	ENSMUSG00000051316	1.75755	0.000119036	3.92432
Lemd2	ENSMUSG00000044857	ENSMUSG00000044857	1.75549	4.62e-08	7.33536
Tmem41b	ENSMUSG00000047554	ENSMUSG00000047554	1.75544	0.000793587	3.10041
Ces2a	ENSMUSG00000055730	ENSMUSG00000055730	1.75411	4.53e-22	21.3439
Mir103-2	ENSMUSG00000065563	ENSMUSG00000065563	1.75263	0.00397258	2.40093
1700003M07Rik	ENSMUSG00000085389	ENSMUSG00000085389	1.7518	0.000569263	3.24469
Klk1b15-ps	ENSMUSG00000108406	ENSMUSG00000108406	1.75158	0.0272254	1.56503
Pag1	ENSMUSG00000027508	ENSMUSG00000027508	1.75087	0.00477107	2.32138
Gm9378	ENSMUSG00000082507	ENSMUSG00000082507	1.75077	0.0208712	1.68045
9530026P05Rik	ENSMUSG00000097462	ENSMUSG00000097462	1.75069	5.35e-05	4.27165
Rhebl1	ENSMUSG00000023755	ENSMUSG00000023755	1.74987	4.57e-08	7.34008
Gm38811	ENSMUSG00000108145	ENSMUSG00000108145	1.74871	0.0400873	1.39699
ENSMUSG00000120233	ENSMUSG00000120233	ENSMUSG00000120233	1.74196	2.56e-05	4.59176
ENSMUSG00000120120	ENSMUSG00000120120	ENSMUSG00000120120	1.74128	0.0406035	1.39144
Mpp3	ENSMUSG00000052373	ENSMUSG00000052373	1.73955	0.0179906	1.74495
Gm35960	ENSMUSG00000106958	ENSMUSG00000106958	1.73926	0.0463788	1.33368
Gm31356	ENSMUSG00000118099	ENSMUSG00000118099	1.73902	0.00164418	2.78405
Gm34086	ENSMUSG00000106261	ENSMUSG00000106261	1.73751	0.0179906	1.74495
Lmntd1	ENSMUSG00000054966	ENSMUSG00000054966	1.73639	8.69e-06	5.06098
Apol7a	ENSMUSG00000010601	ENSMUSG00000010601	1.735	0.017308	1.76175
Tmcc3os	ENSMUSG00000086269	ENSMUSG00000086269	1.73338	0.00128381	2.8915
Gm8877	ENSMUSG00000092298	ENSMUSG00000092298	1.73328	0.047856	1.32006
Suco	ENSMUSG00000040297	ENSMUSG00000040297	1.73169	0.0496391	1.30418
Gm13835	ENSMUSG00000086922	ENSMUSG00000086922	1.72955	0.0396937	1.40128
Parg	ENSMUSG00000021911	ENSMUSG00000021911	1.72551	0.0137468	1.8618
Gm8813	ENSMUSG00000085625	ENSMUSG00000085625	1.72158	0.0324712	1.4885
Atp6v0d2	ENSMUSG00000028238	ENSMUSG00000028238	1.72074	1.73e-14	13.762
Peli3	ENSMUSG00000024901	ENSMUSG00000024901	1.72008	0.000262156	3.58144
Zfp536	ENSMUSG00000043456	ENSMUSG00000043456	1.71977	0.0335612	1.47416
Ptrh1	ENSMUSG00000053746	ENSMUSG00000053746	1.71872	5.98e-05	4.2233
Slfn5	ENSMUSG00000054404	ENSMUSG00000054404	1.71709	0.00193223	2.71394
Cdpf1	ENSMUSG00000064284	ENSMUSG00000064284	1.71632	0.00437799	2.35873
Gm29946	ENSMUSG00000118196	ENSMUSG00000118196	1.71597	0.00716721	2.14465
Dcp1a	ENSMUSG00000021962	ENSMUSG00000021962	1.71579	0.00967197	2.01448
A930030B08Rik	ENSMUSG00000108985	ENSMUSG00000108985	1.7155	8.03e-06	5.09528
Col18a1	ENSMUSG00000001435	ENSMUSG00000001435	1.715	0.00134862	2.87011
Gm15941	ENSMUSG00000086992	ENSMUSG00000086992	1.71353	0.0134294	1.87194
Cntfr	ENSMUSG00000028444	ENSMUSG00000028444	1.7135	2.26e-08	7.64589
Zfp869	ENSMUSG00000054648	ENSMUSG00000054648	1.71279	4.31e-05	4.36552
Gm20368	ENSMUSG00000113282	ENSMUSG00000113282	1.71138	0.00451165	2.34566
Klre1	ENSMUSG00000050241	ENSMUSG00000050241	1.70984	0.0388782	1.41029
Gm44106	ENSMUSG00000107878	ENSMUSG00000107878	1.70791	0.0187242	1.7276
Uchl1os	ENSMUSG00000087601	ENSMUSG00000087601	1.70033	0.0102899	1.98759
Gm43080	ENSMUSG00000105556	ENSMUSG00000105556	1.69537	0.0352709	1.45258
BB365896	ENSMUSG00000092323	ENSMUSG00000092323	1.69003	0.0366219	1.43626
Gm25224	ENSMUSG00000088820	ENSMUSG00000088820	1.68827	0.00933997	2.02965
Cpne2	ENSMUSG00000034361	ENSMUSG00000034361	1.68741	0.0209183	1.67947
Slc15a1	ENSMUSG00000025557	ENSMUSG00000025557	1.68704	0.00628655	2.20159
Plcb4	ENSMUSG00000039943	ENSMUSG00000039943	1.68425	0.00172043	2.76436
C79798	ENSMUSG00000084908	ENSMUSG00000084908	1.68228	0.0100344	1.99851
Hspe1-rs1	ENSMUSG00000117621	ENSMUSG00000117621	1.68153	7.66e-08	7.11577
Gm37671	ENSMUSG00000102628	ENSMUSG00000102628	1.67933	0.00527621	2.27768
4632404H12Rik	ENSMUSG00000042579	ENSMUSG00000042579	1.67904	0.00840805	2.0753
Palm3	ENSMUSG00000047986	ENSMUSG00000047986	1.67863	0.000168694	3.7729
Gm38156	ENSMUSG00000103360	ENSMUSG00000103360	1.67698	0.0246482	1.60821
Scd1	ENSMUSG00000037071	ENSMUSG00000037071	1.67187	1.68e-12	11.7747
Gm30074	ENSMUSG00000103726	ENSMUSG00000103726	1.67049	0.00373195	2.42806
Gm38132	ENSMUSG00000104055	ENSMUSG00000104055	1.66941	0.0247699	1.60608
Aass	ENSMUSG00000029695	ENSMUSG00000029695	1.6686	5.29e-17	16.2765
Trp73os	ENSMUSG00000087071	ENSMUSG00000087071	1.66407	6.3e-09	8.20066
Cadm1	ENSMUSG00000032076	ENSMUSG00000032076	1.66284	0.00111121	2.9542
Rxylt1	ENSMUSG00000034620	ENSMUSG00000034620	1.65983	0.0117198	1.93108
Minpp1-ps	ENSMUSG00000108096	ENSMUSG00000108096	1.65941	0.0350432	1.4554
Bvht	ENSMUSG00000098098	ENSMUSG00000098098	1.65803	2.87e-07	6.54212
Rnf166	ENSMUSG00000014470	ENSMUSG00000014470	1.6572	0.0056677	2.24659
Gabrr2	ENSMUSG00000023267	ENSMUSG00000023267	1.65661	0.000742015	3.12959
Gm37959	ENSMUSG00000104396	ENSMUSG00000104396	1.65532	0.0113496	1.94502
ENSMUSG00000120800	ENSMUSG00000120800	ENSMUSG00000120800	1.65251	0.044448	1.35215
Abt1	ENSMUSG00000036376	ENSMUSG00000036376	1.64999	2.49e-06	5.6038
Gm14470	ENSMUSG00000083262	ENSMUSG00000083262	1.64819	0.0293133	1.53293
Olfr378	ENSMUSG00000055971	ENSMUSG00000055971	1.648	0.00268558	2.57096
Gm44414	ENSMUSG00000108143	ENSMUSG00000108143	1.64681	0.0122486	1.91191
Plxnb2	ENSMUSG00000036606	ENSMUSG00000036606	1.64559	0.0403262	1.39441
AI463229	ENSMUSG00000114828	ENSMUSG00000114828	1.64349	0.00209156	2.67953
Irf7	ENSMUSG00000025498	ENSMUSG00000025498	1.64129	1.1e-06	5.95861
Dlec1	ENSMUSG00000038060	ENSMUSG00000038060	1.63908	0.00266093	2.57497
Gm36486	ENSMUSG00000117575	ENSMUSG00000117575	1.63873	0.0239504	1.62069
Adm	ENSMUSG00000030790	ENSMUSG00000030790	1.63825	0.0352709	1.45258
Gm37728	ENSMUSG00000103220	ENSMUSG00000103220	1.62997	0.00247223	2.60691
Gse1	ENSMUSG00000031822	ENSMUSG00000031822	1.62922	7.09e-06	5.14935
B230217O12Rik	ENSMUSG00000097785	ENSMUSG00000097785	1.62815	0.0368407	1.43367
Tas2r135	ENSMUSG00000056203	ENSMUSG00000056203	1.62772	0.0103562	1.9848
Themis3	ENSMUSG00000024105	ENSMUSG00000024105	1.62743	0.0283284	1.54778
Gm9049	ENSMUSG00000112919	ENSMUSG00000112919	1.62675	0.0143259	1.84388
5430433H01Rik	ENSMUSG00000104075	ENSMUSG00000104075	1.62143	0.0113953	1.94327
Kcnd2	ENSMUSG00000060882	ENSMUSG00000060882	1.61526	0.0125406	1.90168
Gm13854	ENSMUSG00000083728	ENSMUSG00000083728	1.61512	0.0271443	1.56632
Gm26543	ENSMUSG00000097884	ENSMUSG00000097884	1.61356	0.00506092	2.29577
5S_rRNA ENSMUSG00002075135	ENSMUSG00002075135	ENSMUSG00002075135	1.61261	2.87e-07	6.54212
Col5a3	ENSMUSG00000004098	ENSMUSG00000004098	1.60775	0.0224469	1.64884
Gm11266	ENSMUSG00000087413	ENSMUSG00000087413	1.60204	0.000498319	3.30249
Efcc1	ENSMUSG00000068263	ENSMUSG00000068263	1.59794	4.58e-09	8.33913
Cep68	ENSMUSG00000044066	ENSMUSG00000044066	1.59614	6.3e-06	5.20066
Gm10654	ENSMUSG00000074252	ENSMUSG00000074252	1.59604	3.48e-14	13.4584
Ccbe1	ENSMUSG00000046318	ENSMUSG00000046318	1.59369	0.0386627	1.41271
Slc34a3	ENSMUSG00000006469	ENSMUSG00000006469	1.59273	5.43e-10	9.2652
Ext1	ENSMUSG00000061731	ENSMUSG00000061731	1.59029	0.0124894	1.90346
Gm49194	ENSMUSG00000115373	ENSMUSG00000115373	1.58872	0.0403799	1.39384
Pkdrej	ENSMUSG00000052496	ENSMUSG00000052496	1.58748	0.00150626	2.8221
Commd2	ENSMUSG00000036513	ENSMUSG00000036513	1.58673	0.00194329	2.71146
Spata13	ENSMUSG00000021990	ENSMUSG00000021990	1.58542	0.00220766	2.65607
Kcnmb4os2	ENSMUSG00000085837	ENSMUSG00000085837	1.58528	0.00920859	2.03581
Adgra1	ENSMUSG00000025475	ENSMUSG00000025475	1.58463	0.000583473	3.23398
Inafm1	ENSMUSG00000091811	ENSMUSG00000091811	1.58447	0.0183671	1.73596
Ipo5	ENSMUSG00000030662	ENSMUSG00000030662	1.58284	0.00390939	2.40789
Slc2a13	ENSMUSG00000036298	ENSMUSG00000036298	1.58277	0.000176767	3.7526
Gm44220	ENSMUSG00000107655	ENSMUSG00000107655	1.58128	0.00107147	2.97002
Gm37150	ENSMUSG00000102925	ENSMUSG00000102925	1.57985	0.00313608	2.50361
Asb18	ENSMUSG00000067081	ENSMUSG00000067081	1.57964	7.79e-05	4.10846
Spred2	ENSMUSG00000045671	ENSMUSG00000045671	1.57947	0.00300236	2.52254
Gm1627	ENSMUSG00000100987	ENSMUSG00000100987	1.57601	0.00031411	3.50292
Dph3	ENSMUSG00000021905	ENSMUSG00000021905	1.576	0.0449015	1.34774
Alox12	ENSMUSG00000000320	ENSMUSG00000000320	1.57501	0.000500523	3.30058
Gm47588	ENSMUSG00000113126	ENSMUSG00000113126	1.57233	0.0032412	2.48929
Gm34586	ENSMUSG00000114417	ENSMUSG00000114417	1.57161	0.00131405	2.88139
Gkn1	ENSMUSG00000030050	ENSMUSG00000030050	1.57089	0.0188522	1.72464
Gm36640	ENSMUSG00000108276	ENSMUSG00000108276	1.57021	0.0342868	1.46487
Lilra5	ENSMUSG00000070873	ENSMUSG00000070873	1.56918	7.75e-07	6.1107
Hepacam2	ENSMUSG00000044156	ENSMUSG00000044156	1.56861	6.6e-08	7.18046
Ppnr	ENSMUSG00000099746	ENSMUSG00000099746	1.56821	0.00900952	2.0453
Bak1	ENSMUSG00000057789	ENSMUSG00000057789	1.56815	1.35e-06	5.86967
Uprt	ENSMUSG00000073016	ENSMUSG00000073016	1.5628	0.000896525	3.04744
Cyb5rl	ENSMUSG00000028621	ENSMUSG00000028621	1.55817	0.0016345	2.78662
I0C0044D17Rik	ENSMUSG00000073794	ENSMUSG00000073794	1.55736	0.0183671	1.73596
Polg	ENSMUSG00000039176	ENSMUSG00000039176	1.55506	7.19e-05	4.14327
Gucy1a1	ENSMUSG00000033910	ENSMUSG00000033910	1.54577	0.0131047	1.88257
Phykpl	ENSMUSG00000020359	ENSMUSG00000020359	1.54411	0.0295918	1.52883
G630016G05Rik	ENSMUSG00000086308	ENSMUSG00000086308	1.54373	0.0246179	1.60875
Gp9	ENSMUSG00000030054	ENSMUSG00000030054	1.54132	2.95e-16	15.5302
Sec16b	ENSMUSG00000026589	ENSMUSG00000026589	1.53883	0.00287092	2.54198
S100a16	ENSMUSG00000074457	ENSMUSG00000074457	1.53858	1.13e-08	7.94692
Srsf9	ENSMUSG00000029538	ENSMUSG00000029538	1.53604	7.33e-13	12.1349
Abcb9	ENSMUSG00000029408	ENSMUSG00000029408	1.53444	0.00136482	2.86492
ENSMUSG00000120329	ENSMUSG00000120329	ENSMUSG00000120329	1.53417	0.0436715	1.3598
Gm16201	ENSMUSG00000086742	ENSMUSG00000086742	1.53219	0.0135067	1.86945
Mpc2	ENSMUSG00000026568	ENSMUSG00000026568	1.53165	0.0202887	1.69275
Mlycd	ENSMUSG00000074064	ENSMUSG00000074064	1.53123	0.0445429	1.35122
Btnl2	ENSMUSG00000024340	ENSMUSG00000024340	1.53054	2.59e-14	13.5867
Meis1	ENSMUSG00000020160	ENSMUSG00000020160	1.52984	0.000709399	3.14911
Krtap1-4	ENSMUSG00000075567	ENSMUSG00000075567	1.52646	4.5e-05	4.34679
Gm5909	ENSMUSG00000082491	ENSMUSG00000082491	1.5259	0.0271322	1.56651
2210408F21Rik	ENSMUSG00000087380	ENSMUSG00000087380	1.52444	0.000441125	3.35544
Cox8a	ENSMUSG00000035885	ENSMUSG00000035885	1.52424	0.0220524	1.65654
ENSMUSG00000120402	ENSMUSG00000120402	ENSMUSG00000120402	1.52316	0.0464504	1.33301
Arhgap40	ENSMUSG00000074625	ENSMUSG00000074625	1.51889	4.03e-09	8.39469
Gm11953	ENSMUSG00000082816	ENSMUSG00000082816	1.51496	0.0401427	1.39639
Agap1	ENSMUSG00000055013	ENSMUSG00000055013	1.51459	0.000745156	3.12775
A330023F24Rik	ENSMUSG00000096929	ENSMUSG00000096929	1.51448	0.0177041	1.75193
Prtg	ENSMUSG00000036030	ENSMUSG00000036030	1.51423	0.0152795	1.81589
Ago2	ENSMUSG00000036698	ENSMUSG00000036698	1.5141	0.011028	1.9575
Maml3	ENSMUSG00000061143	ENSMUSG00000061143	1.51326	0.00791589	2.1015
Lpin1	ENSMUSG00000020593	ENSMUSG00000020593	1.51117	0.0401798	1.39599
Fitm2	ENSMUSG00000048486	ENSMUSG00000048486	1.50644	0.00155921	2.80709
Gm4402	ENSMUSG00000117970	ENSMUSG00000117970	1.50554	0.0215568	1.66642
Lin9	ENSMUSG00000058729	ENSMUSG00000058729	1.50438	0.00146359	2.83458
Gm43285	ENSMUSG00000105478	ENSMUSG00000105478	1.50203	0.00571699	2.24283
Ifi44l	ENSMUSG00000039146	ENSMUSG00000039146	1.50077	0.000217756	3.66203
Wnt4	ENSMUSG00000036856	ENSMUSG00000036856	1.49987	0.0304854	1.51591
Tanc1	ENSMUSG00000035168	ENSMUSG00000035168	1.49781	0.000772677	3.112
Sphkap	ENSMUSG00000026163	ENSMUSG00000026163	1.49732	9.7e-05	4.01323
1700112J16Rik	ENSMUSG00000097527	ENSMUSG00000097527	1.49664	0.000392976	3.40563
Plekhf1	ENSMUSG00000074170	ENSMUSG00000074170	1.49652	0.0258491	1.58755
Pcdhga5	ENSMUSG00000103567	ENSMUSG00000103567	1.49454	0.000293188	3.53285
Mef2a	ENSMUSG00000030557	ENSMUSG00000030557	1.49408	0.00690738	2.16069
Ppara	ENSMUSG00000022383	ENSMUSG00000022383	1.49376	0.00230987	2.63641
ENSMUSG00000117546	ENSMUSG00000117546	ENSMUSG00000117546	1.49365	0.00825249	2.08341
Gm31463	ENSMUSG00000108932	ENSMUSG00000108932	1.49356	0.000496155	3.30438
Gm42031	ENSMUSG00000110386	ENSMUSG00000110386	1.49271	0.0143885	1.84198
Rnf208	ENSMUSG00000044628	ENSMUSG00000044628	1.49192	0.000263638	3.57899
Cyp2f2	ENSMUSG00000052974	ENSMUSG00000052974	1.48868	0.000490892	3.30901
Wrap73	ENSMUSG00000029029	ENSMUSG00000029029	1.48865	3.77e-05	4.42366
Sfxn2	ENSMUSG00000025036	ENSMUSG00000025036	1.48635	2.54e-06	5.59517
Gm13866	ENSMUSG00000081774	ENSMUSG00000081774	1.4853	0.0497325	1.30336
Zbtb2	ENSMUSG00000075327	ENSMUSG00000075327	1.48455	0.034369	1.46383
Gm11696	ENSMUSG00000056687	ENSMUSG00000056687	1.47776	0.0192739	1.71503
Dnajc3	ENSMUSG00000022136	ENSMUSG00000022136	1.4772	0.00180433	2.74369
Samd12	ENSMUSG00000058656	ENSMUSG00000058656	1.47698	0.0107919	1.9669
Gm18648	ENSMUSG00000117237	ENSMUSG00000117237	1.47258	8.16e-05	4.08831
Gm4301	ENSMUSG00000094314	ENSMUSG00000094314	1.47147	0.0391615	1.40714
Gm43508	ENSMUSG00000105861	ENSMUSG00000105861	1.47121	0.0172665	1.7628
Rab12	ENSMUSG00000023460	ENSMUSG00000023460	1.47073	0.00457055	2.34003
Trmt9b	ENSMUSG00000039620	ENSMUSG00000039620	1.47043	0.0306519	1.51354
Gm47138	ENSMUSG00000113003	ENSMUSG00000113003	1.47036	0.00711839	2.14762
Ano1	ENSMUSG00000031075	ENSMUSG00000031075	1.46997	0.042512	1.37149
Upp2	ENSMUSG00000026839	ENSMUSG00000026839	1.46895	0.0192236	1.71616
2610027K06Rik	ENSMUSG00000087013	ENSMUSG00000087013	1.46874	0.00178363	2.7487
Gm38066	ENSMUSG00000104486	ENSMUSG00000104486	1.46811	0.00476635	2.32181
Ank3	ENSMUSG00000069601	ENSMUSG00000069601	1.46759	0.000159767	3.79651
Sapcd1	ENSMUSG00000036185	ENSMUSG00000036185	1.46646	6.08e-14	13.2161
Snapc5	ENSMUSG00000032398	ENSMUSG00000032398	1.4662	0.000560038	3.25178
Gm38708	ENSMUSG00000108010	ENSMUSG00000108010	1.46583	0.000327163	3.48524
ENSMUSG00000120952	ENSMUSG00000120952	ENSMUSG00000120952	1.46464	0.0329844	1.48169
Lman1	ENSMUSG00000041891	ENSMUSG00000041891	1.46464	0.000584146	3.23348
Slc6a19	ENSMUSG00000021565	ENSMUSG00000021565	1.46393	0.0442245	1.35434
Gm2431	ENSMUSG00000090455	ENSMUSG00000090455	1.46192	0.0367444	1.43481
Apol9a	ENSMUSG00000057346	ENSMUSG00000057346	1.46122	0.00374469	2.42658
Aff3	ENSMUSG00000037138	ENSMUSG00000037138	1.4592	3.78e-05	4.42251
Speer4f2	ENSMUSG00000091827	ENSMUSG00000091827	1.4586	0.00727427	2.13821
Slc26a1	ENSMUSG00000046959	ENSMUSG00000046959	1.45736	0.0391615	1.40714
Mrpl36	ENSMUSG00000021607	ENSMUSG00000021607	1.45728	0.00904161	2.04375
Pdia2	ENSMUSG00000024184	ENSMUSG00000024184	1.45725	0.0111532	1.9526
Gm49730	ENSMUSG00000116639	ENSMUSG00000116639	1.45666	0.0377379	1.42322
B230319C09Rik	ENSMUSG00000051844	ENSMUSG00000051844	1.45617	0.0250565	1.60108
4933406I18Rik	ENSMUSG00000087475	ENSMUSG00000087475	1.45374	0.033376	1.47657
Arid5b	ENSMUSG00000019947	ENSMUSG00000019947	1.45192	5.43e-05	4.2652
Tnfaip8l1	ENSMUSG00000044469	ENSMUSG00000044469	1.45047	0.0358641	1.44534
Gm10400	ENSMUSG00000107456	ENSMUSG00000107456	1.45015	0.00104323	2.98162
I730030J21Rik	ENSMUSG00000116504	ENSMUSG00000116504	1.44946	1.03e-07	6.98716
Gm37497	ENSMUSG00000103904	ENSMUSG00000103904	1.44906	0.0189067	1.72339
Trim67	ENSMUSG00000036913	ENSMUSG00000036913	1.44892	0.00127823	2.89339
Gm20682	ENSMUSG00000093465	ENSMUSG00000093465	1.44838	0.019824	1.70281
9030612E09Rik	ENSMUSG00000045008	ENSMUSG00000045008	1.44785	0.0144814	1.83919
Gm30363	ENSMUSG00000114875	ENSMUSG00000114875	1.44634	0.0141084	1.85052
Ptp4a3	ENSMUSG00000059895	ENSMUSG00000059895	1.44524	0.0177544	1.75069
Gm4870	ENSMUSG00000105206	ENSMUSG00000105206	1.44462	0.0470062	1.32784
Cxcl10	ENSMUSG00000034855	ENSMUSG00000034855	1.44454	0.00664089	2.17777
Ndor1 ENSMUSG00000006471	ENSMUSG00000006471	ENSMUSG00000006471	1.44288	1.17e-06	5.93181
Smkr-ps	ENSMUSG00000045709	ENSMUSG00000045709	1.44266	1.49e-06	5.82681
Gm34220	ENSMUSG00000114045	ENSMUSG00000114045	1.4411	0.0229623	1.63898
Pla2g4f	ENSMUSG00000046971	ENSMUSG00000046971	1.44036	0.00104244	2.98195
Bicd2	ENSMUSG00000037933	ENSMUSG00000037933	1.4402	8.31e-12	11.0804
Cux2	ENSMUSG00000042589	ENSMUSG00000042589	1.43969	0.0135398	1.86839
Tmem190	ENSMUSG00000013091	ENSMUSG00000013091	1.43824	0.00420417	2.37632
Ptprd	ENSMUSG00000028399	ENSMUSG00000028399	1.43742	0.0259887	1.58522
Tspan12	ENSMUSG00000029669	ENSMUSG00000029669	1.43715	2.61e-20	19.5834
Plp1	ENSMUSG00000031425	ENSMUSG00000031425	1.43665	0.0124894	1.90346
Rnasek	ENSMUSG00000093989	ENSMUSG00000093989	1.43655	0.0461878	1.33547
Psmd12	ENSMUSG00000020720	ENSMUSG00000020720	1.43602	0.0131047	1.88257
Slc25a28	ENSMUSG00000040414	ENSMUSG00000040414	1.43518	0.0173955	1.75956
Gm15803	ENSMUSG00000081444	ENSMUSG00000081444	1.43507	0.00331057	2.4801
Gm49241	ENSMUSG00000115677	ENSMUSG00000115677	1.43467	0.000119522	3.92255
Epn2	ENSMUSG00000001036	ENSMUSG00000001036	1.43441	1.17e-08	7.93181
Arid3b	ENSMUSG00000004661	ENSMUSG00000004661	1.43395	1.96e-09	8.70774
Spata24	ENSMUSG00000024352	ENSMUSG00000024352	1.43324	0.0450376	1.34643
Tnnc1	ENSMUSG00000091898	ENSMUSG00000091898	1.43181	0.0173938	1.75961
9130002K18Rik	ENSMUSG00000115837	ENSMUSG00000115837	1.43141	0.000657415	3.18216
Ube2f	ENSMUSG00000034343	ENSMUSG00000034343	1.43065	0.000983737	3.00712
D830039M14Rik	ENSMUSG00000043126	ENSMUSG00000043126	1.42905	0.00102919	2.98751
Pabpc4	ENSMUSG00000011257	ENSMUSG00000011257	1.42895	0.000665123	3.1771
Tprgl	ENSMUSG00000029030	ENSMUSG00000029030	1.42842	3.22e-09	8.49214
Gm43661	ENSMUSG00000104818	ENSMUSG00000104818	1.42796	0.0256182	1.59145
Gm6452	ENSMUSG00000117651	ENSMUSG00000117651	1.42741	0.0109217	1.96171
Cysrt1	ENSMUSG00000036731	ENSMUSG00000036731	1.42566	0.00333722	2.47662
Dr1	ENSMUSG00000029265	ENSMUSG00000029265	1.42557	0.0325614	1.4873
Platr7	ENSMUSG00000097076	ENSMUSG00000097076	1.42556	0.00366492	2.43594
Bcas3os1	ENSMUSG00000086199	ENSMUSG00000086199	1.42533	0.00246216	2.60868
Gm10616	ENSMUSG00000108599	ENSMUSG00000108599	1.42501	4.02e-06	5.39577
Cluh	ENSMUSG00000020741	ENSMUSG00000020741	1.42475	0.0230194	1.63791
Mmab	ENSMUSG00000029575	ENSMUSG00000029575	1.42411	0.0044443	2.3522
Gm43843	ENSMUSG00000106944	ENSMUSG00000106944	1.4239	0.00591549	2.22801
Vat1l	ENSMUSG00000046844	ENSMUSG00000046844	1.42368	0.0283929	1.54679
Tbx3	ENSMUSG00000018604	ENSMUSG00000018604	1.42331	0.000247464	3.60649
Sgip1	ENSMUSG00000028524	ENSMUSG00000028524	1.422	0.0258473	1.58758
AA986860	ENSMUSG00000042510	ENSMUSG00000042510	1.42187	0.000423566	3.37308
Cct6a	ENSMUSG00000029447	ENSMUSG00000029447	1.41958	0.0289525	1.53831
ENSMUSG00000119994	ENSMUSG00000119994	ENSMUSG00000119994	1.41746	4e-10	9.39794
Rpp40	ENSMUSG00000021418	ENSMUSG00000021418	1.41459	0.0118153	1.92755
Chek2	ENSMUSG00000029521	ENSMUSG00000029521	1.41335	0.0297951	1.52585
Cand1	ENSMUSG00000020114	ENSMUSG00000020114	1.41292	5.48e-05	4.26122
Gm50456	ENSMUSG00000118411	ENSMUSG00000118411	1.40983	0.033376	1.47657
Sstr1	ENSMUSG00000035431	ENSMUSG00000035431	1.40971	2.67e-05	4.57349
Lamp5	ENSMUSG00000027270	ENSMUSG00000027270	1.40728	0.00877164	2.05692
Rgl1	ENSMUSG00000026482	ENSMUSG00000026482	1.40644	4.33e-05	4.36351
Ap5s1	ENSMUSG00000068264	ENSMUSG00000068264	1.40496	9.46e-07	6.02411
Gm20696	ENSMUSG00000030068	ENSMUSG00000030068	1.40388	0.00205318	2.68757
Gm21691	ENSMUSG00000116840	ENSMUSG00000116840	1.40315	0.0364406	1.43841
Gm50210	ENSMUSG00000118064	ENSMUSG00000118064	1.40216	0.018702	1.72811
Gm45293	ENSMUSG00000110325	ENSMUSG00000110325	1.40077	7.02e-15	14.1537
C730045M19Rik	ENSMUSG00000107054	ENSMUSG00000107054	1.39761	0.00491696	2.3083
Gatc	ENSMUSG00000029536	ENSMUSG00000029536	1.39671	4.7e-13	12.3279
Cpped1	ENSMUSG00000065979	ENSMUSG00000065979	1.39554	0.0271026	1.56699
Gm11430	ENSMUSG00000080927	ENSMUSG00000080927	1.39193	0.0331187	1.47993
Arsk	ENSMUSG00000021592	ENSMUSG00000021592	1.39103	0.0493093	1.30707
Gm50246	ENSMUSG00000118389	ENSMUSG00000118389	1.39078	4.32e-05	4.36452
BC031181	ENSMUSG00000036299	ENSMUSG00000036299	1.38987	0.0250889	1.60052
Gm19541	ENSMUSG00000098370	ENSMUSG00000098370	1.38932	0.0013722	2.86258
4930447J18Rik	ENSMUSG00000115609	ENSMUSG00000115609	1.38824	0.047687	1.3216
Fadd	ENSMUSG00000031077	ENSMUSG00000031077	1.38765	0.0448229	1.3485
Dgat2	ENSMUSG00000030747	ENSMUSG00000030747	1.38696	0.0270792	1.56736
Gm50100	ENSMUSG00000117696	ENSMUSG00000117696	1.38567	1.03e-07	6.98716
Tkt	ENSMUSG00000021957	ENSMUSG00000021957	1.38267	0.0265586	1.57579
Eaf1	ENSMUSG00000021890	ENSMUSG00000021890	1.38019	7.1e-16	15.1487
Masp1	ENSMUSG00000022887	ENSMUSG00000022887	1.37887	0.00212628	2.67238
Podnl1	ENSMUSG00000012889	ENSMUSG00000012889	1.37649	4.16e-16	15.3809
6030443J06Rik	ENSMUSG00000097207	ENSMUSG00000097207	1.37597	0.0267731	1.5723
Gid4	ENSMUSG00000018415	ENSMUSG00000018415	1.37561	0.00552723	2.25749
Hnrnpk	ENSMUSG00000021546	ENSMUSG00000021546	1.37461	0.0207272	1.68346
Mrpl35	ENSMUSG00000052962	ENSMUSG00000052962	1.37346	0.0302654	1.51905
Tex55	ENSMUSG00000022798	ENSMUSG00000022798	1.37307	0.0121641	1.91492
Sec24d	ENSMUSG00000039234	ENSMUSG00000039234	1.36901	0.0206793	1.68446
Nav2	ENSMUSG00000052512	ENSMUSG00000052512	1.36548	0.000245402	3.61012
Gm48996	ENSMUSG00000115252	ENSMUSG00000115252	1.36491	0.0290561	1.53676
Fam32a	ENSMUSG00000003039	ENSMUSG00000003039	1.36315	0.0101463	1.99369
Gm16835	ENSMUSG00000087479	ENSMUSG00000087479	1.36227	0.0283284	1.54778
Gm37370	ENSMUSG00000102503	ENSMUSG00000102503	1.36102	0.00951105	2.02177
Tspan11	ENSMUSG00000030351	ENSMUSG00000030351	1.36094	8.33e-07	6.07935
Olfr746	ENSMUSG00000058188	ENSMUSG00000058188	1.36039	0.000628403	3.20176
Fam71f2	ENSMUSG00000079652	ENSMUSG00000079652	1.35999	7.58e-05	4.12033
Gm19552	ENSMUSG00000104493	ENSMUSG00000104493	1.3589	0.0249076	1.60367
Slc16a11	ENSMUSG00000040938	ENSMUSG00000040938	1.35633	0.0280884	1.55147
Gm17315	ENSMUSG00000118651	ENSMUSG00000118651	1.35485	0.0229443	1.63932
Gm11706	ENSMUSG00000084930	ENSMUSG00000084930	1.35482	0.0111755	1.95173
Vps37d	ENSMUSG00000043614	ENSMUSG00000043614	1.35437	0.0320221	1.49455
S100a6	ENSMUSG00000001025	ENSMUSG00000001025	1.35035	0.000453237	3.34367
Gm42869	ENSMUSG00000105137	ENSMUSG00000105137	1.34946	3.28e-06	5.48413
Ptprm	ENSMUSG00000033278	ENSMUSG00000033278	1.34906	0.000465311	3.33226
Foxk1	ENSMUSG00000056493	ENSMUSG00000056493	1.34687	0.00231762	2.63496
Rarg	ENSMUSG00000001288	ENSMUSG00000001288	1.34657	1.15e-10	9.9393
Ap3m1	ENSMUSG00000021824	ENSMUSG00000021824	1.34393	0.023862	1.62229
Cdk14	ENSMUSG00000028926	ENSMUSG00000028926	1.3437	0.00815896	2.08837
D830044D21Rik	ENSMUSG00000046005	ENSMUSG00000046005	1.34335	0.0208534	1.68082
C730027H18Rik ENSMUSG00000112366	ENSMUSG00000112366	ENSMUSG00000112366	1.34335	0.0147747	1.83048
Phb	ENSMUSG00000038845	ENSMUSG00000038845	1.34158	0.0332552	1.47814
Gm9768	ENSMUSG00000108391	ENSMUSG00000108391	1.34091	0.0427306	1.36926
Zfp7	ENSMUSG00000033669	ENSMUSG00000033669	1.34008	0.00179957	2.74483
Gm42900	ENSMUSG00000106671	ENSMUSG00000106671	1.3385	0.00363413	2.4396
Gm6048	ENSMUSG00000116783	ENSMUSG00000116783	1.33753	8.59e-07	6.06601
Gm11542	ENSMUSG00000085051	ENSMUSG00000085051	1.33744	4.01e-08	7.39686
Cyth3	ENSMUSG00000018001	ENSMUSG00000018001	1.33656	2.03e-05	4.6925
Rnf224	ENSMUSG00000089953	ENSMUSG00000089953	1.33634	0.0176302	1.75374
Tubb2b	ENSMUSG00000045136	ENSMUSG00000045136	1.33568	0.0111532	1.9526
Gm3052	ENSMUSG00000101462	ENSMUSG00000101462	1.33548	0.00673056	2.17195
Stx11	ENSMUSG00000039232	ENSMUSG00000039232	1.33486	0.0333351	1.4771
Gm5847	ENSMUSG00000082280	ENSMUSG00000082280	1.33293	0.0292736	1.53352
Gm5873	ENSMUSG00000093651	ENSMUSG00000093651	1.33291	2.42e-11	10.6162
Psmd6	ENSMUSG00000021737	ENSMUSG00000021737	1.33243	8.08e-05	4.09259
ENSMUSG00000120046	ENSMUSG00000120046	ENSMUSG00000120046	1.33215	0.0267951	1.57194
Cep83os	ENSMUSG00000097164	ENSMUSG00000097164	1.33117	0.00133579	2.87426
3222401L13Rik	ENSMUSG00000073590	ENSMUSG00000073590	1.32991	0.00235758	2.62753
Gm37780	ENSMUSG00000102691	ENSMUSG00000102691	1.32976	9.58e-05	4.01863
Gm43091	ENSMUSG00000105239	ENSMUSG00000105239	1.32915	0.0465374	1.3322
Wsb1	ENSMUSG00000017677	ENSMUSG00000017677	1.32857	0.047687	1.3216
Tspan9	ENSMUSG00000030352	ENSMUSG00000030352	1.32814	4.22e-19	18.3747
Gm20615	ENSMUSG00000093381	ENSMUSG00000093381	1.32647	0.00937393	2.02808
Rps2-ps9	ENSMUSG00000080731	ENSMUSG00000080731	1.32286	0.00277254	2.55712
Kctd11	ENSMUSG00000046731	ENSMUSG00000046731	1.32176	0.00010573	3.9758
Sipa1l2	ENSMUSG00000001995	ENSMUSG00000001995	1.31954	0.00242198	2.61583
Ttc38	ENSMUSG00000035944	ENSMUSG00000035944	1.31933	0.0144612	1.8398
2310015D24Rik	ENSMUSG00000099411	ENSMUSG00000099411	1.31919	0.00617085	2.20966
Ankrd29	ENSMUSG00000057766	ENSMUSG00000057766	1.31916	0.0283929	1.54679
Gata2	ENSMUSG00000015053	ENSMUSG00000015053	1.3186	2.32e-05	4.63451
Cdip1	ENSMUSG00000004071	ENSMUSG00000004071	1.31841	1.7e-07	6.76955
Ddi1	ENSMUSG00000047619	ENSMUSG00000047619	1.31785	0.0333351	1.4771
Cfap97d1	ENSMUSG00000010841	ENSMUSG00000010841	1.31753	2.25e-11	10.6478
Prr11	ENSMUSG00000020493	ENSMUSG00000020493	1.31742	0.0106412	1.97301
Sesn1	ENSMUSG00000038332	ENSMUSG00000038332	1.31676	0.0313223	1.50415
Coro2b	ENSMUSG00000041729	ENSMUSG00000041729	1.3144	0.00382512	2.41736
Rsph3b	ENSMUSG00000023806	ENSMUSG00000023806	1.31398	0.0244063	1.6125
Nhsl1	ENSMUSG00000039835	ENSMUSG00000039835	1.31305	0.00846366	2.07244
Gm39375	ENSMUSG00000111335	ENSMUSG00000111335	1.31273	0.0305431	1.51509
Cebpe	ENSMUSG00000052435	ENSMUSG00000052435	1.3115	0.00232935	2.63277
Gm44417	ENSMUSG00000107865	ENSMUSG00000107865	1.31003	0.0167114	1.77699
Il27ra	ENSMUSG00000005465	ENSMUSG00000005465	1.30835	0.00665983	2.17654
Mir1198	ENSMUSG00000080645	ENSMUSG00000080645	1.30774	0.00184004	2.73517
Gm4240	ENSMUSG00000115025	ENSMUSG00000115025	1.30714	0.000355409	3.44927
Gm48657	ENSMUSG00000112477	ENSMUSG00000112477	1.3067	0.0339961	1.46857
A930023M06Rik	ENSMUSG00000113575	ENSMUSG00000113575	1.30667	0.0474331	1.32392
Pdpk1	ENSMUSG00000024122	ENSMUSG00000024122	1.30638	1.35e-08	7.86967
Ccdc85a	ENSMUSG00000032878	ENSMUSG00000032878	1.30509	0.000131129	3.8823
C130089K02Rik	ENSMUSG00000104339	ENSMUSG00000104339	1.30464	0.0216831	1.66388
Fam124b	ENSMUSG00000043230	ENSMUSG00000043230	1.30257	0.000197514	3.7044
9430081H08Rik	ENSMUSG00000111088	ENSMUSG00000111088	1.30233	3.52e-05	4.45346
ENSMUSG00000121173	ENSMUSG00000121173	ENSMUSG00000121173	1.30115	0.0091138	2.0403
ENSMUSG00000120396	ENSMUSG00000120396	ENSMUSG00000120396	1.30051	9.99e-08	7.00043
Gm10855	ENSMUSG00000075538	ENSMUSG00000075538	1.30009	0.0357737	1.44644
Gm45888	ENSMUSG00000110561	ENSMUSG00000110561	1.29985	2.67e-18	17.5735
Gbp2-ps	ENSMUSG00000105317	ENSMUSG00000105317	1.29974	0.047611	1.32229
Nelfb	ENSMUSG00000013465	ENSMUSG00000013465	1.29772	0.00011113	3.95417
Gm26705	ENSMUSG00000097015	ENSMUSG00000097015	1.29382	0.0306499	1.51357
Gm5099	ENSMUSG00000102716	ENSMUSG00000102716	1.29331	0.0242786	1.61478
Gm43627	ENSMUSG00000106186	ENSMUSG00000106186	1.29324	0.00360908	2.4426
Lonrf1	ENSMUSG00000039633	ENSMUSG00000039633	1.29226	0.013526	1.86883
Gm38299	ENSMUSG00000104277	ENSMUSG00000104277	1.28957	0.00317603	2.49812
Gnai3	ENSMUSG00000000001	ENSMUSG00000000001	1.28623	1.67e-12	11.7773
Mllt6	ENSMUSG00000038437	ENSMUSG00000038437	1.28521	0.00205318	2.68757
Dtnbos	ENSMUSG00000092286	ENSMUSG00000092286	1.28432	8.49e-05	4.07109
Gpx2-ps1	ENSMUSG00000089987	ENSMUSG00000089987	1.2836	0.0322628	1.4913
Tbc1d30	ENSMUSG00000052302	ENSMUSG00000052302	1.28135	4.73e-09	8.32514
U6 ENSMUSG00002076787	ENSMUSG00002076787	ENSMUSG00002076787	1.28126	0.000119294	3.92338
Vgll4	ENSMUSG00000030315	ENSMUSG00000030315	1.28044	1.51e-05	4.82102
ENSMUSG00000120931	ENSMUSG00000120931	ENSMUSG00000120931	1.27945	0.00412194	2.3849
Nat1	ENSMUSG00000025588	ENSMUSG00000025588	1.2787	0.0472089	1.32598
Gm18558	ENSMUSG00000100068	ENSMUSG00000100068	1.27833	5.57e-07	6.25414
ENSMUSG00000120161	ENSMUSG00000120161	ENSMUSG00000120161	1.27822	0.0144814	1.83919
8030423F21Rik	ENSMUSG00000052295	ENSMUSG00000052295	1.27741	2.1e-07	6.67778
Rrs1	ENSMUSG00000061024	ENSMUSG00000061024	1.27708	0.00825249	2.08341
Lrrc8c	ENSMUSG00000054720	ENSMUSG00000054720	1.27587	0.00104875	2.97933
Pdzd2	ENSMUSG00000022197	ENSMUSG00000022197	1.27555	6.57e-17	16.1824
Dhcr7	ENSMUSG00000058454	ENSMUSG00000058454	1.27248	0.018775	1.72642
Synrg	ENSMUSG00000034940	ENSMUSG00000034940	1.27234	0.02373	1.6247
Itgb2	ENSMUSG00000000290	ENSMUSG00000000290	1.27104	0.0427894	1.36866
Tnfrsf21	ENSMUSG00000023915	ENSMUSG00000023915	1.26936	0.0179906	1.74495
Ak2	ENSMUSG00000028792	ENSMUSG00000028792	1.26927	2.79e-06	5.5544
A730049H05Rik	ENSMUSG00000048636	ENSMUSG00000048636	1.26847	0.0440556	1.356
Gas7	ENSMUSG00000033066	ENSMUSG00000033066	1.26835	0.0295792	1.52901
Zfp521	ENSMUSG00000024420	ENSMUSG00000024420	1.26834	0.0321093	1.49337
Gm11494	ENSMUSG00000085074	ENSMUSG00000085074	1.26825	5.47e-06	5.26201
Gucd1	ENSMUSG00000033416	ENSMUSG00000033416	1.26808	0.028118	1.55102
Rnf212	ENSMUSG00000055385	ENSMUSG00000055385	1.26537	0.0104536	1.98073
Cdca7	ENSMUSG00000055612	ENSMUSG00000055612	1.2653	0.0157001	1.8041
Nup153	ENSMUSG00000021374	ENSMUSG00000021374	1.26506	0.0120385	1.91943
Naa20	ENSMUSG00000002728	ENSMUSG00000002728	1.26496	0.0311705	1.50626
Fbxl19	ENSMUSG00000030811	ENSMUSG00000030811	1.26453	0.00177587	2.75059
1190001M18Rik	ENSMUSG00000111857	ENSMUSG00000111857	1.26433	0.0291094	1.53597
Dalrd3	ENSMUSG00000019039	ENSMUSG00000019039	1.26373	3.68e-06	5.43415
Dmtf1	ENSMUSG00000042508	ENSMUSG00000042508	1.26277	2.79e-06	5.5544
Car8	ENSMUSG00000041261	ENSMUSG00000041261	1.26147	5.65e-15	14.248
Gm44063	ENSMUSG00000108226	ENSMUSG00000108226	1.25946	0.0288712	1.53954
1700028B04Rik	ENSMUSG00000099417	ENSMUSG00000099417	1.25932	5.76e-08	7.23958
Fahd1	ENSMUSG00000045316	ENSMUSG00000045316	1.25779	0.00238508	2.6225
Cftr	ENSMUSG00000041301	ENSMUSG00000041301	1.25768	7.71e-10	9.11295
Gm37711	ENSMUSG00000102796	ENSMUSG00000102796	1.25756	0.0171945	1.76461
Efcab5	ENSMUSG00000050944	ENSMUSG00000050944	1.25406	7.83e-05	4.10624
Rassf3	ENSMUSG00000025795	ENSMUSG00000025795	1.25151	0.0080164	2.09602
ENSMUSG00000120140	ENSMUSG00000120140	ENSMUSG00000120140	1.25116	0.0235497	1.62801
Gm45163	ENSMUSG00000109419	ENSMUSG00000109419	1.25092	9.39e-05	4.02733
ENSMUSG00000120321	ENSMUSG00000120321	ENSMUSG00000120321	1.24822	4.48e-05	4.34872
1110003F10Rik	ENSMUSG00000106291	ENSMUSG00000106291	1.2464	0.00572594	2.24215
Gm43167	ENSMUSG00000106992	ENSMUSG00000106992	1.24594	0.0108946	1.96279
Krt36	ENSMUSG00000020916	ENSMUSG00000020916	1.24585	2.19e-05	4.65956
Gna13	ENSMUSG00000020611	ENSMUSG00000020611	1.24582	0.00557033	2.25412
9430015G10Rik	ENSMUSG00000059939	ENSMUSG00000059939	1.24578	6.92e-15	14.1599
Zfp334	ENSMUSG00000017667	ENSMUSG00000017667	1.24431	0.0300105	1.52273
Ccna2	ENSMUSG00000027715	ENSMUSG00000027715	1.24395	9.12e-08	7.04001
Mrps35	ENSMUSG00000040112	ENSMUSG00000040112	1.23909	0.0119919	1.92111
Plxdc2	ENSMUSG00000026748	ENSMUSG00000026748	1.23609	1.49e-12	11.8268
Malt1	ENSMUSG00000032688	ENSMUSG00000032688	1.2341	4.33e-05	4.36351
Srprb	ENSMUSG00000032553	ENSMUSG00000032553	1.23265	6.66e-06	5.17653
Lrsam1	ENSMUSG00000026792	ENSMUSG00000026792	1.23193	0.000485376	3.31392
Mecom	ENSMUSG00000027684	ENSMUSG00000027684	1.22985	0.000456362	3.34069
Vmn2r66	ENSMUSG00000094950	ENSMUSG00000094950	1.22904	0.000709399	3.14911
E030044B06Rik	ENSMUSG00000097740	ENSMUSG00000097740	1.22887	0.0404001	1.39362
Cdc7	ENSMUSG00000029283	ENSMUSG00000029283	1.22885	0.00220441	2.65671
Eci1	ENSMUSG00000024132	ENSMUSG00000024132	1.22873	2.55e-12	11.5935
Gm10092	ENSMUSG00000060956	ENSMUSG00000060956	1.22721	0.00514674	2.28847
Gdap1l1	ENSMUSG00000017943	ENSMUSG00000017943	1.22708	0.0129071	1.88917
Gm48500	ENSMUSG00000114566	ENSMUSG00000114566	1.22508	0.0101463	1.99369
Klf7	ENSMUSG00000025959	ENSMUSG00000025959	1.22412	0.033528	1.47459
Prdm16	ENSMUSG00000039410	ENSMUSG00000039410	1.22316	0.037226	1.42915
Gm11707	ENSMUSG00000086481	ENSMUSG00000086481	1.22154	0.0254205	1.59482
Tspyl3	ENSMUSG00000074671	ENSMUSG00000074671	1.22125	3.5e-05	4.45593
Phlpp1	ENSMUSG00000044340	ENSMUSG00000044340	1.22023	0.0172254	1.76383
Gm27179	ENSMUSG00000098773	ENSMUSG00000098773	1.21969	0.0380646	1.41948
Snx32	ENSMUSG00000056185	ENSMUSG00000056185	1.21962	0.000365742	3.43683
4930407I10Rik	ENSMUSG00000075524	ENSMUSG00000075524	1.21956	1.39e-06	5.85699
Wdr47	ENSMUSG00000040389	ENSMUSG00000040389	1.2187	0.000217079	3.66338
Scarna2	ENSMUSG00000088185	ENSMUSG00000088185	1.2183	0.032977	1.48179
Plk-ps1	ENSMUSG00000083907	ENSMUSG00000083907	1.21665	7.32e-10	9.13549
Fat1	ENSMUSG00000070047	ENSMUSG00000070047	1.21511	0.00673056	2.17195
Klhl22	ENSMUSG00000022750	ENSMUSG00000022750	1.21268	0.0023641	2.62633
Pdlim1	ENSMUSG00000055044	ENSMUSG00000055044	1.21183	0.000615778	3.21058
Gm32014	ENSMUSG00000111602	ENSMUSG00000111602	1.20713	0.0395348	1.40302
Rassf8	ENSMUSG00000030259	ENSMUSG00000030259	1.20608	0.0292764	1.53348
Smtnl1	ENSMUSG00000027077	ENSMUSG00000027077	1.20598	0.00491327	2.30863
Cyp19a1	ENSMUSG00000032274	ENSMUSG00000032274	1.20597	0.00947049	2.02363
D130043K22Rik	ENSMUSG00000006711	ENSMUSG00000006711	1.20596	0.0148183	1.8292
Gm6821	ENSMUSG00000078691	ENSMUSG00000078691	1.20584	0.0236099	1.62691
Gm38001	ENSMUSG00000103485	ENSMUSG00000103485	1.20432	0.0271691	1.56592
Trgv7	ENSMUSG00000076744	ENSMUSG00000076744	1.20431	0.0108595	1.96419
ENSMUSG00000120438	ENSMUSG00000120438	ENSMUSG00000120438	1.20368	0.00010573	3.9758
Scd4	ENSMUSG00000050195	ENSMUSG00000050195	1.20273	0.00711839	2.14762
Socs2	ENSMUSG00000020027	ENSMUSG00000020027	1.20139	0.0165118	1.78221
Ppp1r15a	ENSMUSG00000040435	ENSMUSG00000040435	1.20074	0.0260963	1.58342
Mrpl41	ENSMUSG00000036850	ENSMUSG00000036850	1.20055	0.0438087	1.35844
Gm8497	ENSMUSG00000117392	ENSMUSG00000117392	1.19973	0.00220766	2.65607
Gm52947	ENSMUSG00000118570	ENSMUSG00000118570	1.19923	0.00960441	2.01753
Pls1	ENSMUSG00000049493	ENSMUSG00000049493	1.19471	0.00221096	2.65542
Swap70	ENSMUSG00000031015	ENSMUSG00000031015	1.19286	0.000343869	3.46361
5330406M23Rik	ENSMUSG00000104030	ENSMUSG00000104030	1.19255	0.0207264	1.68348
Gm15599	ENSMUSG00000081783	ENSMUSG00000081783	1.1922	0.0179564	1.74578
S1pr4	ENSMUSG00000044199	ENSMUSG00000044199	1.19182	3.47e-10	9.45967
Sftpb	ENSMUSG00000056370	ENSMUSG00000056370	1.19112	0.00343924	2.46354
Fam117b	ENSMUSG00000041040	ENSMUSG00000041040	1.19037	0.00470994	2.32698
Gm47117	ENSMUSG00000110729	ENSMUSG00000110729	1.19014	0.0335122	1.4748
Teddm1a	ENSMUSG00000047053	ENSMUSG00000047053	1.1892	0.0419347	1.37743
Gm14388	ENSMUSG00000084230	ENSMUSG00000084230	1.18916	0.0435202	1.36131
Faap100	ENSMUSG00000025384	ENSMUSG00000025384	1.18807	0.0240969	1.61804
D830026I12Rik	ENSMUSG00000085171	ENSMUSG00000085171	1.18751	0.00984092	2.00696
ENSMUSG00000121265	ENSMUSG00000121265	ENSMUSG00000121265	1.18677	0.0464504	1.33301
Gm39204	ENSMUSG00000109583	ENSMUSG00000109583	1.18568	0.0312583	1.50503
Pramel1	ENSMUSG00000041805	ENSMUSG00000041805	1.18434	0.0202631	1.69329
Tor4a	ENSMUSG00000059555	ENSMUSG00000059555	1.18419	0.000224394	3.64899
Espn	ENSMUSG00000028943	ENSMUSG00000028943	1.18384	0.00219759	2.65805
Psrc1	ENSMUSG00000068744	ENSMUSG00000068744	1.18294	0.00374075	2.42704
Col23a1	ENSMUSG00000063564	ENSMUSG00000063564	1.18221	0.0263602	1.57905
Kdsr	ENSMUSG00000009905	ENSMUSG00000009905	1.18116	0.0351648	1.45389
Kifbp	ENSMUSG00000036955	ENSMUSG00000036955	1.18087	0.000347635	3.45888
Zfp30	ENSMUSG00000047473	ENSMUSG00000047473	1.18053	0.0321797	1.49242
Chrnb2	ENSMUSG00000027950	ENSMUSG00000027950	1.18028	0.00533416	2.27293
Gm49499	ENSMUSG00000116395	ENSMUSG00000116395	1.18018	0.000183919	3.73537
Gm6665	ENSMUSG00000091561	ENSMUSG00000091561	1.1793	0.00516179	2.2872
Ppm1f	ENSMUSG00000026181	ENSMUSG00000026181	1.17755	6.15e-06	5.21112
Cep192	ENSMUSG00000024542	ENSMUSG00000024542	1.1742	0.0135825	1.86702
Gm37931	ENSMUSG00000103403	ENSMUSG00000103403	1.17366	2.08e-07	6.68194
Tead1	ENSMUSG00000055320	ENSMUSG00000055320	1.17342	0.0235709	1.62762
Rab27a	ENSMUSG00000032202	ENSMUSG00000032202	1.1724	4.49e-06	5.34775
Dusp3	ENSMUSG00000003518	ENSMUSG00000003518	1.17163	2.85e-07	6.54516
Gm14277	ENSMUSG00000084113	ENSMUSG00000084113	1.17056	3.82e-08	7.41794
Gm45528	ENSMUSG00000110225	ENSMUSG00000110225	1.16597	0.000367915	3.43425
Gm36975	ENSMUSG00000104302	ENSMUSG00000104302	1.16559	0.0361424	1.44198
Gm43289	ENSMUSG00000104917	ENSMUSG00000104917	1.16431	0.0261925	1.58182
1810019D21Rik	ENSMUSG00000086390	ENSMUSG00000086390	1.16421	0.00220441	2.65671
Gm42731	ENSMUSG00000106758	ENSMUSG00000106758	1.16355	0.0448326	1.34841
Krtap5-4	ENSMUSG00000045236	ENSMUSG00000045236	1.16333	0.00591549	2.22801
Usf2-ps1	ENSMUSG00000108352	ENSMUSG00000108352	1.16199	4.4e-13	12.3565
Rufy2	ENSMUSG00000020070	ENSMUSG00000020070	1.16152	0.00904286	2.04369
Gm37310	ENSMUSG00000103047	ENSMUSG00000103047	1.16037	0.0202224	1.69417
Enho	ENSMUSG00000028445	ENSMUSG00000028445	1.15962	1.49e-09	8.82681
Plekhg1	ENSMUSG00000040624	ENSMUSG00000040624	1.1594	0.0322216	1.49185
Crb2	ENSMUSG00000035403	ENSMUSG00000035403	1.15872	0.0268649	1.57081
Gm12694	ENSMUSG00000086251	ENSMUSG00000086251	1.15834	0.0028754	2.5413
Pgr	ENSMUSG00000031870	ENSMUSG00000031870	1.15807	0.000178217	3.74905
Mmp12	ENSMUSG00000049723	ENSMUSG00000049723	1.158	3.36e-08	7.47366
Gm3695	ENSMUSG00000067224	ENSMUSG00000067224	1.15711	0.0151823	1.81866
Tor2a	ENSMUSG00000009563	ENSMUSG00000009563	1.15702	1.68e-07	6.77469
Gm15856	ENSMUSG00000086527	ENSMUSG00000086527	1.1567	0.043659	1.35993
Arhgef12	ENSMUSG00000059495	ENSMUSG00000059495	1.15657	0.0364254	1.4386
Gm19667	ENSMUSG00000099373	ENSMUSG00000099373	1.155	0.0463629	1.33383
Ppic	ENSMUSG00000024538	ENSMUSG00000024538	1.15388	0.0354612	1.45025
Gm43858	ENSMUSG00000104546	ENSMUSG00000104546	1.15386	0.0113496	1.94502
Trp53	ENSMUSG00000059552	ENSMUSG00000059552	1.153	3.98e-05	4.40012
Wdr33	ENSMUSG00000024400	ENSMUSG00000024400	1.15253	0.0217388	1.66276
Gm38252	ENSMUSG00000102786	ENSMUSG00000102786	1.15228	0.0404833	1.39272
Meiob	ENSMUSG00000024155	ENSMUSG00000024155	1.15211	3.4e-13	12.4685
Hes2	ENSMUSG00000028940	ENSMUSG00000028940	1.1512	0.00262008	2.58168
Gm43890	ENSMUSG00000108053	ENSMUSG00000108053	1.15018	0.00013692	3.86353
Epb41l3	ENSMUSG00000024044	ENSMUSG00000024044	1.15009	0.0155576	1.80806
Gm16547	ENSMUSG00000089888	ENSMUSG00000089888	1.14898	0.00301908	2.52013
Ppig	ENSMUSG00000042133	ENSMUSG00000042133	1.14886	0.0133105	1.87581
Gm9361	ENSMUSG00000104799	ENSMUSG00000104799	1.14783	0.000279301	3.55393
ENSMUSG00000120431	ENSMUSG00000120431	ENSMUSG00000120431	1.14706	1.84e-07	6.73518
Bbs1	ENSMUSG00000006464	ENSMUSG00000006464	1.14687	0.00390939	2.40789
Efcab2	ENSMUSG00000026495	ENSMUSG00000026495	1.14686	0.0056677	2.24659
Chd9	ENSMUSG00000056608	ENSMUSG00000056608	1.14388	0.0267951	1.57194
Chmp2a	ENSMUSG00000033916	ENSMUSG00000033916	1.14387	0.00748017	2.12609
Txnl4a	ENSMUSG00000057130	ENSMUSG00000057130	1.14381	9.47e-05	4.02365
Acadm	ENSMUSG00000062908	ENSMUSG00000062908	1.14331	0.0140946	1.85095
Aoc3	ENSMUSG00000019326	ENSMUSG00000019326	1.14171	0.00137238	2.86253
Gm36989	ENSMUSG00000102496	ENSMUSG00000102496	1.14126	0.0474411	1.32385
Pcdhb4	ENSMUSG00000045689	ENSMUSG00000045689	1.14003	0.00546956	2.26205
Mrpl42	ENSMUSG00000062981	ENSMUSG00000062981	1.13934	0.04692	1.32864
Gm43728	ENSMUSG00000104867	ENSMUSG00000104867	1.13808	0.0277663	1.55648
Grrp1	ENSMUSG00000050105	ENSMUSG00000050105	1.13591	0.0156042	1.80676
Mob4	ENSMUSG00000025979	ENSMUSG00000025979	1.13579	3.65e-05	4.43771
Phactr1	ENSMUSG00000054728	ENSMUSG00000054728	1.13564	0.00821996	2.08513
Gm44886	ENSMUSG00000109298	ENSMUSG00000109298	1.13538	0.0466195	1.33143
Furin	ENSMUSG00000030530	ENSMUSG00000030530	1.13529	0.00046508	3.33247
Phf11c	ENSMUSG00000091144	ENSMUSG00000091144	1.13397	0.000402188	3.39557
Dzip1	ENSMUSG00000042156	ENSMUSG00000042156	1.13389	2.08e-06	5.68194
Efnb2	ENSMUSG00000001300	ENSMUSG00000001300	1.13298	0.000121451	3.9156
Gm37191	ENSMUSG00000102186	ENSMUSG00000102186	1.13295	0.000408056	3.38928
Ppp1r7	ENSMUSG00000026275	ENSMUSG00000026275	1.13193	9.41e-15	14.0264
Trub2	ENSMUSG00000039826	ENSMUSG00000039826	1.13122	0.0346415	1.4604
Gm26660	ENSMUSG00000097601	ENSMUSG00000097601	1.13043	1.19e-06	5.92445
Gm26736	ENSMUSG00000097464	ENSMUSG00000097464	1.12931	0.00881536	2.05476
Prss43	ENSMUSG00000058398	ENSMUSG00000058398	1.12922	2.91e-09	8.53611
Mier1	ENSMUSG00000028522	ENSMUSG00000028522	1.1289	0.000192302	3.71602
9430025C20Rik	ENSMUSG00000055216	ENSMUSG00000055216	1.12554	0.00153274	2.81453
Gm14245	ENSMUSG00000084006	ENSMUSG00000084006	1.1251	0.0443689	1.35292
Qpctl	ENSMUSG00000030407	ENSMUSG00000030407	1.12498	0.0302649	1.51906
Gm26575	ENSMUSG00000097926	ENSMUSG00000097926	1.12117	0.0115694	1.93669
2310001H17Rik	ENSMUSG00000097354	ENSMUSG00000097354	1.12076	3.74e-10	9.42713
Rab5if	ENSMUSG00000027637	ENSMUSG00000027637	1.12034	0.00846453	2.0724
Sp110	ENSMUSG00000070034	ENSMUSG00000070034	1.12	0.00299532	2.52356
Prss57	ENSMUSG00000020323	ENSMUSG00000020323	1.11715	0.0141947	1.84787
Fgf3	ENSMUSG00000031074	ENSMUSG00000031074	1.1155	0.0226191	1.64553
Gm10143	ENSMUSG00000064032	ENSMUSG00000064032	1.11547	0.0189852	1.72159
Tmem107	ENSMUSG00000020895	ENSMUSG00000020895	1.11431	2.32e-05	4.63451
Utf1	ENSMUSG00000047751	ENSMUSG00000047751	1.1142	4.96e-06	5.30452
Gm11783	ENSMUSG00000081165	ENSMUSG00000081165	1.11311	0.0146741	1.83345
Ang-ps2	ENSMUSG00000093889	ENSMUSG00000093889	1.11225	0.0067203	2.17261
ENSMUSG00000120290	ENSMUSG00000120290	ENSMUSG00000120290	1.11201	0.0113686	1.94429
Gm9706	ENSMUSG00000117269	ENSMUSG00000117269	1.11162	0.0339961	1.46857
Mtcp1	ENSMUSG00000031200	ENSMUSG00000031200	1.10746	7.83e-05	4.10624
Hoxa9	ENSMUSG00000038227	ENSMUSG00000038227	1.10616	1.25e-12	11.9031
Adrb1	ENSMUSG00000035283	ENSMUSG00000035283	1.1061	0.000139206	3.85634
Arhgap32	ENSMUSG00000041444	ENSMUSG00000041444	1.10548	0.0235057	1.62883
Gm15356	ENSMUSG00000085109	ENSMUSG00000085109	1.1045	0.0125387	1.90175
Hagh	ENSMUSG00000024158	ENSMUSG00000024158	1.10356	1.35e-08	7.86967
AI413582	ENSMUSG00000062753	ENSMUSG00000062753	1.10278	0.044724	1.34946
Gm11773	ENSMUSG00000087638	ENSMUSG00000087638	1.10194	2.21e-06	5.65561
Syt5	ENSMUSG00000004961	ENSMUSG00000004961	1.1014	0.000209184	3.67947
Pcdhb3	ENSMUSG00000045498	ENSMUSG00000045498	1.10027	0.00271824	2.56571
Pcdhga9	ENSMUSG00000102440	ENSMUSG00000102440	1.10025	0.0270523	1.5678
Uggt2	ENSMUSG00000042104	ENSMUSG00000042104	1.10022	0.000875029	3.05798
Faxc	ENSMUSG00000028246	ENSMUSG00000028246	1.09993	0.000327092	3.48533
Carmn	ENSMUSG00000097324	ENSMUSG00000097324	1.09894	0.000927216	3.03282
Rab3d	ENSMUSG00000019066	ENSMUSG00000019066	1.09714	2.47e-10	9.6073
Gm8111	ENSMUSG00000084394	ENSMUSG00000084394	1.09668	2.26e-07	6.64589
Pou2f3	ENSMUSG00000032015	ENSMUSG00000032015	1.09476	0.00141352	2.8497
Eno1	ENSMUSG00000063524	ENSMUSG00000063524	1.09464	0.0313194	1.50419
Hrc	ENSMUSG00000038239	ENSMUSG00000038239	1.09457	1.18e-09	8.92812
Rhbdd2	ENSMUSG00000039917	ENSMUSG00000039917	1.09427	0.00450477	2.34633
Akp3	ENSMUSG00000036500	ENSMUSG00000036500	1.09377	0.00188174	2.72544
Gm49284	ENSMUSG00000114995	ENSMUSG00000114995	1.09181	6.31e-12	11.2
Gm23908	ENSMUSG00000077787	ENSMUSG00000077787	1.09166	9.11e-05	4.04048
Fat4	ENSMUSG00000046743	ENSMUSG00000046743	1.09099	2.71e-10	9.56703
5330438D12Rik	ENSMUSG00000052291	ENSMUSG00000052291	1.09095	0.000517019	3.28649
Cd68	ENSMUSG00000018774	ENSMUSG00000018774	1.09026	0.00226372	2.64518
Polg2	ENSMUSG00000020718	ENSMUSG00000020718	1.08973	3.21e-07	6.49349
Gm44735	ENSMUSG00000108543	ENSMUSG00000108543	1.08843	0.00130903	2.88305
Gm15902	ENSMUSG00000086012	ENSMUSG00000086012	1.0884	0.0230506	1.63732
Gm20501	ENSMUSG00000092536	ENSMUSG00000092536	1.08839	0.0389727	1.40924
Pcsk5	ENSMUSG00000024713	ENSMUSG00000024713	1.08769	2.93e-05	4.53313
Cd44	ENSMUSG00000005087	ENSMUSG00000005087	1.08766	2.16e-11	10.6655
Gm27198	ENSMUSG00000098630	ENSMUSG00000098630	1.08719	0.00846453	2.0724
Fmnl2	ENSMUSG00000036053	ENSMUSG00000036053	1.08678	0.0343172	1.46449
Opa3	ENSMUSG00000052214	ENSMUSG00000052214	1.08608	1.38e-07	6.86012
Gm3055	ENSMUSG00000094622	ENSMUSG00000094622	1.08392	1.08e-09	8.96658
Gm53048	ENSMUSG00000118501	ENSMUSG00000118501	1.08333	0.000983236	3.00734
4930448A20Rik	ENSMUSG00000108382	ENSMUSG00000108382	1.08326	0.000305584	3.51487
Ccdc9	ENSMUSG00000041375	ENSMUSG00000041375	1.08239	0.0249274	1.60332
Zfp81	ENSMUSG00000003929	ENSMUSG00000003929	1.0823	2.47e-10	9.6073
Atp6v1h	ENSMUSG00000033793	ENSMUSG00000033793	1.08224	0.0268338	1.57132
Slc7a8	ENSMUSG00000022180	ENSMUSG00000022180	1.08218	4.32e-06	5.36452
ENSMUSG00000120820	ENSMUSG00000120820	ENSMUSG00000120820	1.08136	0.00289432	2.53845
Gm20597	ENSMUSG00000112739	ENSMUSG00000112739	1.08106	0.00450916	2.3459
Sh3bp4	ENSMUSG00000036206	ENSMUSG00000036206	1.08052	0.0213655	1.67029
Xrra1	ENSMUSG00000035211	ENSMUSG00000035211	1.0796	0.0153895	1.81278
Hk1os	ENSMUSG00000085347	ENSMUSG00000085347	1.07708	3.22e-07	6.49214
BC028777	ENSMUSG00000085185	ENSMUSG00000085185	1.07634	0.000151452	3.81972
Gm44851	ENSMUSG00000108436	ENSMUSG00000108436	1.07607	0.00896015	2.04768
Lrrc26	ENSMUSG00000026961	ENSMUSG00000026961	1.07607	2.47e-10	9.6073
Tamm41	ENSMUSG00000030316	ENSMUSG00000030316	1.07595	0.0459889	1.33735
Ipo7	ENSMUSG00000066232	ENSMUSG00000066232	1.0753	0.00603138	2.21958
Vps35l	ENSMUSG00000030982	ENSMUSG00000030982	1.07331	0.0166075	1.7797
Slc16a3	ENSMUSG00000025161	ENSMUSG00000025161	1.0731	0.0249538	1.60286
Myh10	ENSMUSG00000020900	ENSMUSG00000020900	1.07307	0.0480643	1.31818
Gm32618	ENSMUSG00000115317	ENSMUSG00000115317	1.07241	8.89e-06	5.0511
Slc24a4	ENSMUSG00000041771	ENSMUSG00000041771	1.07192	0.000546935	3.26206
Actl10	ENSMUSG00000078129	ENSMUSG00000078129	1.07126	0.046981	1.32808
Rint1	ENSMUSG00000028999	ENSMUSG00000028999	1.06902	0.0282431	1.54909
Prrg1	ENSMUSG00000047996	ENSMUSG00000047996	1.06865	0.0275213	1.56033
Hsf1	ENSMUSG00000022556	ENSMUSG00000022556	1.06569	0.000332904	3.47768
Ube2m	ENSMUSG00000005575	ENSMUSG00000005575	1.06505	0.00732802	2.13501
Grk1	ENSMUSG00000031450	ENSMUSG00000031450	1.06501	8.36e-09	8.07779
Gm43311	ENSMUSG00000105896	ENSMUSG00000105896	1.06285	0.0268993	1.57026
Stk24	ENSMUSG00000063410	ENSMUSG00000063410	1.06282	0.00159038	2.7985
Gipc2	ENSMUSG00000039131	ENSMUSG00000039131	1.06107	0.000347635	3.45888
Spon1	ENSMUSG00000038156	ENSMUSG00000038156	1.06106	0.0376743	1.42395
5330432J10Rik	ENSMUSG00000111212	ENSMUSG00000111212	1.06006	0.0201929	1.6948
Emg1	ENSMUSG00000004268	ENSMUSG00000004268	1.05768	0.0240689	1.61854
Gm30382	ENSMUSG00000106515	ENSMUSG00000106515	1.05673	0.0269582	1.56931
Zfp11	ENSMUSG00000051034	ENSMUSG00000051034	1.05534	0.0401328	1.3965
5330439K02Rik	ENSMUSG00000097827	ENSMUSG00000097827	1.05439	0.0060993	2.21472
Foxf2	ENSMUSG00000038402	ENSMUSG00000038402	1.0531	0.00717075	2.14444
Sgpp2	ENSMUSG00000032908	ENSMUSG00000032908	1.05261	0.00361413	2.442
Rusc2	ENSMUSG00000035969	ENSMUSG00000035969	1.05209	1.51e-13	12.821
ENSMUSG00000120010	ENSMUSG00000120010	ENSMUSG00000120010	1.05205	0.0322883	1.49095
Dab2ip	ENSMUSG00000026883	ENSMUSG00000026883	1.05091	0.0251292	1.59982
1110017D15Rik	ENSMUSG00000028441	ENSMUSG00000028441	1.05026	9.64e-08	7.01592
Zbtb7c	ENSMUSG00000044646	ENSMUSG00000044646	1.04949	0.0345855	1.46111
Gm43904	ENSMUSG00000107849	ENSMUSG00000107849	1.04891	0.000899088	3.0462
Gm17829	ENSMUSG00000112710	ENSMUSG00000112710	1.04869	0.0308591	1.51062
ENSMUSG00000120390	ENSMUSG00000120390	ENSMUSG00000120390	1.04724	3.14e-09	8.50307
Ros1	ENSMUSG00000019893	ENSMUSG00000019893	1.04695	0.00937727	2.02792
Map1lc3b	ENSMUSG00000031812	ENSMUSG00000031812	1.04651	0.00342655	2.46514
Plcb2	ENSMUSG00000040061	ENSMUSG00000040061	1.04616	3.51e-10	9.45469
Rab6b	ENSMUSG00000032549	ENSMUSG00000032549	1.04598	0.0352762	1.45252
Nfib	ENSMUSG00000008575	ENSMUSG00000008575	1.04495	0.0322216	1.49185
A630091E08Rik	ENSMUSG00000055446	ENSMUSG00000055446	1.04149	0.0144263	1.84085
Gm48986	ENSMUSG00000115570	ENSMUSG00000115570	1.03923	5.98e-05	4.2233
Gm44130	ENSMUSG00000108211	ENSMUSG00000108211	1.03887	0.0313966	1.50312
Naip6	ENSMUSG00000078942	ENSMUSG00000078942	1.03778	0.0200413	1.69807
1700022N22Rik	ENSMUSG00000097523	ENSMUSG00000097523	1.03773	3.96e-06	5.4023
Iqgap3	ENSMUSG00000028068	ENSMUSG00000028068	1.03753	0.00010043	3.99814
Ankrd63	ENSMUSG00000078137	ENSMUSG00000078137	1.03664	4.63e-12	11.3344
Ddx11	ENSMUSG00000035842	ENSMUSG00000035842	1.03655	0.0177659	1.75041
Gm43485	ENSMUSG00000104647	ENSMUSG00000104647	1.03359	0.0335852	1.47385
Gm47873	ENSMUSG00000111766	ENSMUSG00000111766	1.03276	1.83e-05	4.73755
Fam166b	ENSMUSG00000042788	ENSMUSG00000042788	1.03219	7.29e-07	6.13727
Gm18225	ENSMUSG00000111808	ENSMUSG00000111808	1.03139	0.000522469	3.28194
Gm50128	ENSMUSG00000117671	ENSMUSG00000117671	1.03078	0.000833175	3.07926
Nt5dc2	ENSMUSG00000071547	ENSMUSG00000071547	1.03014	0.0406583	1.39085
Cdh6	ENSMUSG00000039385	ENSMUSG00000039385	1.03011	2.8e-05	4.55284
Gm15544	ENSMUSG00000081664	ENSMUSG00000081664	1.03003	0.0238466	1.62257
Rhno1	ENSMUSG00000048668	ENSMUSG00000048668	1.02978	0.0011501	2.93926
Izumo4	ENSMUSG00000055862	ENSMUSG00000055862	1.02883	0.0384018	1.41565
Kcnj6	ENSMUSG00000043301	ENSMUSG00000043301	1.02817	0.0251583	1.59932
Adipor2	ENSMUSG00000030168	ENSMUSG00000030168	1.028	0.00141175	2.85024
Gns	ENSMUSG00000034707	ENSMUSG00000034707	1.02514	0.0165118	1.78221
Gm9895	ENSMUSG00000118038	ENSMUSG00000118038	1.02471	0.00838578	2.07646
Gm12090	ENSMUSG00000081575	ENSMUSG00000081575	1.0247	0.0269263	1.56982
Tmem25	ENSMUSG00000002032	ENSMUSG00000002032	1.02382	7.97e-07	6.09854
5730596B20Rik	ENSMUSG00000056468	ENSMUSG00000056468	1.02296	0.00192886	2.7147
Gm10544	ENSMUSG00000097430	ENSMUSG00000097430	1.02249	0.00094142	3.02622
Xpot	ENSMUSG00000034667	ENSMUSG00000034667	1.02245	0.0161059	1.79301
Gm3625	ENSMUSG00000118449	ENSMUSG00000118449	1.02197	0.00376643	2.42407
Chchd2	ENSMUSG00000070493	ENSMUSG00000070493	1.02114	0.0183097	1.73732
Gm47541	ENSMUSG00000113519	ENSMUSG00000113519	1.02053	0.0158558	1.79981
Setd1b	ENSMUSG00000038384	ENSMUSG00000038384	1.02049	1.33e-06	5.87615
C330013E15Rik	ENSMUSG00000097093	ENSMUSG00000097093	1.02002	0.000240666	3.61859
Gm48627	ENSMUSG00000111292	ENSMUSG00000111292	1.01816	0.00224372	2.64903
Gm13523	ENSMUSG00000087496	ENSMUSG00000087496	1.01776	0.00710074	2.1487
Btnl5-ps	ENSMUSG00000073420	ENSMUSG00000073420	1.01749	4.27e-09	8.36957
ENSMUSG00002076655	ENSMUSG00002076655	ENSMUSG00002076655	1.01705	0.0160107	1.79559
Elapor1	ENSMUSG00000040412	ENSMUSG00000040412	1.01581	0.0125015	1.90304
Naprt	ENSMUSG00000022574	ENSMUSG00000022574	1.01426	0.000787626	3.10368
Atp1b1	ENSMUSG00000026576	ENSMUSG00000026576	1.0139	0.0124813	1.90374
Sri	ENSMUSG00000003161	ENSMUSG00000003161	1.01329	0.0384718	1.41486
Rnf112	ENSMUSG00000010086	ENSMUSG00000010086	1.01324	0.00622108	2.20613
Abtb1	ENSMUSG00000030083	ENSMUSG00000030083	1.01307	5.14e-05	4.28904
Gm10876	ENSMUSG00000115778	ENSMUSG00000115778	1.01297	7.46e-07	6.12726
Evi5	ENSMUSG00000011831	ENSMUSG00000011831	1.01178	0.0423782	1.37286
Gm11443	ENSMUSG00000081632	ENSMUSG00000081632	1.01134	1.96e-10	9.70774
Zfp133-ps	ENSMUSG00000083674	ENSMUSG00000083674	1.01094	0.0164656	1.78342
Copb2	ENSMUSG00000032458	ENSMUSG00000032458	1.01078	0.0390448	1.40844
Cntd1	ENSMUSG00000078653	ENSMUSG00000078653	1.00835	0.00468529	2.32926
Gm43009	ENSMUSG00000105586	ENSMUSG00000105586	1.00809	2.61e-06	5.58336
Tm7sf3	ENSMUSG00000040234	ENSMUSG00000040234	1.00744	0.00134642	2.87082
2310014F06Rik	ENSMUSG00000085945	ENSMUSG00000085945	1.00694	0.0240208	1.61941
Wars	ENSMUSG00000021266	ENSMUSG00000021266	1.00662	2.59e-07	6.5867
Gm26688	ENSMUSG00000097752	ENSMUSG00000097752	1.00601	0.00272686	2.56434
Gm45075	ENSMUSG00000109436	ENSMUSG00000109436	1.0045	8.76e-07	6.0575
Arfip1	ENSMUSG00000074513	ENSMUSG00000074513	1.00435	0.0335607	1.47417
Slc38a1	ENSMUSG00000023169	ENSMUSG00000023169	1.00364	0.0342869	1.46487
Tmeff1	ENSMUSG00000028347	ENSMUSG00000028347	1.00352	8.3e-10	9.08092
Arhgap42	ENSMUSG00000050730	ENSMUSG00000050730	1.00142	1.71e-15	14.767
Spindoc	ENSMUSG00000024970	ENSMUSG00000024970	1.00091	0.0389727	1.40924
Irs3	ENSMUSG00000047182	ENSMUSG00000047182	1.00052	2.82e-08	7.54975
C1qtnf1	ENSMUSG00000017446	ENSMUSG00000017446	1.00013	0.0178343	1.74874
Nwd2	ENSMUSG00000090061	ENSMUSG00000090061	0.998487	0.0317423	1.49836
Olfr1566-ps1	ENSMUSG00000103863	ENSMUSG00000103863	0.998354	0.00945831	2.02419
Il4i1	ENSMUSG00000074141	ENSMUSG00000074141	0.998116	0.0102292	1.99016
Eml1	ENSMUSG00000058070	ENSMUSG00000058070	0.99809	0.00614876	2.21121
Epb41l2	ENSMUSG00000019978	ENSMUSG00000019978	0.996492	0.0102092	1.99101
Rian	ENSMUSG00000097451	ENSMUSG00000097451	0.995796	0.00854306	2.06839
ENSMUSG00000120121	ENSMUSG00000120121	ENSMUSG00000120121	0.995386	0.00194707	2.71062
Slc22a14	ENSMUSG00000070280	ENSMUSG00000070280	0.994948	0.0182553	1.73861
Il31	ENSMUSG00000029437	ENSMUSG00000029437	0.994236	0.0192363	1.71588
Tmem238	ENSMUSG00000030431	ENSMUSG00000030431	0.992635	0.0260553	1.5841
1700003E16Rik	ENSMUSG00000030030	ENSMUSG00000030030	0.991611	6.78e-06	5.16877
Bend3	ENSMUSG00000038214	ENSMUSG00000038214	0.991462	0.0106925	1.97092
Khdc3	ENSMUSG00000092622	ENSMUSG00000092622	0.991012	0.0123835	1.90716
Gm2076	ENSMUSG00000098092	ENSMUSG00000098092	0.989887	6.7e-06	5.17393
Rac3	ENSMUSG00000018012	ENSMUSG00000018012	0.989407	3.2e-15	14.4949
Gm3235	ENSMUSG00000090778	ENSMUSG00000090778	0.988834	0.000204157	3.69004
Gm49937	ENSMUSG00000117003	ENSMUSG00000117003	0.988727	0.0206793	1.68446
Ddah1	ENSMUSG00000028194	ENSMUSG00000028194	0.988166	0.0110626	1.95614
Pgc	ENSMUSG00000023987	ENSMUSG00000023987	0.987732	0.00478212	2.32038
Akirin1	ENSMUSG00000023075	ENSMUSG00000023075	0.986961	0.049478	1.30559
Ccl27a	ENSMUSG00000073888	ENSMUSG00000073888	0.986921	0.0226314	1.64529
Fermt1	ENSMUSG00000027356	ENSMUSG00000027356	0.986766	0.0187198	1.7277
Gm42467	ENSMUSG00000106751	ENSMUSG00000106751	0.98552	2.8e-22	21.5528
Gm40655	ENSMUSG00000114091	ENSMUSG00000114091	0.985348	0.000772677	3.112
Scel	ENSMUSG00000022123	ENSMUSG00000022123	0.985263	3e-05	4.52288
Idua	ENSMUSG00000033540	ENSMUSG00000033540	0.985109	0.0491713	1.30829
Eif4e	ENSMUSG00000028156	ENSMUSG00000028156	0.984576	0.00291287	2.53568
Zfp626	ENSMUSG00000030604	ENSMUSG00000030604	0.984176	2.99e-11	10.5243
A430035B10Rik	ENSMUSG00000087305	ENSMUSG00000087305	0.981968	1.09e-05	4.96257
Gm16061	ENSMUSG00000080972	ENSMUSG00000080972	0.98079	0.00319467	2.49557
Vnn1	ENSMUSG00000037440	ENSMUSG00000037440	0.979395	0.0188211	1.72536
Antkmt	ENSMUSG00000057411	ENSMUSG00000057411	0.979281	0.0290616	1.53668
Hecw1	ENSMUSG00000021301	ENSMUSG00000021301	0.978543	0.00383414	2.41633
Gm15697	ENSMUSG00000081670	ENSMUSG00000081670	0.977973	6.19e-06	5.20831
Casz1	ENSMUSG00000028977	ENSMUSG00000028977	0.977611	0.0344181	1.46321
Vsir	ENSMUSG00000020101	ENSMUSG00000020101	0.975178	8.08e-10	9.09259
Camkv	ENSMUSG00000032936	ENSMUSG00000032936	0.974882	0.00479298	2.31939
E130309D02Rik	ENSMUSG00000039244	ENSMUSG00000039244	0.974852	0.0203492	1.69145
Spag8	ENSMUSG00000066196	ENSMUSG00000066196	0.974508	1.44e-06	5.84164
Gm44388	ENSMUSG00000107776	ENSMUSG00000107776	0.974416	0.0170288	1.76882
Mir1945	ENSMUSG00000088544	ENSMUSG00000088544	0.973997	0.0151425	1.8198
Wdr6	ENSMUSG00000066357	ENSMUSG00000066357	0.973527	2.51e-05	4.60033
Rnf24	ENSMUSG00000048911	ENSMUSG00000048911	0.972509	1.31e-11	10.8827
Gm42727	ENSMUSG00000106767	ENSMUSG00000106767	0.972431	0.019955	1.69995
Vdac1	ENSMUSG00000020402	ENSMUSG00000020402	0.971558	0.0245434	1.61007
Gm35853	ENSMUSG00000116114	ENSMUSG00000116114	0.971366	0.00186934	2.72831
Ddx19b	ENSMUSG00000033658	ENSMUSG00000033658	0.971221	0.0166078	1.77969
Bcs1l	ENSMUSG00000026172	ENSMUSG00000026172	0.970725	0.00314496	2.50238
Rpl4	ENSMUSG00000032399	ENSMUSG00000032399	0.970718	0.00186902	2.72839
Gm10097	ENSMUSG00000096553	ENSMUSG00000096553	0.969991	1.28e-06	5.89279
Gm50254	ENSMUSG00000118007	ENSMUSG00000118007	0.969889	0.0350432	1.4554
Samd4b	ENSMUSG00000109336	ENSMUSG00000109336	0.969007	0.0351648	1.45389
Gm49701	ENSMUSG00000116579	ENSMUSG00000116579	0.968853	0.00411039	2.38612
Rps21	ENSMUSG00000039001	ENSMUSG00000039001	0.968144	0.0464653	1.33287
Pcdhgb1	ENSMUSG00000103037	ENSMUSG00000103037	0.967535	0.0123799	1.90728
Aqp1	ENSMUSG00000004655	ENSMUSG00000004655	0.967068	0.00189787	2.72173
2310020H05Rik	ENSMUSG00000100410	ENSMUSG00000100410	0.966599	0.012429	1.90556
Vcpip1	ENSMUSG00000045210	ENSMUSG00000045210	0.965919	0.0160515	1.79448
Ccdc106	ENSMUSG00000035228	ENSMUSG00000035228	0.963347	0.011375	1.94405
Tmem52b	ENSMUSG00000030160	ENSMUSG00000030160	0.962092	0.0277805	1.55626
Gm5766	ENSMUSG00000089645	ENSMUSG00000089645	0.961206	0.0164002	1.78515
Bglap3	ENSMUSG00000074489	ENSMUSG00000074489	0.960681	1.29e-06	5.88941
AI854703	ENSMUSG00000053297	ENSMUSG00000053297	0.960627	0.00834946	2.07834
Plagl2	ENSMUSG00000051413	ENSMUSG00000051413	0.960447	3.98e-10	9.40012
Clec1b	ENSMUSG00000030159	ENSMUSG00000030159	0.959549	0.0204287	1.68976
ENSMUSG00000120112	ENSMUSG00000120112	ENSMUSG00000120112	0.959217	0.00815318	2.08867
Vmn2r-ps158	ENSMUSG00000091528	ENSMUSG00000091528	0.957671	0.0245569	1.60983
Nup62	ENSMUSG00000109511	ENSMUSG00000109511	0.956237	0.0155206	1.80909
Cdk18	ENSMUSG00000026437	ENSMUSG00000026437	0.955521	0.00960441	2.01753
Zfp712	ENSMUSG00000090641	ENSMUSG00000090641	0.955244	0.00176202	2.75399
Six1	ENSMUSG00000051367	ENSMUSG00000051367	0.954085	0.0012088	2.91765
Gm47096	ENSMUSG00000112547	ENSMUSG00000112547	0.953892	9.58e-05	4.01863
Bicral	ENSMUSG00000036568	ENSMUSG00000036568	0.953675	0.00849931	2.07062
Rpl27	ENSMUSG00000063316	ENSMUSG00000063316	0.952236	0.0359256	1.4446
Tmem243	ENSMUSG00000079659	ENSMUSG00000079659	0.950364	0.00691466	2.16023
Gm43571	ENSMUSG00000106110	ENSMUSG00000106110	0.950261	2.06e-09	8.68613
Ythdf2	ENSMUSG00000040025	ENSMUSG00000040025	0.948793	0.000147902	3.83003
Reck	ENSMUSG00000028476	ENSMUSG00000028476	0.948624	5.22e-12	11.2823
Ppp1r14b	ENSMUSG00000056612	ENSMUSG00000056612	0.948267	1.46e-06	5.83565
Gpr137c	ENSMUSG00000049092	ENSMUSG00000049092	0.947881	3.1e-10	9.50864
Mrpl34	ENSMUSG00000034880	ENSMUSG00000034880	0.947839	0.0143795	1.84225
Cfap299	ENSMUSG00000057816	ENSMUSG00000057816	0.947431	0.039703	1.40118
Morn1	ENSMUSG00000029049	ENSMUSG00000029049	0.947413	0.0298238	1.52544
Gm32305	ENSMUSG00000112934	ENSMUSG00000112934	0.946956	0.0151345	1.82003
Mob3b	ENSMUSG00000073910	ENSMUSG00000073910	0.945597	2.55e-13	12.5935
Hoxa4	ENSMUSG00000000942	ENSMUSG00000000942	0.942511	0.000226646	3.64465
Npb	ENSMUSG00000044034	ENSMUSG00000044034	0.94076	2.03e-05	4.6925
Map4k2	ENSMUSG00000024948	ENSMUSG00000024948	0.940576	0.0212112	1.67344
Gm6123	ENSMUSG00000103922	ENSMUSG00000103922	0.940422	0.00815896	2.08837
Gm37004	ENSMUSG00000102286	ENSMUSG00000102286	0.94026	0.0285534	1.54434
Pcdhga8	ENSMUSG00000103897	ENSMUSG00000103897	0.93984	4.3e-06	5.36653
Gimap7	ENSMUSG00000043931	ENSMUSG00000043931	0.939437	0.0431518	1.365
ENSMUSG00000121167	ENSMUSG00000121167	ENSMUSG00000121167	0.938707	0.000517019	3.28649
Htr2a	ENSMUSG00000034997	ENSMUSG00000034997	0.936839	0.0080164	2.09602
Gm12498	ENSMUSG00000087357	ENSMUSG00000087357	0.935968	0.000722752	3.14101
ENSMUSG00000120616	ENSMUSG00000120616	ENSMUSG00000120616	0.935398	0.0494027	1.30625
Fam83a	ENSMUSG00000051225	ENSMUSG00000051225	0.933635	0.0122866	1.91057
Gm47920	ENSMUSG00000114709	ENSMUSG00000114709	0.932294	0.00678345	2.16855
Hk3	ENSMUSG00000025877	ENSMUSG00000025877	0.93226	4.31e-06	5.36552
Pde8b	ENSMUSG00000021684	ENSMUSG00000021684	0.932145	0.0113817	1.94379
Smarcal1	ENSMUSG00000039354	ENSMUSG00000039354	0.932077	0.00768488	2.11436
Dcst1	ENSMUSG00000042672	ENSMUSG00000042672	0.931412	2.86e-05	4.54363
ENSMUSG00000120606	ENSMUSG00000120606	ENSMUSG00000120606	0.93121	5.93e-08	7.22695
Slc4a7	ENSMUSG00000021733	ENSMUSG00000021733	0.930834	0.000363282	3.43976
Mxi1	ENSMUSG00000025025	ENSMUSG00000025025	0.930368	0.0391221	1.40758
Cyp2ab1	ENSMUSG00000022818	ENSMUSG00000022818	0.929666	2.5e-06	5.60206
Gpr4	ENSMUSG00000044317	ENSMUSG00000044317	0.929096	1.12e-05	4.95078
Tfap2a	ENSMUSG00000021359	ENSMUSG00000021359	0.929068	0.0340128	1.46836
Zfp469	ENSMUSG00000043903	ENSMUSG00000043903	0.928384	0.0399371	1.39862
Pgap3	ENSMUSG00000038208	ENSMUSG00000038208	0.928025	0.00588749	2.23007
Rnf25	ENSMUSG00000026171	ENSMUSG00000026171	0.927841	6.81e-05	4.16685
4930426I24Rik	ENSMUSG00000097323	ENSMUSG00000097323	0.927009	0.0403262	1.39441
Atxn1	ENSMUSG00000046876	ENSMUSG00000046876	0.924783	0.0315619	1.50084
Eef1d	ENSMUSG00000055762	ENSMUSG00000055762	0.924674	0.00139699	2.85481
Rgs6	ENSMUSG00000021219	ENSMUSG00000021219	0.922331	0.00314544	2.50232
Spaar	ENSMUSG00000028475	ENSMUSG00000028475	0.922008	2.56e-09	8.59176
Efemp2	ENSMUSG00000024909	ENSMUSG00000024909	0.920716	0.048446	1.31474
Abca4	ENSMUSG00000028125	ENSMUSG00000028125	0.920067	0.000491996	3.30804
Gm1330	ENSMUSG00000063507	ENSMUSG00000063507	0.917967	0.0286308	1.54317
Ttc39d	ENSMUSG00000046196	ENSMUSG00000046196	0.917198	6.52e-06	5.18575
Psg29	ENSMUSG00000023159	ENSMUSG00000023159	0.915939	8.68e-09	8.06148
Apbb2	ENSMUSG00000029207	ENSMUSG00000029207	0.915292	0.0275146	1.56044
ENSMUSG00000119987	ENSMUSG00000119987	ENSMUSG00000119987	0.91442	6.55e-09	8.18376
Plekhg5	ENSMUSG00000039713	ENSMUSG00000039713	0.913944	0.0413181	1.38386
Clec10a	ENSMUSG00000000318	ENSMUSG00000000318	0.912985	0.0231383	1.63567
Nfkbil1	ENSMUSG00000042419	ENSMUSG00000042419	0.912813	0.000508938	3.29334
Gm24593	ENSMUSG00000084456	ENSMUSG00000084456	0.912565	7.97e-07	6.09854
2410003L11Rik	ENSMUSG00000085860	ENSMUSG00000085860	0.912498	2.8e-08	7.55284
Zfp653	ENSMUSG00000038895	ENSMUSG00000038895	0.910355	1.07e-06	5.97062
Cul9	ENSMUSG00000040327	ENSMUSG00000040327	0.910328	2.05e-06	5.68825
Dnai1	ENSMUSG00000061322	ENSMUSG00000061322	0.909647	3.55e-06	5.44977
Homer3	ENSMUSG00000003573	ENSMUSG00000003573	0.908087	0.00178169	2.74917
Tdrd12	ENSMUSG00000030491	ENSMUSG00000030491	0.90695	2.96e-05	4.52871
Mcf2l	ENSMUSG00000031442	ENSMUSG00000031442	0.906876	1.14e-05	4.9431
Cped1	ENSMUSG00000062980	ENSMUSG00000062980	0.906046	5.58e-09	8.25337
Gm37516	ENSMUSG00000104376	ENSMUSG00000104376	0.904705	0.00588489	2.23026
Phf3	ENSMUSG00000048874	ENSMUSG00000048874	0.903496	0.027465	1.56122
9330136K24Rik	ENSMUSG00000097781	ENSMUSG00000097781	0.903417	0.000371126	3.43048
ENSMUSG00000120045	ENSMUSG00000120045	ENSMUSG00000120045	0.902755	0.0425768	1.37083
Gm43372	ENSMUSG00000107335	ENSMUSG00000107335	0.901835	0.00641174	2.19302
Ppp2r5b	ENSMUSG00000024777	ENSMUSG00000024777	0.901237	0.0176429	1.75343
Ccdc180	ENSMUSG00000035539	ENSMUSG00000035539	0.900571	1.94e-06	5.7122
Ctsb	ENSMUSG00000021939	ENSMUSG00000021939	0.89868	0.000755479	3.12178
Dhtkd1	ENSMUSG00000025815	ENSMUSG00000025815	0.898376	0.0188061	1.7257
Gm13710	ENSMUSG00000087362	ENSMUSG00000087362	0.897756	7.64e-06	5.11691
1700001K23Rik	ENSMUSG00000118314	ENSMUSG00000118314	0.897623	0.0029499	2.53019
Gm47963	ENSMUSG00000110993	ENSMUSG00000110993	0.896911	3.84e-09	8.41567
8030442B05Rik	ENSMUSG00000102674	ENSMUSG00000102674	0.895629	0.037667	1.42404
Foxp2	ENSMUSG00000029563	ENSMUSG00000029563	0.893841	4.05e-07	6.39254
Bambi	ENSMUSG00000024232	ENSMUSG00000024232	0.893611	6.55e-07	6.18376
9330160F10Rik	ENSMUSG00000072809	ENSMUSG00000072809	0.892742	2.71e-06	5.56703
Zgpat	ENSMUSG00000027582	ENSMUSG00000027582	0.892649	0.00189787	2.72173
Zcchc9	ENSMUSG00000021621	ENSMUSG00000021621	0.892585	0.0190595	1.71989
Gm10417	ENSMUSG00000103580	ENSMUSG00000103580	0.89164	0.00144126	2.84126
Gm26553	ENSMUSG00000097807	ENSMUSG00000097807	0.890903	0.00332886	2.4777
Gm18762	ENSMUSG00000115323	ENSMUSG00000115323	0.890827	0.00127057	2.896
Tmem143	ENSMUSG00000002781	ENSMUSG00000002781	0.890758	6.75e-07	6.1707
Gm17781	ENSMUSG00000104261	ENSMUSG00000104261	0.889058	0.048446	1.31474
Slc39a9	ENSMUSG00000048833	ENSMUSG00000048833	0.888397	1.72e-07	6.76447
Ica1	ENSMUSG00000062995	ENSMUSG00000062995	0.888087	3.72e-08	7.42946
Gm45253	ENSMUSG00000109612	ENSMUSG00000109612	0.887449	0.0280162	1.55259
Pcdhb20	ENSMUSG00000046191	ENSMUSG00000046191	0.886524	0.00815134	2.08877
Snrpc	ENSMUSG00000024217	ENSMUSG00000024217	0.886382	3.74e-17	16.4271
Zbtb1	ENSMUSG00000033454	ENSMUSG00000033454	0.885608	0.00011981	3.92151
Mterf3	ENSMUSG00000021519	ENSMUSG00000021519	0.885072	0.000451546	3.3453
ENSMUSG00000120568	ENSMUSG00000120568	ENSMUSG00000120568	0.88489	0.0378519	1.42191
Prrt4	ENSMUSG00000079654	ENSMUSG00000079654	0.883692	0.00124375	2.90527
Gm49479	ENSMUSG00000116091	ENSMUSG00000116091	0.882393	0.00135156	2.86916
Crls1	ENSMUSG00000027357	ENSMUSG00000027357	0.882276	0.0118719	1.92548
Sema4b	ENSMUSG00000030539	ENSMUSG00000030539	0.88103	2.81e-05	4.55129
Gm14963	ENSMUSG00000085196	ENSMUSG00000085196	0.880923	2.99e-11	10.5243
Gm29571	ENSMUSG00000101537	ENSMUSG00000101537	0.879937	0.00840376	2.07553
Haghl	ENSMUSG00000061046	ENSMUSG00000061046	0.878842	0.00235665	2.6277
Epop	ENSMUSG00000043439	ENSMUSG00000043439	0.87868	0.000132696	3.87714
Gm48146	ENSMUSG00000112806	ENSMUSG00000112806	0.87842	0.0206686	1.68469
Rnf43	ENSMUSG00000034177	ENSMUSG00000034177	0.878418	0.0336171	1.47344
Myo1e	ENSMUSG00000032220	ENSMUSG00000032220	0.878387	0.0427306	1.36926
Hoxd11	ENSMUSG00000042499	ENSMUSG00000042499	0.878159	1.53e-06	5.81531
Rassf6	ENSMUSG00000029370	ENSMUSG00000029370	0.878156	0.000272741	3.56425
Tmem45a	ENSMUSG00000022754	ENSMUSG00000022754	0.87788	1.71e-05	4.767
Cacnb2	ENSMUSG00000057914	ENSMUSG00000057914	0.877677	7.67e-11	10.1152
Sh3glb1	ENSMUSG00000037062	ENSMUSG00000037062	0.877542	0.0332855	1.47775
Serpina6	ENSMUSG00000060807	ENSMUSG00000060807	0.876999	0.000121451	3.9156
Csgalnact2	ENSMUSG00000042042	ENSMUSG00000042042	0.876808	2.85e-07	6.54516
Zfp318	ENSMUSG00000015597	ENSMUSG00000015597	0.876797	1.79e-06	5.74715
Itpkb	ENSMUSG00000038855	ENSMUSG00000038855	0.876745	1.71e-14	13.767
Gm37166	ENSMUSG00000102461	ENSMUSG00000102461	0.875315	0.017789	1.74985
Znrf3	ENSMUSG00000041961	ENSMUSG00000041961	0.875165	0.0206981	1.68407
Gm8107	ENSMUSG00000080710	ENSMUSG00000080710	0.874807	0.0319611	1.49538
Gm43860	ENSMUSG00000106928	ENSMUSG00000106928	0.874794	2.22e-05	4.65365
Fbxo31	ENSMUSG00000052934	ENSMUSG00000052934	0.87421	0.000829839	3.08101
Capsl	ENSMUSG00000039676	ENSMUSG00000039676	0.873983	1.17e-05	4.93181
Las1l	ENSMUSG00000057421	ENSMUSG00000057421	0.873254	0.0129847	1.88657
Gnao1	ENSMUSG00000031748	ENSMUSG00000031748	0.873242	4.74e-07	6.32422
Gm37177	ENSMUSG00000103379	ENSMUSG00000103379	0.87305	0.0272254	1.56503
Pygb	ENSMUSG00000033059	ENSMUSG00000033059	0.872707	0.000584871	3.23294
Sdr9c7	ENSMUSG00000040127	ENSMUSG00000040127	0.872496	2.82e-05	4.54975
Pon1	ENSMUSG00000002588	ENSMUSG00000002588	0.871943	0.000181497	3.74113
Enpp1	ENSMUSG00000037370	ENSMUSG00000037370	0.871774	0.0352842	1.45242
Kcp	ENSMUSG00000059022	ENSMUSG00000059022	0.871702	0.000135269	3.8688
Ttc16	ENSMUSG00000039021	ENSMUSG00000039021	0.870096	4.13e-05	4.38405
Btnl4	ENSMUSG00000058435	ENSMUSG00000058435	0.869373	5.24e-06	5.28067
Ankrd33b	ENSMUSG00000022237	ENSMUSG00000022237	0.868914	3.53e-11	10.4522
Ccdc149	ENSMUSG00000045790	ENSMUSG00000045790	0.868031	0.000301458	3.52077
1700001L05Rik	ENSMUSG00000075511	ENSMUSG00000075511	0.867047	0.00303756	2.51748
Gm26583	ENSMUSG00000097476	ENSMUSG00000097476	0.865275	1.14e-07	6.9431
Myo15b	ENSMUSG00000034427	ENSMUSG00000034427	0.86458	3.74e-05	4.42713
Macir	ENSMUSG00000044768	ENSMUSG00000044768	0.862791	0.0223093	1.65151
Ssh2	ENSMUSG00000037926	ENSMUSG00000037926	0.862568	0.00877164	2.05692
Swi5	ENSMUSG00000044627	ENSMUSG00000044627	0.860911	0.0369746	1.4321
Drap1	ENSMUSG00000024914	ENSMUSG00000024914	0.859552	0.00378106	2.42239
Trpc6	ENSMUSG00000031997	ENSMUSG00000031997	0.858818	7.53e-07	6.12321
Gm11978	ENSMUSG00000086373	ENSMUSG00000086373	0.858019	0.0480267	1.31852
Atg4d	ENSMUSG00000002820	ENSMUSG00000002820	0.85628	0.0401222	1.39661
Dgkg	ENSMUSG00000022861	ENSMUSG00000022861	0.855677	2.16e-06	5.66555
Gm48105	ENSMUSG00000114630	ENSMUSG00000114630	0.854551	0.0250004	1.60205
Pax5	ENSMUSG00000014030	ENSMUSG00000014030	0.854042	0.000316033	3.50027
Gm14200	ENSMUSG00000081800	ENSMUSG00000081800	0.853186	0.0466452	1.33119
Ppp1r9a	ENSMUSG00000032827	ENSMUSG00000032827	0.853024	2.06e-09	8.68613
Pyurf	ENSMUSG00000043162	ENSMUSG00000043162	0.851335	3e-06	5.52288
Uspl1	ENSMUSG00000041264	ENSMUSG00000041264	0.850226	0.035305	1.45216
Olfr858-ps1	ENSMUSG00000110578	ENSMUSG00000110578	0.849835	2.51e-06	5.60033
Fsd1l	ENSMUSG00000054752	ENSMUSG00000054752	0.849772	2.91e-09	8.53611
Zfp532	ENSMUSG00000042439	ENSMUSG00000042439	0.849416	0.0325504	1.48744
Hic2	ENSMUSG00000050240	ENSMUSG00000050240	0.848543	5.65e-05	4.24795
Gm10300	ENSMUSG00000070717	ENSMUSG00000070717	0.847157	0.0339961	1.46857
Cyp21a1	ENSMUSG00000024365	ENSMUSG00000024365	0.846527	0.0285544	1.54433
Xlr4b	ENSMUSG00000067768	ENSMUSG00000067768	0.842273	0.000149566	3.82517
Gm25968	ENSMUSG00000087792	ENSMUSG00000087792	0.842036	0.0133716	1.87382
Vps39	ENSMUSG00000027291	ENSMUSG00000027291	0.841507	3.55e-06	5.44977
Trappc11	ENSMUSG00000038102	ENSMUSG00000038102	0.841431	0.0401247	1.39659
Lin7c	ENSMUSG00000027162	ENSMUSG00000027162	0.841423	0.00697302	2.15658
Bcas3	ENSMUSG00000059439	ENSMUSG00000059439	0.840814	0.0399371	1.39862
Actl11	ENSMUSG00000066368	ENSMUSG00000066368	0.840741	0.011314	1.94638
Hoxa3	ENSMUSG00000079560	ENSMUSG00000079560	0.839715	2.09e-05	4.67985
ENSMUSG00000120331	ENSMUSG00000120331	ENSMUSG00000120331	0.839683	0.00333101	2.47742
Apcdd1	ENSMUSG00000071847	ENSMUSG00000071847	0.839523	6.3e-06	5.20066
Fgf11	ENSMUSG00000042826	ENSMUSG00000042826	0.838929	1.42e-09	8.84771
Mical1	ENSMUSG00000019823	ENSMUSG00000019823	0.838634	0.026131	1.58284
Gm14243	ENSMUSG00000067745	ENSMUSG00000067745	0.836798	0.0118443	1.92649
Gm5103	ENSMUSG00000102544	ENSMUSG00000102544	0.836316	0.0436683	1.35983
Gm35066	ENSMUSG00000106361	ENSMUSG00000106361	0.834046	6.32e-10	9.19928
A730020M07Rik	ENSMUSG00000044522	ENSMUSG00000044522	0.833565	0.00122912	2.9104
Dnai4	ENSMUSG00000035126	ENSMUSG00000035126	0.832841	0.00279561	2.55352
Gm12523	ENSMUSG00000084863	ENSMUSG00000084863	0.831254	0.00796073	2.09905
Gm6517	ENSMUSG00000082420	ENSMUSG00000082420	0.83044	0.0154437	1.81125
Shisal1	ENSMUSG00000062760	ENSMUSG00000062760	0.829402	0.00754232	2.12249
Tshz2	ENSMUSG00000047907	ENSMUSG00000047907	0.829218	0.0446888	1.3498
Gm13828	ENSMUSG00000083182	ENSMUSG00000083182	0.828967	0.00390939	2.40789
Plcl1	ENSMUSG00000038349	ENSMUSG00000038349	0.828488	0.00442046	2.35453
Lmod1	ENSMUSG00000048096	ENSMUSG00000048096	0.826956	0.000155138	3.80928
Zfp511	ENSMUSG00000025470	ENSMUSG00000025470	0.826445	0.00848837	2.07118
Tmem205	ENSMUSG00000040883	ENSMUSG00000040883	0.825745	7e-08	7.1549
Fbxl16	ENSMUSG00000025738	ENSMUSG00000025738	0.824097	0.0171544	1.76562
Gm10069	ENSMUSG00000059659	ENSMUSG00000059659	0.823375	5.89e-06	5.22988
Gm3946	ENSMUSG00000117513	ENSMUSG00000117513	0.82191	5.03e-05	4.29843
Celf6	ENSMUSG00000032297	ENSMUSG00000032297	0.821796	0.0499989	1.30104
Pacsin1	ENSMUSG00000040276	ENSMUSG00000040276	0.820578	0.00668246	2.17506
Ankrd12	ENSMUSG00000034647	ENSMUSG00000034647	0.820207	1.78e-05	4.74958
Glrx	ENSMUSG00000021591	ENSMUSG00000021591	0.819871	0.012656	1.8977
Gm16001	ENSMUSG00000085433	ENSMUSG00000085433	0.819364	0.0456636	1.34043
Kctd5	ENSMUSG00000016946	ENSMUSG00000016946	0.817834	0.0275371	1.56008
Gm13136	ENSMUSG00000081179	ENSMUSG00000081179	0.816307	3.71e-05	4.43063
1700047N06Rik	ENSMUSG00000102356	ENSMUSG00000102356	0.816189	0.000465311	3.33226
Vti1a	ENSMUSG00000024983	ENSMUSG00000024983	0.815387	0.0270792	1.56736
Nt5c	ENSMUSG00000020736	ENSMUSG00000020736	0.814774	0.0137814	1.86071
Eloc	ENSMUSG00000079658	ENSMUSG00000079658	0.814348	0.0126258	1.89874
Usp42	ENSMUSG00000051306	ENSMUSG00000051306	0.812762	1.55e-12	11.8097
Fbln5	ENSMUSG00000021186	ENSMUSG00000021186	0.812358	0.0332187	1.47862
Pnrc1	ENSMUSG00000040128	ENSMUSG00000040128	0.811037	2.71e-10	9.56703
Ripk4	ENSMUSG00000005251	ENSMUSG00000005251	0.810864	1.69e-05	4.77211
Cd320	ENSMUSG00000002308	ENSMUSG00000002308	0.810715	3.43e-05	4.46471
Msx3	ENSMUSG00000025469	ENSMUSG00000025469	0.809964	0.014673	1.83348
Hm629797	ENSMUSG00000098439	ENSMUSG00000098439	0.809322	0.00284362	2.54613
Stxbp2	ENSMUSG00000004626	ENSMUSG00000004626	0.809115	0.00129202	2.88873
Gm12722	ENSMUSG00000081819	ENSMUSG00000081819	0.809053	1.88e-09	8.72584
Cd46	ENSMUSG00000016493	ENSMUSG00000016493	0.808093	0.0350982	1.45472
Hdgfl3	ENSMUSG00000025104	ENSMUSG00000025104	0.807162	0.00290172	2.53734
Gm53	ENSMUSG00000078706	ENSMUSG00000078706	0.805961	0.00132599	2.87746
Mtmr7	ENSMUSG00000039431	ENSMUSG00000039431	0.805264	0.00160133	2.79552
Ldlrad3	ENSMUSG00000048058	ENSMUSG00000048058	0.804731	0.0250317	1.60151
Fdxacb1	ENSMUSG00000037845	ENSMUSG00000037845	0.804522	0.00283318	2.54773
Fam189b	ENSMUSG00000032657	ENSMUSG00000032657	0.801773	0.00015446	3.81118
Isoc2a	ENSMUSG00000086784	ENSMUSG00000086784	0.801063	0.0287317	1.54164
Gm47577	ENSMUSG00000114294	ENSMUSG00000114294	0.800451	1.58e-05	4.80134
Sf1	ENSMUSG00000024949	ENSMUSG00000024949	0.800432	0.00245988	2.60909
Gng11	ENSMUSG00000032766	ENSMUSG00000032766	0.79948	2.64e-06	5.5784
Gm43628	ENSMUSG00000105935	ENSMUSG00000105935	0.798975	0.0227707	1.64262
Gm35835	ENSMUSG00000110862	ENSMUSG00000110862	0.798749	5.62e-09	8.25026
Ino80b	ENSMUSG00000030034	ENSMUSG00000030034	0.798625	0.00208003	2.68193
Gask1a	ENSMUSG00000038233	ENSMUSG00000038233	0.797895	0.0172782	1.7625
Gm42986	ENSMUSG00000107118	ENSMUSG00000107118	0.796913	0.00864367	2.0633
Rbbp8	ENSMUSG00000041238	ENSMUSG00000041238	0.796139	0.00487283	2.31222
Gm48888	ENSMUSG00000113355	ENSMUSG00000113355	0.795011	9.14e-15	14.0391
Ggta1	ENSMUSG00000035778	ENSMUSG00000035778	0.793544	1.09e-07	6.96257
Zbtb20	ENSMUSG00000022708	ENSMUSG00000022708	0.793414	0.0321587	1.4927
Wipf2	ENSMUSG00000038013	ENSMUSG00000038013	0.792861	3.66e-08	7.43652
Ccdc137	ENSMUSG00000049957	ENSMUSG00000049957	0.791997	0.000409919	3.3873
Prmt3	ENSMUSG00000030505	ENSMUSG00000030505	0.79163	0.0352488	1.45286
Phlda2	ENSMUSG00000010760	ENSMUSG00000010760	0.790523	0.014054	1.8522
Dffb	ENSMUSG00000029027	ENSMUSG00000029027	0.790334	0.00187992	2.72586
Ncl	ENSMUSG00000026234	ENSMUSG00000026234	0.78976	6.13e-05	4.21254
1700003I16Rik	ENSMUSG00000107526	ENSMUSG00000107526	0.789612	0.0299002	1.52433
Grik4	ENSMUSG00000032017	ENSMUSG00000032017	0.789551	0.0384877	1.41468
Supt7l	ENSMUSG00000053134	ENSMUSG00000053134	0.789196	0.0272311	1.56493
Deup1	ENSMUSG00000039977	ENSMUSG00000039977	0.78813	0.0117568	1.92971
Slc37a2	ENSMUSG00000032122	ENSMUSG00000032122	0.787755	0.0270591	1.56769
Fzd2	ENSMUSG00000050288	ENSMUSG00000050288	0.787507	0.0154123	1.81213
Fam53b	ENSMUSG00000030956	ENSMUSG00000030956	0.787147	0.00178628	2.74805
Il11ra1	ENSMUSG00000073889	ENSMUSG00000073889	0.786688	2.14e-06	5.66959
Gm2710	ENSMUSG00000060128	ENSMUSG00000060128	0.785608	0.00967787	2.01422
Ogfod1	ENSMUSG00000033009	ENSMUSG00000033009	0.783329	5.45e-05	4.2636
ENSMUSG00000120552	ENSMUSG00000120552	ENSMUSG00000120552	0.783212	0.0172312	1.76368
Hcrtr1	ENSMUSG00000028778	ENSMUSG00000028778	0.780201	0.00175586	2.75551
Cyp27b1	ENSMUSG00000006724	ENSMUSG00000006724	0.778624	0.00448583	2.34816
Napg	ENSMUSG00000024581	ENSMUSG00000024581	0.778578	0.0243486	1.61353
E130308A19Rik	ENSMUSG00000045071	ENSMUSG00000045071	0.778052	1.01e-14	13.9957
Etnk2	ENSMUSG00000070644	ENSMUSG00000070644	0.777714	1.28e-06	5.89279
Wnt2	ENSMUSG00000010797	ENSMUSG00000010797	0.7767	1.28e-06	5.89279
Spint4	ENSMUSG00000017310	ENSMUSG00000017310	0.775976	0.0310101	1.5085
Gmeb1	ENSMUSG00000028901	ENSMUSG00000028901	0.775834	0.0063612	2.19646
Nckap5	ENSMUSG00000049690	ENSMUSG00000049690	0.775828	0.026502	1.57672
Ankrd13a	ENSMUSG00000041870	ENSMUSG00000041870	0.775445	3.71e-05	4.43063
2310040G07Rik	ENSMUSG00000072852	ENSMUSG00000072852	0.775231	0.0235512	1.62799
Cfap206	ENSMUSG00000028294	ENSMUSG00000028294	0.775058	3.07e-06	5.51286
9330175M20Rik	ENSMUSG00000101799	ENSMUSG00000101799	0.774833	0.0428032	1.36852
Gm48621	ENSMUSG00000113045	ENSMUSG00000113045	0.774699	0.0368407	1.43367
Prkce	ENSMUSG00000045038	ENSMUSG00000045038	0.774218	0.00141021	2.85072
Atf5	ENSMUSG00000038539	ENSMUSG00000038539	0.773108	0.0161356	1.79222
Gm29430	ENSMUSG00000101451	ENSMUSG00000101451	0.772716	0.00284551	2.54584
Gm47230	ENSMUSG00000111378	ENSMUSG00000111378	0.771452	0.00156538	2.80538
Golt1a	ENSMUSG00000103421	ENSMUSG00000103421	0.771283	0.00391347	2.40744
Rora	ENSMUSG00000032238	ENSMUSG00000032238	0.770409	0.0292278	1.5342
Kifc2	ENSMUSG00000004187	ENSMUSG00000004187	0.770185	0.010827	1.96549
Abhd3	ENSMUSG00000002475	ENSMUSG00000002475	0.769356	1.28e-06	5.89279
Jcad	ENSMUSG00000033960	ENSMUSG00000033960	0.76921	1.97e-08	7.70553
Cttnbp2nl	ENSMUSG00000062127	ENSMUSG00000062127	0.769011	0.021231	1.67303
ENSMUSG00000121236	ENSMUSG00000121236	ENSMUSG00000121236	0.768959	0.000361214	3.44224
Slc34a1	ENSMUSG00000021490	ENSMUSG00000021490	0.768692	6.94e-07	6.15864
Akna	ENSMUSG00000039158	ENSMUSG00000039158	0.767851	0.000101659	3.99285
Ahcyl2	ENSMUSG00000029772	ENSMUSG00000029772	0.767649	3.12e-13	12.5058
Man2a2	ENSMUSG00000038886	ENSMUSG00000038886	0.767621	0.0404833	1.39272
Pgrmc2	ENSMUSG00000049940	ENSMUSG00000049940	0.767033	0.0057427	2.24088
F12	ENSMUSG00000021492	ENSMUSG00000021492	0.766468	6.61e-07	6.1798
Ncbp3	ENSMUSG00000020783	ENSMUSG00000020783	0.765774	1.32e-05	4.87943
Gm15181	ENSMUSG00000082745	ENSMUSG00000082745	0.765462	0.0158335	1.80042
Klc1	ENSMUSG00000021288	ENSMUSG00000021288	0.765447	1.76e-06	5.75449
Zfp950	ENSMUSG00000074733	ENSMUSG00000074733	0.763586	0.000290408	3.53699
Rad54l2	ENSMUSG00000040661	ENSMUSG00000040661	0.762851	0.0161958	1.7906
Hilpda	ENSMUSG00000043421	ENSMUSG00000043421	0.762696	0.00137186	2.86269
Sun2	ENSMUSG00000042524	ENSMUSG00000042524	0.762393	0.00104176	2.98223
Mgat4b	ENSMUSG00000036620	ENSMUSG00000036620	0.76181	0.00226305	2.64531
Fat3	ENSMUSG00000074505	ENSMUSG00000074505	0.7613	3.5e-05	4.45593
Gm2238	ENSMUSG00000103138	ENSMUSG00000103138	0.760607	0.0471923	1.32613
Trak1	ENSMUSG00000032536	ENSMUSG00000032536	0.76053	0.0167014	1.77725
Gga1	ENSMUSG00000033128	ENSMUSG00000033128	0.76023	4.82e-08	7.31695
Gm9298	ENSMUSG00000115366	ENSMUSG00000115366	0.759892	0.00104385	2.98136
Gm23123	ENSMUSG00000088273	ENSMUSG00000088273	0.759508	0.0415043	1.38191
Dapk3	ENSMUSG00000034974	ENSMUSG00000034974	0.759066	0.000711585	3.14777
2310039L15Rik	ENSMUSG00000100550	ENSMUSG00000100550	0.758357	0.0182871	1.73785
Gm10125	ENSMUSG00000063087	ENSMUSG00000063087	0.758278	0.00412194	2.3849
Gm43409	ENSMUSG00000104606	ENSMUSG00000104606	0.758116	0.0166805	1.77779
Gm20348	ENSMUSG00000118546	ENSMUSG00000118546	0.757906	0.036236	1.44086
Dguok	ENSMUSG00000014554	ENSMUSG00000014554	0.757855	0.0137681	1.86113
Gm4876	ENSMUSG00000054556	ENSMUSG00000054556	0.757091	0.0014802	2.82968
Tmem240	ENSMUSG00000084845	ENSMUSG00000084845	0.757015	3.41e-09	8.46725
Gm47164	ENSMUSG00000112622	ENSMUSG00000112622	0.756553	0.00222248	2.65316
Pank2	ENSMUSG00000037514	ENSMUSG00000037514	0.756236	1.6e-08	7.79588
Zbtb44	ENSMUSG00000047412	ENSMUSG00000047412	0.75532	0.000652998	3.18509
Rhbdd3	ENSMUSG00000034175	ENSMUSG00000034175	0.755246	0.0400508	1.39739
Olfr51	ENSMUSG00000060918	ENSMUSG00000060918	0.753473	5.22e-06	5.28233
Epha7	ENSMUSG00000028289	ENSMUSG00000028289	0.75323	0.000584041	3.23356
Odad2	ENSMUSG00000061802	ENSMUSG00000061802	0.753023	0.000900151	3.04568
Gm16146	ENSMUSG00000089744	ENSMUSG00000089744	0.752598	0.000162799	3.78835
Sdc2	ENSMUSG00000022261	ENSMUSG00000022261	0.752297	4.4e-08	7.35655
A930024E05Rik	ENSMUSG00000056735	ENSMUSG00000056735	0.752173	1.17e-05	4.93181
Dcst2	ENSMUSG00000109293	ENSMUSG00000109293	0.751449	0.0013108	2.88246
Wasf1	ENSMUSG00000019831	ENSMUSG00000019831	0.751393	0.00638977	2.19452
Gm18223	ENSMUSG00000118520	ENSMUSG00000118520	0.751128	0.000579986	3.23658
Pwwp2b	ENSMUSG00000060260	ENSMUSG00000060260	0.748091	1.75e-07	6.75696
Plcg1	ENSMUSG00000016933	ENSMUSG00000016933	0.747973	0.00709797	2.14887
Zmiz1os1	ENSMUSG00000087535	ENSMUSG00000087535	0.747953	0.013028	1.88512
Klhl21	ENSMUSG00000073700	ENSMUSG00000073700	0.747285	0.000331092	3.48005
Casd1	ENSMUSG00000015189	ENSMUSG00000015189	0.747056	4.78e-14	13.3206
Gm37120	ENSMUSG00000103966	ENSMUSG00000103966	0.746449	4.42e-07	6.35458
AI480526	ENSMUSG00000090086	ENSMUSG00000090086	0.745884	0.0155624	1.80792
Upp1	ENSMUSG00000020407	ENSMUSG00000020407	0.745631	0.026952	1.56941
Zdhhc24	ENSMUSG00000006463	ENSMUSG00000006463	0.745372	0.00639756	2.19399
Cav1	ENSMUSG00000007655	ENSMUSG00000007655	0.744749	0.000102631	3.98872
Rfx4	ENSMUSG00000020037	ENSMUSG00000020037	0.743347	0.0155576	1.80806
Atp7b	ENSMUSG00000006567	ENSMUSG00000006567	0.742774	4.06e-05	4.39147
Gm43196	ENSMUSG00000107017	ENSMUSG00000107017	0.742709	7.43e-07	6.12901
Dgkd	ENSMUSG00000070738	ENSMUSG00000070738	0.74214	0.00379209	2.42112
Sugp2	ENSMUSG00000036054	ENSMUSG00000036054	0.741715	0.00468529	2.32926
Kmt5c	ENSMUSG00000059851	ENSMUSG00000059851	0.74086	7.94e-07	6.10018
Cep126	ENSMUSG00000040729	ENSMUSG00000040729	0.740742	4.75e-05	4.32331
Kif18b	ENSMUSG00000051378	ENSMUSG00000051378	0.740631	0.000441859	3.35472
EPPK1	ENSMUSG00000118671	ENSMUSG00000118671	0.740567	2.86e-06	5.54363
B530045E10Rik	ENSMUSG00000044633	ENSMUSG00000044633	0.74037	0.0326719	1.48583
Pdgfd	ENSMUSG00000032006	ENSMUSG00000032006	0.739655	0.00603138	2.21958
Gm43063	ENSMUSG00000105731	ENSMUSG00000105731	0.738892	0.0022587	2.64614
Clec7a	ENSMUSG00000079293	ENSMUSG00000079293	0.737614	0.0081227	2.0903
Dock4	ENSMUSG00000035954	ENSMUSG00000035954	0.736394	7.01e-11	10.1543
Gm14228	ENSMUSG00000087147	ENSMUSG00000087147	0.735713	5.74e-05	4.24109
D630039A03Rik	ENSMUSG00000052117	ENSMUSG00000052117	0.735475	1.93e-06	5.71444
Fam13a	ENSMUSG00000037709	ENSMUSG00000037709	0.735333	0.000384527	3.41507
Kcnj14	ENSMUSG00000058743	ENSMUSG00000058743	0.734691	5.7e-09	8.24413
Inha	ENSMUSG00000032968	ENSMUSG00000032968	0.734577	0.028331	1.54774
Mroh6	ENSMUSG00000098678	ENSMUSG00000098678	0.733801	0.00278442	2.55527
Plin4	ENSMUSG00000002831	ENSMUSG00000002831	0.731604	1.09e-09	8.96257
Osgin1	ENSMUSG00000074063	ENSMUSG00000074063	0.730989	1.56e-08	7.80688
Klhl10	ENSMUSG00000001558	ENSMUSG00000001558	0.73067	0.000255804	3.59209
Zfp142	ENSMUSG00000026135	ENSMUSG00000026135	0.730603	0.000533655	3.27274
Gm14440	ENSMUSG00000078901	ENSMUSG00000078901	0.729336	0.000332904	3.47768
Lpar2	ENSMUSG00000031861	ENSMUSG00000031861	0.729252	0.0046018	2.33707
Metap2	ENSMUSG00000036112	ENSMUSG00000036112	0.728233	0.00069754	3.15643
Bmpr2	ENSMUSG00000067336	ENSMUSG00000067336	0.728145	3.57e-06	5.44733
Tlcd3b	ENSMUSG00000058966	ENSMUSG00000058966	0.727826	0.0013638	2.86525
4930581F22Rik	ENSMUSG00000070315	ENSMUSG00000070315	0.727311	0.0491956	1.30807
Stxbp1	ENSMUSG00000026797	ENSMUSG00000026797	0.72669	6.98e-07	6.15614
Aox3	ENSMUSG00000064294	ENSMUSG00000064294	0.725956	0.00239981	2.61982
Lcn6	ENSMUSG00000045684	ENSMUSG00000045684	0.725806	0.0151216	1.8204
Rab14	ENSMUSG00000026878	ENSMUSG00000026878	0.725515	0.000210294	3.67717
Zmym2	ENSMUSG00000021945	ENSMUSG00000021945	0.724394	0.0391615	1.40714
Meak7	ENSMUSG00000034105	ENSMUSG00000034105	0.724277	4.03e-07	6.39469
Scarb2	ENSMUSG00000029426	ENSMUSG00000029426	0.723653	0.00179622	2.74564
Pcdhga6	ENSMUSG00000103793	ENSMUSG00000103793	0.722548	4.28e-11	10.3686
Alg14	ENSMUSG00000039887	ENSMUSG00000039887	0.721914	0.000656174	3.18298
Gm15934	ENSMUSG00000090088	ENSMUSG00000090088	0.721316	0.00773184	2.11172
Ing1	ENSMUSG00000045969	ENSMUSG00000045969	0.720979	3.63e-07	6.44009
Myo1f	ENSMUSG00000024300	ENSMUSG00000024300	0.720564	5.83e-06	5.23433
Meiosin	ENSMUSG00000085601	ENSMUSG00000085601	0.72045	0.0186784	1.72866
1700029F12Rik	ENSMUSG00000052075	ENSMUSG00000052075	0.719681	0.0251313	1.59979
Htt	ENSMUSG00000029104	ENSMUSG00000029104	0.718875	0.000126349	3.89843
Foxn3	ENSMUSG00000033713	ENSMUSG00000033713	0.718836	0.0032412	2.48929
Trim54	ENSMUSG00000062077	ENSMUSG00000062077	0.718102	0.0219276	1.65901
Klk2-ps	ENSMUSG00000108444	ENSMUSG00000108444	0.717947	0.00952729	2.02103
Map7	ENSMUSG00000019996	ENSMUSG00000019996	0.717672	4.99e-05	4.3019
Ubtfl1	ENSMUSG00000074502	ENSMUSG00000074502	0.716999	3.17e-05	4.49894
Chchd7	ENSMUSG00000042198	ENSMUSG00000042198	0.716452	1.97e-05	4.70553
ENSMUSG00002076268	ENSMUSG00002076268	ENSMUSG00002076268	0.715802	0.00867341	2.06181
Tep1	ENSMUSG00000006281	ENSMUSG00000006281	0.714689	0.00015217	3.81767
Diaph1	ENSMUSG00000024456	ENSMUSG00000024456	0.713804	7.58e-06	5.12033
Crtc1	ENSMUSG00000003575	ENSMUSG00000003575	0.712558	2.5e-05	4.60206
Mapk6	ENSMUSG00000042688	ENSMUSG00000042688	0.711336	5.51e-06	5.25885
Fes	ENSMUSG00000053158	ENSMUSG00000053158	0.711161	0.0293589	1.53226
Uqcr11	ENSMUSG00000020163	ENSMUSG00000020163	0.710707	8.29e-07	6.08145
Inhbe	ENSMUSG00000047492	ENSMUSG00000047492	0.709724	1.97e-12	11.7055
ENSMUSG00000119939	ENSMUSG00000119939	ENSMUSG00000119939	0.709182	0.00388461	2.41065
Lias	ENSMUSG00000029199	ENSMUSG00000029199	0.708911	7.28e-05	4.13787
Ppef2	ENSMUSG00000029410	ENSMUSG00000029410	0.708067	0.0016605	2.77976
Hoxaas3	ENSMUSG00000085696	ENSMUSG00000085696	0.70801	8.44e-08	7.07366
Tlr6	ENSMUSG00000051498	ENSMUSG00000051498	0.707952	0.025087	1.60055
Slc8a3	ENSMUSG00000079055	ENSMUSG00000079055	0.707786	0.0435202	1.36131
1810010H24Rik	ENSMUSG00000078607	ENSMUSG00000078607	0.707723	0.00374075	2.42704
BC048644	ENSMUSG00000074052	ENSMUSG00000074052	0.707595	0.00010043	3.99814
Psme3ip1	ENSMUSG00000031774	ENSMUSG00000031774	0.706198	0.000182736	3.73818
Cfap157	ENSMUSG00000038987	ENSMUSG00000038987	0.705927	0.00055606	3.25488
Usp44	ENSMUSG00000020020	ENSMUSG00000020020	0.705819	0.000370407	3.43132
Tmem8b	ENSMUSG00000078716	ENSMUSG00000078716	0.70284	8.36e-06	5.07779
Dnaja1	ENSMUSG00000028410	ENSMUSG00000028410	0.702808	2.27e-06	5.64397
Tfec	ENSMUSG00000029553	ENSMUSG00000029553	0.702783	0.011178	1.95164
Hmga1b	ENSMUSG00000078249	ENSMUSG00000078249	0.701767	0.00102713	2.98837
Gm41349	ENSMUSG00000116288	ENSMUSG00000116288	0.701756	0.0147983	1.82979
Megf6	ENSMUSG00000057751	ENSMUSG00000057751	0.701142	0.00359602	2.44418
Marchf9	ENSMUSG00000040502	ENSMUSG00000040502	0.70112	0.0286393	1.54304
Runx1t1	ENSMUSG00000006586	ENSMUSG00000006586	0.700534	2.7e-08	7.56864
Mettl7a2	ENSMUSG00000056487	ENSMUSG00000056487	0.700332	0.0119345	1.9232
Slc35b4	ENSMUSG00000018999	ENSMUSG00000018999	0.70026	0.00330468	2.48087
Ccdc159	ENSMUSG00000006241	ENSMUSG00000006241	0.69929	9.57e-05	4.01909
Krt24	ENSMUSG00000020913	ENSMUSG00000020913	0.699173	0.00381487	2.41852
Pgap4	ENSMUSG00000039611	ENSMUSG00000039611	0.699018	1.33e-06	5.87615
Gem	ENSMUSG00000028214	ENSMUSG00000028214	0.697861	5.85e-09	8.23284
Gm20631	ENSMUSG00000093650	ENSMUSG00000093650	0.697367	0.0470062	1.32784
Fbrsl1	ENSMUSG00000043323	ENSMUSG00000043323	0.697076	0.0272336	1.5649
Chac2	ENSMUSG00000020309	ENSMUSG00000020309	0.696983	0.000711907	3.14758
Ggnbp1	ENSMUSG00000048731	ENSMUSG00000048731	0.696067	0.0147983	1.82979
Mdm4	ENSMUSG00000054387	ENSMUSG00000054387	0.695994	0.0186195	1.73003
Syngr1	ENSMUSG00000022415	ENSMUSG00000022415	0.695668	1.04e-11	10.983
0610009E02Rik	ENSMUSG00000086714	ENSMUSG00000086714	0.695018	0.00110941	2.95491
Dclre1a	ENSMUSG00000025077	ENSMUSG00000025077	0.694956	0.00386512	2.41284
Gm38110	ENSMUSG00000103071	ENSMUSG00000103071	0.694527	0.00238508	2.6225
Gne	ENSMUSG00000028479	ENSMUSG00000028479	0.694129	5.5e-10	9.25964
Gm20637	ENSMUSG00000093687	ENSMUSG00000093687	0.694116	3.22e-09	8.49214
Cbx3	ENSMUSG00000029836	ENSMUSG00000029836	0.693604	0.000108084	3.96624
Engase	ENSMUSG00000033857	ENSMUSG00000033857	0.692919	0.00871103	2.05993
Olfr530	ENSMUSG00000060974	ENSMUSG00000060974	0.69265	0.036382	1.43911
Hnrnpc	ENSMUSG00000060373	ENSMUSG00000060373	0.692342	0.000321132	3.49332
Tnni3	ENSMUSG00000035458	ENSMUSG00000035458	0.691793	0.0225058	1.64771
Scp2-ps2	ENSMUSG00000058492	ENSMUSG00000058492	0.691508	0.000836438	3.07757
Pcdhga4	ENSMUSG00000103677	ENSMUSG00000103677	0.691461	0.0316586	1.49951
9930017N22Rik	ENSMUSG00000115276	ENSMUSG00000115276	0.690939	4.47e-05	4.34969
Wdr26	ENSMUSG00000038733	ENSMUSG00000038733	0.690908	0.000247464	3.60649
Hdgfl2	ENSMUSG00000002833	ENSMUSG00000002833	0.68867	5.51e-06	5.25885
Gm46447	ENSMUSG00000115813	ENSMUSG00000115813	0.688544	0.0271443	1.56632
Tas1r1	ENSMUSG00000028950	ENSMUSG00000028950	0.688336	0.000362669	3.44049
Cacna2d4	ENSMUSG00000041460	ENSMUSG00000041460	0.687982	9.96e-06	5.00174
B830012L14Rik	ENSMUSG00000098202	ENSMUSG00000098202	0.687855	0.0225214	1.64741
Gm12059	ENSMUSG00000085665	ENSMUSG00000085665	0.687823	0.00110628	2.95614
D7Ertd443e	ENSMUSG00000030994	ENSMUSG00000030994	0.68775	0.0175429	1.7559
4930412C18Rik	ENSMUSG00000085558	ENSMUSG00000085558	0.687734	0.0198657	1.7019
Arhgef37	ENSMUSG00000045094	ENSMUSG00000045094	0.687663	0.0448869	1.34788
Lrrc8e	ENSMUSG00000046589	ENSMUSG00000046589	0.687404	2.8e-08	7.55284
Ippk	ENSMUSG00000021385	ENSMUSG00000021385	0.687281	0.0173237	1.76136
Rpsa	ENSMUSG00000032518	ENSMUSG00000032518	0.685816	0.00969781	2.01333
Pldi	ENSMUSG00000037247	ENSMUSG00000037247	0.685799	0.000426296	3.37029
Ryr2	ENSMUSG00000021313	ENSMUSG00000021313	0.68569	0.0442832	1.35376
Gm16576	ENSMUSG00000087543	ENSMUSG00000087543	0.685534	0.0066579	2.17666
Oser1	ENSMUSG00000035399	ENSMUSG00000035399	0.685482	0.00709797	2.14887
Gm41717	ENSMUSG00000117919	ENSMUSG00000117919	0.685169	0.00603138	2.21958
Itga1	ENSMUSG00000042284	ENSMUSG00000042284	0.684884	1.24e-10	9.90658
Cers2	ENSMUSG00000015714	ENSMUSG00000015714	0.684257	2.72e-05	4.56543
Gm11440	ENSMUSG00000082917	ENSMUSG00000082917	0.684199	4.37e-07	6.35952
Gm25770	ENSMUSG00000089191	ENSMUSG00000089191	0.684048	0.0215117	1.66733
Pgam1-ps2	ENSMUSG00000082016	ENSMUSG00000082016	0.683391	0.00045492	3.34206
Gm45819	ENSMUSG00000109904	ENSMUSG00000109904	0.682257	0.0118422	1.92657
Dnajb5	ENSMUSG00000036052	ENSMUSG00000036052	0.681999	2.19e-07	6.65956
1110019D14Rik	ENSMUSG00000097616	ENSMUSG00000097616	0.68195	9.93e-05	4.00305
Cobll1	ENSMUSG00000034903	ENSMUSG00000034903	0.681262	0.000113192	3.94618
Kmt2c	ENSMUSG00000038056	ENSMUSG00000038056	0.681095	0.0322628	1.4913
Piezo2	ENSMUSG00000041482	ENSMUSG00000041482	0.680104	0.0178818	1.74759
Gm14014	ENSMUSG00000087225	ENSMUSG00000087225	0.67975	0.00963892	2.01597
Dock9	ENSMUSG00000025558	ENSMUSG00000025558	0.679037	0.0403036	1.39466
Stambp-ps1	ENSMUSG00000107505	ENSMUSG00000107505	0.678887	0.0375801	1.42504
Mgat4e	ENSMUSG00000046367	ENSMUSG00000046367	0.678566	0.0197163	1.70517
P2ry2	ENSMUSG00000032860	ENSMUSG00000032860	0.678505	0.0182108	1.73967
Gm10648	ENSMUSG00000108930	ENSMUSG00000108930	0.678382	5.03e-05	4.29843
Fem1a	ENSMUSG00000043683	ENSMUSG00000043683	0.677861	5.54e-07	6.25649
Calhm4	ENSMUSG00000039508	ENSMUSG00000039508	0.67763	0.000279252	3.554
BC037704	ENSMUSG00000117698	ENSMUSG00000117698	0.677511	4.96e-06	5.30452
Gm43435	ENSMUSG00000105810	ENSMUSG00000105810	0.677247	0.00146158	2.83518
Rasgef1a	ENSMUSG00000030134	ENSMUSG00000030134	0.676877	0.00553008	2.25727
Foxm1	ENSMUSG00000001517	ENSMUSG00000001517	0.676284	0.0303934	1.51722
Slc6a5	ENSMUSG00000039728	ENSMUSG00000039728	0.67602	6.13e-05	4.21254
Ogdhl	ENSMUSG00000021913	ENSMUSG00000021913	0.675252	0.0158143	1.80095
Gm26665	ENSMUSG00000097196	ENSMUSG00000097196	0.674959	0.000235214	3.62854
Dnah5	ENSMUSG00000022262	ENSMUSG00000022262	0.673845	0.000549372	3.26013
Robo3	ENSMUSG00000032128	ENSMUSG00000032128	0.673217	0.013208	1.87916
Hsbp1l1	ENSMUSG00000078963	ENSMUSG00000078963	0.672442	0.0414321	1.38266
Grhl1	ENSMUSG00000020656	ENSMUSG00000020656	0.672043	0.00288427	2.53996
Ssxb10	ENSMUSG00000068219	ENSMUSG00000068219	0.671969	0.0091138	2.0403
Spef2	ENSMUSG00000072663	ENSMUSG00000072663	0.670785	0.000176767	3.7526
Stk32a	ENSMUSG00000039954	ENSMUSG00000039954	0.670343	0.013961	1.85508
Sh2d5	ENSMUSG00000045349	ENSMUSG00000045349	0.668971	0.047992	1.31883
Tulp3	ENSMUSG00000001521	ENSMUSG00000001521	0.668808	0.000201812	3.69505
Gm47838	ENSMUSG00000113375	ENSMUSG00000113375	0.668081	0.0279063	1.5543
Leng8	ENSMUSG00000035545	ENSMUSG00000035545	0.667296	2.11e-07	6.67572
Ccdc157	ENSMUSG00000051427	ENSMUSG00000051427	0.666525	0.000272894	3.56401
C4b	ENSMUSG00000073418	ENSMUSG00000073418	0.666296	0.00362385	2.44083
Slc41a1	ENSMUSG00000013275	ENSMUSG00000013275	0.665938	1.71e-06	5.767
Ephb4	ENSMUSG00000029710	ENSMUSG00000029710	0.665657	2.16e-05	4.66555
Arfrp1	ENSMUSG00000038671	ENSMUSG00000038671	0.664721	0.0113087	1.94659
Ccdc6	ENSMUSG00000048701	ENSMUSG00000048701	0.66335	0.000385865	3.41356
Clcn3	ENSMUSG00000004319	ENSMUSG00000004319	0.663291	5.28e-09	8.27737
Lactbl1	ENSMUSG00000070683	ENSMUSG00000070683	0.662989	0.0099679	2.0014
Ccnd2	ENSMUSG00000000184	ENSMUSG00000000184	0.66196	8.87e-07	6.05208
Fzd8	ENSMUSG00000036904	ENSMUSG00000036904	0.660384	8.72e-05	4.05948
Akr1c13	ENSMUSG00000021213	ENSMUSG00000021213	0.65983	0.0373379	1.42785
Hrct1	ENSMUSG00000071001	ENSMUSG00000071001	0.659684	0.00146158	2.83518
Car5a	ENSMUSG00000025317	ENSMUSG00000025317	0.659515	0.015871	1.79939
Baiap3	ENSMUSG00000047507	ENSMUSG00000047507	0.659409	0.0311412	1.50666
Tamalin	ENSMUSG00000000531	ENSMUSG00000000531	0.65928	0.000745156	3.12775
ENSMUSG00000120301	ENSMUSG00000120301	ENSMUSG00000120301	0.658681	0.00297826	2.52604
Defa43	ENSMUSG00000079113	ENSMUSG00000079113	0.658264	0.045912	1.33807
Gm44878	ENSMUSG00000108477	ENSMUSG00000108477	0.657908	0.0443511	1.3531
Ddx49	ENSMUSG00000057788	ENSMUSG00000057788	0.657147	0.00226305	2.64531
Gm21992	ENSMUSG00000096370	ENSMUSG00000096370	0.656847	0.000113192	3.94618
Zeb1	ENSMUSG00000024238	ENSMUSG00000024238	0.656449	2.63e-09	8.58004
Ctnnd2	ENSMUSG00000022240	ENSMUSG00000022240	0.656242	3.4e-06	5.46852
Angptl8	ENSMUSG00000047822	ENSMUSG00000047822	0.656122	0.00650682	2.18663
Gigyf1	ENSMUSG00000029714	ENSMUSG00000029714	0.656075	7.42e-10	9.1296
Rps6kb2	ENSMUSG00000024830	ENSMUSG00000024830	0.656021	0.031326	1.5041
Sos1	ENSMUSG00000024241	ENSMUSG00000024241	0.655168	0.0305431	1.51509
ENSMUSG00000121114	ENSMUSG00000121114	ENSMUSG00000121114	0.65486	0.022609	1.64572
Skida1	ENSMUSG00000054074	ENSMUSG00000054074	0.654379	0.0154518	1.81102
Myo6	ENSMUSG00000033577	ENSMUSG00000033577	0.653363	0.0245569	1.60983
Lrig2	ENSMUSG00000032913	ENSMUSG00000032913	0.652528	0.0464504	1.33301
Sema3c	ENSMUSG00000028780	ENSMUSG00000028780	0.651996	0.00445834	2.35083
Rflnb	ENSMUSG00000020846	ENSMUSG00000020846	0.651489	0.00829296	2.08129
Irf2	ENSMUSG00000031627	ENSMUSG00000031627	0.651469	0.00345686	2.46132
Galnt18	ENSMUSG00000038296	ENSMUSG00000038296	0.651269	0.00134821	2.87024
ENSMUSG00000121154	ENSMUSG00000121154	ENSMUSG00000121154	0.65027	0.000350519	3.45529
Tmcc3	ENSMUSG00000020023	ENSMUSG00000020023	0.649682	0.0139737	1.85469
Acsl3	ENSMUSG00000032883	ENSMUSG00000032883	0.648201	0.0140237	1.85314
Gtpbp10	ENSMUSG00000040464	ENSMUSG00000040464	0.647598	0.000192302	3.71602
Strip2	ENSMUSG00000039629	ENSMUSG00000039629	0.647568	0.00722231	2.14132
Alkbh5	ENSMUSG00000042650	ENSMUSG00000042650	0.647433	0.0066126	2.17963
Hdhd5	ENSMUSG00000058979	ENSMUSG00000058979	0.647108	0.00458201	2.33894
Etv1	ENSMUSG00000004151	ENSMUSG00000004151	0.646914	0.0233017	1.63261
Hnf4aos	ENSMUSG00000046840	ENSMUSG00000046840	0.646188	0.026088	1.58356
Churc1	ENSMUSG00000090258	ENSMUSG00000090258	0.645901	0.0144038	1.84152
Fry	ENSMUSG00000056602	ENSMUSG00000056602	0.644803	0.0124712	1.90409
Fgd5	ENSMUSG00000034037	ENSMUSG00000034037	0.644633	0.00098273	3.00757
Spi1	ENSMUSG00000002111	ENSMUSG00000002111	0.643846	0.0150578	1.82224
Adgrl3	ENSMUSG00000037605	ENSMUSG00000037605	0.643622	0.00367132	2.43518
Zfp598	ENSMUSG00000041130	ENSMUSG00000041130	0.643026	2.5e-06	5.60206
1700018L02Rik	ENSMUSG00000100075	ENSMUSG00000100075	0.642709	2.67e-05	4.57349
4933421O10Rik	ENSMUSG00000085037	ENSMUSG00000085037	0.64202	6.57e-09	8.18243
Eml2	ENSMUSG00000040811	ENSMUSG00000040811	0.64176	0.0257823	1.58868
Ten1	ENSMUSG00000020778	ENSMUSG00000020778	0.641163	0.00275947	2.55917
Ctnna1	ENSMUSG00000037815	ENSMUSG00000037815	0.64095	0.012426	1.90567
Arhgef38	ENSMUSG00000040969	ENSMUSG00000040969	0.640743	0.000315047	3.50162
Dlx4	ENSMUSG00000020871	ENSMUSG00000020871	0.640723	0.0362592	1.44058
Scai	ENSMUSG00000035236	ENSMUSG00000035236	0.639514	6.84e-08	7.16494
Gm49412	ENSMUSG00000116283	ENSMUSG00000116283	0.638601	0.00496014	2.30451
Gm12404	ENSMUSG00000087623	ENSMUSG00000087623	0.637493	0.0196271	1.70714
Syngap1	ENSMUSG00000067629	ENSMUSG00000067629	0.637128	3.42e-05	4.46597
Fbxl7	ENSMUSG00000043556	ENSMUSG00000043556	0.636563	4.29e-05	4.36754
Gvin1	ENSMUSG00000045868	ENSMUSG00000045868	0.636239	0.0142239	1.84698
Fbxl18	ENSMUSG00000066640	ENSMUSG00000066640	0.635484	1.08e-09	8.96658
Stx3	ENSMUSG00000041488	ENSMUSG00000041488	0.634277	0.0184179	1.73476
Gm18205	ENSMUSG00000110031	ENSMUSG00000110031	0.633751	0.00349831	2.45614
Gm42783	ENSMUSG00000104795	ENSMUSG00000104795	0.633497	4.85e-05	4.31426
Sass6	ENSMUSG00000027959	ENSMUSG00000027959	0.633383	0.0299002	1.52433
Jrkl	ENSMUSG00000079083	ENSMUSG00000079083	0.633363	1.52e-07	6.81816
Gm14966	ENSMUSG00000079467	ENSMUSG00000079467	0.63307	0.00154294	2.81165
Borcs6	ENSMUSG00000045176	ENSMUSG00000045176	0.632846	0.00207905	2.68213
Fam234a	ENSMUSG00000024187	ENSMUSG00000024187	0.632662	0.000186904	3.72838
Nhlrc2	ENSMUSG00000025078	ENSMUSG00000025078	0.631736	1.75e-07	6.75696
Arl15	ENSMUSG00000042348	ENSMUSG00000042348	0.631295	0.00675537	2.17035
Plod2	ENSMUSG00000032374	ENSMUSG00000032374	0.630196	9.12e-06	5.04001
Gm38569	ENSMUSG00000108553	ENSMUSG00000108553	0.630098	2.32e-06	5.63451
Ing3	ENSMUSG00000029670	ENSMUSG00000029670	0.62999	3.68e-07	6.43415
Aox2	ENSMUSG00000079554	ENSMUSG00000079554	0.629646	5e-05	4.30103
ENSMUSG00000120985	ENSMUSG00000120985	ENSMUSG00000120985	0.627755	0.024887	1.60403
Rnps1	ENSMUSG00000034681	ENSMUSG00000034681	0.627591	0.0025318	2.59657
Cav2	ENSMUSG00000000058	ENSMUSG00000000058	0.627511	0.00033277	3.47786
ARVCF	ENSMUSG00000118669	ENSMUSG00000118669	0.626708	3.17e-07	6.49894
Zfp316	ENSMUSG00000046658	ENSMUSG00000046658	0.626356	0.000518347	3.28538
Olfr1341	ENSMUSG00000046790	ENSMUSG00000046790	0.625971	0.042934	1.3672
Vpreb2	ENSMUSG00000059280	ENSMUSG00000059280	0.625786	0.00360966	2.44253
Akap7	ENSMUSG00000039166	ENSMUSG00000039166	0.625686	0.0280887	1.55147
Pcdhgb5	ENSMUSG00000103749	ENSMUSG00000103749	0.625553	0.0419368	1.3774
Gm26947	ENSMUSG00000098055	ENSMUSG00000098055	0.625429	0.0263356	1.57946
Fam118b	ENSMUSG00000050471	ENSMUSG00000050471	0.624217	0.0466462	1.33118
Cep76	ENSMUSG00000073542	ENSMUSG00000073542	0.623704	0.0383132	1.41665
C5ar2	ENSMUSG00000074361	ENSMUSG00000074361	0.622555	8.23e-05	4.0846
9230105E05Rik	ENSMUSG00000090191	ENSMUSG00000090191	0.622554	0.00418228	2.37859
Dstyk	ENSMUSG00000042046	ENSMUSG00000042046	0.621823	3.48e-07	6.45842
Rfx1	ENSMUSG00000031706	ENSMUSG00000031706	0.62013	0.0323912	1.48957
Olfr462	ENSMUSG00000093839	ENSMUSG00000093839	0.620052	0.00165258	2.78184
Zbtb48	ENSMUSG00000028952	ENSMUSG00000028952	0.619969	0.00178786	2.74767
Amn1	ENSMUSG00000068250	ENSMUSG00000068250	0.619375	0.0146756	1.8334
Pgm5	ENSMUSG00000041731	ENSMUSG00000041731	0.618927	7.74e-05	4.11126
Pnisr	ENSMUSG00000028248	ENSMUSG00000028248	0.61853	1.95e-08	7.70997
Rbl1	ENSMUSG00000027641	ENSMUSG00000027641	0.6184	1.8e-06	5.74473
Vps29	ENSMUSG00000029462	ENSMUSG00000029462	0.618322	0.0437657	1.35887
Ift46	ENSMUSG00000002031	ENSMUSG00000002031	0.61763	3.41e-06	5.46725
Dtx1	ENSMUSG00000029603	ENSMUSG00000029603	0.616933	4.78e-05	4.32057
Iqub	ENSMUSG00000046192	ENSMUSG00000046192	0.616769	0.0173719	1.76015
Erp29	ENSMUSG00000029616	ENSMUSG00000029616	0.615957	0.000145593	3.83686
Luzp1	ENSMUSG00000001089	ENSMUSG00000001089	0.615603	0.00228694	2.64075
Kansl1	ENSMUSG00000018412	ENSMUSG00000018412	0.615599	0.0235879	1.62731
Slc16a6	ENSMUSG00000041920	ENSMUSG00000041920	0.615314	0.0452806	1.34409
Met	ENSMUSG00000009376	ENSMUSG00000009376	0.615281	0.00015527	3.80891
Plag1	ENSMUSG00000003282	ENSMUSG00000003282	0.61478	0.0183398	1.7366
4921507G05Rik	ENSMUSG00000097650	ENSMUSG00000097650	0.614595	0.00394516	2.40394
Hmgb1-rs16	ENSMUSG00000099773	ENSMUSG00000099773	0.614278	0.00239981	2.61982
Mylk2	ENSMUSG00000027470	ENSMUSG00000027470	0.611684	0.00192182	2.71629
Unc5a	ENSMUSG00000025876	ENSMUSG00000025876	0.611413	0.0288772	1.53945
Tubgcp2	ENSMUSG00000025474	ENSMUSG00000025474	0.61075	0.000108228	3.96566
Tpx2	ENSMUSG00000027469	ENSMUSG00000027469	0.610143	0.00220046	2.65749
Pigbos1	ENSMUSG00000098332	ENSMUSG00000098332	0.609835	0.00192886	2.7147
Slc39a4	ENSMUSG00000063354	ENSMUSG00000063354	0.609395	2.4e-07	6.61979
Rnf151	ENSMUSG00000008482	ENSMUSG00000008482	0.609356	0.00636341	2.19631
Zcchc7	ENSMUSG00000035649	ENSMUSG00000035649	0.609012	9.65e-10	9.01547
Ahctf1	ENSMUSG00000026491	ENSMUSG00000026491	0.608809	2.55e-06	5.59346
Gm12943	ENSMUSG00000082220	ENSMUSG00000082220	0.607539	0.000295552	3.52937
Hsd17b14	ENSMUSG00000030825	ENSMUSG00000030825	0.607345	0.0171914	1.76469
Eno4	ENSMUSG00000048029	ENSMUSG00000048029	0.606856	0.0472126	1.32594
Gm12266	ENSMUSG00000082148	ENSMUSG00000082148	0.606711	0.0303392	1.518
Ppil2	ENSMUSG00000022771	ENSMUSG00000022771	0.606632	9.42e-05	4.02595
Odad1	ENSMUSG00000040189	ENSMUSG00000040189	0.606204	0.00701603	2.15391
Mest	ENSMUSG00000051855	ENSMUSG00000051855	0.605411	0.00392708	2.40593
Gm11650	ENSMUSG00000087184	ENSMUSG00000087184	0.60509	7.34e-05	4.1343
Snapc4	ENSMUSG00000036281	ENSMUSG00000036281	0.604747	0.0118468	1.9264
Zdhhc2	ENSMUSG00000039470	ENSMUSG00000039470	0.604203	0.000722752	3.14101
Mysm1	ENSMUSG00000062627	ENSMUSG00000062627	0.603712	0.0022216	2.65333
Atxn2	ENSMUSG00000042605	ENSMUSG00000042605	0.603418	0.0182685	1.7383
Sf3b6	ENSMUSG00000037361	ENSMUSG00000037361	0.60296	0.00193072	2.71428
Zfp688	ENSMUSG00000045251	ENSMUSG00000045251	0.602902	0.00671082	2.17322
Cenpp	ENSMUSG00000021391	ENSMUSG00000021391	0.602773	0.0291316	1.53564
Col15a1	ENSMUSG00000028339	ENSMUSG00000028339	0.602756	0.00680917	2.16691
Dicer1	ENSMUSG00000041415	ENSMUSG00000041415	0.602199	1.68e-12	11.7747
Tsix	ENSMUSG00000085715	ENSMUSG00000085715	0.601802	0.0235809	1.62744
Acte1	ENSMUSG00000031085	ENSMUSG00000031085	0.601759	0.00268738	2.57067
Tnfrsf1b	ENSMUSG00000028599	ENSMUSG00000028599	0.600911	0.0265454	1.57601
5830408C22Rik	ENSMUSG00000110148	ENSMUSG00000110148	0.600655	0.0155576	1.80806
ENSMUSG00000120873	ENSMUSG00000120873	ENSMUSG00000120873	0.600276	2.76e-05	4.55909
Gm9172	ENSMUSG00000110666	ENSMUSG00000110666	0.599924	0.029235	1.5341
Snx24	ENSMUSG00000024535	ENSMUSG00000024535	0.599505	0.0186465	1.7294
Gm6831	ENSMUSG00000110639	ENSMUSG00000110639	0.598801	0.00170824	2.76745
Ttc13	ENSMUSG00000037300	ENSMUSG00000037300	0.598703	0.000882108	3.05448
Myo10	ENSMUSG00000022272	ENSMUSG00000022272	0.598282	1.91e-08	7.71897
Gm16153	ENSMUSG00000085687	ENSMUSG00000085687	0.598238	0.0172699	1.76271
Gm22581	ENSMUSG00000065669	ENSMUSG00000065669	0.598052	0.00925974	2.0334
Cmtm7	ENSMUSG00000032436	ENSMUSG00000032436	0.597957	0.00410938	2.38622
Dcun1d2	ENSMUSG00000038506	ENSMUSG00000038506	0.596933	1.36e-06	5.86646
ENSMUSG00000120013	ENSMUSG00000120013	ENSMUSG00000120013	0.596658	0.0463788	1.33368
Wfdc2	ENSMUSG00000017723	ENSMUSG00000017723	0.596622	0.00209156	2.67953
Gm34721	ENSMUSG00000114200	ENSMUSG00000114200	0.596216	0.0413333	1.3837
Aldh1a7	ENSMUSG00000024747	ENSMUSG00000024747	0.595744	0.0081951	2.08645
N4bp2l1	ENSMUSG00000041132	ENSMUSG00000041132	0.595207	0.0233962	1.63085
Acot6	ENSMUSG00000043487	ENSMUSG00000043487	0.59429	3.03e-09	8.51856
Cypt3	ENSMUSG00000048573	ENSMUSG00000048573	0.594105	0.000107101	3.97021
Gm34921	ENSMUSG00000112384	ENSMUSG00000112384	0.593036	0.0310728	1.50762
Col6a2	ENSMUSG00000020241	ENSMUSG00000020241	0.592329	4.62e-08	7.33536
Antxr1	ENSMUSG00000033420	ENSMUSG00000033420	0.592253	0.00010573	3.9758
Trim27	ENSMUSG00000021326	ENSMUSG00000021326	0.591916	0.0324712	1.4885
Kat6b	ENSMUSG00000021767	ENSMUSG00000021767	0.591277	2.57e-06	5.59007
Reep6	ENSMUSG00000035504	ENSMUSG00000035504	0.591205	1.98e-05	4.70333
Gm29113	ENSMUSG00000100354	ENSMUSG00000100354	0.590994	0.00257656	2.58896
Gm47050	ENSMUSG00000111546	ENSMUSG00000111546	0.590859	3.84e-07	6.41567
Cnot9	ENSMUSG00000026174	ENSMUSG00000026174	0.590491	0.00328311	2.48371
Gm29797	ENSMUSG00000108976	ENSMUSG00000108976	0.590483	0.0279554	1.55353
Slc16a12	ENSMUSG00000009378	ENSMUSG00000009378	0.590174	0.00709611	2.14898
Aoc2	ENSMUSG00000078651	ENSMUSG00000078651	0.58993	0.00511855	2.29085
Pspc1	ENSMUSG00000021938	ENSMUSG00000021938	0.588747	0.00012494	3.9033
Smurf2	ENSMUSG00000018363	ENSMUSG00000018363	0.588497	0.0100632	1.99726
1700125H03Rik	ENSMUSG00000085197	ENSMUSG00000085197	0.5882	0.0103792	1.98384
Nmrk2	ENSMUSG00000004939	ENSMUSG00000004939	0.587086	0.0043594	2.36057
Psg16	ENSMUSG00000066760	ENSMUSG00000066760	0.586985	2.45e-06	5.61083
Matr3	ENSMUSG00000037236	ENSMUSG00000037236	0.586667	0.00239415	2.62085
Cfap54	ENSMUSG00000020014	ENSMUSG00000020014	0.586658	0.0257403	1.58939
Rbl2	ENSMUSG00000031666	ENSMUSG00000031666	0.586261	0.00241942	2.61629
Hadha	ENSMUSG00000025745	ENSMUSG00000025745	0.586101	0.0283992	1.54669
Antxr2	ENSMUSG00000029338	ENSMUSG00000029338	0.586023	0.0360885	1.44263
Itgax	ENSMUSG00000030789	ENSMUSG00000030789	0.584907	0.000466525	3.33113
Rbm12b1	ENSMUSG00000046667	ENSMUSG00000046667	0.584848	8.07e-05	4.09313
Rapgefl1	ENSMUSG00000038020	ENSMUSG00000038020	0.58431	0.00291788	2.53493
Gm7162	ENSMUSG00000089817	ENSMUSG00000089817	0.584004	0.0120416	1.91931
Stk11ip	ENSMUSG00000026213	ENSMUSG00000026213	0.583513	2.21e-06	5.65561
Atp5g1	ENSMUSG00000006057	ENSMUSG00000006057	0.582551	0.0344393	1.46295
Gm37285	ENSMUSG00000103756	ENSMUSG00000103756	0.582359	0.00665639	2.17676
Zdhhc3	ENSMUSG00000025786	ENSMUSG00000025786	0.582291	0.000190859	3.71929
Zfp28	ENSMUSG00000062861	ENSMUSG00000062861	0.580933	5.27e-05	4.27819
Gm26878	ENSMUSG00000097087	ENSMUSG00000097087	0.580796	0.00490406	2.30944
Tle1	ENSMUSG00000008305	ENSMUSG00000008305	0.580655	0.000973453	3.01169
Ccdc182	ENSMUSG00000034031	ENSMUSG00000034031	0.579372	0.000805165	3.09412
ENSMUSG00000120061	ENSMUSG00000120061	ENSMUSG00000120061	0.57862	0.0319573	1.49543
Gpr20	ENSMUSG00000045281	ENSMUSG00000045281	0.577517	0.00107117	2.97014
ENSMUSG00000120352	ENSMUSG00000120352	ENSMUSG00000120352	0.576526	0.0289186	1.53882
Gm18747	ENSMUSG00000105028	ENSMUSG00000105028	0.576469	0.00913915	2.03909
Zan	ENSMUSG00000079173	ENSMUSG00000079173	0.576074	0.0103496	1.98508
Ubtf	ENSMUSG00000020923	ENSMUSG00000020923	0.575897	6.02e-07	6.2204
Impdh1	ENSMUSG00000003500	ENSMUSG00000003500	0.575372	0.000135378	3.86845
Yap1	ENSMUSG00000053110	ENSMUSG00000053110	0.574478	8.31e-08	7.0804
Fam171a1	ENSMUSG00000050530	ENSMUSG00000050530	0.574458	0.00024626	3.60861
5830487J09Rik	ENSMUSG00000104830	ENSMUSG00000104830	0.573445	0.00597377	2.22375
Zfp740	ENSMUSG00000046897	ENSMUSG00000046897	0.572807	0.00205318	2.68757
C630043F03Rik	ENSMUSG00000084910	ENSMUSG00000084910	0.572763	0.016434	1.78426
Rnaseh2c	ENSMUSG00000024925	ENSMUSG00000024925	0.572336	1.51e-05	4.82102
Gm11240	ENSMUSG00000085034	ENSMUSG00000085034	0.572184	0.0160928	1.79337
Gm19265	ENSMUSG00000107230	ENSMUSG00000107230	0.57133	0.00208015	2.68191
Wbp2nl	ENSMUSG00000022455	ENSMUSG00000022455	0.570858	0.00532433	2.27374
Pnpla6	ENSMUSG00000004565	ENSMUSG00000004565	0.570682	0.0298262	1.5254
Gm16712	ENSMUSG00000097077	ENSMUSG00000097077	0.570454	0.000747832	3.1262
Jpt1	ENSMUSG00000020737	ENSMUSG00000020737	0.569911	0.00289432	2.53845
Gm12981	ENSMUSG00000086997	ENSMUSG00000086997	0.569878	0.0254373	1.59453
Gm47428	ENSMUSG00000113311	ENSMUSG00000113311	0.569629	0.0166618	1.77828
Veph1	ENSMUSG00000027831	ENSMUSG00000027831	0.568962	0.0150578	1.82224
Myg1	ENSMUSG00000001285	ENSMUSG00000001285	0.568643	1.09e-05	4.96257
Unc13b	ENSMUSG00000028456	ENSMUSG00000028456	0.567778	7.44e-08	7.12843
Atp2b2	ENSMUSG00000030302	ENSMUSG00000030302	0.567233	4.95e-05	4.30539
Gm43637	ENSMUSG00000107225	ENSMUSG00000107225	0.566336	0.00158948	2.79875
Scube1	ENSMUSG00000016763	ENSMUSG00000016763	0.566229	0.000136223	3.86575
Sec1	ENSMUSG00000040364	ENSMUSG00000040364	0.565691	0.00209343	2.67914
Zfp526	ENSMUSG00000046541	ENSMUSG00000046541	0.565671	0.000363037	3.44005
Mthfd2	ENSMUSG00000005667	ENSMUSG00000005667	0.565598	0.0234968	1.62899
Timm29	ENSMUSG00000048429	ENSMUSG00000048429	0.565481	0.000256864	3.5903
Mir6995	ENSMUSG00000098786	ENSMUSG00000098786	0.564834	0.0346415	1.4604
Gm15640	ENSMUSG00000085781	ENSMUSG00000085781	0.564486	0.0105979	1.97478
Rilp	ENSMUSG00000038195	ENSMUSG00000038195	0.563873	0.00942699	2.02563
Exosc5	ENSMUSG00000061286	ENSMUSG00000061286	0.56385	2.63e-05	4.58004
Prag1	ENSMUSG00000050271	ENSMUSG00000050271	0.563725	4.68e-05	4.32975
Acap1	ENSMUSG00000001588	ENSMUSG00000001588	0.563217	1.76e-06	5.75449
Nudt4	ENSMUSG00000020029	ENSMUSG00000020029	0.562237	0.000221372	3.65488
Gm38318	ENSMUSG00000102989	ENSMUSG00000102989	0.562044	0.00192886	2.7147
Zfp266	ENSMUSG00000060510	ENSMUSG00000060510	0.561942	0.00353335	2.45181
Gm50205	ENSMUSG00000117955	ENSMUSG00000117955	0.561166	0.0225048	1.64772
Tat	ENSMUSG00000001670	ENSMUSG00000001670	0.56104	0.0163405	1.78673
Dolpp1	ENSMUSG00000026856	ENSMUSG00000026856	0.559962	1.64e-06	5.78516
Actg1	ENSMUSG00000062825	ENSMUSG00000062825	0.559383	0.0173266	1.76129
Gm47461	ENSMUSG00000112540	ENSMUSG00000112540	0.559375	3.21e-05	4.49349
Cuedc1	ENSMUSG00000018378	ENSMUSG00000018378	0.558874	2.2e-05	4.65758
Rnf31	ENSMUSG00000047098	ENSMUSG00000047098	0.558737	0.00397409	2.40076
Olfr222	ENSMUSG00000059610	ENSMUSG00000059610	0.558724	0.000425901	3.37069
Ndrg3	ENSMUSG00000027634	ENSMUSG00000027634	0.558688	2.05e-06	5.68825
Dennd2a	ENSMUSG00000038456	ENSMUSG00000038456	0.558314	0.000106694	3.97186
Gm9044	ENSMUSG00000112419	ENSMUSG00000112419	0.558311	0.00571699	2.24283
Rexo1	ENSMUSG00000047417	ENSMUSG00000047417	0.557754	7.36e-07	6.13312
Guca1b	ENSMUSG00000023979	ENSMUSG00000023979	0.557752	0.00834465	2.07859
Ppp1r2-ps6	ENSMUSG00000095869	ENSMUSG00000095869	0.557717	0.000227263	3.64347
Gm43123	ENSMUSG00000107029	ENSMUSG00000107029	0.557668	2.38e-07	6.62342
Upk1b	ENSMUSG00000049436	ENSMUSG00000049436	0.557232	0.00110355	2.95721
Gm36346	ENSMUSG00000114457	ENSMUSG00000114457	0.555513	0.0016143	2.79201
Galnt6os	ENSMUSG00000090062	ENSMUSG00000090062	0.554615	0.0167203	1.77676
ENSMUSG00000118661	ENSMUSG00000118661	ENSMUSG00000118661	0.554496	2.32e-05	4.63451
4833404L02Rik	ENSMUSG00000108807	ENSMUSG00000108807	0.554174	0.0158143	1.80095
Kbtbd3	ENSMUSG00000025893	ENSMUSG00000025893	0.553174	0.00698192	2.15602
Efna3	ENSMUSG00000028039	ENSMUSG00000028039	0.553025	0.00493944	2.30632
Bach2	ENSMUSG00000040270	ENSMUSG00000040270	0.552748	4.48e-08	7.34872
Plcd1	ENSMUSG00000010660	ENSMUSG00000010660	0.551683	0.00496014	2.30451
Clic3	ENSMUSG00000015093	ENSMUSG00000015093	0.551289	0.00135503	2.86805
Abhd8	ENSMUSG00000007950	ENSMUSG00000007950	0.550955	0.00257959	2.58845
Rimkla	ENSMUSG00000048899	ENSMUSG00000048899	0.550707	0.0090205	2.04477
Gstt2	ENSMUSG00000033318	ENSMUSG00000033318	0.550608	0.00890831	2.0502
Npr2	ENSMUSG00000028469	ENSMUSG00000028469	0.550542	0.000311071	3.50714
Evpl	ENSMUSG00000034282	ENSMUSG00000034282	0.550003	0.00324761	2.48844
Sgce	ENSMUSG00000004631	ENSMUSG00000004631	0.549952	6.44e-05	4.19111
Slc25a12	ENSMUSG00000027010	ENSMUSG00000027010	0.549696	0.0173938	1.75961
Brsk1	ENSMUSG00000035390	ENSMUSG00000035390	0.549368	0.00767982	2.11465
Gm12350	ENSMUSG00000095588	ENSMUSG00000095588	0.548658	0.00111105	2.95427
Psmd3	ENSMUSG00000017221	ENSMUSG00000017221	0.547836	3.03e-07	6.51856
Ubash3a	ENSMUSG00000042345	ENSMUSG00000042345	0.54751	0.0148183	1.8292
Muc2	ENSMUSG00000025515	ENSMUSG00000025515	0.547336	0.00127057	2.896
Fam186a	ENSMUSG00000045350	ENSMUSG00000045350	0.546035	0.00647132	2.18901
1700109H08Rik	ENSMUSG00000008307	ENSMUSG00000008307	0.545437	0.00635185	2.1971
Cgnl1	ENSMUSG00000032232	ENSMUSG00000032232	0.544068	2.92e-05	4.53462
Pdp2	ENSMUSG00000048371	ENSMUSG00000048371	0.543555	0.000767112	3.11514
Cnih4	ENSMUSG00000062169	ENSMUSG00000062169	0.542519	0.00825249	2.08341
Slc9a3r2	ENSMUSG00000002504	ENSMUSG00000002504	0.540434	0.000660187	3.18033
Gm14881	ENSMUSG00000082939	ENSMUSG00000082939	0.540219	2.88e-05	4.54061
Cadps2	ENSMUSG00000017978	ENSMUSG00000017978	0.540153	1.05e-06	5.97881
Prkd1	ENSMUSG00000002688	ENSMUSG00000002688	0.539721	0.0080309	2.09524
Sdhd	ENSMUSG00000000171	ENSMUSG00000000171	0.53965	0.0255065	1.59335
Tmem102	ENSMUSG00000089876	ENSMUSG00000089876	0.539487	1.44e-06	5.84164
Gm11525	ENSMUSG00000085307	ENSMUSG00000085307	0.539365	0.0375801	1.42504
Slc39a13	ENSMUSG00000002105	ENSMUSG00000002105	0.539324	0.00427875	2.36868
Ssb	ENSMUSG00000068882	ENSMUSG00000068882	0.538748	0.0405004	1.39254
Mepce	ENSMUSG00000029726	ENSMUSG00000029726	0.538666	0.000140031	3.85378
Drd3	ENSMUSG00000022705	ENSMUSG00000022705	0.538188	1.9e-05	4.72125
Mospd3	ENSMUSG00000037221	ENSMUSG00000037221	0.538063	0.0166075	1.7797
Olr1	ENSMUSG00000030162	ENSMUSG00000030162	0.537924	0.0135742	1.86729
A230072C01Rik	ENSMUSG00000086877	ENSMUSG00000086877	0.537547	2.21e-08	7.65561
Rspry1	ENSMUSG00000050079	ENSMUSG00000050079	0.536823	0.000197622	3.70416
Sptbn1	ENSMUSG00000020315	ENSMUSG00000020315	0.536801	0.0167054	1.77714
Sephs2	ENSMUSG00000049091	ENSMUSG00000049091	0.536769	1.27e-05	4.8962
Zfp512b	ENSMUSG00000000823	ENSMUSG00000000823	0.536747	2.01e-06	5.6968
Mast2	ENSMUSG00000003810	ENSMUSG00000003810	0.536707	0.00338257	2.47075
Gm9918	ENSMUSG00000097050	ENSMUSG00000097050	0.536244	0.00116447	2.93387
ENSMUSG00000119991	ENSMUSG00000119991	ENSMUSG00000119991	0.535198	0.0130064	1.88584
Limch1	ENSMUSG00000037736	ENSMUSG00000037736	0.535147	0.000373589	3.42761
Olig2	ENSMUSG00000039830	ENSMUSG00000039830	0.533668	0.000134964	3.86978
Cd274	ENSMUSG00000016496	ENSMUSG00000016496	0.533448	0.000696915	3.15682
Gdf11	ENSMUSG00000025352	ENSMUSG00000025352	0.533406	0.000187376	3.72729
Pm20d1	ENSMUSG00000042251	ENSMUSG00000042251	0.532811	0.00549693	2.25988
Mff	ENSMUSG00000026150	ENSMUSG00000026150	0.532643	0.00149074	2.8266
Slc37a4	ENSMUSG00000032114	ENSMUSG00000032114	0.532062	0.000240448	3.61898
Phactr2	ENSMUSG00000062866	ENSMUSG00000062866	0.531516	2.6e-05	4.58503
Ampd2	ENSMUSG00000027889	ENSMUSG00000027889	0.53057	0.000436048	3.36047
Itgam	ENSMUSG00000030786	ENSMUSG00000030786	0.530408	0.0105409	1.97712
Sf3b3	ENSMUSG00000033732	ENSMUSG00000033732	0.530358	4.5e-05	4.34679
Cic	ENSMUSG00000005442	ENSMUSG00000005442	0.530088	0.000327092	3.48533
Gm5910	ENSMUSG00000110617	ENSMUSG00000110617	0.530054	0.0427243	1.36933
Orai1	ENSMUSG00000049686	ENSMUSG00000049686	0.529337	0.000797969	3.09801
Zfp157	ENSMUSG00000036898	ENSMUSG00000036898	0.529174	9.57e-05	4.01909
Gm16582	ENSMUSG00000089964	ENSMUSG00000089964	0.528963	0.0408863	1.38842
Slco1c1	ENSMUSG00000030235	ENSMUSG00000030235	0.527914	0.000717897	3.14394
Cactin	ENSMUSG00000034889	ENSMUSG00000034889	0.52732	0.000870163	3.0604
Ccdc82	ENSMUSG00000079084	ENSMUSG00000079084	0.527184	1.33e-08	7.87615
Cdr1os	ENSMUSG00000071753	ENSMUSG00000071753	0.526746	1.08e-08	7.96658
P4htm	ENSMUSG00000006675	ENSMUSG00000006675	0.526231	0.0109133	1.96204
Gm28693	ENSMUSG00000101964	ENSMUSG00000101964	0.526206	0.0420403	1.37633
[truncated: 60 more rows]

## Sheet: Downregulated
Mir670hg	ENSMUSG00000075020	ENSMUSG00000075020	-0.500216	0.00350482	2.45533
Gm29322	ENSMUSG00000099543	ENSMUSG00000099543	-0.500613	2.83e-05	4.54821
Gm15927	ENSMUSG00000085039	ENSMUSG00000085039	-0.500848	0.00678266	2.1686
Brd4	ENSMUSG00000024002	ENSMUSG00000024002	-0.500941	0.00605385	2.21797
Gtf3c3	ENSMUSG00000041303	ENSMUSG00000041303	-0.501154	0.0192646	1.71524
Hmbox1	ENSMUSG00000021972	ENSMUSG00000021972	-0.501649	0.000245402	3.61012
Gm43290	ENSMUSG00000104641	ENSMUSG00000104641	-0.501763	0.0404296	1.3933
Rtn3	ENSMUSG00000024758	ENSMUSG00000024758	-0.502135	3.43e-05	4.46471
Tmem234	ENSMUSG00000028797	ENSMUSG00000028797	-0.502492	0.0267091	1.57334
Gm47469	ENSMUSG00000113047	ENSMUSG00000113047	-0.502645	0.000115241	3.93839
Eppin	ENSMUSG00000017733	ENSMUSG00000017733	-0.503305	0.0293374	1.53258
Rfwd3	ENSMUSG00000033596	ENSMUSG00000033596	-0.503398	0.00189485	2.72243
Pip5k1b	ENSMUSG00000024867	ENSMUSG00000024867	-0.50516	0.0079418	2.10008
Ces3a	ENSMUSG00000069922	ENSMUSG00000069922	-0.505563	0.018633	1.72972
Ugp2	ENSMUSG00000001891	ENSMUSG00000001891	-0.505913	8.28e-05	4.08197
Gm30931	ENSMUSG00000110035	ENSMUSG00000110035	-0.50665	0.00375639	2.42523
Usf1	ENSMUSG00000026641	ENSMUSG00000026641	-0.506851	0.000782556	3.10648
Cemip	ENSMUSG00000052353	ENSMUSG00000052353	-0.506903	0.00379119	2.42122
Heatr4	ENSMUSG00000090843	ENSMUSG00000090843	-0.507523	0.0233776	1.6312
Iqank1	ENSMUSG00000102018	ENSMUSG00000102018	-0.507807	1.83e-05	4.73755
Dlg4	ENSMUSG00000020886	ENSMUSG00000020886	-0.50783	3.78e-05	4.42251
Traf3ip1	ENSMUSG00000034292	ENSMUSG00000034292	-0.507921	0.0179906	1.74495
Rundc1	ENSMUSG00000035007	ENSMUSG00000035007	-0.50833	9.74e-05	4.01144
A630010A05Rik	ENSMUSG00000075395	ENSMUSG00000075395	-0.508413	0.0215919	1.66571
Rtraf-ps	ENSMUSG00000074479	ENSMUSG00000074479	-0.508521	0.00452592	2.34429
Gm11684	ENSMUSG00000085734	ENSMUSG00000085734	-0.508668	0.00194308	2.71151
Fez1	ENSMUSG00000032118	ENSMUSG00000032118	-0.510234	1.16e-05	4.93554
Gpr75	ENSMUSG00000043999	ENSMUSG00000043999	-0.510254	0.0210184	1.6774
Gm28802	ENSMUSG00000099719	ENSMUSG00000099719	-0.510513	0.0145044	1.8385
Syne3	ENSMUSG00000054150	ENSMUSG00000054150	-0.510535	0.00537446	2.26967
Glra1	ENSMUSG00000000263	ENSMUSG00000000263	-0.510601	0.0162232	1.78986
Supv3l1	ENSMUSG00000020079	ENSMUSG00000020079	-0.510628	0.000467067	3.33062
Foxn4	ENSMUSG00000042002	ENSMUSG00000042002	-0.510855	0.0012055	2.91883
Styxl1	ENSMUSG00000019178	ENSMUSG00000019178	-0.511789	0.0099679	2.0014
Zkscan6	ENSMUSG00000018347	ENSMUSG00000018347	-0.511833	0.0244028	1.61256
Pycr2	ENSMUSG00000026520	ENSMUSG00000026520	-0.512006	0.00591549	2.22801
Tmem208	ENSMUSG00000014856	ENSMUSG00000014856	-0.512966	0.043884	1.35769
Htra2	ENSMUSG00000068329	ENSMUSG00000068329	-0.513411	0.00203589	2.69125
Adal	ENSMUSG00000027259	ENSMUSG00000027259	-0.513621	0.0185407	1.73187
Zbtb3	ENSMUSG00000071661	ENSMUSG00000071661	-0.514184	0.0275146	1.56044
Gm14634	ENSMUSG00000085891	ENSMUSG00000085891	-0.514312	0.0209773	1.67825
A930037H05Rik	ENSMUSG00000109408	ENSMUSG00000109408	-0.514828	0.00952729	2.02103
Gm37894	ENSMUSG00000103926	ENSMUSG00000103926	-0.515297	0.0264227	1.57802
Tg	ENSMUSG00000053469	ENSMUSG00000053469	-0.51573	0.0114429	1.94146
1700025G04Rik	ENSMUSG00000032666	ENSMUSG00000032666	-0.51579	0.0124457	1.90498
Gm12882	ENSMUSG00000081423	ENSMUSG00000081423	-0.516055	0.000712731	3.14707
Tst	ENSMUSG00000044986	ENSMUSG00000044986	-0.516182	0.0472275	1.32581
Rpn2	ENSMUSG00000027642	ENSMUSG00000027642	-0.516212	0.0333637	1.47673
Samd4	ENSMUSG00000021838	ENSMUSG00000021838	-0.516568	0.0410639	1.38654
Dram1	ENSMUSG00000020057	ENSMUSG00000020057	-0.516571	0.0432226	1.36429
Fam221b	ENSMUSG00000043633	ENSMUSG00000043633	-0.516638	0.0245434	1.61007
Washc2	ENSMUSG00000024104	ENSMUSG00000024104	-0.51718	0.00270097	2.56848
Ankrd27	ENSMUSG00000034867	ENSMUSG00000034867	-0.517238	0.0259099	1.58653
Psen1	ENSMUSG00000019969	ENSMUSG00000019969	-0.517443	0.00737365	2.13232
Hps1	ENSMUSG00000025188	ENSMUSG00000025188	-0.518114	0.000326891	3.4856
Afmid	ENSMUSG00000017718	ENSMUSG00000017718	-0.518234	0.0140863	1.8512
1810058I24Rik	ENSMUSG00000073155	ENSMUSG00000073155	-0.518246	0.0100353	1.99847
Cacna1s	ENSMUSG00000026407	ENSMUSG00000026407	-0.518863	0.000865829	3.06257
Grip2	ENSMUSG00000030098	ENSMUSG00000030098	-0.518897	0.021611	1.66532
Mb	ENSMUSG00000018893	ENSMUSG00000018893	-0.519112	0.00509594	2.29278
Gm37607	ENSMUSG00000103839	ENSMUSG00000103839	-0.519224	0.0112572	1.94857
Mir5119	ENSMUSG00000093176	ENSMUSG00000093176	-0.519263	0.00357092	2.44722
Zfp60	ENSMUSG00000037640	ENSMUSG00000037640	-0.519453	0.00228428	2.64125
Coq7	ENSMUSG00000030652	ENSMUSG00000030652	-0.52033	0.000805165	3.09412
1700013F07Rik	ENSMUSG00000027886	ENSMUSG00000027886	-0.52049	0.00371925	2.42955
Chrna10	ENSMUSG00000066279	ENSMUSG00000066279	-0.520919	0.0401247	1.39659
Tmem202	ENSMUSG00000049526	ENSMUSG00000049526	-0.521184	0.0301127	1.52125
Cdkl3	ENSMUSG00000020389	ENSMUSG00000020389	-0.521707	2.3e-05	4.63827
Ppp1r1b	ENSMUSG00000061718	ENSMUSG00000061718	-0.521833	0.00904161	2.04375
Defb15	ENSMUSG00000048500	ENSMUSG00000048500	-0.522064	0.0112584	1.94852
Gm48817	ENSMUSG00000114037	ENSMUSG00000114037	-0.522203	2.21e-05	4.65561
Gemin5	ENSMUSG00000037275	ENSMUSG00000037275	-0.522239	0.000248721	3.60429
Zic2	ENSMUSG00000061524	ENSMUSG00000061524	-0.522249	0.00176202	2.75399
Zfp385a	ENSMUSG00000000552	ENSMUSG00000000552	-0.523552	0.00433843	2.36267
Nkx6-1	ENSMUSG00000035187	ENSMUSG00000035187	-0.523824	0.0333637	1.47673
Zfp182	ENSMUSG00000054737	ENSMUSG00000054737	-0.523854	0.00404202	2.3934
Oma1	ENSMUSG00000035069	ENSMUSG00000035069	-0.524611	0.0225562	1.64673
Gga3	ENSMUSG00000020740	ENSMUSG00000020740	-0.525004	0.00692612	2.15951
Kif16b	ENSMUSG00000038844	ENSMUSG00000038844	-0.525026	0.0233776	1.6312
Btaf1	ENSMUSG00000040565	ENSMUSG00000040565	-0.525229	0.00067622	3.16991
Incenp	ENSMUSG00000024660	ENSMUSG00000024660	-0.525237	0.0309969	1.50868
Lrrc37a	ENSMUSG00000078632	ENSMUSG00000078632	-0.525241	0.00507688	2.2944
Itgb1bp2	ENSMUSG00000031312	ENSMUSG00000031312	-0.526016	0.000145687	3.83658
Slc38a5	ENSMUSG00000031170	ENSMUSG00000031170	-0.526157	1.14e-07	6.9431
Tada2a	ENSMUSG00000018651	ENSMUSG00000018651	-0.526224	0.00918135	2.03709
Tmprss6	ENSMUSG00000016942	ENSMUSG00000016942	-0.526577	0.0141677	1.8487
Cdca5	ENSMUSG00000024791	ENSMUSG00000024791	-0.526603	0.00010252	3.98919
Slc13a4	ENSMUSG00000029843	ENSMUSG00000029843	-0.526974	4.34e-05	4.36251
Ogdh	ENSMUSG00000020456	ENSMUSG00000020456	-0.527511	0.00475618	2.32274
Cyp2b10	ENSMUSG00000030483	ENSMUSG00000030483	-0.528635	0.00665599	2.17679
Sla2	ENSMUSG00000027636	ENSMUSG00000027636	-0.528929	0.00302611	2.51912
Gm17949	ENSMUSG00000109739	ENSMUSG00000109739	-0.529043	0.00176202	2.75399
Gm47647	ENSMUSG00000112649	ENSMUSG00000112649	-0.529175	0.0334249	1.47593
Clptm1	ENSMUSG00000002981	ENSMUSG00000002981	-0.530412	0.0303537	1.51779
Gm44760	ENSMUSG00000108766	ENSMUSG00000108766	-0.530761	0.0267878	1.57206
Gm38258	ENSMUSG00000102256	ENSMUSG00000102256	-0.53078	0.0132905	1.87646
Tenm1	ENSMUSG00000016150	ENSMUSG00000016150	-0.530959	0.00238018	2.62339
Gm12116	ENSMUSG00000087501	ENSMUSG00000087501	-0.531186	0.00155642	2.80787
Gm11540	ENSMUSG00000082945	ENSMUSG00000082945	-0.531247	0.0452613	1.34427
Stip1	ENSMUSG00000024966	ENSMUSG00000024966	-0.531606	2.72e-05	4.56543
Aunip	ENSMUSG00000078521	ENSMUSG00000078521	-0.531651	0.0445275	1.35137
Gm43811	ENSMUSG00000107140	ENSMUSG00000107140	-0.531851	0.00631096	2.1999
Copg1	ENSMUSG00000030058	ENSMUSG00000030058	-0.532283	0.0236325	1.62649
Gm25268	ENSMUSG00000089143	ENSMUSG00000089143	-0.53243	0.000756283	3.12132
Fam20c	ENSMUSG00000025854	ENSMUSG00000025854	-0.532681	0.0220767	1.65607
Repin1	ENSMUSG00000052751	ENSMUSG00000052751	-0.533118	0.00571446	2.24302
Sec23ip	ENSMUSG00000055319	ENSMUSG00000055319	-0.533318	0.00589258	2.22969
Ccl22	ENSMUSG00000031779	ENSMUSG00000031779	-0.533531	0.0286564	1.54278
Nup210l	ENSMUSG00000027939	ENSMUSG00000027939	-0.533716	4.45e-15	14.3516
Pdzrn3	ENSMUSG00000035357	ENSMUSG00000035357	-0.53388	0.00871017	2.05997
Tdrd9	ENSMUSG00000054003	ENSMUSG00000054003	-0.534238	0.00922696	2.03494
Vwa8	ENSMUSG00000058997	ENSMUSG00000058997	-0.534874	0.000778512	3.10873
Gm44103	ENSMUSG00000107577	ENSMUSG00000107577	-0.535091	0.0179906	1.74495
Hydin	ENSMUSG00000059854	ENSMUSG00000059854	-0.5351	1.15e-05	4.9393
ENSMUSG00000121065	ENSMUSG00000121065	ENSMUSG00000121065	-0.535315	0.00374075	2.42704
Gm49733	ENSMUSG00000116739	ENSMUSG00000116739	-0.535383	0.0427306	1.36926
C1s1	ENSMUSG00000038521	ENSMUSG00000038521	-0.53634	0.0185407	1.73187
Cutc	ENSMUSG00000025193	ENSMUSG00000025193	-0.53663	0.00358167	2.44591
Fbxo30	ENSMUSG00000047648	ENSMUSG00000047648	-0.536995	0.0208052	1.68183
5730435O14Rik	ENSMUSG00000091370	ENSMUSG00000091370	-0.537466	0.00103669	2.98435
Nipal3	ENSMUSG00000028803	ENSMUSG00000028803	-0.538374	0.00850056	2.07055
Nid1	ENSMUSG00000005397	ENSMUSG00000005397	-0.539556	0.0450589	1.34622
Ormdl1	ENSMUSG00000026097	ENSMUSG00000026097	-0.540529	0.0168316	1.77388
Golgb1	ENSMUSG00000034243	ENSMUSG00000034243	-0.540639	0.0408477	1.38883
Itgb3	ENSMUSG00000020689	ENSMUSG00000020689	-0.540668	0.0168809	1.7726
Kcnk2	ENSMUSG00000037624	ENSMUSG00000037624	-0.54067	0.0442973	1.35362
Enox1	ENSMUSG00000022012	ENSMUSG00000022012	-0.541104	0.000658181	3.18165
Taok3	ENSMUSG00000061288	ENSMUSG00000061288	-0.541314	5.29e-05	4.27654
ENSMUSG00000121226	ENSMUSG00000121226	ENSMUSG00000121226	-0.541325	0.0407911	1.38943
Ttc9b	ENSMUSG00000007944	ENSMUSG00000007944	-0.541657	0.00306025	2.51424
Ino80c	ENSMUSG00000047989	ENSMUSG00000047989	-0.541705	0.0197377	1.7047
Pcca	ENSMUSG00000041650	ENSMUSG00000041650	-0.542079	0.01156	1.93704
ENSMUSG00002076308	ENSMUSG00002076308	ENSMUSG00002076308	-0.542364	0.0173147	1.76158
Gm37500	ENSMUSG00000103900	ENSMUSG00000103900	-0.543073	0.0465697	1.3319
Gm45797	ENSMUSG00000110504	ENSMUSG00000110504	-0.543081	0.000245402	3.61012
Deaf1	ENSMUSG00000058886	ENSMUSG00000058886	-0.543178	1.11e-05	4.95468
Eid3	ENSMUSG00000109864	ENSMUSG00000109864	-0.543677	0.0383625	1.41609
Smad3	ENSMUSG00000032402	ENSMUSG00000032402	-0.543746	0.0196163	1.70738
Ift74	ENSMUSG00000028576	ENSMUSG00000028576	-0.543767	2.13e-05	4.67162
Vps26a	ENSMUSG00000020078	ENSMUSG00000020078	-0.543968	0.0203136	1.69221
Slc44a5	ENSMUSG00000028360	ENSMUSG00000028360	-0.544259	2.3e-06	5.63827
Ano7	ENSMUSG00000034107	ENSMUSG00000034107	-0.544338	0.00041	3.38722
S100a3	ENSMUSG00000001021	ENSMUSG00000001021	-0.545076	0.000337567	3.47164
ENSMUSG00000120783	ENSMUSG00000120783	ENSMUSG00000120783	-0.545503	0.00506246	2.29564
Gm14224	ENSMUSG00000085524	ENSMUSG00000085524	-0.545731	0.0445562	1.35109
Gm23044	ENSMUSG00000088516	ENSMUSG00000088516	-0.546591	0.0389727	1.40924
Gm6337	ENSMUSG00000091882	ENSMUSG00000091882	-0.546718	0.0046291	2.3345
Rxfp4	ENSMUSG00000049741	ENSMUSG00000049741	-0.547064	0.015369	1.81335
Avp	ENSMUSG00000037727	ENSMUSG00000037727	-0.547099	0.000740361	3.13056
Gm31447	ENSMUSG00000113158	ENSMUSG00000113158	-0.547165	0.0103254	1.98609
Scimp	ENSMUSG00000057135	ENSMUSG00000057135	-0.547315	0.00613976	2.21185
Klhl35	ENSMUSG00000035298	ENSMUSG00000035298	-0.547364	0.0066579	2.17666
Gm45474	ENSMUSG00000109634	ENSMUSG00000109634	-0.547644	0.017185	1.76485
A230005M16Rik	ENSMUSG00000087612	ENSMUSG00000087612	-0.547805	0.00214108	2.66937
A730071L15Rik	ENSMUSG00000096923	ENSMUSG00000096923	-0.548046	0.00719265	2.14311
Jak3	ENSMUSG00000031805	ENSMUSG00000031805	-0.548061	0.0010181	2.99221
Actr2	ENSMUSG00000020152	ENSMUSG00000020152	-0.548621	4.85e-05	4.31426
Smpd3	ENSMUSG00000031906	ENSMUSG00000031906	-0.548812	0.00505481	2.2963
Usp37	ENSMUSG00000033364	ENSMUSG00000033364	-0.549103	0.000550215	3.25947
Gls	ENSMUSG00000026103	ENSMUSG00000026103	-0.549104	0.0403336	1.39433
Mir9-3hg	ENSMUSG00000097023	ENSMUSG00000097023	-0.549151	0.0459399	1.33781
Apba3	ENSMUSG00000004931	ENSMUSG00000004931	-0.550117	2.66e-05	4.57512
Galnt6	ENSMUSG00000037280	ENSMUSG00000037280	-0.55024	1.84e-05	4.73518
Fgd6	ENSMUSG00000020021	ENSMUSG00000020021	-0.550528	0.000177942	3.74972
ENSMUSG00000121048	ENSMUSG00000121048	ENSMUSG00000121048	-0.550629	0.0192236	1.71616
Cul1	ENSMUSG00000029686	ENSMUSG00000029686	-0.550944	0.00571176	2.24323
Gm44077	ENSMUSG00000108244	ENSMUSG00000108244	-0.551466	2.94e-06	5.53165
Gm15866	ENSMUSG00000087290	ENSMUSG00000087290	-0.551524	0.000496155	3.30438
Gm17976	ENSMUSG00000099008	ENSMUSG00000099008	-0.551776	0.00157579	2.8025
Fblim1	ENSMUSG00000006219	ENSMUSG00000006219	-0.551797	0.000257171	3.58978
Mms22l	ENSMUSG00000045751	ENSMUSG00000045751	-0.552281	0.0430048	1.36648
Zfp687	ENSMUSG00000019338	ENSMUSG00000019338	-0.552302	0.0375801	1.42504
Pus10	ENSMUSG00000020280	ENSMUSG00000020280	-0.552388	0.026649	1.57432
Cd244a	ENSMUSG00000004709	ENSMUSG00000004709	-0.552641	0.00150227	2.82325
Tal1	ENSMUSG00000028717	ENSMUSG00000028717	-0.552896	0.0404113	1.3935
Celf3	ENSMUSG00000028137	ENSMUSG00000028137	-0.553061	0.00657602	2.18204
Adamts13	ENSMUSG00000014852	ENSMUSG00000014852	-0.553651	0.000261102	3.58319
Jarid2	ENSMUSG00000038518	ENSMUSG00000038518	-0.55378	0.0193743	1.71278
Keap1	ENSMUSG00000003308	ENSMUSG00000003308	-0.553804	2.04e-07	6.69037
Pigs	ENSMUSG00000041958	ENSMUSG00000041958	-0.553976	0.005046	2.29705
Gm44506	ENSMUSG00000108773	ENSMUSG00000108773	-0.554114	0.00686743	2.16321
Fam13b	ENSMUSG00000036501	ENSMUSG00000036501	-0.554281	0.00190023	2.72119
Itm2c	ENSMUSG00000026223	ENSMUSG00000026223	-0.554529	0.0409261	1.388
ENSMUSG00000120105	ENSMUSG00000120105	ENSMUSG00000120105	-0.554974	0.0137745	1.86092
Ndufa9	ENSMUSG00000000399	ENSMUSG00000000399	-0.55541	0.00356823	2.44755
Phka2	ENSMUSG00000031295	ENSMUSG00000031295	-0.555726	3.67e-06	5.43533
Tyk2	ENSMUSG00000032175	ENSMUSG00000032175	-0.555866	0.000480562	3.31825
Lamc1	ENSMUSG00000026478	ENSMUSG00000026478	-0.556087	5e-05	4.30103
Gm13432	ENSMUSG00000083528	ENSMUSG00000083528	-0.556201	0.00615969	2.21044
Lmna	ENSMUSG00000028063	ENSMUSG00000028063	-0.556412	0.00127057	2.896
Gm24234	ENSMUSG00000077504	ENSMUSG00000077504	-0.556717	5.03e-05	4.29843
Golph3l	ENSMUSG00000046519	ENSMUSG00000046519	-0.557078	0.0193221	1.71395
2010309G21Rik	ENSMUSG00000106567	ENSMUSG00000106567	-0.557207	0.039057	1.4083
Rufy3	ENSMUSG00000029291	ENSMUSG00000029291	-0.557317	0.00510683	2.29185
Chd4	ENSMUSG00000063870	ENSMUSG00000063870	-0.557589	0.00155921	2.80709
Sephs1	ENSMUSG00000026662	ENSMUSG00000026662	-0.557618	0.000185739	3.7311
Krt88	ENSMUSG00000063971	ENSMUSG00000063971	-0.557644	0.00343753	2.46375
Gm49958	ENSMUSG00000117061	ENSMUSG00000117061	-0.558058	0.0100943	1.99592
Gm39271	ENSMUSG00000110716	ENSMUSG00000110716	-0.558224	0.00478212	2.32038
Prkcb	ENSMUSG00000052889	ENSMUSG00000052889	-0.558916	9.22e-06	5.03527
Jak2	ENSMUSG00000024789	ENSMUSG00000024789	-0.559555	0.0192739	1.71503
Cmc2	ENSMUSG00000014633	ENSMUSG00000014633	-0.559741	0.00571061	2.24332
Gm2420	ENSMUSG00000082305	ENSMUSG00000082305	-0.560451	0.0280376	1.55226
U6 ENSMUSG00002075542	ENSMUSG00002075542	ENSMUSG00002075542	-0.560741	0.0112604	1.94845
Arhgap15	ENSMUSG00000049744	ENSMUSG00000049744	-0.56082	0.0201687	1.69532
Gm45725	ENSMUSG00000110549	ENSMUSG00000110549	-0.560882	0.0206793	1.68446
Ahsa2	ENSMUSG00000020288	ENSMUSG00000020288	-0.560883	0.00947049	2.02363
Gm9991	ENSMUSG00000056128	ENSMUSG00000056128	-0.560902	0.00651351	2.18618
Gm15545	ENSMUSG00000087138	ENSMUSG00000087138	-0.56127	0.00328334	2.48368
Hells	ENSMUSG00000025001	ENSMUSG00000025001	-0.561313	0.0137394	1.86203
Gm18828	ENSMUSG00000097291	ENSMUSG00000097291	-0.561474	0.0131903	1.87975
Gm15262	ENSMUSG00000108981	ENSMUSG00000108981	-0.561586	0.000365742	3.43683
Gm10516	ENSMUSG00000097316	ENSMUSG00000097316	-0.561969	0.0398185	1.39992
Ide	ENSMUSG00000056999	ENSMUSG00000056999	-0.562021	0.000709399	3.14911
Txn2	ENSMUSG00000005354	ENSMUSG00000005354	-0.562104	0.0143306	1.84374
Mcm7	ENSMUSG00000029730	ENSMUSG00000029730	-0.562193	0.000345741	3.46125
Ciao2a	ENSMUSG00000032381	ENSMUSG00000032381	-0.562266	0.0145512	1.8371
Stk33	ENSMUSG00000031027	ENSMUSG00000031027	-0.56266	2.84e-06	5.54668
Mrpl33	ENSMUSG00000106918	ENSMUSG00000106918	-0.562749	8.65e-07	6.06298
Tbc1d9b	ENSMUSG00000036644	ENSMUSG00000036644	-0.562926	2.08e-07	6.68194
Selenon	ENSMUSG00000050989	ENSMUSG00000050989	-0.562939	0.000574851	3.24044
Gm26879	ENSMUSG00000097089	ENSMUSG00000097089	-0.563117	0.0332566	1.47812
Ttc39c	ENSMUSG00000024424	ENSMUSG00000024424	-0.563126	0.0177669	1.75039
Elp6	ENSMUSG00000054836	ENSMUSG00000054836	-0.563623	0.0464504	1.33301
Tapbp	ENSMUSG00000024308	ENSMUSG00000024308	-0.564069	0.01736	1.76045
Gm17753	ENSMUSG00000115867	ENSMUSG00000115867	-0.565226	0.00133579	2.87426
ENSMUSG00000120908	ENSMUSG00000120908	ENSMUSG00000120908	-0.565313	0.00379436	2.42086
Gm22301	ENSMUSG00000064590	ENSMUSG00000064590	-0.565501	0.000179436	3.74609
Gm44985	ENSMUSG00000108688	ENSMUSG00000108688	-0.565962	1.66e-05	4.77989
Gm37802	ENSMUSG00000103303	ENSMUSG00000103303	-0.566322	0.0123835	1.90716
Ptpn4	ENSMUSG00000026384	ENSMUSG00000026384	-0.566784	2.82e-05	4.54975
Ckm	ENSMUSG00000030399	ENSMUSG00000030399	-0.566864	0.00492936	2.30721
Neurod2	ENSMUSG00000038255	ENSMUSG00000038255	-0.566883	0.00694821	2.15813
Timm17a	ENSMUSG00000062580	ENSMUSG00000062580	-0.567453	0.000361214	3.44224
Rhox2h	ENSMUSG00000079627	ENSMUSG00000079627	-0.567492	0.0458011	1.33912
Gm14161	ENSMUSG00000084935	ENSMUSG00000084935	-0.56815	0.0135398	1.86839
Scnn1a	ENSMUSG00000030340	ENSMUSG00000030340	-0.568512	1.07e-06	5.97062
Gm44104	ENSMUSG00000107583	ENSMUSG00000107583	-0.568809	0.0117842	1.9287
Ntn1	ENSMUSG00000020902	ENSMUSG00000020902	-0.569018	0.0427243	1.36933
Nedd4	ENSMUSG00000032216	ENSMUSG00000032216	-0.569916	0.000373589	3.42761
Gm48709	ENSMUSG00000113079	ENSMUSG00000113079	-0.570121	0.0343172	1.46449
Ccdc150	ENSMUSG00000025983	ENSMUSG00000025983	-0.570659	0.00261316	2.58283
Gm11792	ENSMUSG00000083137	ENSMUSG00000083137	-0.570687	0.0184411	1.73421
Poc1a	ENSMUSG00000023345	ENSMUSG00000023345	-0.570786	0.0432993	1.36352
Lims2	ENSMUSG00000024395	ENSMUSG00000024395	-0.571383	3.55e-06	5.44977
Sh3d21	ENSMUSG00000073758	ENSMUSG00000073758	-0.571532	0.00124383	2.90524
Zp2	ENSMUSG00000030911	ENSMUSG00000030911	-0.571932	2.21e-09	8.65561
Limd2	ENSMUSG00000040699	ENSMUSG00000040699	-0.571949	0.0209183	1.67947
Unc119b	ENSMUSG00000046562	ENSMUSG00000046562	-0.572479	0.00064041	3.19354
Rwdd4a	ENSMUSG00000031568	ENSMUSG00000031568	-0.573899	0.0309958	1.5087
Gm31812	ENSMUSG00000109599	ENSMUSG00000109599	-0.574024	0.00331057	2.4801
Gm45630	ENSMUSG00000109638	ENSMUSG00000109638	-0.574214	0.00400669	2.39721
Prdm14	ENSMUSG00000042414	ENSMUSG00000042414	-0.574441	0.0336979	1.4724
Crat	ENSMUSG00000026853	ENSMUSG00000026853	-0.57448	0.0111532	1.9526
Scaper	ENSMUSG00000034007	ENSMUSG00000034007	-0.574617	7.39e-05	4.13136
Gm15929	ENSMUSG00000086032	ENSMUSG00000086032	-0.574935	0.000994151	3.00255
Tmem169	ENSMUSG00000026188	ENSMUSG00000026188	-0.575072	0.0322628	1.4913
Vwce	ENSMUSG00000043789	ENSMUSG00000043789	-0.575408	0.000757661	3.12053
Gm13012	ENSMUSG00000085823	ENSMUSG00000085823	-0.575431	0.0101524	1.99343
Gucy1b2	ENSMUSG00000021933	ENSMUSG00000021933	-0.575753	0.00360908	2.4426
Gm4566	ENSMUSG00000117199	ENSMUSG00000117199	-0.575879	0.00721695	2.14165
Gm39321	ENSMUSG00000111167	ENSMUSG00000111167	-0.576391	0.0415716	1.3812
Gm12253	ENSMUSG00000058287	ENSMUSG00000058287	-0.576423	3.56e-05	4.44855
Rnf207	ENSMUSG00000058498	ENSMUSG00000058498	-0.576815	0.0258473	1.58758
Tef	ENSMUSG00000022389	ENSMUSG00000022389	-0.577615	0.000159767	3.79651
Gm12996	ENSMUSG00000086417	ENSMUSG00000086417	-0.577697	6.04e-06	5.21896
Dpy19l1	ENSMUSG00000043067	ENSMUSG00000043067	-0.577831	0.00144087	2.84137
0610031O16Rik	ENSMUSG00000099146	ENSMUSG00000099146	-0.577901	0.00442677	2.35391
Acbd5	ENSMUSG00000026781	ENSMUSG00000026781	-0.577932	1.75e-05	4.75696
7SK ENSMUSG00002076685	ENSMUSG00002076685	ENSMUSG00002076685	-0.578133	0.0262323	1.58116
Copb1	ENSMUSG00000030754	ENSMUSG00000030754	-0.57816	0.0251313	1.59979
Ccdc153	ENSMUSG00000070306	ENSMUSG00000070306	-0.578288	0.00697485	2.15647
Pip4k2c	ENSMUSG00000025417	ENSMUSG00000025417	-0.578701	0.0147747	1.83048
Sema5a	ENSMUSG00000022231	ENSMUSG00000022231	-0.578789	0.000631646	3.19953
Rnf181	ENSMUSG00000055850	ENSMUSG00000055850	-0.578827	0.00591549	2.22801
Tmem274	ENSMUSG00000087198	ENSMUSG00000087198	-0.579784	0.0102935	1.98744
Gm11447	ENSMUSG00000081854	ENSMUSG00000081854	-0.58019	0.0106985	1.97068
Tbc1d14	ENSMUSG00000029192	ENSMUSG00000029192	-0.580662	0.0201071	1.69665
Gm3226	ENSMUSG00000114547	ENSMUSG00000114547	-0.580829	0.00618233	2.20885
Tmprss13	ENSMUSG00000037129	ENSMUSG00000037129	-0.581215	0.010702	1.97054
Csta1	ENSMUSG00000034362	ENSMUSG00000034362	-0.581677	0.018633	1.72972
Spint2	ENSMUSG00000074227	ENSMUSG00000074227	-0.582049	0.00692922	2.15932
Casp16	ENSMUSG00000067882	ENSMUSG00000067882	-0.582154	0.0463788	1.33368
Gm41790	ENSMUSG00000118379	ENSMUSG00000118379	-0.582961	0.0146874	1.83305
Cdhr3	ENSMUSG00000035860	ENSMUSG00000035860	-0.582994	0.0112107	1.95037
Catspere1	ENSMUSG00000102483	ENSMUSG00000102483	-0.583076	1.68e-07	6.77469
Dcpp1	ENSMUSG00000096445	ENSMUSG00000096445	-0.583181	0.0290561	1.53676
Gm7954	ENSMUSG00000093863	ENSMUSG00000093863	-0.58323	0.00597098	2.22395
Pdgfrb	ENSMUSG00000024620	ENSMUSG00000024620	-0.58328	0.00012995	3.88622
Pld4	ENSMUSG00000052160	ENSMUSG00000052160	-0.583296	0.0357319	1.44694
Tubg1	ENSMUSG00000035198	ENSMUSG00000035198	-0.583383	0.00579378	2.23704
Pskh1	ENSMUSG00000048310	ENSMUSG00000048310	-0.583515	0.0370569	1.43113
Wdr46	ENSMUSG00000024312	ENSMUSG00000024312	-0.583965	0.0207453	1.68308
Gm5622	ENSMUSG00000079244	ENSMUSG00000079244	-0.584247	0.0399726	1.39824
Map3k9	ENSMUSG00000042724	ENSMUSG00000042724	-0.585169	0.0225096	1.64763
Zscan30	ENSMUSG00000024274	ENSMUSG00000024274	-0.586211	0.00383154	2.41663
Plppr3	ENSMUSG00000035835	ENSMUSG00000035835	-0.587427	7.29e-06	5.13727
Gm49528	ENSMUSG00000116439	ENSMUSG00000116439	-0.587494	4.06e-05	4.39147
Gfy	ENSMUSG00000095276	ENSMUSG00000095276	-0.588266	0.00742277	2.12943
Ankrd54	ENSMUSG00000033055	ENSMUSG00000033055	-0.5883	2.72e-05	4.56543
Hat1	ENSMUSG00000027018	ENSMUSG00000027018	-0.588967	1.67e-06	5.77728
Cacna1a	ENSMUSG00000034656	ENSMUSG00000034656	-0.589388	6.49e-06	5.18776
Col11a2	ENSMUSG00000024330	ENSMUSG00000024330	-0.589701	0.0068181	2.16634
Gm12276	ENSMUSG00000081944	ENSMUSG00000081944	-0.590287	0.000263621	3.57902
Gm45579	ENSMUSG00000110389	ENSMUSG00000110389	-0.590494	0.00565624	2.24747
Tctn1	ENSMUSG00000038593	ENSMUSG00000038593	-0.590678	2.69e-08	7.57025
Gm14291	ENSMUSG00000086098	ENSMUSG00000086098	-0.591058	0.0332855	1.47775
Gm9198	ENSMUSG00000115085	ENSMUSG00000115085	-0.591189	0.0148804	1.82739
Clca3a1	ENSMUSG00000056025	ENSMUSG00000056025	-0.591249	0.0035124	2.4544
A230087F16Rik	ENSMUSG00000097381	ENSMUSG00000097381	-0.591274	0.0481718	1.31721
Parm1	ENSMUSG00000034981	ENSMUSG00000034981	-0.591443	0.000549372	3.26013
P3h3	ENSMUSG00000023191	ENSMUSG00000023191	-0.591583	0.000111524	3.95263
C330007P06Rik	ENSMUSG00000006423	ENSMUSG00000006423	-0.592255	0.0405295	1.39223
Rps23rg1	ENSMUSG00000065952	ENSMUSG00000065952	-0.592878	0.000273661	3.56279
Snx9	ENSMUSG00000002365	ENSMUSG00000002365	-0.592939	0.000616696	3.20993
Actr1a	ENSMUSG00000025228	ENSMUSG00000025228	-0.5934	2.16e-06	5.66555
Atp2a3	ENSMUSG00000020788	ENSMUSG00000020788	-0.593464	0.00556368	2.25464
Gm9771	ENSMUSG00000106486	ENSMUSG00000106486	-0.593827	0.0153195	1.81476
Map3k1	ENSMUSG00000021754	ENSMUSG00000021754	-0.594422	0.0117772	1.92896
Cdcp1	ENSMUSG00000035498	ENSMUSG00000035498	-0.594469	0.0104063	1.9827
Gm38409	ENSMUSG00000114744	ENSMUSG00000114744	-0.594964	0.00220441	2.65671
Olfr744	ENSMUSG00000053815	ENSMUSG00000053815	-0.594973	0.0102899	1.98759
Pcsk1n	ENSMUSG00000039278	ENSMUSG00000039278	-0.595548	0.0164293	1.78438
Gm15343	ENSMUSG00000085468	ENSMUSG00000085468	-0.59579	0.030309	1.51843
Slc43a3	ENSMUSG00000027074	ENSMUSG00000027074	-0.596197	8.32e-05	4.07988
Slc22a3	ENSMUSG00000023828	ENSMUSG00000023828	-0.596406	0.000100148	3.99936
Exoc4	ENSMUSG00000029763	ENSMUSG00000029763	-0.596426	0.0051323	2.28969
Prss41	ENSMUSG00000024114	ENSMUSG00000024114	-0.597144	0.00291959	2.53468
Smgc	ENSMUSG00000047295	ENSMUSG00000047295	-0.597296	0.00683081	2.16553
Slc25a53	ENSMUSG00000044348	ENSMUSG00000044348	-0.59754	0.0415043	1.38191
Ccdc71	ENSMUSG00000049305	ENSMUSG00000049305	-0.5984	0.000703789	3.15256
Padi1	ENSMUSG00000025329	ENSMUSG00000025329	-0.598576	0.0291913	1.53475
Olfr655	ENSMUSG00000051182	ENSMUSG00000051182	-0.598583	0.023161	1.63524
Relch	ENSMUSG00000026319	ENSMUSG00000026319	-0.598947	0.00854012	2.06854
Calhm6	ENSMUSG00000046031	ENSMUSG00000046031	-0.599041	0.000139554	3.85526
Cacul1	ENSMUSG00000033417	ENSMUSG00000033417	-0.599259	0.000373361	3.42787
Gm16156	ENSMUSG00000087436	ENSMUSG00000087436	-0.599326	0.0287947	1.54069
Dgke	ENSMUSG00000000276	ENSMUSG00000000276	-0.599534	1.29e-05	4.88941
Gm15806	ENSMUSG00000082554	ENSMUSG00000082554	-0.599765	0.000123248	3.90922
Acox1	ENSMUSG00000020777	ENSMUSG00000020777	-0.600007	4.24e-11	10.3726
Gpank1	ENSMUSG00000092417	ENSMUSG00000092417	-0.600052	0.00343615	2.46393
Nek5	ENSMUSG00000037738	ENSMUSG00000037738	-0.600356	0.00117961	2.92826
Efcab7	ENSMUSG00000073791	ENSMUSG00000073791	-0.600577	0.0165824	1.78035
Smc2	ENSMUSG00000028312	ENSMUSG00000028312	-0.601205	0.0320768	1.49381
ENSMUSG00000120855	ENSMUSG00000120855	ENSMUSG00000120855	-0.601249	0.00821654	2.08531
A130012E19Rik	ENSMUSG00000112822	ENSMUSG00000112822	-0.601334	0.0030209	2.51986
4921508D12Rik	ENSMUSG00000027345	ENSMUSG00000027345	-0.601521	0.0201591	1.69553
Gm43482	ENSMUSG00000106757	ENSMUSG00000106757	-0.601682	1.31e-05	4.88273
Gm15889	ENSMUSG00000089712	ENSMUSG00000089712	-0.601911	0.000119294	3.92338
Vamp8	ENSMUSG00000050732	ENSMUSG00000050732	-0.602097	5.16e-06	5.28735
Arnt	ENSMUSG00000015522	ENSMUSG00000015522	-0.602229	0.0061461	2.2114
Mcm10	ENSMUSG00000026669	ENSMUSG00000026669	-0.602394	0.039007	1.40886
Pdss1	ENSMUSG00000026784	ENSMUSG00000026784	-0.602851	0.0265025	1.57671
Sds	ENSMUSG00000029597	ENSMUSG00000029597	-0.604391	0.00175309	2.7562
Slc7a6os	ENSMUSG00000033106	ENSMUSG00000033106	-0.604983	0.00564549	2.2483
Catsperg1	ENSMUSG00000049676	ENSMUSG00000049676	-0.605482	6.04e-06	5.21896
Abcb11	ENSMUSG00000027048	ENSMUSG00000027048	-0.605503	5.2e-08	7.284
2900069G24Rik	ENSMUSG00000102276	ENSMUSG00000102276	-0.605808	0.00450477	2.34633
S100pbp	ENSMUSG00000040928	ENSMUSG00000040928	-0.606084	0.0052318	2.28135
Rbfox3	ENSMUSG00000025576	ENSMUSG00000025576	-0.606092	0.000308343	3.51097
Mta1	ENSMUSG00000021144	ENSMUSG00000021144	-0.606133	0.00189485	2.72243
Dlst	ENSMUSG00000004789	ENSMUSG00000004789	-0.606948	0.0202213	1.69419
Aadacl2fm3	ENSMUSG00000095522	ENSMUSG00000095522	-0.60739	0.0134543	1.87114
4933406C10Rik	ENSMUSG00000097494	ENSMUSG00000097494	-0.607555	1.28e-06	5.89279
Prdx1	ENSMUSG00000028691	ENSMUSG00000028691	-0.607738	0.00918672	2.03684
Tpra1	ENSMUSG00000002871	ENSMUSG00000002871	-0.607823	0.00745322	2.12766
Gm6789	ENSMUSG00000117875	ENSMUSG00000117875	-0.607919	1.77e-05	4.75203
Fgf15	ENSMUSG00000031073	ENSMUSG00000031073	-0.608604	0.00104275	2.98182
Hcfc1	ENSMUSG00000031386	ENSMUSG00000031386	-0.608902	0.0129717	1.887
2500004C02Rik	ENSMUSG00000073236	ENSMUSG00000073236	-0.609163	0.000162745	3.78849
Vps52	ENSMUSG00000024319	ENSMUSG00000024319	-0.609913	0.00194693	2.71065
Rab31	ENSMUSG00000056515	ENSMUSG00000056515	-0.609938	0.00404202	2.3934
Tff3	ENSMUSG00000024029	ENSMUSG00000024029	-0.611198	1.16e-06	5.93554
Nptn	ENSMUSG00000032336	ENSMUSG00000032336	-0.611576	0.00114464	2.94133
Trak2	ENSMUSG00000026028	ENSMUSG00000026028	-0.611732	0.0172801	1.76245
Gm10689	ENSMUSG00000074412	ENSMUSG00000074412	-0.611807	0.00597377	2.22375
Clcc1	ENSMUSG00000027884	ENSMUSG00000027884	-0.611824	0.000319309	3.49579
Gm29585	ENSMUSG00000100548	ENSMUSG00000100548	-0.612241	0.0134424	1.87152
Gm35558 ENSMUSG00000113662	ENSMUSG00000113662	ENSMUSG00000113662	-0.612277	9.78e-05	4.00966
Slc12a8	ENSMUSG00000035506	ENSMUSG00000035506	-0.612292	0.00211951	2.67376
Col8a2	ENSMUSG00000056174	ENSMUSG00000056174	-0.612519	0.00849596	2.07079
Gm17669	ENSMUSG00000091695	ENSMUSG00000091695	-0.612563	0.00331295	2.47978
Ilkap	ENSMUSG00000026309	ENSMUSG00000026309	-0.612698	2.56e-08	7.59176
Hacd3	ENSMUSG00000033629	ENSMUSG00000033629	-0.61299	0.0035266	2.45264
Il1rl1	ENSMUSG00000026069	ENSMUSG00000026069	-0.613584	1.15e-06	5.9393
Chmp1a	ENSMUSG00000000743	ENSMUSG00000000743	-0.613737	0.0251292	1.59982
Gm15466	ENSMUSG00000081657	ENSMUSG00000081657	-0.614294	0.00482925	2.31612
Lman1l	ENSMUSG00000056271	ENSMUSG00000056271	-0.614852	0.00119291	2.92339
Ptpn12	ENSMUSG00000028771	ENSMUSG00000028771	-0.615392	0.000279419	3.55374
Zfp697	ENSMUSG00000050064	ENSMUSG00000050064	-0.615463	0.0227021	1.64393
Afap1	ENSMUSG00000029094	ENSMUSG00000029094	-0.616336	0.0257403	1.58939
Pdxk	ENSMUSG00000032788	ENSMUSG00000032788	-0.616628	1.39e-05	4.85699
Pdgfb	ENSMUSG00000000489	ENSMUSG00000000489	-0.616644	5.03e-05	4.29843
Psme4	ENSMUSG00000040850	ENSMUSG00000040850	-0.61712	0.000112693	3.9481
Atxn7l3	ENSMUSG00000059995	ENSMUSG00000059995	-0.618289	0.000327824	3.48436
Tmem39b	ENSMUSG00000053730	ENSMUSG00000053730	-0.618317	0.0257493	1.58923
Eif2b1	ENSMUSG00000029388	ENSMUSG00000029388	-0.618549	0.000211431	3.67483
Sfmbt1	ENSMUSG00000006527	ENSMUSG00000006527	-0.61866	0.00280423	2.55219
Gm43712	ENSMUSG00000104649	ENSMUSG00000104649	-0.619141	0.00931181	2.03097
Senp5	ENSMUSG00000022772	ENSMUSG00000022772	-0.619208	0.011968	1.92198
Mllt1	ENSMUSG00000024212	ENSMUSG00000024212	-0.619285	3.78e-05	4.42251
Porcn	ENSMUSG00000031169	ENSMUSG00000031169	-0.619625	0.0141636	1.84883
Tspan13	ENSMUSG00000020577	ENSMUSG00000020577	-0.620177	0.00404944	2.3926
C1qtnf7	ENSMUSG00000061535	ENSMUSG00000061535	-0.620372	0.00990148	2.0043
Myh14	ENSMUSG00000030739	ENSMUSG00000030739	-0.620505	0.00111201	2.95389
Atp5pb-ps	ENSMUSG00000044751	ENSMUSG00000044751	-0.621859	0.00326402	2.48625
Stox1	ENSMUSG00000036923	ENSMUSG00000036923	-0.622028	7.33e-06	5.1349
Arid3a	ENSMUSG00000019564	ENSMUSG00000019564	-0.622531	2.47e-05	4.6073
Gm49763	ENSMUSG00000116646	ENSMUSG00000116646	-0.622544	0.0414299	1.38269
Gm42957	ENSMUSG00000106447	ENSMUSG00000106447	-0.622549	0.000902094	3.04475
Spata32	ENSMUSG00000044787	ENSMUSG00000044787	-0.623411	0.0369924	1.43189
Card11	ENSMUSG00000036526	ENSMUSG00000036526	-0.624097	0.0181085	1.74212
1700001K19Rik	ENSMUSG00000056508	ENSMUSG00000056508	-0.624239	0.0158143	1.80095
Ifi211	ENSMUSG00000026536	ENSMUSG00000026536	-0.624478	0.00653122	2.18501
Tmem86a	ENSMUSG00000010307	ENSMUSG00000010307	-0.62484	0.00243254	2.61394
Nudc	ENSMUSG00000028851	ENSMUSG00000028851	-0.624858	7.35e-07	6.13371
H2-M6-ps	ENSMUSG00000083534	ENSMUSG00000083534	-0.625481	0.0136765	1.86402
Ppp2r1b	ENSMUSG00000032058	ENSMUSG00000032058	-0.625615	0.00263523	2.57918
ENSMUSG00000121022	ENSMUSG00000121022	ENSMUSG00000121022	-0.625821	0.0102254	1.99032
Svs4	ENSMUSG00000016998	ENSMUSG00000016998	-0.626218	0.00320332	2.4944
Ccdc163	ENSMUSG00000028689	ENSMUSG00000028689	-0.626516	0.000483817	3.31532
Slc22a16	ENSMUSG00000019834	ENSMUSG00000019834	-0.626908	0.020711	1.6838
Mtrex	ENSMUSG00000016018	ENSMUSG00000016018	-0.627578	8.6e-07	6.0655
Gm9077	ENSMUSG00000110250	ENSMUSG00000110250	-0.627641	5.22e-07	6.28233
Dhx29	ENSMUSG00000042426	ENSMUSG00000042426	-0.627754	0.0178859	1.74749
Gm8225	ENSMUSG00000068604	ENSMUSG00000068604	-0.62827	0.0463336	1.3341
Smim27	ENSMUSG00000028407	ENSMUSG00000028407	-0.62838	0.0163979	1.78521
Pitrm1	ENSMUSG00000021193	ENSMUSG00000021193	-0.62839	0.000900136	3.04569
Pfkfb3	ENSMUSG00000026773	ENSMUSG00000026773	-0.629372	0.0250889	1.60052
Gm37052	ENSMUSG00000103343	ENSMUSG00000103343	-0.629515	0.00749508	2.12522
Rps2-ps4	ENSMUSG00000084373	ENSMUSG00000084373	-0.629563	0.0283929	1.54679
Arl6ip6	ENSMUSG00000026960	ENSMUSG00000026960	-0.629638	0.0332187	1.47862
Wfdc10	ENSMUSG00000070529	ENSMUSG00000070529	-0.629847	0.000757739	3.12048
Gm48772	ENSMUSG00000112462	ENSMUSG00000112462	-0.629998	7.11e-05	4.14813
Gm52968	ENSMUSG00000118623	ENSMUSG00000118623	-0.630048	0.0329844	1.48169
B2m	ENSMUSG00000060802	ENSMUSG00000060802	-0.630064	0.0117198	1.93108
Sytl2	ENSMUSG00000030616	ENSMUSG00000030616	-0.630363	0.00160529	2.79445
Gm47550	ENSMUSG00000114612	ENSMUSG00000114612	-0.631082	0.0062297	2.20553
Ngef	ENSMUSG00000026259	ENSMUSG00000026259	-0.631153	0.00762686	2.11765
Rnf135	ENSMUSG00000020707	ENSMUSG00000020707	-0.631491	0.03506	1.45519
Agfg2	ENSMUSG00000029722	ENSMUSG00000029722	-0.631827	5.98e-06	5.2233
Aldh3a2	ENSMUSG00000010025	ENSMUSG00000010025	-0.632431	1.4e-06	5.85387
Fam83c	ENSMUSG00000074647	ENSMUSG00000074647	-0.632868	0.0126258	1.89874
Nkain1	ENSMUSG00000078532	ENSMUSG00000078532	-0.632889	0.00416132	2.38077
Fads3	ENSMUSG00000024664	ENSMUSG00000024664	-0.633038	0.000323326	3.49036
Gm14278	ENSMUSG00000080880	ENSMUSG00000080880	-0.633388	4.43e-06	5.3536
Gm14906	ENSMUSG00000081124	ENSMUSG00000081124	-0.63422	0.0158324	1.80045
Enpp3	ENSMUSG00000019989	ENSMUSG00000019989	-0.634815	0.0468449	1.32934
Gm5027	ENSMUSG00000108457	ENSMUSG00000108457	-0.635531	0.00517459	2.28612
Ksr1	ENSMUSG00000018334	ENSMUSG00000018334	-0.635618	0.00823019	2.08459
Gm26960	ENSMUSG00000098118	ENSMUSG00000098118	-0.635952	0.0225941	1.64601
Mei1	ENSMUSG00000068117	ENSMUSG00000068117	-0.63652	1.89e-08	7.72354
Gm9776	ENSMUSG00000042857	ENSMUSG00000042857	-0.636609	2.24e-06	5.64975
2700049A03Rik	ENSMUSG00000034601	ENSMUSG00000034601	-0.636916	0.0378334	1.42212
Gm12798	ENSMUSG00000084758	ENSMUSG00000084758	-0.636942	0.0212926	1.67177
B230311B06Rik	ENSMUSG00000109284	ENSMUSG00000109284	-0.637227	0.0318109	1.49742
Ccdc134	ENSMUSG00000068114	ENSMUSG00000068114	-0.638328	0.00203353	2.69175
Cpsf3	ENSMUSG00000054309	ENSMUSG00000054309	-0.638369	0.000291349	3.53559
Dll4	ENSMUSG00000027314	ENSMUSG00000027314	-0.639252	0.00390115	2.40881
Sumf2	ENSMUSG00000025538	ENSMUSG00000025538	-0.639259	0.0015441	2.81132
Ndfip1	ENSMUSG00000024425	ENSMUSG00000024425	-0.639517	0.00937727	2.02792
Th	ENSMUSG00000000214	ENSMUSG00000000214	-0.639539	0.000767728	3.11479
Colec11	ENSMUSG00000036655	ENSMUSG00000036655	-0.640043	0.0211851	1.67397
Gm42636	ENSMUSG00000104682	ENSMUSG00000104682	-0.640275	0.0394514	1.40394
Gm15972	ENSMUSG00000086287	ENSMUSG00000086287	-0.640884	0.00140068	2.85366
Ntn4	ENSMUSG00000020019	ENSMUSG00000020019	-0.641036	2.67e-05	4.57349
Tox3	ENSMUSG00000043668	ENSMUSG00000043668	-0.641378	0.0486366	1.31304
Gm21284	ENSMUSG00000108660	ENSMUSG00000108660	-0.641454	0.00259004	2.58669
Gm11726	ENSMUSG00000082562	ENSMUSG00000082562	-0.641575	1.47e-07	6.83268
Taf10	ENSMUSG00000043866	ENSMUSG00000043866	-0.641624	0.0012397	2.90668
Gm24430	ENSMUSG00000077265	ENSMUSG00000077265	-0.64275	0.0357182	1.44711
Coq2	ENSMUSG00000029319	ENSMUSG00000029319	-0.643915	4.32e-05	4.36452
Pam	ENSMUSG00000026335	ENSMUSG00000026335	-0.644612	0.00123966	2.9067
Gm33533	ENSMUSG00000104237	ENSMUSG00000104237	-0.644715	0.046452	1.333
Rbms2	ENSMUSG00000040043	ENSMUSG00000040043	-0.645896	0.025361	1.59583
Gm47850	ENSMUSG00000114286	ENSMUSG00000114286	-0.645905	0.00127758	2.89361
Bptf	ENSMUSG00000040481	ENSMUSG00000040481	-0.645913	0.00431775	2.36474
Gm2395	ENSMUSG00000111904	ENSMUSG00000111904	-0.645917	2.27e-06	5.64397
Tbk1	ENSMUSG00000020115	ENSMUSG00000020115	-0.646145	2.05e-06	5.68825
Vmn2r-ps54	ENSMUSG00000074164	ENSMUSG00000074164	-0.646364	0.018126	1.7417
4930456L15Rik	ENSMUSG00000078618	ENSMUSG00000078618	-0.646408	0.00316994	2.49895
Cdc14a	ENSMUSG00000033502	ENSMUSG00000033502	-0.646466	0.00406957	2.39045
Tmigd1	ENSMUSG00000020839	ENSMUSG00000020839	-0.646588	0.0346337	1.4605
Ifi47	ENSMUSG00000078920	ENSMUSG00000078920	-0.647513	0.00663269	2.17831
Slc32a1	ENSMUSG00000037771	ENSMUSG00000037771	-0.647975	0.0172254	1.76383
Ace2	ENSMUSG00000015405	ENSMUSG00000015405	-0.648018	0.000152893	3.81561
Ltk	ENSMUSG00000027297	ENSMUSG00000027297	-0.648691	1.5e-10	9.82391
Polr2h	ENSMUSG00000021018	ENSMUSG00000021018	-0.649131	6.94e-07	6.15864
Plxdc1	ENSMUSG00000017417	ENSMUSG00000017417	-0.649156	1.12e-05	4.95078
Ces1g	ENSMUSG00000057074	ENSMUSG00000057074	-0.649532	0.000776988	3.10959
Gprc6a	ENSMUSG00000019905	ENSMUSG00000019905	-0.649605	0.0170288	1.76882
Pmf1	ENSMUSG00000028066	ENSMUSG00000028066	-0.65003	8.44e-05	4.07366
Zfp655	ENSMUSG00000007812	ENSMUSG00000007812	-0.65015	7.51e-06	5.12436
ENSMUSG00000120050	ENSMUSG00000120050	ENSMUSG00000120050	-0.650236	1.74e-06	5.75945
Nrp2	ENSMUSG00000025969	ENSMUSG00000025969	-0.651245	0.004111	2.38605
Arhgef17	ENSMUSG00000032875	ENSMUSG00000032875	-0.651292	0.0188648	1.72435
1700060C20Rik	ENSMUSG00000078957	ENSMUSG00000078957	-0.651779	0.0157558	1.80256
Fcho1	ENSMUSG00000070000	ENSMUSG00000070000	-0.652608	2.76e-06	5.55909
Gm2808	ENSMUSG00000116560	ENSMUSG00000116560	-0.652835	0.000544638	3.26389
Gpr139	ENSMUSG00000066197	ENSMUSG00000066197	-0.653018	0.00239981	2.61982
Gm5921	ENSMUSG00000074034	ENSMUSG00000074034	-0.65305	0.000411662	3.38546
Mapk8ip3	ENSMUSG00000024163	ENSMUSG00000024163	-0.653261	0.00315825	2.50055
Eln	ENSMUSG00000029675	ENSMUSG00000029675	-0.653515	0.00687099	2.16298
Fam166c	ENSMUSG00000029182	ENSMUSG00000029182	-0.653579	0.0213116	1.67138
Fer1l6	ENSMUSG00000037106	ENSMUSG00000037106	-0.653746	0.000604108	3.21889
Cmya5	ENSMUSG00000047419	ENSMUSG00000047419	-0.653754	0.0411674	1.38545
Tmem189	ENSMUSG00000090213	ENSMUSG00000090213	-0.653835	0.00286776	2.54246
4930556L07Rik	ENSMUSG00000086800	ENSMUSG00000086800	-0.654098	0.0215537	1.66648
Mfsd13b	ENSMUSG00000030877	ENSMUSG00000030877	-0.65444	0.0148202	1.82915
Mir99ahg	ENSMUSG00000090386	ENSMUSG00000090386	-0.654945	0.019958	1.69988
Pgap1	ENSMUSG00000073678	ENSMUSG00000073678	-0.655034	0.0435991	1.36052
1700125G02Rik	ENSMUSG00000085263	ENSMUSG00000085263	-0.655584	7.79e-05	4.10846
Gm49877	ENSMUSG00000117228	ENSMUSG00000117228	-0.655593	0.0172681	1.76275
Ghsr	ENSMUSG00000051136	ENSMUSG00000051136	-0.655719	0.0202518	1.69354
Gdf3	ENSMUSG00000030117	ENSMUSG00000030117	-0.655878	0.0392596	1.40605
Slc43a1	ENSMUSG00000027075	ENSMUSG00000027075	-0.656102	3.49e-05	4.45717
Zfp932	ENSMUSG00000066613	ENSMUSG00000066613	-0.656463	0.000179137	3.74681
Atic	ENSMUSG00000026192	ENSMUSG00000026192	-0.656479	0.0183148	1.7372
Ssbp2	ENSMUSG00000003992	ENSMUSG00000003992	-0.656505	2.01e-05	4.6968
Ttll3	ENSMUSG00000030276	ENSMUSG00000030276	-0.656935	6.83e-09	8.16558
Ptgs1	ENSMUSG00000047250	ENSMUSG00000047250	-0.657366	0.000195932	3.70789
Gm37262	ENSMUSG00000103525	ENSMUSG00000103525	-0.65738	0.00661937	2.17918
Gm42907	ENSMUSG00000106254	ENSMUSG00000106254	-0.657521	0.00869775	2.06059
Gm13066	ENSMUSG00000086949	ENSMUSG00000086949	-0.657906	0.00104176	2.98223
Asah2	ENSMUSG00000024887	ENSMUSG00000024887	-0.658116	0.000941251	3.02629
Wdr88	ENSMUSG00000118454	ENSMUSG00000118454	-0.658232	0.00015272	3.8161
Nrd1	ENSMUSG00000053510	ENSMUSG00000053510	-0.658264	0.00051714	3.28639
Gm35576	ENSMUSG00000116851	ENSMUSG00000116851	-0.658669	2.1e-09	8.67778
7SK ENSMUSG00002076722	ENSMUSG00002076722	ENSMUSG00002076722	-0.65872	0.00103825	2.9837
Gpr89	ENSMUSG00000028096	ENSMUSG00000028096	-0.65888	6.21e-07	6.20691
Ttc29	ENSMUSG00000037101	ENSMUSG00000037101	-0.659115	0.00202207	2.6942
F2rl1	ENSMUSG00000021678	ENSMUSG00000021678	-0.659681	0.00523022	2.28148
Rassf4	ENSMUSG00000042129	ENSMUSG00000042129	-0.659944	0.00527621	2.27768
Stard6	ENSMUSG00000079608	ENSMUSG00000079608	-0.660487	2.47e-10	9.6073
Mapk3	ENSMUSG00000063065	ENSMUSG00000063065	-0.66088	0.0169749	1.77019
Psmd14	ENSMUSG00000026914	ENSMUSG00000026914	-0.662995	0.011897	1.92456
Atp9a	ENSMUSG00000027546	ENSMUSG00000027546	-0.663329	0.00447663	2.34905
Lats2	ENSMUSG00000021959	ENSMUSG00000021959	-0.663437	8.17e-06	5.08778
Cep85	ENSMUSG00000037443	ENSMUSG00000037443	-0.66444	8.4e-08	7.07572
Flot1	ENSMUSG00000059714	ENSMUSG00000059714	-0.664758	2.26e-05	4.64589
Aida	ENSMUSG00000042901	ENSMUSG00000042901	-0.665491	0.0104076	1.98265
Sorl1	ENSMUSG00000049313	ENSMUSG00000049313	-0.665812	2.38e-07	6.62342
Gm49959	ENSMUSG00000117030	ENSMUSG00000117030	-0.666003	0.000483429	3.31567
Myo1c	ENSMUSG00000017774	ENSMUSG00000017774	-0.666494	9.08e-05	4.04191
Akap3	ENSMUSG00000030344	ENSMUSG00000030344	-0.666832	2.51e-06	5.60033
Gm14820	ENSMUSG00000087193	ENSMUSG00000087193	-0.667176	0.0117568	1.92971
Uggt1	ENSMUSG00000037470	ENSMUSG00000037470	-0.667376	0.000276542	3.55824
Cracd	ENSMUSG00000036377	ENSMUSG00000036377	-0.66774	1.74e-07	6.75945
Slc25a5	ENSMUSG00000016319	ENSMUSG00000016319	-0.667778	0.00537023	2.27001
Glipr2	ENSMUSG00000028480	ENSMUSG00000028480	-0.669488	0.000506729	3.29522
Mir148b	ENSMUSG00000065560	ENSMUSG00000065560	-0.669526	6.99e-05	4.15552
Toe1	ENSMUSG00000028688	ENSMUSG00000028688	-0.670038	4.89e-08	7.31069
Nmur1	ENSMUSG00000026237	ENSMUSG00000026237	-0.67007	8.93e-06	5.04915
Stox2	ENSMUSG00000038143	ENSMUSG00000038143	-0.670127	0.0030209	2.51986
Art4	ENSMUSG00000030217	ENSMUSG00000030217	-0.67063	0.00359602	2.44418
Gm14141	ENSMUSG00000082375	ENSMUSG00000082375	-0.670882	6.19e-06	5.20831
Gadd45b	ENSMUSG00000015312	ENSMUSG00000015312	-0.671686	0.0192207	1.71623
Gm32552	ENSMUSG00000112711	ENSMUSG00000112711	-0.672162	0.000465311	3.33226
Fcnb	ENSMUSG00000026835	ENSMUSG00000026835	-0.672221	0.0179906	1.74495
Cdc42se2	ENSMUSG00000052298	ENSMUSG00000052298	-0.672344	0.0165002	1.78251
Pcmtd2	ENSMUSG00000027589	ENSMUSG00000027589	-0.67238	2.69e-05	4.57025
Prkci	ENSMUSG00000037643	ENSMUSG00000037643	-0.672821	0.000870638	3.06016
Cltc	ENSMUSG00000047126	ENSMUSG00000047126	-0.672923	2.41e-08	7.61798
Smad4	ENSMUSG00000024515	ENSMUSG00000024515	-0.67318	1.27e-06	5.8962
Gm13777	ENSMUSG00000082108	ENSMUSG00000082108	-0.67371	3.57e-06	5.44733
Anln	ENSMUSG00000036777	ENSMUSG00000036777	-0.673918	9.71e-08	7.01278
Adap2	ENSMUSG00000020709	ENSMUSG00000020709	-0.674182	2.85e-07	6.54516
Gm24762	ENSMUSG00000065623	ENSMUSG00000065623	-0.674344	9.42e-05	4.02595
Gm50269	ENSMUSG00000118232	ENSMUSG00000118232	-0.675143	5.39e-09	8.26841
Wasf2	ENSMUSG00000028868	ENSMUSG00000028868	-0.675327	2.27e-05	4.64397
Gm16184	ENSMUSG00000089886	ENSMUSG00000089886	-0.675339	0.00172485	2.76325
Klra2	ENSMUSG00000030187	ENSMUSG00000030187	-0.675815	0.00287638	2.54115
Fgf7	ENSMUSG00000027208	ENSMUSG00000027208	-0.675936	7.06e-06	5.1512
Rhox7a	ENSMUSG00000071767	ENSMUSG00000071767	-0.676265	0.0267778	1.57223
Rasl10a	ENSMUSG00000034209	ENSMUSG00000034209	-0.676346	0.00691343	2.16031
Cpt1a	ENSMUSG00000024900	ENSMUSG00000024900	-0.676354	7.5e-05	4.12494
Cnga1	ENSMUSG00000067220	ENSMUSG00000067220	-0.676511	0.00640738	2.19332
Cald1	ENSMUSG00000029761	ENSMUSG00000029761	-0.67673	0.00424249	2.37238
Gm42918	ENSMUSG00000106209	ENSMUSG00000106209	-0.677793	0.000520453	3.28362
Gck	ENSMUSG00000041798	ENSMUSG00000041798	-0.677806	0.0437934	1.35859
Trbv31	ENSMUSG00000076499	ENSMUSG00000076499	-0.67782	0.0383019	1.41678
Gm6852	ENSMUSG00000115125	ENSMUSG00000115125	-0.678067	0.00291287	2.53568
Pofut2	ENSMUSG00000020260	ENSMUSG00000020260	-0.678284	0.0493516	1.3067
C130075A20Rik	ENSMUSG00000104735	ENSMUSG00000104735	-0.678495	0.00937727	2.02792
Gm12014	ENSMUSG00000083752	ENSMUSG00000083752	-0.678966	2.93e-05	4.53313
Tecpr2	ENSMUSG00000021275	ENSMUSG00000021275	-0.67935	1.1e-08	7.95861
Gm4107	ENSMUSG00000118002	ENSMUSG00000118002	-0.67967	0.0226048	1.6458
Rbpms2	ENSMUSG00000032387	ENSMUSG00000032387	-0.679939	0.00814339	2.08919
Suv39h1	ENSMUSG00000039231	ENSMUSG00000039231	-0.680117	0.000983737	3.00712
5S_rRNA ENSMUSG00002076210	ENSMUSG00002076210	ENSMUSG00002076210	-0.680555	0.00601302	2.22091
Gm266	ENSMUSG00000010529	ENSMUSG00000010529	-0.680979	0.00157579	2.8025
Tnfrsf1a	ENSMUSG00000030341	ENSMUSG00000030341	-0.681277	6.24e-08	7.20482
5830418P13Rik	ENSMUSG00000086236	ENSMUSG00000086236	-0.681485	0.00180433	2.74369
Cyp4x1	ENSMUSG00000047155	ENSMUSG00000047155	-0.682661	1.23e-07	6.91009
Klk8	ENSMUSG00000064023	ENSMUSG00000064023	-0.682696	0.0125579	1.90108
Serhl	ENSMUSG00000058586	ENSMUSG00000058586	-0.68312	0.0182051	1.73981
Izumo1r	ENSMUSG00000031933	ENSMUSG00000031933	-0.683332	0.00239553	2.6206
Wfdc6a	ENSMUSG00000074595	ENSMUSG00000074595	-0.683745	0.00176784	2.75256
Haus8	ENSMUSG00000035439	ENSMUSG00000035439	-0.683813	0.000709399	3.14911
9130204K15Rik	ENSMUSG00000086474	ENSMUSG00000086474	-0.684067	0.0284475	1.54596
Gm33055	ENSMUSG00000117426	ENSMUSG00000117426	-0.684847	0.000594108	3.22613
Fam102b	ENSMUSG00000040339	ENSMUSG00000040339	-0.685257	2.62e-07	6.5817
Slc5a5	ENSMUSG00000000792	ENSMUSG00000000792	-0.685274	0.00383989	2.41568
Kdf1	ENSMUSG00000037600	ENSMUSG00000037600	-0.685688	0.000654017	3.18441
Clps	ENSMUSG00000024225	ENSMUSG00000024225	-0.6857	0.000134964	3.86978
Prkcq	ENSMUSG00000026778	ENSMUSG00000026778	-0.686412	0.0251313	1.59979
Armc9	ENSMUSG00000062590	ENSMUSG00000062590	-0.686492	2.06e-10	9.68613
Entpd1	ENSMUSG00000048120	ENSMUSG00000048120	-0.687498	0.000105355	3.97734
Icam1	ENSMUSG00000037405	ENSMUSG00000037405	-0.687815	0.00495162	2.30525
Tnk2	ENSMUSG00000022791	ENSMUSG00000022791	-0.688597	0.00410987	2.38617
Asic1	ENSMUSG00000023017	ENSMUSG00000023017	-0.689516	3.12e-06	5.50585
Pttg1ip2	ENSMUSG00000079666	ENSMUSG00000079666	-0.68992	0.0018878	2.72404
Crispld2	ENSMUSG00000031825	ENSMUSG00000031825	-0.689963	0.00127428	2.89474
Atg7	ENSMUSG00000030314	ENSMUSG00000030314	-0.690198	1.32e-05	4.87943
Spryd4	ENSMUSG00000051346	ENSMUSG00000051346	-0.690223	6.54e-08	7.18442
ENSMUSG00000120211	ENSMUSG00000120211	ENSMUSG00000120211	-0.691066	5.76e-08	7.23958
Itga3	ENSMUSG00000001507	ENSMUSG00000001507	-0.691153	0.00123966	2.9067
Eif3b	ENSMUSG00000056076	ENSMUSG00000056076	-0.692005	6.63e-05	4.17849
Bmp8b	ENSMUSG00000002384	ENSMUSG00000002384	-0.692948	0.0263086	1.5799
Ptpn2	ENSMUSG00000024539	ENSMUSG00000024539	-0.692977	0.0300105	1.52273
Gm17151	ENSMUSG00000075558	ENSMUSG00000075558	-0.693679	0.0180301	1.744
ENSMUSG00000120562	ENSMUSG00000120562	ENSMUSG00000120562	-0.693923	4.96e-06	5.30452
Obox1	ENSMUSG00000054310	ENSMUSG00000054310	-0.69514	0.000862322	3.06433
Tlr4	ENSMUSG00000039005	ENSMUSG00000039005	-0.696328	7.74e-05	4.11126
Selplg	ENSMUSG00000048163	ENSMUSG00000048163	-0.696731	9.26e-05	4.03339
Slc28a1	ENSMUSG00000025726	ENSMUSG00000025726	-0.697567	0.000151973	3.81823
Acsbg3	ENSMUSG00000024209	ENSMUSG00000024209	-0.697933	0.0342869	1.46487
Gm10913	ENSMUSG00000078097	ENSMUSG00000078097	-0.698118	0.0400219	1.3977
B430319F04Rik	ENSMUSG00000110062	ENSMUSG00000110062	-0.698353	0.0463457	1.33399
Mprip	ENSMUSG00000005417	ENSMUSG00000005417	-0.698367	0.00597511	2.22365
Gm6877	ENSMUSG00000083557	ENSMUSG00000083557	-0.699586	4.78e-05	4.32057
ENSMUSG00002075485	ENSMUSG00002075485	ENSMUSG00002075485	-0.700014	1.95e-08	7.70997
Gm29488	ENSMUSG00000101778	ENSMUSG00000101778	-0.700578	0.000192588	3.71537
Myo5b	ENSMUSG00000025885	ENSMUSG00000025885	-0.701261	1.87e-08	7.72816
Wdr75	ENSMUSG00000025995	ENSMUSG00000025995	-0.701306	0.0026231	2.58118
E330034L11Rik	ENSMUSG00000106383	ENSMUSG00000106383	-0.701397	7.7e-05	4.11351
Gm43064	ENSMUSG00000105053	ENSMUSG00000105053	-0.701761	0.00170646	2.7679
Defb22	ENSMUSG00000027468	ENSMUSG00000027468	-0.701849	0.000108228	3.96566
Epx	ENSMUSG00000052234	ENSMUSG00000052234	-0.702052	0.00605385	2.21797
2900042G08Rik	ENSMUSG00000114195	ENSMUSG00000114195	-0.702054	4.74e-05	4.32422
Gm49628	ENSMUSG00000110869	ENSMUSG00000110869	-0.702471	1.08e-06	5.96658
Rrad	ENSMUSG00000031880	ENSMUSG00000031880	-0.702725	0.00134822	2.87024
Gm15747	ENSMUSG00000086700	ENSMUSG00000086700	-0.702895	0.0249076	1.60367
Gm43813	ENSMUSG00000106636	ENSMUSG00000106636	-0.703151	0.0309639	1.50914
Ptgfrn	ENSMUSG00000027864	ENSMUSG00000027864	-0.703283	0.0155551	1.80813
Gm15635	ENSMUSG00000085095	ENSMUSG00000085095	-0.704471	0.000121998	3.91365
Blvra	ENSMUSG00000001999	ENSMUSG00000001999	-0.704564	8.81e-07	6.05502
Mvp	ENSMUSG00000030681	ENSMUSG00000030681	-0.705501	8.08e-05	4.09259
Gm4556	ENSMUSG00000112553	ENSMUSG00000112553	-0.705895	0.00146213	2.83501
Cdk2ap2	ENSMUSG00000024856	ENSMUSG00000024856	-0.705964	0.00234716	2.62946
Ccdc130	ENSMUSG00000004994	ENSMUSG00000004994	-0.706077	0.000776988	3.10959
Abcc9	ENSMUSG00000030249	ENSMUSG00000030249	-0.706094	0.0398838	1.3992
Rpl18a	ENSMUSG00000045128	ENSMUSG00000045128	-0.706602	0.00374075	2.42704
Snrnp27	ENSMUSG00000001158	ENSMUSG00000001158	-0.707184	0.000668076	3.17517
Zpbp2	ENSMUSG00000017195	ENSMUSG00000017195	-0.707742	0.0377533	1.42305
Gm36776	ENSMUSG00000108430	ENSMUSG00000108430	-0.7081	0.000727879	3.13794
a	ENSMUSG00000027596	ENSMUSG00000027596	-0.708108	0.000369072	3.43289
Rab25	ENSMUSG00000008601	ENSMUSG00000008601	-0.708319	0.00294989	2.53019
Nucks1	ENSMUSG00000026434	ENSMUSG00000026434	-0.711288	0.00298979	2.52436
Gm49077	ENSMUSG00000115546	ENSMUSG00000115546	-0.711504	0.00730583	2.13633
Gm11395	ENSMUSG00000097054	ENSMUSG00000097054	-0.711912	0.00175079	2.75677
Gm14151	ENSMUSG00000079006	ENSMUSG00000079006	-0.712301	0.0131165	1.88218
Mustn1	ENSMUSG00000042485	ENSMUSG00000042485	-0.71254	3.59e-08	7.44491
Lair1	ENSMUSG00000055541	ENSMUSG00000055541	-0.712974	0.00597511	2.22365
4930435F18Rik	ENSMUSG00000114290	ENSMUSG00000114290	-0.713352	0.015706	1.80393
Uso1	ENSMUSG00000029407	ENSMUSG00000029407	-0.71396	0.00292888	2.5333
Med13l	ENSMUSG00000018076	ENSMUSG00000018076	-0.714109	0.0184715	1.7335
Klrc3	ENSMUSG00000033027	ENSMUSG00000033027	-0.715133	0.0387839	1.41135
Gm52980	ENSMUSG00000118518	ENSMUSG00000118518	-0.715328	0.000258033	3.58832
Tyro3	ENSMUSG00000027298	ENSMUSG00000027298	-0.715853	0.0140946	1.85095
Ccdc171	ENSMUSG00000052407	ENSMUSG00000052407	-0.716081	7.63e-08	7.11748
Cacna2d1	ENSMUSG00000040118	ENSMUSG00000040118	-0.716251	0.0116012	1.9355
Slc30a6	ENSMUSG00000024069	ENSMUSG00000024069	-0.716743	0.000465311	3.33226
Kif6	ENSMUSG00000023999	ENSMUSG00000023999	-0.717158	0.000343639	3.4639
Ppp1r12b	ENSMUSG00000073557	ENSMUSG00000073557	-0.71733	0.0102614	1.98879
Tut4	ENSMUSG00000034610	ENSMUSG00000034610	-0.717656	9.98e-07	6.00087
Gm49544	ENSMUSG00000116262	ENSMUSG00000116262	-0.717801	4.31e-06	5.36552
Adgrg3	ENSMUSG00000060470	ENSMUSG00000060470	-0.717925	0.00339123	2.46964
Mef2b	ENSMUSG00000079033	ENSMUSG00000079033	-0.71835	0.00912397	2.03982
Ablim2	ENSMUSG00000029095	ENSMUSG00000029095	-0.71841	0.000546935	3.26206
Olfr531	ENSMUSG00000062712	ENSMUSG00000062712	-0.718509	0.000133188	3.87553
Ipo9	ENSMUSG00000041879	ENSMUSG00000041879	-0.71866	5.96e-05	4.22475
Btf3-ps2	ENSMUSG00000087239	ENSMUSG00000087239	-0.718695	0.0123459	1.90848
Alpk2	ENSMUSG00000032845	ENSMUSG00000032845	-0.720189	0.00216754	2.66403
Gm42963	ENSMUSG00000106976	ENSMUSG00000106976	-0.720448	0.000959042	3.01816
Gm52970	ENSMUSG00000118514	ENSMUSG00000118514	-0.720565	0.0228888	1.64038
Tsga13	ENSMUSG00000039032	ENSMUSG00000039032	-0.721386	0.00313608	2.50361
Tmcc2	ENSMUSG00000042066	ENSMUSG00000042066	-0.721427	0.0457367	1.33974
Olfr160	ENSMUSG00000061165	ENSMUSG00000061165	-0.721521	0.00977311	2.00997
Med8	ENSMUSG00000006392	ENSMUSG00000006392	-0.721911	0.000124075	3.90632
Scgb1b4-ps	ENSMUSG00000100358	ENSMUSG00000100358	-0.722785	0.00571429	2.24304
Ctrl	ENSMUSG00000031896	ENSMUSG00000031896	-0.722918	0.0222638	1.6524
Mrgbp	ENSMUSG00000027569	ENSMUSG00000027569	-0.723675	0.0087798	2.05652
Timd4	ENSMUSG00000055546	ENSMUSG00000055546	-0.723869	2.47e-10	9.6073
D5Ertd579e	ENSMUSG00000029190	ENSMUSG00000029190	-0.724202	0.00892092	2.04959
Serpinb6e	ENSMUSG00000069248	ENSMUSG00000069248	-0.724501	7.66e-05	4.11577
Gm17771	ENSMUSG00000104031	ENSMUSG00000104031	-0.724775	2.85e-07	6.54516
Disp2	ENSMUSG00000040035	ENSMUSG00000040035	-0.724796	0.0212926	1.67177
Slc5a10	ENSMUSG00000042371	ENSMUSG00000042371	-0.724848	0.0492507	1.30759
Gm50340	ENSMUSG00000118100	ENSMUSG00000118100	-0.725141	0.017185	1.76485
Sez6l2	ENSMUSG00000030683	ENSMUSG00000030683	-0.72589	2.32e-06	5.63451
Med12l	ENSMUSG00000056476	ENSMUSG00000056476	-0.727416	0.0303934	1.51722
4933406D12Rik	ENSMUSG00000085796	ENSMUSG00000085796	-0.727605	0.0140729	1.85162
9830132P13Rik	ENSMUSG00000104763	ENSMUSG00000104763	-0.727755	0.0176302	1.75374
Cpt1b	ENSMUSG00000078937	ENSMUSG00000078937	-0.728764	0.000436117	3.3604
Sacs	ENSMUSG00000048279	ENSMUSG00000048279	-0.72968	0.000328495	3.48347
Tfpi2	ENSMUSG00000029664	ENSMUSG00000029664	-0.729704	0.00603138	2.21958
Il12rb1	ENSMUSG00000000791	ENSMUSG00000000791	-0.7298	0.00450477	2.34633
ENSMUSG00000118748	ENSMUSG00000118748	ENSMUSG00000118748	-0.731217	0.0147925	1.82996
Gm10623	ENSMUSG00000108846	ENSMUSG00000108846	-0.731763	0.0404665	1.3929
Pigl	ENSMUSG00000014245	ENSMUSG00000014245	-0.732572	0.00070429	3.15225
Tnks	ENSMUSG00000031529	ENSMUSG00000031529	-0.732762	0.0378117	1.42237
Gm12606	ENSMUSG00000087659	ENSMUSG00000087659	-0.732941	6.9e-05	4.16115
Prkrip1	ENSMUSG00000039737	ENSMUSG00000039737	-0.733521	0.00194707	2.71062
Gm42601	ENSMUSG00000106319	ENSMUSG00000106319	-0.734525	0.0158143	1.80095
Slc7a12	ENSMUSG00000039710	ENSMUSG00000039710	-0.735227	0.00150054	2.82375
Prss44	ENSMUSG00000032493	ENSMUSG00000032493	-0.73539	0.00219759	2.65805
Tnfsf12	ENSMUSG00000097328	ENSMUSG00000097328	-0.735936	0.0158143	1.80095
Sybu	ENSMUSG00000022340	ENSMUSG00000022340	-0.736142	0.00188174	2.72544
Nr6a1	ENSMUSG00000063972	ENSMUSG00000063972	-0.736401	1.87e-07	6.72816
Prss12	ENSMUSG00000027978	ENSMUSG00000027978	-0.736798	0.0147262	1.83191
Gm50130	ENSMUSG00000118021	ENSMUSG00000118021	-0.737112	0.0171063	1.76684
Frk	ENSMUSG00000019779	ENSMUSG00000019779	-0.737202	0.0497592	1.30313
Gm16244	ENSMUSG00000090235	ENSMUSG00000090235	-0.739099	0.00248904	2.60397
Neurl3	ENSMUSG00000047180	ENSMUSG00000047180	-0.73974	5.09e-05	4.29328
Ncs1	ENSMUSG00000062661	ENSMUSG00000062661	-0.740531	4.64e-09	8.33348
Mroh8	ENSMUSG00000074627	ENSMUSG00000074627	-0.740901	2.63e-09	8.58004
Myof	ENSMUSG00000048612	ENSMUSG00000048612	-0.740905	1.82e-14	13.7399
Gm44546	ENSMUSG00000109014	ENSMUSG00000109014	-0.741312	0.0303537	1.51779
Ctsm	ENSMUSG00000074871	ENSMUSG00000074871	-0.742808	4.3e-05	4.36653
Bag6	ENSMUSG00000024392	ENSMUSG00000024392	-0.742851	1.08e-05	4.96658
Gpatch3	ENSMUSG00000028850	ENSMUSG00000028850	-0.743119	1.08e-05	4.96658
Brms1	ENSMUSG00000080268	ENSMUSG00000080268	-0.743277	5.85e-05	4.23284
Gbp2b	ENSMUSG00000040264	ENSMUSG00000040264	-0.743296	0.00282667	2.54872
Zfp692	ENSMUSG00000037243	ENSMUSG00000037243	-0.743763	0.00630391	2.20039
Arap1	ENSMUSG00000032812	ENSMUSG00000032812	-0.744564	0.00353598	2.45149
ENSMUSG00000120973	ENSMUSG00000120973	ENSMUSG00000120973	-0.744826	8.8e-07	6.05552
Gm13919	ENSMUSG00000085417	ENSMUSG00000085417	-0.744866	1.9e-05	4.72125
Gm45137	ENSMUSG00000109206	ENSMUSG00000109206	-0.745208	4.12e-05	4.3851
Gm10933	ENSMUSG00000113792	ENSMUSG00000113792	-0.745448	0.0134607	1.87093
Zbtb39	ENSMUSG00000044617	ENSMUSG00000044617	-0.745872	0.000905899	3.04292
Cnn2	ENSMUSG00000004665	ENSMUSG00000004665	-0.746802	0.00345352	2.46174
4933421A08Rik	ENSMUSG00000086443	ENSMUSG00000086443	-0.747462	7.39e-05	4.13136
Otop3	ENSMUSG00000018862	ENSMUSG00000018862	-0.747566	0.0110385	1.95709
Slc7a2	ENSMUSG00000031596	ENSMUSG00000031596	-0.747841	1.69e-06	5.77211
Scml2	ENSMUSG00000000037	ENSMUSG00000000037	-0.748012	1.11e-06	5.95468
Ppp1r14a	ENSMUSG00000037166	ENSMUSG00000037166	-0.748124	0.00130426	2.88464
Rpl17-ps7	ENSMUSG00000115512	ENSMUSG00000115512	-0.7497	0.0202013	1.69462
Slfn1	ENSMUSG00000078763	ENSMUSG00000078763	-0.750097	0.0101565	1.99326
Elf2	ENSMUSG00000037174	ENSMUSG00000037174	-0.750954	0.000711907	3.14758
Ccn4	ENSMUSG00000005124	ENSMUSG00000005124	-0.751546	0.000276493	3.55832
Acbd3	ENSMUSG00000026499	ENSMUSG00000026499	-0.75276	0.0018166	2.74074
Tmem87b	ENSMUSG00000014353	ENSMUSG00000014353	-0.752972	0.000174153	3.75907
Mir6415	ENSMUSG00000099160	ENSMUSG00000099160	-0.753073	0.000265966	3.57517
Cfap69	ENSMUSG00000040473	ENSMUSG00000040473	-0.753378	5.54e-06	5.25649
Gm22942	ENSMUSG00000089188	ENSMUSG00000089188	-0.753829	0.0051955	2.28437
Strn4	ENSMUSG00000030374	ENSMUSG00000030374	-0.755186	0.0157339	1.80316
Plcd3	ENSMUSG00000020937	ENSMUSG00000020937	-0.755732	0.00420979	2.37574
Cbs	ENSMUSG00000024039	ENSMUSG00000024039	-0.756921	1e-09	9
Gm16075	ENSMUSG00000087322	ENSMUSG00000087322	-0.757061	2.18e-07	6.66154
Ms4a6b	ENSMUSG00000024677	ENSMUSG00000024677	-0.757253	0.0172254	1.76383
Adssl1	ENSMUSG00000011148	ENSMUSG00000011148	-0.758551	1.77e-07	6.75203
Ints14	ENSMUSG00000034263	ENSMUSG00000034263	-0.758728	0.0123835	1.90716
Bfsp2	ENSMUSG00000032556	ENSMUSG00000032556	-0.759482	0.013967	1.8549
Gm43125	ENSMUSG00000106898	ENSMUSG00000106898	-0.759487	0.00369193	2.43275
Mrpl4	ENSMUSG00000003299	ENSMUSG00000003299	-0.759656	0.001681	2.77443
Potegl	ENSMUSG00000026774	ENSMUSG00000026774	-0.759659	0.000122854	3.91061
Maff	ENSMUSG00000042622	ENSMUSG00000042622	-0.760121	0.00179963	2.74482
Slc26a6	ENSMUSG00000023259	ENSMUSG00000023259	-0.760264	0.0273748	1.56265
Gm7237	ENSMUSG00000087112	ENSMUSG00000087112	-0.761297	0.0354925	1.44986
Atp8a2	ENSMUSG00000021983	ENSMUSG00000021983	-0.762361	0.00109544	2.96041
4930524O05Rik	ENSMUSG00000118392	ENSMUSG00000118392	-0.763845	1.98e-13	12.7033
Gm43386	ENSMUSG00000105926	ENSMUSG00000105926	-0.764487	0.0018472	2.73349
Gm13171	ENSMUSG00000082429	ENSMUSG00000082429	-0.764834	2.11e-05	4.67572
Zc3h7a	ENSMUSG00000037965	ENSMUSG00000037965	-0.764861	2.43e-08	7.61439
Gm29241	ENSMUSG00000101953	ENSMUSG00000101953	-0.764963	0.0210184	1.6774
Gm53031	ENSMUSG00000118563	ENSMUSG00000118563	-0.765286	3.84e-07	6.41567
Gm18857	ENSMUSG00000110055	ENSMUSG00000110055	-0.767544	2.21e-05	4.65561
Gcn1	ENSMUSG00000041638	ENSMUSG00000041638	-0.768022	0.0371397	1.43016
Gm11523	ENSMUSG00000087117	ENSMUSG00000087117	-0.768482	1.77e-05	4.75203
Bsnd	ENSMUSG00000025418	ENSMUSG00000025418	-0.769523	0.00722231	2.14132
Chchd2-ps	ENSMUSG00000094320	ENSMUSG00000094320	-0.769879	0.0335996	1.47367
Pkn2	ENSMUSG00000004591	ENSMUSG00000004591	-0.770014	0.00175079	2.75677
Ddc	ENSMUSG00000020182	ENSMUSG00000020182	-0.770604	0.000477588	3.32095
Tlx3	ENSMUSG00000040610	ENSMUSG00000040610	-0.770767	5.83e-05	4.23433
Gm47064	ENSMUSG00000111831	ENSMUSG00000111831	-0.77079	8.28e-05	4.08197
Gm26834	ENSMUSG00000097307	ENSMUSG00000097307	-0.771009	0.000173498	3.76071
Melk	ENSMUSG00000035683	ENSMUSG00000035683	-0.772312	0.0343172	1.46449
Yars	ENSMUSG00000028811	ENSMUSG00000028811	-0.773429	4.06e-06	5.39147
Dlx1as	ENSMUSG00000084946	ENSMUSG00000084946	-0.773828	0.0263356	1.57946
Gm45757	ENSMUSG00000110426	ENSMUSG00000110426	-0.774897	0.00192182	2.71629
Gm38200	ENSMUSG00000102466	ENSMUSG00000102466	-0.775675	0.00066515	3.17708
Nup205	ENSMUSG00000038759	ENSMUSG00000038759	-0.775779	0.00617629	2.20927
Tex13b	ENSMUSG00000042386	ENSMUSG00000042386	-0.775952	0.0438997	1.35754
Sdhc	ENSMUSG00000058076	ENSMUSG00000058076	-0.777012	0.0217388	1.66276
Clasp2	ENSMUSG00000033392	ENSMUSG00000033392	-0.77857	5.45e-08	7.2636
Aldh18a1	ENSMUSG00000025007	ENSMUSG00000025007	-0.779677	0.00143516	2.8431
Gm45708	ENSMUSG00000110534	ENSMUSG00000110534	-0.780007	8.85e-06	5.05306
Kdelr2	ENSMUSG00000079111	ENSMUSG00000079111	-0.780781	0.000218712	3.66013
ENSMUSG00000120109	ENSMUSG00000120109	ENSMUSG00000120109	-0.78086	1.09e-09	8.96257
Gm42699	ENSMUSG00000105083	ENSMUSG00000105083	-0.781423	0.000990993	3.00393
Gm7842	ENSMUSG00000112017	ENSMUSG00000112017	-0.781727	0.014673	1.83348
Eras	ENSMUSG00000031160	ENSMUSG00000031160	-0.782256	0.0075148	2.12408
Gm11631	ENSMUSG00000084079	ENSMUSG00000084079	-0.782694	0.0307367	1.51234
Gm44618	ENSMUSG00000108905	ENSMUSG00000108905	-0.783729	5.07e-06	5.29499
Parp6	ENSMUSG00000025237	ENSMUSG00000025237	-0.783763	1.32e-05	4.87943
Gm20186	ENSMUSG00000106874	ENSMUSG00000106874	-0.784067	6.52e-07	6.18575
Gm10658	ENSMUSG00000074284	ENSMUSG00000074284	-0.784285	0.00121329	2.91604
Ddx54	ENSMUSG00000029599	ENSMUSG00000029599	-0.78432	0.00463801	2.33367
Glycam1	ENSMUSG00000022491	ENSMUSG00000022491	-0.784621	0.0129847	1.88657
Eva1b	ENSMUSG00000050212	ENSMUSG00000050212	-0.785109	9.17e-07	6.03763
Gm20940	ENSMUSG00000106640	ENSMUSG00000106640	-0.785707	2.07e-06	5.68403
Ube2v1	ENSMUSG00000078923	ENSMUSG00000078923	-0.786727	0.0088953	2.05084
Gm12967	ENSMUSG00000080944	ENSMUSG00000080944	-0.78714	0.00867989	2.06149
Gm12359	ENSMUSG00000075576	ENSMUSG00000075576	-0.787409	2.8e-08	7.55284
Gm15873	ENSMUSG00000085725	ENSMUSG00000085725	-0.788206	0.0167539	1.77588
Slc36a1	ENSMUSG00000020261	ENSMUSG00000020261	-0.788413	1.63e-06	5.78781
Me1	ENSMUSG00000032418	ENSMUSG00000032418	-0.788594	7.83e-05	4.10624
Gm3828	ENSMUSG00000083808	ENSMUSG00000083808	-0.790236	2.32e-07	6.63451
Abcg3	ENSMUSG00000029299	ENSMUSG00000029299	-0.790564	6.33e-05	4.1986
ENSMUSG00000120156	ENSMUSG00000120156	ENSMUSG00000120156	-0.79084	0.0145569	1.83693
Tm4sf5	ENSMUSG00000018919	ENSMUSG00000018919	-0.791422	0.000140742	3.85158
Tbc1d22a	ENSMUSG00000051864	ENSMUSG00000051864	-0.791687	4.01e-08	7.39686
Npat	ENSMUSG00000033054	ENSMUSG00000033054	-0.792675	0.0115675	1.93676
Capn7	ENSMUSG00000021893	ENSMUSG00000021893	-0.793052	6.68e-05	4.17522
Epha1	ENSMUSG00000029859	ENSMUSG00000029859	-0.794293	7.63e-05	4.11748
Lad1	ENSMUSG00000041782	ENSMUSG00000041782	-0.794868	4.07e-07	6.39041
Pkm	ENSMUSG00000032294	ENSMUSG00000032294	-0.795592	5.1e-08	7.29243
ENSMUSG00000120830	ENSMUSG00000120830	ENSMUSG00000120830	-0.796742	0.000219667	3.65824
Fam184b	ENSMUSG00000015879	ENSMUSG00000015879	-0.796888	0.000210169	3.67743
Mdk-ps1	ENSMUSG00000081677	ENSMUSG00000081677	-0.797543	7.01e-07	6.15428
Gm4525	ENSMUSG00000106105	ENSMUSG00000106105	-0.7977	1.12e-07	6.95078
Gatd3a	ENSMUSG00000053329	ENSMUSG00000053329	-0.79846	0.000268305	3.57137
Cops4	ENSMUSG00000035297	ENSMUSG00000035297	-0.799684	7.33e-06	5.1349
Nop14	ENSMUSG00000036693	ENSMUSG00000036693	-0.799851	0.000712649	3.14712
Gm42702	ENSMUSG00000106443	ENSMUSG00000106443	-0.801142	0.000851468	3.06983
Rpa2	ENSMUSG00000028884	ENSMUSG00000028884	-0.801227	1.98e-05	4.70333
A530010F05Rik	ENSMUSG00000085797	ENSMUSG00000085797	-0.802581	0.0295792	1.52901
Pbxip1	ENSMUSG00000042613	ENSMUSG00000042613	-0.802637	1.09e-12	11.9626
Slfn4	ENSMUSG00000000204	ENSMUSG00000000204	-0.802948	2.32e-05	4.63451
Cc2d2b	ENSMUSG00000108929	ENSMUSG00000108929	-0.803025	0.0489865	1.30992
Gm35028	ENSMUSG00000111078	ENSMUSG00000111078	-0.803511	0.000799907	3.09696
Gm12338	ENSMUSG00000081485	ENSMUSG00000081485	-0.804455	0.0275705	1.55956
Slc4a8	ENSMUSG00000023032	ENSMUSG00000023032	-0.804871	0.0286393	1.54304
Gm24671	ENSMUSG00000077347	ENSMUSG00000077347	-0.804972	0.0238457	1.62259
Rps6	ENSMUSG00000028495	ENSMUSG00000028495	-0.805411	0.0167539	1.77588
Megf9	ENSMUSG00000039270	ENSMUSG00000039270	-0.805622	0.00565624	2.24747
Gm13693	ENSMUSG00000094336	ENSMUSG00000094336	-0.807021	0.00192903	2.71466
Tmem63a	ENSMUSG00000026519	ENSMUSG00000026519	-0.807104	2.92e-06	5.53462
Nabp2	ENSMUSG00000025374	ENSMUSG00000025374	-0.808293	0.0142465	1.84629
Dhcr24	ENSMUSG00000034926	ENSMUSG00000034926	-0.808853	0.000112211	3.94996
Gpr143	ENSMUSG00000025333	ENSMUSG00000025333	-0.809273	0.00757781	2.12046
ENSMUSG00000120226	ENSMUSG00000120226	ENSMUSG00000120226	-0.809749	1.08e-06	5.96658
4933402J07Rik	ENSMUSG00000069971	ENSMUSG00000069971	-0.810025	0.0044443	2.3522
Gm15419	ENSMUSG00000084783	ENSMUSG00000084783	-0.810029	0.000363368	3.43965
Clca1	ENSMUSG00000028255	ENSMUSG00000028255	-0.810357	0.00845992	2.07263
Tmem150a	ENSMUSG00000055912	ENSMUSG00000055912	-0.81049	9.33e-06	5.03012
Cd300ld5	ENSMUSG00000089722	ENSMUSG00000089722	-0.810666	0.0127714	1.89376
Elfn2	ENSMUSG00000043460	ENSMUSG00000043460	-0.811102	0.000501096	3.30008
1700029H14Rik	ENSMUSG00000031452	ENSMUSG00000031452	-0.811998	0.00353335	2.45181
Gm28996	ENSMUSG00000100346	ENSMUSG00000100346	-0.812652	0.0120416	1.91931
Il18r1	ENSMUSG00000026070	ENSMUSG00000026070	-0.81276	0.0191782	1.71719
Kank4	ENSMUSG00000035407	ENSMUSG00000035407	-0.814862	0.000144584	3.83988
Myo5c	ENSMUSG00000033590	ENSMUSG00000033590	-0.814907	0.0141636	1.84883
Cyth2	ENSMUSG00000003269	ENSMUSG00000003269	-0.820099	1.07e-07	6.97062
Pigf	ENSMUSG00000024145	ENSMUSG00000024145	-0.820375	0.000390934	3.4079
Gm5241	ENSMUSG00000117576	ENSMUSG00000117576	-0.821278	0.00235794	2.62747
Opn4	ENSMUSG00000021799	ENSMUSG00000021799	-0.821397	2.49e-05	4.6038
Fbn1	ENSMUSG00000027204	ENSMUSG00000027204	-0.821398	2.58e-05	4.58838
Cdc14b	ENSMUSG00000033102	ENSMUSG00000033102	-0.82157	1.19e-05	4.92445
Pecr	ENSMUSG00000026189	ENSMUSG00000026189	-0.82164	0.00788123	2.10341
Atp6v1e1	ENSMUSG00000019210	ENSMUSG00000019210	-0.821675	3.96e-06	5.4023
Ubac2	ENSMUSG00000041765	ENSMUSG00000041765	-0.821889	0.0325723	1.48715
Traj16	ENSMUSG00000076913	ENSMUSG00000076913	-0.822828	1.14e-11	10.9431
Ptchd4	ENSMUSG00000042256	ENSMUSG00000042256	-0.822953	0.000404584	3.39299
Mir6903	ENSMUSG00000098606	ENSMUSG00000098606	-0.823553	0.0272919	1.56397
ENSMUSG00000120057	ENSMUSG00000120057	ENSMUSG00000120057	-0.823898	0.000391284	3.40751
Gm16130	ENSMUSG00000086624	ENSMUSG00000086624	-0.824009	0.000169174	3.77167
Anxa4	ENSMUSG00000029994	ENSMUSG00000029994	-0.824503	3.18e-11	10.4976
Vwf	ENSMUSG00000001930	ENSMUSG00000001930	-0.824917	6.33e-05	4.1986
Calr4	ENSMUSG00000028558	ENSMUSG00000028558	-0.824984	2.27e-05	4.64397
Cnot10	ENSMUSG00000056167	ENSMUSG00000056167	-0.826001	3.71e-07	6.43063
Rtn4rl2	ENSMUSG00000050896	ENSMUSG00000050896	-0.826457	0.00572594	2.24215
Gm49702	ENSMUSG00000116766	ENSMUSG00000116766	-0.827882	7.09e-06	5.14935
Gm34589	ENSMUSG00000115816	ENSMUSG00000115816	-0.827944	0.00537023	2.27001
Nrde2	ENSMUSG00000021179	ENSMUSG00000021179	-0.828237	8.92e-05	4.04964
Mmp28	ENSMUSG00000020682	ENSMUSG00000020682	-0.828282	0.000132696	3.87714
Bpi	ENSMUSG00000052922	ENSMUSG00000052922	-0.828847	4.32e-07	6.36452
Gm45151	ENSMUSG00000108736	ENSMUSG00000108736	-0.829083	0.0158143	1.80095
Igf2bp2	ENSMUSG00000033581	ENSMUSG00000033581	-0.829515	1.63e-05	4.78781
Mavs	ENSMUSG00000037523	ENSMUSG00000037523	-0.830387	0.0344799	1.46243
Bdp1	ENSMUSG00000049658	ENSMUSG00000049658	-0.831166	6.28e-06	5.20204
Trdj2	ENSMUSG00000076871	ENSMUSG00000076871	-0.831834	6.91e-05	4.16052
Gm16181	ENSMUSG00000081650	ENSMUSG00000081650	-0.832954	0.00120549	2.91884
Pum2	ENSMUSG00000020594	ENSMUSG00000020594	-0.833658	3e-07	6.52288
Gfi1b	ENSMUSG00000026815	ENSMUSG00000026815	-0.834154	2.51e-05	4.60033
Pym1	ENSMUSG00000064030	ENSMUSG00000064030	-0.834229	0.00405594	2.39191
Egr3	ENSMUSG00000033730	ENSMUSG00000033730	-0.834325	0.00234716	2.62946
Raver1	ENSMUSG00000010205	ENSMUSG00000010205	-0.834349	0.0137193	1.86267
Ect2l	ENSMUSG00000071392	ENSMUSG00000071392	-0.834444	1.07e-11	10.9706
ENSMUSG00002075688	ENSMUSG00002075688	ENSMUSG00002075688	-0.835108	0.0123095	1.90976
Tbl1xr1	ENSMUSG00000027630	ENSMUSG00000027630	-0.836753	6.1e-06	5.21467
Ccdc124	ENSMUSG00000007721	ENSMUSG00000007721	-0.83677	0.00157527	2.80265
4930534H03Rik	ENSMUSG00000111544	ENSMUSG00000111544	-0.83692	0.000533655	3.27274
Gm47200	ENSMUSG00000112426	ENSMUSG00000112426	-0.837122	0.0107685	1.96784
Tpm1	ENSMUSG00000032366	ENSMUSG00000032366	-0.8373	1.41e-05	4.85078
5S_rRNA ENSMUSG00000119038	ENSMUSG00000119038	ENSMUSG00000119038	-0.837441	9.01e-05	4.04528
Bnc1	ENSMUSG00000025105	ENSMUSG00000025105	-0.837898	0.0151645	1.81917
ENSMUSG00000118728	ENSMUSG00000118728	ENSMUSG00000118728	-0.839065	2.55e-07	6.59346
Ptges	ENSMUSG00000050737	ENSMUSG00000050737	-0.839832	0.000186852	3.7285
Gm45211	ENSMUSG00000108467	ENSMUSG00000108467	-0.839833	0.00162128	2.79014
Rnf168	ENSMUSG00000014074	ENSMUSG00000014074	-0.839997	1.64e-08	7.78516
Serpina3h	ENSMUSG00000041449	ENSMUSG00000041449	-0.840667	0.000491996	3.30804
Peak1	ENSMUSG00000074305	ENSMUSG00000074305	-0.840921	0.000422906	3.37376
Rai1	ENSMUSG00000062115	ENSMUSG00000062115	-0.840922	0.0370569	1.43113
Gm38262	ENSMUSG00000102733	ENSMUSG00000102733	-0.840983	0.000755479	3.12178
Gm14325	ENSMUSG00000095362	ENSMUSG00000095362	-0.842421	0.00179648	2.74558
Sp100	ENSMUSG00000026222	ENSMUSG00000026222	-0.842507	7.83e-10	9.10624
Itch	ENSMUSG00000027598	ENSMUSG00000027598	-0.842519	0.00186134	2.73017
Daglb	ENSMUSG00000039206	ENSMUSG00000039206	-0.843236	0.00604773	2.21841
Tent2-ps2	ENSMUSG00000099656	ENSMUSG00000099656	-0.844344	0.0108224	1.96568
Nfe2l1	ENSMUSG00000038615	ENSMUSG00000038615	-0.844609	0.0116466	1.9338
ENSMUSG00000120577	ENSMUSG00000120577	ENSMUSG00000120577	-0.844638	0.000405324	3.3922
1010001B22Rik	ENSMUSG00000097863	ENSMUSG00000097863	-0.845099	0.000309542	3.50928
Cask	ENSMUSG00000031012	ENSMUSG00000031012	-0.845531	0.000704505	3.15212
Fbxw8	ENSMUSG00000032867	ENSMUSG00000032867	-0.845919	0.00453921	2.34302
Pno1	ENSMUSG00000020116	ENSMUSG00000020116	-0.846072	0.000174177	3.75901
Gm11172	ENSMUSG00000079740	ENSMUSG00000079740	-0.846113	0.0253422	1.59616
Gm41168	ENSMUSG00000115627	ENSMUSG00000115627	-0.846355	4.33e-05	4.36351
Col3a1	ENSMUSG00000026043	ENSMUSG00000026043	-0.846765	6.49e-08	7.18776
Psph	ENSMUSG00000029446	ENSMUSG00000029446	-0.84706	4.57e-05	4.34008
Olfr547	ENSMUSG00000073979	ENSMUSG00000073979	-0.84732	0.0351522	1.45405
BE692007	ENSMUSG00000099757	ENSMUSG00000099757	-0.847427	0.0488159	1.31144
Gm23210	ENSMUSG00000089293	ENSMUSG00000089293	-0.848234	0.0118934	1.92469
Clu	ENSMUSG00000022037	ENSMUSG00000022037	-0.848257	0.00178067	2.74942
Gm12185	ENSMUSG00000048852	ENSMUSG00000048852	-0.849905	3.09e-06	5.51004
Scgb1b28-ps	ENSMUSG00000101658	ENSMUSG00000101658	-0.851697	0.000201525	3.69567
Gtsf2	ENSMUSG00000053508	ENSMUSG00000053508	-0.853421	1.05e-06	5.97881
Grpel1	ENSMUSG00000029198	ENSMUSG00000029198	-0.853485	0.000144584	3.83988
Gm49152	ENSMUSG00000115130	ENSMUSG00000115130	-0.854122	0.000972988	3.01189
Clybl	ENSMUSG00000025545	ENSMUSG00000025545	-0.85495	0.00462743	2.33466
Gm44223	ENSMUSG00000107992	ENSMUSG00000107992	-0.854972	0.0218943	1.65967
Ercc3	ENSMUSG00000024382	ENSMUSG00000024382	-0.855457	0.0310709	1.50765
Npm2	ENSMUSG00000047911	ENSMUSG00000047911	-0.855871	0.0104664	1.9802
Trbv25	ENSMUSG00000104473	ENSMUSG00000104473	-0.856466	0.000106329	3.97335
Srp72	ENSMUSG00000036323	ENSMUSG00000036323	-0.857898	0.0153435	1.81407
Gm18562	ENSMUSG00000110123	ENSMUSG00000110123	-0.859095	0.000331092	3.48005
Scara3	ENSMUSG00000034463	ENSMUSG00000034463	-0.859853	0.00041	3.38722
Gm11432	ENSMUSG00000081449	ENSMUSG00000081449	-0.860373	0.000418851	3.37794
Iah1	ENSMUSG00000062054	ENSMUSG00000062054	-0.860426	0.00160072	2.79569
Hspb6	ENSMUSG00000036854	ENSMUSG00000036854	-0.860792	0.0420403	1.37633
4930589L23Rik	ENSMUSG00000068957	ENSMUSG00000068957	-0.862204	0.00340891	2.46738
Amd-ps4	ENSMUSG00000019836	ENSMUSG00000019836	-0.862345	0.0318019	1.49755
Slf1	ENSMUSG00000021597	ENSMUSG00000021597	-0.863346	0.0285192	1.54486
Gm11662	ENSMUSG00000083748	ENSMUSG00000083748	-0.864543	0.0448794	1.34795
1700024I08Rik	ENSMUSG00000113825	ENSMUSG00000113825	-0.864857	0.0408568	1.38874
Gm40123	ENSMUSG00000105961	ENSMUSG00000105961	-0.864874	0.00284905	2.5453
Olfr19	ENSMUSG00000048101	ENSMUSG00000048101	-0.865353	0.018633	1.72972
Gm4129	ENSMUSG00000112294	ENSMUSG00000112294	-0.865586	0.00297221	2.52692
Smyd2	ENSMUSG00000026603	ENSMUSG00000026603	-0.866602	0.029934	1.52383
Gm9083	ENSMUSG00000083033	ENSMUSG00000083033	-0.867914	0.0103254	1.98609
Rhox6	ENSMUSG00000006200	ENSMUSG00000006200	-0.868359	6.06e-05	4.21753
Cndp1	ENSMUSG00000056162	ENSMUSG00000056162	-0.868414	6.32e-08	7.19928
A530010L16Rik	ENSMUSG00000110682	ENSMUSG00000110682	-0.868647	1.64e-08	7.78516
Gm49600	ENSMUSG00000116795	ENSMUSG00000116795	-0.86899	0.00182132	2.73961
Relt	ENSMUSG00000008318	ENSMUSG00000008318	-0.869117	9.56e-09	8.01954
Bbx	ENSMUSG00000022641	ENSMUSG00000022641	-0.869446	0.0440272	1.35628
Gm35290	ENSMUSG00000117263	ENSMUSG00000117263	-0.870335	8.92e-06	5.04964
Enox2	ENSMUSG00000031109	ENSMUSG00000031109	-0.87068	9.39e-05	4.02733
Gm27201	ENSMUSG00000098645	ENSMUSG00000098645	-0.871192	5.54e-05	4.25649
Gm17200	ENSMUSG00000090608	ENSMUSG00000090608	-0.871259	1.93e-06	5.71444
Gm35722	ENSMUSG00000112104	ENSMUSG00000112104	-0.871783	0.00260337	2.58446
Fbxo40	ENSMUSG00000047746	ENSMUSG00000047746	-0.872476	0.0202887	1.69275
Stag3	ENSMUSG00000036928	ENSMUSG00000036928	-0.872665	0.0281073	1.55118
2510009E07Rik	ENSMUSG00000043391	ENSMUSG00000043391	-0.872743	0.00536289	2.2706
1700065J11Rik	ENSMUSG00000107341	ENSMUSG00000107341	-0.873661	0.018259	1.73852
Gm41584	ENSMUSG00000117048	ENSMUSG00000117048	-0.874297	0.0173955	1.75956
Gm10629	ENSMUSG00000074113	ENSMUSG00000074113	-0.874714	2.28e-05	4.64207
Lyar	ENSMUSG00000067367	ENSMUSG00000067367	-0.874956	0.00616357	2.21017
Oaz2	ENSMUSG00000040652	ENSMUSG00000040652	-0.875929	0.00488275	2.31134
Clpp	ENSMUSG00000002660	ENSMUSG00000002660	-0.876365	5.47e-05	4.26201
Tmem89	ENSMUSG00000025652	ENSMUSG00000025652	-0.876724	0.0101517	1.99346
Gm52971	ENSMUSG00000118583	ENSMUSG00000118583	-0.877605	0.0333637	1.47673
Spata20	ENSMUSG00000020867	ENSMUSG00000020867	-0.879451	0.000158093	3.80109
Gm9103	ENSMUSG00000084142	ENSMUSG00000084142	-0.880781	3.07e-07	6.51286
Gm42462	ENSMUSG00000104728	ENSMUSG00000104728	-0.880977	0.000166529	3.77851
Scn4b	ENSMUSG00000046480	ENSMUSG00000046480	-0.881558	0.00314519	2.50235
Mpnd	ENSMUSG00000003199	ENSMUSG00000003199	-0.882288	0.00313608	2.50361
Ghrh	ENSMUSG00000027643	ENSMUSG00000027643	-0.882571	0.000187273	3.72752
Zxdb	ENSMUSG00000073062	ENSMUSG00000073062	-0.882901	4.62e-08	7.33536
Aggf1	ENSMUSG00000021681	ENSMUSG00000021681	-0.883684	0.00529151	2.27642
Gm49480	ENSMUSG00000116183	ENSMUSG00000116183	-0.883852	0.000148752	3.82754
Gm12227	ENSMUSG00000086039	ENSMUSG00000086039	-0.884709	0.026207	1.58158
Olfr107	ENSMUSG00000063188	ENSMUSG00000063188	-0.884795	0.00381818	2.41814
ENSMUSG00000120147	ENSMUSG00000120147	ENSMUSG00000120147	-0.886126	0.0168895	1.77238
Gm6712	ENSMUSG00000072761	ENSMUSG00000072761	-0.886365	0.00103527	2.98495
Sidt1	ENSMUSG00000022696	ENSMUSG00000022696	-0.886832	4e-10	9.39794
9130214F15Rik	ENSMUSG00000109237	ENSMUSG00000109237	-0.887146	0.00326327	2.48635
Gm13605	ENSMUSG00000084768	ENSMUSG00000084768	-0.887961	0.0085563	2.06771
Myadml2os	ENSMUSG00000084822	ENSMUSG00000084822	-0.888144	0.00528347	2.27708
Cyp2b9	ENSMUSG00000040660	ENSMUSG00000040660	-0.88903	2.43e-08	7.61439
Stk40	ENSMUSG00000042608	ENSMUSG00000042608	-0.889389	7.14e-06	5.1463
Brd8	ENSMUSG00000003778	ENSMUSG00000003778	-0.889456	0.00900952	2.0453
Gm4131	ENSMUSG00000100486	ENSMUSG00000100486	-0.889876	0.000135386	3.86843
Ogt	ENSMUSG00000034160	ENSMUSG00000034160	-0.890161	0.0127961	1.89292
Smim43	ENSMUSG00000085007	ENSMUSG00000085007	-0.890418	0.0025328	2.5964
Gm47093	ENSMUSG00000112429	ENSMUSG00000112429	-0.890794	7.77e-08	7.10958
Ndc80	ENSMUSG00000024056	ENSMUSG00000024056	-0.89129	0.00133495	2.87454
Gm26685	ENSMUSG00000097281	ENSMUSG00000097281	-0.891659	0.0183398	1.7366
Tmem131l	ENSMUSG00000033767	ENSMUSG00000033767	-0.893227	8.83e-06	5.05404
Atraid	ENSMUSG00000013622	ENSMUSG00000013622	-0.893854	2.47e-05	4.6073
Gm20045	ENSMUSG00000103983	ENSMUSG00000103983	-0.894661	2.11e-11	10.6757
ENSMUSG00000121210	ENSMUSG00000121210	ENSMUSG00000121210	-0.894697	2.15e-07	6.66756
Sumf1	ENSMUSG00000030101	ENSMUSG00000030101	-0.895229	5.23e-07	6.2815
Heatr6	ENSMUSG00000000976	ENSMUSG00000000976	-0.896883	0.00250131	2.60183
Gm34885	ENSMUSG00000111748	ENSMUSG00000111748	-0.89806	0.000272894	3.56401
Cypt15	ENSMUSG00000079619	ENSMUSG00000079619	-0.89946	8.76e-06	5.0575
Gm30094	ENSMUSG00000118170	ENSMUSG00000118170	-0.900439	0.000506163	3.29571
Gm49180	ENSMUSG00000115735	ENSMUSG00000115735	-0.902279	0.00748697	2.12569
AA388235	ENSMUSG00000118084	ENSMUSG00000118084	-0.902316	1.1e-05	4.95861
Inava	ENSMUSG00000041605	ENSMUSG00000041605	-0.902659	0.00122912	2.9104
Gnl2	ENSMUSG00000028869	ENSMUSG00000028869	-0.904112	0.000436117	3.3604
Xlr3e-ps	ENSMUSG00000081940	ENSMUSG00000081940	-0.905378	0.000786447	3.10433
Gm38342	ENSMUSG00000102457	ENSMUSG00000102457	-0.905923	0.000711585	3.14777
Nsrp1	ENSMUSG00000037958	ENSMUSG00000037958	-0.905959	0.00193536	2.71324
6430503K07Rik	ENSMUSG00000053545	ENSMUSG00000053545	-0.906617	2.34e-05	4.63078
Cyp2b13	ENSMUSG00000040583	ENSMUSG00000040583	-0.908349	2.53e-06	5.59688
Cfap73	ENSMUSG00000094282	ENSMUSG00000094282	-0.90953	0.025882	1.587
Gm11368	ENSMUSG00000085188	ENSMUSG00000085188	-0.910074	2e-05	4.69897
Anapc15	ENSMUSG00000030649	ENSMUSG00000030649	-0.910547	0.0261425	1.58265
Hsd17b13	ENSMUSG00000034528	ENSMUSG00000034528	-0.91297	6.99e-05	4.15552
7SK ENSMUSG00002076612	ENSMUSG00002076612	ENSMUSG00002076612	-0.914172	0.0237762	1.62386
F830208F22Rik	ENSMUSG00000073529	ENSMUSG00000073529	-0.914825	0.000291349	3.53559
Olfr663	ENSMUSG00000109806	ENSMUSG00000109806	-0.915481	0.000876165	3.05741
Magea7-ps	ENSMUSG00000083333	ENSMUSG00000083333	-0.916396	3.14e-13	12.5031
Zeb2os	ENSMUSG00000052248	ENSMUSG00000052248	-0.920008	0.013208	1.87916
Gm43706	ENSMUSG00000105693	ENSMUSG00000105693	-0.920019	0.0120009	1.92079
Harbi1	ENSMUSG00000027243	ENSMUSG00000027243	-0.921093	0.000187066	3.72801
Il1f10	ENSMUSG00000046845	ENSMUSG00000046845	-0.92159	0.0020313	2.69223
Bach1	ENSMUSG00000025612	ENSMUSG00000025612	-0.921975	0.000317396	3.4984
ENSMUSG00000120114	ENSMUSG00000120114	ENSMUSG00000120114	-0.922874	0.0273981	1.56228
Nuggc	ENSMUSG00000061356	ENSMUSG00000061356	-0.922962	1.67e-07	6.77728
4930458B22Rik	ENSMUSG00000109861	ENSMUSG00000109861	-0.923614	0.00210649	2.67644
Stra6l	ENSMUSG00000028327	ENSMUSG00000028327	-0.925672	0.00574573	2.24065
Gm14696	ENSMUSG00000087369	ENSMUSG00000087369	-0.926154	1.02e-07	6.9914
Sectm1b	ENSMUSG00000039364	ENSMUSG00000039364	-0.926676	0.0457731	1.33939
Serac1	ENSMUSG00000015659	ENSMUSG00000015659	-0.927917	2.95e-09	8.53018
Fars2	ENSMUSG00000021420	ENSMUSG00000021420	-0.928082	0.00230038	2.6382
Myh15	ENSMUSG00000092009	ENSMUSG00000092009	-0.93065	0.000497462	3.30324
Gm5870	ENSMUSG00000106392	ENSMUSG00000106392	-0.931365	0.036236	1.44086
Gm49691	ENSMUSG00000116771	ENSMUSG00000116771	-0.93243	0.00996592	2.00148
Gm16286	ENSMUSG00000024571	ENSMUSG00000024571	-0.933319	2.52e-06	5.5986
Zdhhc7	ENSMUSG00000031823	ENSMUSG00000031823	-0.9347	0.0442245	1.35434
Gm43287	ENSMUSG00000105562	ENSMUSG00000105562	-0.935014	0.0225562	1.64673
Gm49425	ENSMUSG00000116336	ENSMUSG00000116336	-0.935882	4.16e-11	10.3809
Tmed8	ENSMUSG00000034111	ENSMUSG00000034111	-0.93624	1.07e-05	4.97062
Gm4278	ENSMUSG00000115019	ENSMUSG00000115019	-0.936288	4.04e-05	4.39362
Tnfsfm13	ENSMUSG00000018752	ENSMUSG00000018752	-0.937709	5.22e-06	5.28233
Dock2	ENSMUSG00000020143	ENSMUSG00000020143	-0.94158	8.28e-05	4.08197
Adora2b	ENSMUSG00000018500	ENSMUSG00000018500	-0.942093	0.0110001	1.9586
Ube3c	ENSMUSG00000039000	ENSMUSG00000039000	-0.942251	6.04e-08	7.21896
Gprc5d	ENSMUSG00000030205	ENSMUSG00000030205	-0.94337	0.00506851	2.29512
Zfp994	ENSMUSG00000096433	ENSMUSG00000096433	-0.943579	0.0394765	1.40366
Klk12	ENSMUSG00000044430	ENSMUSG00000044430	-0.944165	0.0173955	1.75956
Gch1	ENSMUSG00000037580	ENSMUSG00000037580	-0.944699	0.00817301	2.08762
Fcamr	ENSMUSG00000026415	ENSMUSG00000026415	-0.946097	3.84e-07	6.41567
Gm30198	ENSMUSG00000113265	ENSMUSG00000113265	-0.946446	0.0036668	2.43571
Tex44	ENSMUSG00000036574	ENSMUSG00000036574	-0.947851	9.18e-17	16.0372
Lrrc3c	ENSMUSG00000086545	ENSMUSG00000086545	-0.948005	0.00849596	2.07079
Mospd4	ENSMUSG00000046487	ENSMUSG00000046487	-0.949746	4.72e-08	7.32606
1700036A12Rik	ENSMUSG00000095956	ENSMUSG00000095956	-0.952222	0.00640272	2.19364
Polr3b	ENSMUSG00000034453	ENSMUSG00000034453	-0.953248	4.29e-05	4.36754
Frmpd2	ENSMUSG00000108841	ENSMUSG00000108841	-0.954297	0.0179381	1.74622
Clcn7	ENSMUSG00000036636	ENSMUSG00000036636	-0.954868	0.00358094	2.446
Stx12	ENSMUSG00000028879	ENSMUSG00000028879	-0.956727	2.93e-05	4.53313
Gm45090	ENSMUSG00000108845	ENSMUSG00000108845	-0.958019	2.81e-05	4.55129
Epyc	ENSMUSG00000019936	ENSMUSG00000019936	-0.962683	0.000972988	3.01189
Ttc26	ENSMUSG00000056832	ENSMUSG00000056832	-0.963083	0.0460878	1.33641
Ssrp1	ENSMUSG00000027067	ENSMUSG00000027067	-0.963085	0.00880079	2.05548
Tac2	ENSMUSG00000025400	ENSMUSG00000025400	-0.963545	0.000336332	3.47323
Gm12278	ENSMUSG00000086310	ENSMUSG00000086310	-0.965399	0.000409179	3.38809
Cox14	ENSMUSG00000023020	ENSMUSG00000023020	-0.96577	0.00154232	2.81183
Gm43260	ENSMUSG00000105933	ENSMUSG00000105933	-0.966018	0.000873135	3.05892
Camk2g	ENSMUSG00000021820	ENSMUSG00000021820	-0.966454	5.73e-13	12.2418
Wnk2	ENSMUSG00000037989	ENSMUSG00000037989	-0.966912	4.37e-16	15.3595
Phtf1	ENSMUSG00000058388	ENSMUSG00000058388	-0.968682	2.05e-05	4.68825
Fyb	ENSMUSG00000022148	ENSMUSG00000022148	-0.970584	0.00158811	2.79912
Upk3bl	ENSMUSG00000006143	ENSMUSG00000006143	-0.971426	0.000291191	3.53582
Farp1	ENSMUSG00000025555	ENSMUSG00000025555	-0.973047	8.08e-10	9.09259
Asb16	ENSMUSG00000034768	ENSMUSG00000034768	-0.974541	1.01e-07	6.99568
Cdh23	ENSMUSG00000012819	ENSMUSG00000012819	-0.974622	2.66e-13	12.5751
Pkia	ENSMUSG00000027499	ENSMUSG00000027499	-0.97509	0.0137745	1.86092
Obp2b	ENSMUSG00000079539	ENSMUSG00000079539	-0.97605	0.0257966	1.58844
Slc22a13b	ENSMUSG00000092212	ENSMUSG00000092212	-0.976787	0.000366616	3.43579
Fancm	ENSMUSG00000055884	ENSMUSG00000055884	-0.976983	0.0156241	1.8062
Tmem181b-ps	ENSMUSG00000096780	ENSMUSG00000096780	-0.978576	0.00209714	2.67837
Mto1	ENSMUSG00000032342	ENSMUSG00000032342	-0.979837	0.0138665	1.85803
Vmn1r-ps1	ENSMUSG00000082353	ENSMUSG00000082353	-0.980647	1.71e-10	9.767
U6 ENSMUSG00000119515	ENSMUSG00000119515	ENSMUSG00000119515	-0.984947	0.0215537	1.66648
Gm7289	ENSMUSG00000092056	ENSMUSG00000092056	-0.987422	4.4e-08	7.35655
Cyp2j12	ENSMUSG00000081225	ENSMUSG00000081225	-0.988125	0.00559549	2.25216
Gm9465	ENSMUSG00000114689	ENSMUSG00000114689	-0.988443	1.59e-07	6.7986
2310015A10Rik	ENSMUSG00000097729	ENSMUSG00000097729	-0.988918	1.96e-09	8.70774
Gm5106	ENSMUSG00000097279	ENSMUSG00000097279	-0.98892	0.0452613	1.34427
Olfr565-ps1	ENSMUSG00000109596	ENSMUSG00000109596	-0.989341	4.43e-10	9.3536
Igip	ENSMUSG00000110185	ENSMUSG00000110185	-0.989363	3.96e-14	13.4023
Nlrp4g	ENSMUSG00000079741	ENSMUSG00000079741	-0.98942	0.00673056	2.17195
Tcp11x2	ENSMUSG00000058252	ENSMUSG00000058252	-0.991281	3.87e-05	4.41229
Ugt1a10	ENSMUSG00000090165	ENSMUSG00000090165	-0.991426	0.00874241	2.05837
Sec31a	ENSMUSG00000035325	ENSMUSG00000035325	-0.991794	6e-10	9.22185
Rdh9	ENSMUSG00000056148	ENSMUSG00000056148	-0.991895	5.5e-05	4.25964
Mdc1	ENSMUSG00000061607	ENSMUSG00000061607	-0.992754	1.71e-14	13.767
Kmt2b	ENSMUSG00000006307	ENSMUSG00000006307	-0.993055	0.00080733	3.09295
Cpsf4	ENSMUSG00000029625	ENSMUSG00000029625	-0.993357	2.69e-10	9.57025
Gm12946	ENSMUSG00000086961	ENSMUSG00000086961	-0.994473	4.92e-06	5.30803
Gm15935	ENSMUSG00000084940	ENSMUSG00000084940	-0.994539	3.79e-08	7.42136
U90926	ENSMUSG00000029409	ENSMUSG00000029409	-0.996351	9.57e-05	4.01909
Olfr2	ENSMUSG00000070417	ENSMUSG00000070417	-0.997083	0.00140438	2.85251
Gm38374	ENSMUSG00000103505	ENSMUSG00000103505	-0.997911	0.000462631	3.33477
Lipa	ENSMUSG00000024781	ENSMUSG00000024781	-0.998459	7.72e-05	4.11238
Rad18	ENSMUSG00000030254	ENSMUSG00000030254	-1.00012	0.000213392	3.67082
Gpd1	ENSMUSG00000023019	ENSMUSG00000023019	-1.00126	0.000749126	3.12545
Gm17981	ENSMUSG00000101135	ENSMUSG00000101135	-1.00246	1.53e-05	4.81531
Vgf	ENSMUSG00000037428	ENSMUSG00000037428	-1.00295	0.000465311	3.33226
Shc3	ENSMUSG00000021448	ENSMUSG00000021448	-1.00318	0.000181497	3.74113
4930589O11Rik	ENSMUSG00000107195	ENSMUSG00000107195	-1.0034	0.00454451	2.34251
Slc17a8	ENSMUSG00000019935	ENSMUSG00000019935	-1.00392	0.00138916	2.85725
Tent2	ENSMUSG00000042167	ENSMUSG00000042167	-1.00436	0.00132084	2.87915
Armc1	ENSMUSG00000027599	ENSMUSG00000027599	-1.00672	5.4e-08	7.26761
Gm50308	ENSMUSG00000118371	ENSMUSG00000118371	-1.00739	2.96e-05	4.52871
Gm13397	ENSMUSG00000083335	ENSMUSG00000083335	-1.00894	3.21e-09	8.49349
Rhog	ENSMUSG00000073982	ENSMUSG00000073982	-1.00913	6.74e-09	8.17134
Mybphl	ENSMUSG00000068745	ENSMUSG00000068745	-1.00996	1.72e-07	6.76447
Gm13429	ENSMUSG00000085141	ENSMUSG00000085141	-1.01009	0.0449559	1.34721
Lpxn	ENSMUSG00000024696	ENSMUSG00000024696	-1.01196	4.15e-06	5.38195
4933432K03Rik	ENSMUSG00000108811	ENSMUSG00000108811	-1.01221	2.21e-05	4.65561
Rpl10a-ps2	ENSMUSG00000061988	ENSMUSG00000061988	-1.01322	3.21e-05	4.49349
ENSMUSG00000120514	ENSMUSG00000120514	ENSMUSG00000120514	-1.01376	0.00728613	2.1375
Gda	ENSMUSG00000058624	ENSMUSG00000058624	-1.01403	1.25e-07	6.90309
Tmem54	ENSMUSG00000028786	ENSMUSG00000028786	-1.01459	2.44e-12	11.6126
Gipc3	ENSMUSG00000034872	ENSMUSG00000034872	-1.01609	1.19e-06	5.92445
Gm11774	ENSMUSG00000081686	ENSMUSG00000081686	-1.01733	0.0330979	1.4802
Spdl1	ENSMUSG00000069910	ENSMUSG00000069910	-1.01782	0.000265635	3.57571
Abhd12b	ENSMUSG00000090121	ENSMUSG00000090121	-1.01978	0.000579006	3.23732
Tsnax	ENSMUSG00000056820	ENSMUSG00000056820	-1.01992	0.00393655	2.40488
Cyth4	ENSMUSG00000018008	ENSMUSG00000018008	-1.02109	0.000182983	3.73759
Gm8652	ENSMUSG00000097900	ENSMUSG00000097900	-1.02178	1.12e-05	4.95078
Gm47861	ENSMUSG00000112144	ENSMUSG00000112144	-1.02188	0.0172254	1.76383
Gm20461	ENSMUSG00000092525	ENSMUSG00000092525	-1.02233	2.49e-06	5.6038
Gm44598	ENSMUSG00000109240	ENSMUSG00000109240	-1.02245	8.1e-06	5.09151
Tmem41a	ENSMUSG00000022856	ENSMUSG00000022856	-1.0227	0.012635	1.89842
Usp20	ENSMUSG00000026854	ENSMUSG00000026854	-1.02292	3.06e-10	9.51428
Stap2	ENSMUSG00000038781	ENSMUSG00000038781	-1.02356	0.0052095	2.2832
4930403D09Rik	ENSMUSG00000087122	ENSMUSG00000087122	-1.02493	0.000399166	3.39885
Gm47079	ENSMUSG00000110790	ENSMUSG00000110790	-1.02532	0.00294541	2.53085
Zfp454	ENSMUSG00000048728	ENSMUSG00000048728	-1.02625	0.000776988	3.10959
Olfr266	ENSMUSG00000043529	ENSMUSG00000043529	-1.02771	1.42e-06	5.84771
Clec16a	ENSMUSG00000068663	ENSMUSG00000068663	-1.02932	7.32e-07	6.13549
Tenm4	ENSMUSG00000048078	ENSMUSG00000048078	-1.02949	0.0364346	1.43849
Stat4	ENSMUSG00000062939	ENSMUSG00000062939	-1.02979	4.19e-05	4.37779
Manba	ENSMUSG00000028164	ENSMUSG00000028164	-1.03084	0.00211725	2.67423
Gm29483	ENSMUSG00000100546	ENSMUSG00000100546	-1.03216	0.00141577	2.84901
Gm48840	ENSMUSG00000110899	ENSMUSG00000110899	-1.03219	0.0256146	1.59151
Sfxn5	ENSMUSG00000033720	ENSMUSG00000033720	-1.03308	1.91e-07	6.71897
Gm20483	ENSMUSG00000092389	ENSMUSG00000092389	-1.03309	8.45e-08	7.07314
4933424G06Rik	ENSMUSG00000102416	ENSMUSG00000102416	-1.03325	1.47e-06	5.83268
B930095G15Rik	ENSMUSG00000085133	ENSMUSG00000085133	-1.03341	0.0190624	1.71982
Nkx2-2	ENSMUSG00000027434	ENSMUSG00000027434	-1.03347	1.38e-05	4.86012
Kifc1	ENSMUSG00000079553	ENSMUSG00000079553	-1.03582	0.00185866	2.7308
Chn1os3	ENSMUSG00000086544	ENSMUSG00000086544	-1.03596	0.000756347	3.12128
U6 ENSMUSG00000119567	ENSMUSG00000119567	ENSMUSG00000119567	-1.03636	0.00245988	2.60909
Ftmt	ENSMUSG00000024510	ENSMUSG00000024510	-1.03641	0.0342399	1.46547
Pafah1b3	ENSMUSG00000005447	ENSMUSG00000005447	-1.03687	2.98e-05	4.52578
Gm43646	ENSMUSG00000106550	ENSMUSG00000106550	-1.03926	0.0119552	1.92244
Gm26168	ENSMUSG00000065721	ENSMUSG00000065721	-1.04197	0.0102041	1.99123
Cfap45	ENSMUSG00000026546	ENSMUSG00000026546	-1.04236	0.00165442	2.78136
Traj15	ENSMUSG00000076914	ENSMUSG00000076914	-1.04291	3.47e-14	13.4597
Ipcef1	ENSMUSG00000064065	ENSMUSG00000064065	-1.04315	0.00220046	2.65749
Gm13449	ENSMUSG00000085599	ENSMUSG00000085599	-1.04388	0.00821996	2.08513
Akt1	ENSMUSG00000001729	ENSMUSG00000001729	-1.04454	0.0413069	1.38398
Gm10501	ENSMUSG00000073415	ENSMUSG00000073415	-1.04971	4.54e-06	5.34294
Myo9a	ENSMUSG00000039585	ENSMUSG00000039585	-1.04993	4.75e-24	23.3233
Cyp2c52-ps	ENSMUSG00000114610	ENSMUSG00000114610	-1.05051	0.000179268	3.7465
Zswim4	ENSMUSG00000035671	ENSMUSG00000035671	-1.05428	0.000311384	3.5067
Rex2	ENSMUSG00000067919	ENSMUSG00000067919	-1.05489	0.0487178	1.31231
Gm50310	ENSMUSG00000118277	ENSMUSG00000118277	-1.05535	7.81e-06	5.10735
Tmx2	ENSMUSG00000050043	ENSMUSG00000050043	-1.05979	0.0177732	1.75023
Rhox2f	ENSMUSG00000095741	ENSMUSG00000095741	-1.06035	0.00829296	2.08129
Gm36723	ENSMUSG00000113669	ENSMUSG00000113669	-1.06123	0.0354174	1.45078
BC053393	ENSMUSG00000046974	ENSMUSG00000046974	-1.06138	0.000214402	3.66877
Gm10193	ENSMUSG00000101330	ENSMUSG00000101330	-1.06138	0.0018472	2.73349
Ensa	ENSMUSG00000038619	ENSMUSG00000038619	-1.06162	6.88e-08	7.16241
ENSMUSG00002075984	ENSMUSG00002075984	ENSMUSG00002075984	-1.06375	0.000560038	3.25178
Gm44259	ENSMUSG00000107965	ENSMUSG00000107965	-1.06417	0.000908929	3.04147
Cib4	ENSMUSG00000053194	ENSMUSG00000053194	-1.06483	5.24e-06	5.28067
Prim2	ENSMUSG00000026134	ENSMUSG00000026134	-1.06492	0.00331057	2.4801
Klrk1	ENSMUSG00000030149	ENSMUSG00000030149	-1.06519	0.000177891	3.74985
Itk	ENSMUSG00000020395	ENSMUSG00000020395	-1.06536	0.000946596	3.02384
Gm39090	ENSMUSG00000108801	ENSMUSG00000108801	-1.06893	0.000792652	3.10092
Gm38245	ENSMUSG00000103467	ENSMUSG00000103467	-1.06939	0.0205555	1.68707
Serpina1c	ENSMUSG00000079015	ENSMUSG00000079015	-1.07069	0.0332855	1.47775
Gm39526	ENSMUSG00000109459	ENSMUSG00000109459	-1.07262	2.63e-07	6.58004
ENSMUSG00000120817	ENSMUSG00000120817	ENSMUSG00000120817	-1.07349	1.15e-05	4.9393
Gpr65	ENSMUSG00000021886	ENSMUSG00000021886	-1.07405	0.000338841	3.47
Gjd2	ENSMUSG00000068615	ENSMUSG00000068615	-1.0755	0.0110385	1.95709
Klk4	ENSMUSG00000006948	ENSMUSG00000006948	-1.07551	0.0219453	1.65866
Cnot11	ENSMUSG00000003135	ENSMUSG00000003135	-1.07604	0.000147979	3.8298
Hcls1	ENSMUSG00000022831	ENSMUSG00000022831	-1.07698	3.78e-05	4.42251
Gm44752	ENSMUSG00000109119	ENSMUSG00000109119	-1.07717	0.00504561	2.29709
Gm20111	ENSMUSG00000098837	ENSMUSG00000098837	-1.07794	0.00262008	2.58168
Ranbp17	ENSMUSG00000040594	ENSMUSG00000040594	-1.07954	7.96e-16	15.0991
ENSMUSG00002074969	ENSMUSG00002074969	ENSMUSG00002074969	-1.08164	0.0272826	1.56411
Gm40457	ENSMUSG00000108626	ENSMUSG00000108626	-1.08392	0.0043594	2.36057
Cmss1	ENSMUSG00000022748	ENSMUSG00000022748	-1.08671	7.25e-06	5.13966
Gm10272	ENSMUSG00000069584	ENSMUSG00000069584	-1.08723	0.0002465	3.60818
Gm10433	ENSMUSG00000072884	ENSMUSG00000072884	-1.08816	0.000449412	3.34736
Col5a2	ENSMUSG00000026042	ENSMUSG00000026042	-1.09019	0.000166192	3.77939
Arf2	ENSMUSG00000062421	ENSMUSG00000062421	-1.09045	6.15e-13	12.2111
Olfr702	ENSMUSG00000056863	ENSMUSG00000056863	-1.09153	0.0212926	1.67177
Trim26	ENSMUSG00000024457	ENSMUSG00000024457	-1.09199	0.0080309	2.09524
Cenpc1	ENSMUSG00000029253	ENSMUSG00000029253	-1.09269	0.0105741	1.97576
Gm4152	ENSMUSG00000092512	ENSMUSG00000092512	-1.09276	8.4e-08	7.07572
ENSMUSG00000121002	ENSMUSG00000121002	ENSMUSG00000121002	-1.09351	0.00871282	2.05984
Sox10	ENSMUSG00000033006	ENSMUSG00000033006	-1.09385	0.00264539	2.57751
2010308F09Rik	ENSMUSG00000100714	ENSMUSG00000100714	-1.09442	0.000578084	3.23801
Gm10505	ENSMUSG00000073430	ENSMUSG00000073430	-1.09532	1.3e-09	8.88606
Lap3	ENSMUSG00000039682	ENSMUSG00000039682	-1.09536	0.00539999	2.26761
Slc45a3	ENSMUSG00000026435	ENSMUSG00000026435	-1.09752	0.000493664	3.30657
Nkx2-5	ENSMUSG00000015579	ENSMUSG00000015579	-1.09947	0.00170532	2.76819
Cybb	ENSMUSG00000015340	ENSMUSG00000015340	-1.10006	0.00816561	2.08801
Mirt1	ENSMUSG00000097636	ENSMUSG00000097636	-1.10316	0.00194707	2.71062
Vps18	ENSMUSG00000034216	ENSMUSG00000034216	-1.10517	0.00372723	2.42861
Snx10	ENSMUSG00000038301	ENSMUSG00000038301	-1.10806	1.08e-05	4.96658
Gm7558	ENSMUSG00000102908	ENSMUSG00000102908	-1.11362	0.00278074	2.55584
Ms4a8a	ENSMUSG00000024730	ENSMUSG00000024730	-1.1139	1.12e-13	12.9508
Gm43765	ENSMUSG00000105119	ENSMUSG00000105119	-1.11392	5.08e-05	4.29414
Gimap5	ENSMUSG00000043505	ENSMUSG00000043505	-1.11885	0.0055054	2.25921
C030013G03Rik	ENSMUSG00000117314	ENSMUSG00000117314	-1.11917	2.73e-09	8.56384
Gm23034	ENSMUSG00000088626	ENSMUSG00000088626	-1.12025	1.15e-12	11.9393
4930479D17Rik	ENSMUSG00000085238	ENSMUSG00000085238	-1.12064	0.00231378	2.63568
Adgrd2-ps	ENSMUSG00000083722	ENSMUSG00000083722	-1.12096	3.65e-06	5.43771
Slc7a15	ENSMUSG00000020600	ENSMUSG00000020600	-1.12315	0.0201727	1.69524
Slc27a2	ENSMUSG00000027359	ENSMUSG00000027359	-1.12499	0.00581668	2.23533
Nkrf	ENSMUSG00000044149	ENSMUSG00000044149	-1.1254	7e-08	7.1549
Unc93b1	ENSMUSG00000036908	ENSMUSG00000036908	-1.12649	0.00358652	2.44533
Dab2	ENSMUSG00000022150	ENSMUSG00000022150	-1.12847	0.000195984	3.70778
Gm43426	ENSMUSG00000106214	ENSMUSG00000106214	-1.12948	0.0440556	1.356
Gm19434	ENSMUSG00000108239	ENSMUSG00000108239	-1.13104	9.24e-07	6.03433
Klf11	ENSMUSG00000020653	ENSMUSG00000020653	-1.13151	0.00900952	2.0453
Tdpoz2	ENSMUSG00000103362	ENSMUSG00000103362	-1.13221	0.033376	1.47657
Gm26812	ENSMUSG00000097812	ENSMUSG00000097812	-1.1341	8.84e-10	9.05355
Atn1	ENSMUSG00000004263	ENSMUSG00000004263	-1.13442	0.00615464	2.2108
Spink4	ENSMUSG00000028415	ENSMUSG00000028415	-1.13526	0.00688291	2.16223
U6 ENSMUSG00000119257	ENSMUSG00000119257	ENSMUSG00000119257	-1.13599	0.0231383	1.63567
4930438A08Rik	ENSMUSG00000069873	ENSMUSG00000069873	-1.13843	4.39e-10	9.35754
Vmn2r19	ENSMUSG00000091260	ENSMUSG00000091260	-1.13857	0.0154541	1.81095
Gm44971	ENSMUSG00000108768	ENSMUSG00000108768	-1.13909	0.00589258	2.22969
Gm37066	ENSMUSG00000104410	ENSMUSG00000104410	-1.13994	0.0488474	1.31116
Haus4	ENSMUSG00000022177	ENSMUSG00000022177	-1.1424	0.0126474	1.898
Nanos3	ENSMUSG00000056155	ENSMUSG00000056155	-1.1425	0.00260703	2.58385
Commd6	ENSMUSG00000075486	ENSMUSG00000075486	-1.14419	1.22e-06	5.91364
H2-Ke6	ENSMUSG00000073422	ENSMUSG00000073422	-1.14546	0.0386669	1.41266
Nme7	ENSMUSG00000026575	ENSMUSG00000026575	-1.14553	0.00871017	2.05997
Mars1	ENSMUSG00000040354	ENSMUSG00000040354	-1.1461	6.68e-05	4.17522
Hdc	ENSMUSG00000027360	ENSMUSG00000027360	-1.14622	0.000713234	3.14677
Psma4	ENSMUSG00000032301	ENSMUSG00000032301	-1.14634	0.00890195	2.05051
Fyco1	ENSMUSG00000025241	ENSMUSG00000025241	-1.15001	0.00477107	2.32138
4931422A03Rik	ENSMUSG00000046085	ENSMUSG00000046085	-1.15037	0.00258295	2.58788
Gm31306	ENSMUSG00000105671	ENSMUSG00000105671	-1.15212	3.62e-06	5.44129
Gm15264	ENSMUSG00000081355	ENSMUSG00000081355	-1.15331	0.00252247	2.59817
Bid	ENSMUSG00000004446	ENSMUSG00000004446	-1.15983	3.77e-12	11.4237
Klhl36	ENSMUSG00000031828	ENSMUSG00000031828	-1.15986	0.000981757	3.008
Mst1	ENSMUSG00000032591	ENSMUSG00000032591	-1.16015	0.00210132	2.67751
Slc30a4	ENSMUSG00000005802	ENSMUSG00000005802	-1.16053	0.0329549	1.48208
Gm4846	ENSMUSG00000086056	ENSMUSG00000086056	-1.16103	0.00553195	2.25712
Gm48682	ENSMUSG00000113380	ENSMUSG00000113380	-1.16172	0.00205318	2.68757
Mir7228	ENSMUSG00000106323	ENSMUSG00000106323	-1.16401	2.81e-08	7.55129
Slc31a2	ENSMUSG00000066152	ENSMUSG00000066152	-1.16437	0.0102092	1.99101
Ndufa6	ENSMUSG00000022450	ENSMUSG00000022450	-1.16551	0.0224469	1.64884
Gm13433	ENSMUSG00000083043	ENSMUSG00000083043	-1.16642	0.000328267	3.48377
Cxcr6	ENSMUSG00000048521	ENSMUSG00000048521	-1.16757	0.000518347	3.28538
Gm10024	ENSMUSG00000094012	ENSMUSG00000094012	-1.16951	2.58e-05	4.58838
Gm29724	ENSMUSG00000111673	ENSMUSG00000111673	-1.16986	0.000384527	3.41507
Lhfpl2	ENSMUSG00000045312	ENSMUSG00000045312	-1.17066	3.21e-07	6.49349
Edar	ENSMUSG00000003227	ENSMUSG00000003227	-1.17127	0.00120945	2.91741
Il9	ENSMUSG00000021538	ENSMUSG00000021538	-1.17219	4.3e-05	4.36653
Tpte	ENSMUSG00000031481	ENSMUSG00000031481	-1.17376	2.44e-12	11.6126
Gm12318	ENSMUSG00000082983	ENSMUSG00000082983	-1.17403	3.52e-13	12.4535
Wdr93	ENSMUSG00000039099	ENSMUSG00000039099	-1.1747	0.00813654	2.08956
Gm18086	ENSMUSG00000117660	ENSMUSG00000117660	-1.17742	0.00046221	3.33516
ENSMUSG00000121089	ENSMUSG00000121089	ENSMUSG00000121089	-1.17757	0.000936843	3.02833
Bpifa6	ENSMUSG00000078998	ENSMUSG00000078998	-1.17826	1.06e-08	7.97469
Dars	ENSMUSG00000026356	ENSMUSG00000026356	-1.18143	3.49e-05	4.45717
Ap1s1	ENSMUSG00000004849	ENSMUSG00000004849	-1.18299	1.42e-08	7.84771
Kpna6	ENSMUSG00000003731	ENSMUSG00000003731	-1.18743	5.7e-07	6.24413
BC051537	ENSMUSG00000098197	ENSMUSG00000098197	-1.18814	1.74e-09	8.75945
Ltf	ENSMUSG00000032496	ENSMUSG00000032496	-1.18892	0.0011156	2.95249
Gm13003	ENSMUSG00000085833	ENSMUSG00000085833	-1.18896	7.72e-09	8.11238
5430416N02Rik	ENSMUSG00000097772	ENSMUSG00000097772	-1.18959	2.77e-09	8.55752
Crocc2	ENSMUSG00000084989	ENSMUSG00000084989	-1.19012	7.61e-16	15.1186
Dtx4	ENSMUSG00000039982	ENSMUSG00000039982	-1.19428	8.6e-07	6.0655
Hapln1	ENSMUSG00000021613	ENSMUSG00000021613	-1.19625	0.00290172	2.53734
Gm37523	ENSMUSG00000103781	ENSMUSG00000103781	-1.1993	0.00588749	2.23007
Gm14548	ENSMUSG00000074417	ENSMUSG00000074417	-1.20003	0.00381274	2.41876
Neurod1	ENSMUSG00000034701	ENSMUSG00000034701	-1.20436	0.0102041	1.99123
Cd300c2	ENSMUSG00000044811	ENSMUSG00000044811	-1.20476	0.0466462	1.33118
Mthfsd	ENSMUSG00000031816	ENSMUSG00000031816	-1.20685	0.00557512	2.25375
Ndnf	ENSMUSG00000049001	ENSMUSG00000049001	-1.20728	4.15e-06	5.38195
Hnrnpm	ENSMUSG00000059208	ENSMUSG00000059208	-1.20737	3.46e-05	4.46092
Gm20383	ENSMUSG00000107412	ENSMUSG00000107412	-1.20956	2.83e-06	5.54821
Btbd18	ENSMUSG00000086598	ENSMUSG00000086598	-1.211	0.00063057	3.20027
H2-Ob	ENSMUSG00000041538	ENSMUSG00000041538	-1.2115	0.00122288	2.91262
Ccdc154	ENSMUSG00000059562	ENSMUSG00000059562	-1.21162	0.0379311	1.421
Cep55	ENSMUSG00000024989	ENSMUSG00000024989	-1.21441	0.00846366	2.07244
Gm43856	ENSMUSG00000105555	ENSMUSG00000105555	-1.21785	2.66e-06	5.57512
Gm15418	ENSMUSG00000085573	ENSMUSG00000085573	-1.21826	0.000719644	3.14288
Mettl4-ps1	ENSMUSG00000079356	ENSMUSG00000079356	-1.21868	1.3e-07	6.88606
Gm12543	ENSMUSG00000080772	ENSMUSG00000080772	-1.2195	4.36e-10	9.36051
Gm2245	ENSMUSG00000089647	ENSMUSG00000089647	-1.21969	7.95e-06	5.09963
Agxt	ENSMUSG00000026272	ENSMUSG00000026272	-1.21983	0.0417501	1.37934
Gm6682	ENSMUSG00000091269	ENSMUSG00000091269	-1.22457	9.11e-14	13.0405
1700039M10Rik	ENSMUSG00000097933	ENSMUSG00000097933	-1.22608	0.035647	1.44798
S100a4	ENSMUSG00000001020	ENSMUSG00000001020	-1.23002	1.4e-07	6.85387
Scara5	ENSMUSG00000022032	ENSMUSG00000022032	-1.23015	2.8e-08	7.55284
Cgn	ENSMUSG00000068876	ENSMUSG00000068876	-1.23285	1.2e-07	6.92082
Vapa	ENSMUSG00000024091	ENSMUSG00000024091	-1.23583	0.00252609	2.59755
1700041B01Rik	ENSMUSG00000116260	ENSMUSG00000116260	-1.23885	0.00176784	2.75256
Gm6818	ENSMUSG00000102073	ENSMUSG00000102073	-1.23997	0.000336568	3.47293
Lgals12	ENSMUSG00000024972	ENSMUSG00000024972	-1.24094	8.86e-14	13.0526
Cc2d2a	ENSMUSG00000039765	ENSMUSG00000039765	-1.24341	2.17e-13	12.6635
Gm50025	ENSMUSG00000117420	ENSMUSG00000117420	-1.24573	1.44e-06	5.84164
Gm45184	ENSMUSG00000108483	ENSMUSG00000108483	-1.24575	0.00110746	2.95567
Gvin-ps1 ENSMUSG00000086513	ENSMUSG00000086513	ENSMUSG00000086513	-1.24674	5.24e-07	6.28067
Gm6543	ENSMUSG00000106135	ENSMUSG00000106135	-1.24685	3.03e-09	8.51856
Gm48462	ENSMUSG00000111016	ENSMUSG00000111016	-1.25059	0.0309374	1.50952
Gm53028	ENSMUSG00000116590	ENSMUSG00000116590	-1.25236	6.55e-07	6.18376
Gpr156	ENSMUSG00000046961	ENSMUSG00000046961	-1.25301	1.19e-06	5.92445
Rcan3	ENSMUSG00000059713	ENSMUSG00000059713	-1.25391	0.00785459	2.10488
Galns	ENSMUSG00000015027	ENSMUSG00000015027	-1.25409	0.00990148	2.0043
ENSMUSG00000120613	ENSMUSG00000120613	ENSMUSG00000120613	-1.25412	6.68e-06	5.17522
Ms4a4d	ENSMUSG00000024678	ENSMUSG00000024678	-1.25552	3.75e-08	7.42597
Btbd1	ENSMUSG00000025103	ENSMUSG00000025103	-1.25632	0.0252664	1.59746
Nutf2	ENSMUSG00000008450	ENSMUSG00000008450	-1.2566	3.84e-05	4.41567
Tmem132a	ENSMUSG00000024736	ENSMUSG00000024736	-1.26069	1.92e-06	5.7167
Atp4a	ENSMUSG00000005553	ENSMUSG00000005553	-1.26106	1.45e-12	11.8386
A2ml1	ENSMUSG00000047228	ENSMUSG00000047228	-1.26163	2.61e-07	6.58336
Iqcb1	ENSMUSG00000022837	ENSMUSG00000022837	-1.26247	0.0137681	1.86113
Gm5244	ENSMUSG00000091014	ENSMUSG00000091014	-1.26253	2.22e-05	4.65365
Selenoh	ENSMUSG00000076437	ENSMUSG00000076437	-1.26418	0.000283081	3.54809
4930542M03Rik	ENSMUSG00000117085	ENSMUSG00000117085	-1.26478	0.000578084	3.23801
Gm5517	ENSMUSG00000117788	ENSMUSG00000117788	-1.26481	0.0246159	1.60878
Gm11635	ENSMUSG00000086617	ENSMUSG00000086617	-1.26576	0.0087298	2.059
Ppp1r8	ENSMUSG00000028882	ENSMUSG00000028882	-1.26616	0.0133446	1.8747
Pramel20	ENSMUSG00000070618	ENSMUSG00000070618	-1.26667	1.13e-07	6.94692
Usp26	ENSMUSG00000055780	ENSMUSG00000055780	-1.26676	1.81e-05	4.74232
Gm37625	ENSMUSG00000102782	ENSMUSG00000102782	-1.26731	0.0255866	1.59199
H2al1o	ENSMUSG00000061065	ENSMUSG00000061065	-1.26906	0.000243792	3.61298
Fam169a	ENSMUSG00000041817	ENSMUSG00000041817	-1.27015	5.22e-07	6.28233
Gimap1	ENSMUSG00000090019	ENSMUSG00000090019	-1.27091	0.0313016	1.50443
Vmn1r172	ENSMUSG00000035523	ENSMUSG00000035523	-1.27153	3.36e-08	7.47366
Gm29276	ENSMUSG00000101471	ENSMUSG00000101471	-1.27374	0.00467993	2.32976
Disp1	ENSMUSG00000030768	ENSMUSG00000030768	-1.27376	1.23e-05	4.91009
Ecel1	ENSMUSG00000026247	ENSMUSG00000026247	-1.27454	1.21e-05	4.91721
Bcl7c	ENSMUSG00000030814	ENSMUSG00000030814	-1.27591	1.87e-05	4.72816
Rad17	ENSMUSG00000021635	ENSMUSG00000021635	-1.27627	2.62e-05	4.5817
Gm50037	ENSMUSG00000117603	ENSMUSG00000117603	-1.27631	0.0128636	1.89064
Traj20	ENSMUSG00000076909	ENSMUSG00000076909	-1.27673	3.88e-07	6.41117
Pogz	ENSMUSG00000038902	ENSMUSG00000038902	-1.28133	1.93e-19	18.7144
Gm44312	ENSMUSG00000107693	ENSMUSG00000107693	-1.28312	0.0165118	1.78221
Akr1b10	ENSMUSG00000061758	ENSMUSG00000061758	-1.28334	2.52e-11	10.5986
Gm23012	ENSMUSG00000077337	ENSMUSG00000077337	-1.28496	4.48e-13	12.3487
Gm52997	ENSMUSG00000118573	ENSMUSG00000118573	-1.28541	0.000182736	3.73818
Gm41611	ENSMUSG00000117079	ENSMUSG00000117079	-1.2878	3.96e-06	5.4023
Tnks1bp1	ENSMUSG00000033955	ENSMUSG00000033955	-1.28857	0.00176784	2.75256
Appl2	ENSMUSG00000020263	ENSMUSG00000020263	-1.29033	0.0251583	1.59932
Col28a1	ENSMUSG00000068794	ENSMUSG00000068794	-1.29097	0.00633571	2.1982
Osbpl3	ENSMUSG00000029822	ENSMUSG00000029822	-1.29512	8.88e-15	14.0516
Ms4a2	ENSMUSG00000024680	ENSMUSG00000024680	-1.29552	6.83e-09	8.16558
Ccdc33	ENSMUSG00000037716	ENSMUSG00000037716	-1.2961	0.00204631	2.68903
Gm14021	ENSMUSG00000081264	ENSMUSG00000081264	-1.29692	0.0389727	1.40924
Ifi213	ENSMUSG00000073491	ENSMUSG00000073491	-1.29738	0.000185023	3.73277
4930579J19Rik	ENSMUSG00000114895	ENSMUSG00000114895	-1.29867	1.67e-06	5.77728
2410004B18Rik	ENSMUSG00000036873	ENSMUSG00000036873	-1.29884	1.96e-07	6.70774
Mpzl3	ENSMUSG00000070305	ENSMUSG00000070305	-1.30249	0.00203589	2.69125
Mapk4	ENSMUSG00000024558	ENSMUSG00000024558	-1.30621	0.00776204	2.11002
5S_rRNA ENSMUSG00002075804	ENSMUSG00002075804	ENSMUSG00002075804	-1.30667	0.0308813	1.5103
Traj17	ENSMUSG00000076912	ENSMUSG00000076912	-1.3074	4.33e-11	10.3635
Csde1	ENSMUSG00000068823	ENSMUSG00000068823	-1.30877	0.0272848	1.56408
Gm11545	ENSMUSG00000075611	ENSMUSG00000075611	-1.31025	0.022876	1.64062
Ccdc42	ENSMUSG00000045915	ENSMUSG00000045915	-1.31301	0.000703206	3.15292
Havcr2	ENSMUSG00000020399	ENSMUSG00000020399	-1.32142	0.000578084	3.23801
Cd84	ENSMUSG00000038147	ENSMUSG00000038147	-1.32329	1.65e-06	5.78252
Cd300ld2	ENSMUSG00000089753	ENSMUSG00000089753	-1.32385	5.43e-10	9.2652
Slc4a1	ENSMUSG00000006574	ENSMUSG00000006574	-1.32542	0.0130064	1.88584
Tmem213	ENSMUSG00000029829	ENSMUSG00000029829	-1.33186	0.0264473	1.57762
Gm47652	ENSMUSG00000111481	ENSMUSG00000111481	-1.33231	2.47e-07	6.6073
Gtsf1	ENSMUSG00000022487	ENSMUSG00000022487	-1.33564	1.64e-06	5.78516
Syde1	ENSMUSG00000032714	ENSMUSG00000032714	-1.33828	9.74e-21	20.0114
H2-DMa	ENSMUSG00000037649	ENSMUSG00000037649	-1.33987	2.54e-09	8.59517
Rnf10	ENSMUSG00000041740	ENSMUSG00000041740	-1.3399	0.0398431	1.39965
Rhbdl2	ENSMUSG00000043333	ENSMUSG00000043333	-1.34119	0.0481296	1.31759
Gm47247	ENSMUSG00000112133	ENSMUSG00000112133	-1.34279	0.000104162	3.98229
Isg20l2	ENSMUSG00000048039	ENSMUSG00000048039	-1.34737	0.00329966	2.48153
Gm37973	ENSMUSG00000102370	ENSMUSG00000102370	-1.34803	0.000374334	3.42674
Clec4e	ENSMUSG00000030142	ENSMUSG00000030142	-1.35033	6.93e-08	7.15927
Gm25092	ENSMUSG00000077184	ENSMUSG00000077184	-1.35112	0.00599381	2.2223
ENSMUSG00000121127	ENSMUSG00000121127	ENSMUSG00000121127	-1.35805	0.000108008	3.96654
Gm20522	ENSMUSG00000092241	ENSMUSG00000092241	-1.35824	6.36e-08	7.19654
Gm32816	ENSMUSG00000108668	ENSMUSG00000108668	-1.35857	4.9e-05	4.3098
Gm30211	ENSMUSG00000105646	ENSMUSG00000105646	-1.35915	0.00152801	2.81587
Apoa2	ENSMUSG00000005681	ENSMUSG00000005681	-1.36444	1.35e-18	17.8697
Amd-ps3	ENSMUSG00000060096	ENSMUSG00000060096	-1.36513	0.0287317	1.54164
Wdr61	ENSMUSG00000061559	ENSMUSG00000061559	-1.3653	0.0046405	2.33344
Med28	ENSMUSG00000015804	ENSMUSG00000015804	-1.36707	0.00894554	2.04839
Insc	ENSMUSG00000048782	ENSMUSG00000048782	-1.37167	0.0185357	1.73199
Gm10043	ENSMUSG00000109793	ENSMUSG00000109793	-1.3718	4.27e-05	4.36957
ENSMUSG00002075646	ENSMUSG00002075646	ENSMUSG00002075646	-1.37202	0.0398185	1.39992
Med7	ENSMUSG00000020397	ENSMUSG00000020397	-1.37289	0.000319545	3.49547
Gm12281	ENSMUSG00000081852	ENSMUSG00000081852	-1.37441	0.00394516	2.40394
Gm23319	ENSMUSG00000077655	ENSMUSG00000077655	-1.37547	0.00407465	2.38991
Cfap126	ENSMUSG00000026649	ENSMUSG00000026649	-1.37681	0.000431396	3.36512
Tcf7	ENSMUSG00000000782	ENSMUSG00000000782	-1.37754	0.017185	1.76485
Map2k1	ENSMUSG00000004936	ENSMUSG00000004936	-1.38056	0.0121056	1.91701
Gm23031	ENSMUSG00000088623	ENSMUSG00000088623	-1.38233	0.0450983	1.34584
Grik5	ENSMUSG00000003378	ENSMUSG00000003378	-1.38269	0.00237053	2.62516
Mylk4	ENSMUSG00000044951	ENSMUSG00000044951	-1.38296	2.71e-10	9.56703
Gm7945	ENSMUSG00000091131	ENSMUSG00000091131	-1.38365	0.00211093	2.67553
A630014C17Rik	ENSMUSG00000086395	ENSMUSG00000086395	-1.38498	0.000740361	3.13056
Gm14340	ENSMUSG00000074507	ENSMUSG00000074507	-1.38597	0.00278663	2.55492
Rgs5	ENSMUSG00000026678	ENSMUSG00000026678	-1.38618	0.000363368	3.43965
Rpl37a-ps2	ENSMUSG00000117754	ENSMUSG00000117754	-1.39048	0.0135757	1.86724
Usp46	ENSMUSG00000054814	ENSMUSG00000054814	-1.39807	0.00150851	2.82145
Gm47814	ENSMUSG00000114575	ENSMUSG00000114575	-1.3983	0.0233962	1.63085
Gm3924	ENSMUSG00000116287	ENSMUSG00000116287	-1.40015	3.63e-08	7.44009
Traj21	ENSMUSG00000076908	ENSMUSG00000076908	-1.40429	1.11e-06	5.95468
Adamts7	ENSMUSG00000032363	ENSMUSG00000032363	-1.40799	7.27e-19	18.1385
Gm34060	ENSMUSG00000115321	ENSMUSG00000115321	-1.40834	0.00541186	2.26665
ENSMUSG00000120890	ENSMUSG00000120890	ENSMUSG00000120890	-1.41601	6.61e-07	6.1798
Gm47922	ENSMUSG00000112662	ENSMUSG00000112662	-1.41945	0.00115798	2.9363
Fcer1g	ENSMUSG00000058715	ENSMUSG00000058715	-1.42113	2.64e-13	12.5784
Tspan4	ENSMUSG00000025511	ENSMUSG00000025511	-1.42118	0.000426095	3.37049
1700045H11Rik	ENSMUSG00000078492	ENSMUSG00000078492	-1.42159	6.55e-07	6.18376
Clec12b	ENSMUSG00000030158	ENSMUSG00000030158	-1.42181	5.48e-09	8.26122
Spock2	ENSMUSG00000058297	ENSMUSG00000058297	-1.42274	5.43e-10	9.2652
Rdm1	ENSMUSG00000010362	ENSMUSG00000010362	-1.42601	0.000340757	3.46756
Mmp27	ENSMUSG00000070323	ENSMUSG00000070323	-1.4261	0.00894294	2.04852
Gm16275	ENSMUSG00000086719	ENSMUSG00000086719	-1.42771	0.0449057	1.3477
ENSMUSG00000121244	ENSMUSG00000121244	ENSMUSG00000121244	-1.4284	0.0209061	1.67973
4933434E20Rik	ENSMUSG00000027942	ENSMUSG00000027942	-1.42998	2.64e-06	5.5784
Kif20b	ENSMUSG00000024795	ENSMUSG00000024795	-1.43198	0.000240998	3.61799
Sqor	ENSMUSG00000005803	ENSMUSG00000005803	-1.43288	2.29e-08	7.64016
Eif4b	ENSMUSG00000058655	ENSMUSG00000058655	-1.43327	6.28e-12	11.202
Gm38037	ENSMUSG00000102840	ENSMUSG00000102840	-1.43339	0.00486129	2.31325
Cplane2	ENSMUSG00000073733	ENSMUSG00000073733	-1.43447	0.00209996	2.67779
Tktl1	ENSMUSG00000031397	ENSMUSG00000031397	-1.44174	0.000378107	3.42239
[truncated: 233 more rows]
