# Supplementary material for: IL-1α is required for T cell-driven weight loss after respiratory viral infection
Source: Mucosal Immunol. 2024 Apr;17(2):272–87. doi: 10.1016/j.mucimm.2024.02.005 (PMC11009121; doi:10.1016/j.mucimm.2024.02.005)
Supplement: Supplementary Table 7 — Common differentially expressed gene (lung). [file mmc8.xlsx]

## Sheet: Overlap RSVCD8IL1a
Common elements "RSV vs Naïve up, CD8 vs RSV down, IL-1a vs RSV down)
Abhd12b
Ablim2
Adamts7
Adgrd2-ps
Adgrf1
Adgrg3
Adssl1
Afap1
Alpk2
Ap1s1
Apoa2
Arf2
Arhgap15
Arl6ip6
Atic
Atp4a
B230311B06Rik
B930095G15Rik
Bach2os
Bdp1
Bid
Blzf1
Bst2
Btaf1
Btbd18
C030013G03Rik
C1qtnf7
C330007P06Rik
Cacna2d1
Cald1
Calr4
Capn7
Cc2d2a
Ccdc124
Ccdc33
Ccl5
Ccn4
Cd300ld2
Cdh3
Cenpc1
Cgn
Chl1
Cib4
Clca1
Clcn6
Clec4e
Cltc
Clu
Cnga1
Cnot11
Col3a1
Col5a2
Commd6
Cops4
Cul1
Cxcr6
Cyp2b13
Cyp2b9
Cyp2j12
Cypt15
Dab2
Dcpp1
Def6
Disp1
Dlst
Dppa3
Dtx4
Ecel1
Egr3
Eif4b
Elf2
Enpp3
Ensa
Entpd1
Eva1b
Exoc4
F830208F22Rik
Fads3
Fam169a
Fam20c
Farp1
Fars2
Fbxo40
Fcamr
Fcer1g
Fgf15
Foxn4
Fyco1
Gda
Gdf3
Gfi1b
Gipc3
Gls
Glycam1
Gpnmb
Gpr139
Gpr156
Gpr176
Gpr65
Gpr75
Gprc6a
Grpel1
Gtsf2
Gzmb
H2-Ob
H2al1o
Hapln1
Harbi1
Haus4
Hcfc1
Hsd17b13
Hspa1a
Iah1
Icam1
Icosl
Ifi211
Ighg1
Igsf23
Itgb3
Izumo1r
Jak2
Jarid2
Kcnq4
Kmt2b
Lhfpl2
Lipa
Lrrc37a
Ltf
Malsu1
Map3k1
Mapk8ip3
Mastl
Mavs
Med8
Mettl4-ps1
Mirt1
Mmp28
Mmp8
Mprip
Mrgbp
Ms4a2
Mthfsd
Mustn1
Mvb12a
Mxd1
Myl12b
Mylk4
Myo1c
Myo9a
Naa60
Ncs1
Ndfip1
Ndnf
Ndufs4
Neurl3
Nid1
Nkx2-2
Nkx2-5
Nlrp4g
Nop14
Nutf2
Odr4
Olfr160
Olfr2
Olfr266
Olfr531
Osbpl3
P2ry10
Pafah1b3
Parp6
Pde6h
Phtf1
Phtf1os
Pigl
Pigs
Platr25
Pld4
Plekhb1
Plxdc1
Pogz
Ppcdc
Ppp1r1b
Pramel20
Prdm14
Prkci
Prss44
Pskh1
Psme4
Ptpn12
Pycr2
Ranbp17
Rasl10a
Rbms1
Rdh9
Rdm1
Relch
Relt
Riiad1
Rnf181
Rpa2
Rpl18a
Rps6
Rtn4rl2
Sacs
Scn4b
Scnn1a
Sdhc
Sectm1b
Selplg
Serhl
Serinc2
Serpinb1a
Shc3
Sidt1
Sirt6
Sla2
Slc12a8
Slc17a8
Slc26a6
Slc28a1
Slc5a5
Slc7a2
Smpd3
Snrnp27
Snx10
Spata20
Spdl1
Spint2
Sqor
Srp72
Stk40
Stra6l
Strn4
Stx12
Syde1
Sytl2
Tac2
Tenm1
Tent2
Tfpi2
Th
Tmem131l
Tmem132a
Tmem150a
Tmem39a
Tmem87b
Tmprss6
Tnfrsf1a
Tpte
Traj17
Traj20
Traj21
Traj26
Traj47
Tsga13
Tst
Tubg1
Txn2
Ugt1a10
Unc119b
Usp20
Vangl2
Vmn1r172
Vmn2r-ps54
Vwce
Vwf
Washc2
Wrnip1
Xlr3e-ps
Yeats2
Zbtb39
Zkscan6

## Sheet: CD8 down IL-1a down
39 common elements in "aCD8a" and "ail-1a":
Odf2l
Grik5
4930588D02Rik
Col28a1
Obp2b
Spink4
Gm16026
Gm8375
Nanos3
Spock2
Slc31a2
Pkia
Mir6903
A2ml1
Gm7842
Gm14325
Gm50025
Clptm1
Gck
Scara5
Sema5a
2410004B18Rik
Scamp2
Golgb1
Vgf
Celf3
Itch
Hcls1
Zfp687
Cbs
Kank4
Traf3ip1
Cdc14b
A930037H05Rik
Igf2bp2
Heatr4
Akr1b10
Gm18857
Crocc2

## Sheet: CD8a down RSV up
174 common elements in "aCD8a" and "RSV":
Il1a
Dcun1d3
Cd163
Gm47868
Gm6157
Fn1
Ppme1
Csrp2
Wipf3
Rnf170-ps
Zfp534
Tmem104
Hpse
Gm7790
Ndrg1
Gm16751
Abca1
Ftx
Tmem30a
AA465934
ENSMUSG00000120130
Gm20745
Gm37566
Mrc1
U6 ENSMUSG00000118939
Acat1
F730048M01Rik
Mpst
Ccdc42os
Maged1
Bicd1
Ptpra
Rbm10
6430573P05Rik
Clec2g
Klk1b12-ps
Gm37568
Gm43072
Camk1d
Scrn1
Gm16519
Gm17111
Gm20632
Npc2
Gm48327
Cbll1
Tmem61
Ric1
Gpr68
Ltbp2
Sytl1
Noxa1
Sohlh2
ENSMUSG00000120979
Gm38049
Cfl2
Gpr182
Tmem28
Dpy30
Gm43546
Gm16518
Gm37181
Gm11267
ENSMUSG00000120372
Ptrh2
Bola1
Patl2
Gm12280
Elovl2
Vps11
Vmn1r234
Plcl2
Gm5608
Lhx3
Wdr7
Rdh12
Kdm5a
Fmo2
Egfr
Gm50220
Tor1aip2
Cstf3
Nckipsd
Gm17816
Poldip3
Tmem164
Nlrx1
Tmem44
Mapk8
Doc2b
ENSMUSG00000120897
Gm15023
Cemip2
Zmym4
Gm18986
Rsf1os2
Plcxd2
Ism2
Mbnl1
Acvr1c
Pirb
Jade2
Gm14258
Ikbke
Cdsn
Tert
Tm2d3
Fbxo21
Pex12
Gm44507
Scaf1
Zfp46
Cs
D130009I18Rik
Ddrgk1
Tepsin
Tia1
4930473A02Rik
Ear-ps3
Chic2
Trrap
Sowaha
Catsperg2
Gm38328
Ntsr1
Lrrc23
Fbln7
Lsg1
Gm46430
Il7r
Rhoh
Zmynd8
Gm15638
D230025D16Rik
Itga9
Fcho2
Tmem131
Prpf38b
Atl3
Map3k12
Dbndd1
Drc7
Trim24
Acer2
Osbpl9
Smurf1
Pld2
Atp9b
Morrbid
Arhgef40
Srgap2
Runx1
Gpr17
Zeb2
Smad9
Asb7
2210406O10Rik
Rfx5
Kcnd1
Mpp7
Kazn
Atp5l
2810429I04Rik
Tbc1d2
Lrrc74b
Smarcb1
Col4a3
Rhoa
Gm44053
Gm10046
Gm26995
Gm7390
Pkn3
Tnks2

## Sheet: Il-1a down RSV up
792 common elements in "ail-1a" and "RSV":
Gm20634
Trim40
Tagln2
Mbip
Scamp5
Cstdc5
Gm2539
Gm16038
Gdf6
Mir449a
Inf2
Mir449b
Cd8b1
Klri1
Gm15749
1700104B16Rik
4930456G14Rik
Gm50237
Gm43579
Gm6293
9530052C20Rik
Gm7582
Gm19253
C920009B18Rik
Mlph
Theg
Ighv1-18
Gm44174
Gatm
Pou5f1
Gm8580
Gm25112
Amph
Myh9
Defa-ps1
Gm16092
Klrc1
1700028E10Rik
Serf1
Gm43218
Tnpo1
Xkr7
Mir680-1
Gm48468
Apol7e
Aprt
Gm48277
Trbv15
A530032D15Rik
Gm10687
Ms4a6c
9530020I12Rik
Gm7309
Gm37266
M6pr
Olfr6
Clec3b
Gm7890
Gm36804
H2-Eb1
Cers5
Sall4
Mcam
Usp2
Ogfod3
Atat1
A530040E14Rik
Gm29927
ENSMUSG00000119978
Rnf26
Gm10238
Ran
Themis
Cdt1
Umodl1
Gm46649
Zfp689
Psmb2
Gm48634
1110038B12Rik
Vmn1r240
ENSMUSG00002075095
Gm43549
Gm17174
4930533B01Rik
Ms4a4c
Mfrp
BC049352
Gm12933
Gm8369
LOC102637012
Tmprss4
Olfr16
Tktl1
Cplane2
Gm38037
Kif20b
4933434E20Rik
ENSMUSG00000121244
Mmp27
Clec12b
1700045H11Rik
Tspan4
Gm3924
Usp46
Rpl37a-ps2
Rgs5
Gm14340
Map2k1
Tcf7
Cfap126
Gm23319
Med7
Gm10043
Insc
Med28
Wdr61
Amd-ps3
Gm30211
Gm20522
Gm25092
Isg20l2
H2-DMa
Gtsf1
Slc4a1
Cd84
Havcr2
Ccdc42
Gm11545
Csde1
Mapk4
Mpzl3
Ifi213
Gm14021
Tnks1bp1
Gm52997
Rad17
Bcl7c
Gimap1
Gm37625
Usp26
Ppp1r8
Gm11635
4930542M03Rik
Selenoh
Gm5244
Btbd1
Ms4a4d
ENSMUSG00000120613
Galns
Rcan3
Gm48462
Gm45184
Lgals12
Gm6818
1700041B01Rik
1700039M10Rik
Gm15418
Gm43856
Cep55
Hnrnpm
Cd300c2
Neurod1
Gm37523
BC051537
Kpna6
Dars
Gm18086
Wdr93
Gm12318
Il9
Edar
Gm10024
Gm13433
Ndufa6
Mir7228
Gm4846
Mst1
Klhl36
Gm31306
Psma4
Hdc
Mars1
Gm44971
Vmn2r19
4930438A08Rik
U6 ENSMUSG00000119257
Atn1
Gm26812
Tdpoz2
Klf11
Gm19434
Gm43426
Nkrf
Slc27a2
Gimap5
Gm43765
Ms4a8a
Gm7558
Vps18
Slc45a3
Lap3
Sox10
Gm4152
Trim26
Olfr702
Gm10272
Cmss1
ENSMUSG00002074969
Gm20111
Klk4
Gjd2
Gm39526
Gm38245
Gm39090
Itk
Klrk1
Prim2
Gm44259
ENSMUSG00002075984
Gm10193
BC053393
Rhox2f
Rex2
Cyp2c52-ps
Gm13449
Ipcef1
Cfap45
Gm43646
Ftmt
U6 ENSMUSG00000119567
Chn1os3
4933424G06Rik
Gm48840
Manba
Stat4
Clec16a
Gm47079
4930403D09Rik
Stap2
Gm20461
Gm47861
Cyth4
Tsnax
Tmem54
ENSMUSG00000120514
Rpl10a-ps2
Lpxn
Gm13397
Armc1
4930589O11Rik
Gpd1
Rad18
U90926
Cpsf4
Mdc1
Sec31a
Tcp11x2
Olfr565-ps1
Gm5106
Gm7289
Vmn1r-ps1
Mto1
Tmem181b-ps
Fancm
Cdh23
Asb16
Upk3bl
Fyb
Camk2g
Cox14
Gm12278
Ssrp1
Frmpd2
Polr3b
1700036A12Rik
Mospd4
Lrrc3c
Tex44
Gch1
Ube3c
Adora2b
Dock2
Tnfsfm13
Gm4278
Tmed8
Zdhhc7
Gm49691
Gm5870
Myh15
Nuggc
Bach1
Zeb2os
Olfr663
7SK ENSMUSG00002076612
Anapc15
Cfap73
Nsrp1
Gm38342
Gnl2
Inava
AA388235
Gm30094
Heatr6
Sumf1
ENSMUSG00000121210
Atraid
Ndc80
Smim43
Ogt
Brd8
Gm13605
ENSMUSG00000120147
Gm12227
Gm49480
Ghrh
Mpnd
Gm9103
Gm52971
Tmem89
Clpp
Oaz2
Lyar
Gm41584
2510009E07Rik
Stag3
Gm27201
Enox2
Gm35290
Bbx
A530010L16Rik
Cndp1
Rhox6
Gm9083
Smyd2
Gm4129
Olfr19
Gm40123
1700024I08Rik
4930589L23Rik
Hspb6
Scara3
Gm18562
Trbv25
Npm2
Ercc3
Gm49152
Scgb1b28-ps
BE692007
Olfr547
Gm11172
Pno1
Cask
1010001B22Rik
ENSMUSG00000120577
Nfe2l1
Tent2-ps2
Daglb
Sp100
Peak1
Serpina3h
ENSMUSG00000118728
Bnc1
5S_rRNA ENSMUSG00000119038
Tbl1xr1
ENSMUSG00002075688
Ect2l
Pym1
Gm16181
Trdj2
Bpi
Gm34589
Cnot10
Anxa4
Ptchd4
Traj16
Fbn1
Opn4
Gm5241
Pigf
Myo5c
Il18r1
Gm28996
1700029H14Rik
Elfn2
Cd300ld5
4933402J07Rik
ENSMUSG00000120226
Gpr143
Dhcr24
Nabp2
Megf9
Slc4a8
Gm12338
Gm35028
Slfn4
Pbxip1
Mdk-ps1
Fam184b
Epha1
Npat
Tm4sf5
Abcg3
Me1
Slc36a1
Ube2v1
Ddx54
Eras
Kdelr2
Gm45708
Aldh18a1
Clasp2
Nup205
Yars
Melk
Ddc
Pkn2
Bsnd
Gcn1
Gm53031
Zc3h7a
Gm13171
Gm43386
Atp8a2
Potegl
Mrpl4
Gm43125
Bfsp2
Ints14
Ms4a6b
Gm16075
Plcd3
Gm22942
Acbd3
Slfn1
Rpl17-ps7
Ppp1r14a
Scml2
Otop3
4933421A08Rik
Cnn2
Gm10933
ENSMUSG00000120973
Zfp692
Gbp2b
Gpatch3
Bag6
Gm44546
Myof
Mroh8
Frk
Prss12
Sybu
Tnfsf12
Gm12606
Gm10623
Il12rb1
Cpt1b
9830132P13Rik
4933406D12Rik
Med12l
Sez6l2
Gm50340
Slc5a10
Disp2
Gm17771
D5Ertd579e
Ctrl
Tmcc2
Gm42963
Mef2b
Tyro3
Klrc3
Med13l
Uso1
4930435F18Rik
Lair1
Gm14151
Gm49077
Rab25
a
Gm36776
Cdk2ap2
Gm4556
Mvp
Blvra
Gm15635
Ptgfrn
Gm43813
Gm15747
Epx
Defb22
E330034L11Rik
ENSMUSG00002075485
B430319F04Rik
Gm10913
Acsbg3
Obox1
ENSMUSG00000120562
Ptpn2
Eif3b
Itga3
Atg7
Crispld2
Tnk2
Armc9
Prkcq
Gm33055
Haus8
Wfdc6a
Klk8
Cyp4x1
5830418P13Rik
Gm266
5S_rRNA ENSMUSG00002076210
Rbpms2
Gm4107
Gm12014
C130075A20Rik
Pofut2
Gm6852
Trbv31
Cpt1a
Rhox7a
Klra2
Gm16184
Gm50269
Gm24762
Adap2
Cdc42se2
Fcnb
Gadd45b
Gm14141
Stox2
Glipr2
Slc25a5
Uggt1
Flot1
Cep85
Lats2
Atp9a
Psmd14
Stard6
Gpr89
Wdr88
Asah2
Gm13066
Gm42907
Gm37262
Ptgs1
Ttll3
Zfp932
Ghsr
Gm49877
1700125G02Rik
Pgap1
Mir99ahg
Tmem189
Cmya5
Fer1l6
Eln
Gm5921
Gm2808
Fcho1
1700060C20Rik
Nrp2
ENSMUSG00000120050
Pmf1
Polr2h
Ltk
Ace2
Slc32a1
Ifi47
Tmigd1
Cdc14a
4930456L15Rik
Tbk1
Gm2395
Gm47850
Rbms2
Gm33533
Gm24430
Gm11726
Gm21284
Tox3
Gm15972
Dll4
Cpsf3
Ccdc134
Gm12798
Gm9776
Gm26960
Ksr1
Gm5027
Gm14906
Nkain1
Fam83c
Rnf135
Ngef
Gm52968
Gm48772
Wfdc10
Rps2-ps4
Gm37052
Pfkfb3
Pitrm1
Gm8225
Dhx29
Slc22a16
Ccdc163
Svs4
H2-M6-ps
1700001K19Rik
Card11
Gm49763
Stox1
Atp5pb-ps
Porcn
Mllt1
Senp5
Gm43712
Sfmbt1
Eif2b1
Atxn7l3
Pdgfb
Pdxk
Zfp697
Gm15466
Chmp1a
Il1rl1
Hacd3
Ilkap
Gm17669
Col8a2
Gm35558 ENSMUSG00000113662
Trak2
Nptn
Vps52
Tpra1
Mta1
Rbfox3
S100pbp
2900069G24Rik
Abcb11
Catsperg1
Slc7a6os
Sds
Pdss1
Mcm10
Gm15889
Gm43482
4921508D12Rik
A130012E19Rik
Smc2
Gpank1
Acox1
Dgke
Gm16156
Cacul1
Olfr655
Smgc
Prss41
Slc43a3
Gm15343
Pcsk1n
Olfr744
Gm38409
Atp2a3
Snx9
P3h3
Clca3a1
Gm9198
Gm14291
Tctn1
Col11a2
Gfy
Gm5622
Wdr46
Gm41790
Csta1
Tmprss13
Ccdc153
Copb1
7SK ENSMUSG00002076685
Acbd5
Dpy19l1
Tef
Rnf207
Gm4566
Gm13012
Crat
Gm45630
Gm31812
Rwdd4a
Limd2
Lims2
Poc1a
Gm11792
Gm48709
Ntn1
Gm44104
Rhox2h
Timm17a
Neurod2
Gm37802
Gm17753
Tapbp
Elp6
Gm26879
Tbc1d9b
Mrpl33
Ciao2a
Gm18828
Ahsa2
Gm45725
Gm2420
Cmc2
Chd4
Rufy3
Gm13432
Lamc1
Tyk2
Itm2c
Gm44506
Cd244a
Mms22l
Gm44077
ENSMUSG00000121048
Fgd6
Galnt6
Mir9-3hg
Usp37
Jak3
A730071L15Rik
A230005M16Rik
Klhl35
Avp
Rxfp4
Gm6337
Gm23044
Gm14224
Vps26a
Smad3
Eid3
Gm45797
Ino80c
Ttc9b
Kcnk2
Ormdl1
Nipal3
Fbxo30
Cutc
C1s1
Gm49733
ENSMUSG00000121065
Hydin
Gm44103
Pdzrn3
Gm25268
Copg1
Stip1
Gm11540
Gm17949
Tada2a
Incenp
Gga3
Zfp182
Gemin5
Cdkl3
Tmem202
1700013F07Rik
1810058I24Rik
Afmid
Ankrd27
Dram1
Samd4
Rpn2
Gm12882
1700025G04Rik
Tg
Gm14634
Adal
Glra1
Gm11684
Cemip
Gm30931
Ces3a
Rfwd3
Eppin
Rtn3
Gm43290
Gm15927
