# Supplementary material for: IL-1α is required for T cell-driven weight loss after respiratory viral infection
Source: Mucosal Immunol. 2024 Apr;17(2):272–87. doi: 10.1016/j.mucimm.2024.02.005 (PMC11009121; doi:10.1016/j.mucimm.2024.02.005)
Supplement: Supplementary Table 8 — Overlap interleukin-1 IN and respiratory syncytial virus (lung). [file mmc9.xlsx]

## Sheet: Sheet1
symbol	ensembl_ID	User_ID	IL1ain-Naive_logFC	IL1ain-Naive_adjPval	RSV-Naive_logFC	RSV-Naive_adjPval
Il1a	ENSMUSG00000027399	ENSMUSG00000027399	9.5926	7.29379e-19	9.0882	2.97713e-17
Dppa3	ENSMUSG00000046323	ENSMUSG00000046323	4.63672	1.99159e-05	8.85143	8.30345e-19
4930430E12Rik	ENSMUSG00000085295	ENSMUSG00000085295	5.17368	6.24536e-23	6.53494	8.79029e-37
TUSC3	ENSMUSG00000118664	ENSMUSG00000118664	7.10783	3.99223e-12	6.46846	2.19683e-10
Cfap126	ENSMUSG00000026649	ENSMUSG00000026649	6.07775	6.27059e-23	6.42357	7.67036e-26
Gm37084	ENSMUSG00000102856	ENSMUSG00000102856	5.34194	2.26537e-06	6.26708	7.43891e-09
Brip1	ENSMUSG00000034329	ENSMUSG00000034329	3.62407	0.00255135	6.00948	2.24089e-08
Ifi47	ENSMUSG00000078920	ENSMUSG00000078920	2.4114	3.51444e-32	5.95701	1.07211e-197
LOC102637012	ENSMUSG00000111473	ENSMUSG00000111473	11.257	1.31986e-276	5.72671	2.02616e-71
Apol7c	ENSMUSG00000044309	ENSMUSG00000044309	3.54049	0.000667865	5.68617	2.38966e-09
Cfap73	ENSMUSG00000094282	ENSMUSG00000094282	2.01981	7.15519e-05	5.68567	5.47437e-37
1700037C18Rik	ENSMUSG00000005983	ENSMUSG00000005983	5.89509	4.88818e-08	5.61141	1.41402e-07
Mlph	ENSMUSG00000026303	ENSMUSG00000026303	3.43775	0.0100209	5.3197	8.02738e-06
Ly6c2	ENSMUSG00000022584	ENSMUSG00000022584	3.09344	1.82385e-44	5.27582	3.60291e-132
Inf2	ENSMUSG00000037679	ENSMUSG00000037679	3.95042	2.09473e-05	5.18887	3.62993e-09
U6 ENSMUSG00002076611	ENSMUSG00002076611	ENSMUSG00002076611	4.24528	0.00115856	5.10461	3.14337e-05
Cbll1	ENSMUSG00000020659	ENSMUSG00000020659	5.69943	6.6507e-113	5.03953	4.65851e-88
Nlrp4g	ENSMUSG00000079741	ENSMUSG00000079741	3.99772	3.25533e-28	5.00871	3.08928e-44
Gm29541	ENSMUSG00000101007	ENSMUSG00000101007	5.92745	1.95002e-07	4.85128	2.46708e-05
C920009B18Rik	ENSMUSG00000097352	ENSMUSG00000097352	5.37967	3.00825e-08	4.80468	6.22192e-07
Rbm3	ENSMUSG00000031167	ENSMUSG00000031167	3.2855	0.0221609	4.77514	0.000166162
Pkn2	ENSMUSG00000004591	ENSMUSG00000004591	0.585501	0.00665866	4.72129	2.47737e-145
Sirpb1b	ENSMUSG00000095028	ENSMUSG00000095028	4.76798	8.93975e-05	4.66145	9.05258e-05
Gm4887	ENSMUSG00000086229	ENSMUSG00000086229	1.92591	2.51558e-05	4.65882	4.47891e-30
Gm11790	ENSMUSG00000081835	ENSMUSG00000081835	7.28676	1.48021e-11	4.62286	3.27473e-05
Ppcdc	ENSMUSG00000063849	ENSMUSG00000063849	1.85991	0.00795756	4.61163	7.58724e-15
Serpina3h	ENSMUSG00000041449	ENSMUSG00000041449	2.44359	1.10138e-26	4.60419	7.03921e-95
H2-DMb2	ENSMUSG00000037548	ENSMUSG00000037548	3.70528	0.00853815	4.55534	0.000497764
P2ry10	ENSMUSG00000050921	ENSMUSG00000050921	4.04177	8.34637e-25	4.52643	2.17301e-31
Cd70	ENSMUSG00000019489	ENSMUSG00000019489	3.22381	0.0100203	4.4575	9.09125e-05
Ddx54	ENSMUSG00000029599	ENSMUSG00000029599	0.792212	0.0112923	4.42527	1.18807e-63
Gpnmb	ENSMUSG00000029816	ENSMUSG00000029816	2.51682	3.72256e-08	4.41105	3.7697e-24
Errfi1	ENSMUSG00000028967	ENSMUSG00000028967	5.41794	3.52479e-06	4.35234	0.000212007
Zfp672	ENSMUSG00000049755	ENSMUSG00000049755	0.636902	9.69726e-05	4.30176	1.56226e-188
Gm47182	ENSMUSG00000111350	ENSMUSG00000111350	2.98509	9.99661e-12	4.29947	2.36498e-24
Gm8824	ENSMUSG00000098028	ENSMUSG00000098028	3.10181	0.04338	4.29525	0.0017787
Sac3d1	ENSMUSG00000024790	ENSMUSG00000024790	0.845143	0.0141408	4.29193	2.90723e-54
Haus4	ENSMUSG00000022177	ENSMUSG00000022177	3.40794	1.80581e-16	4.23369	1.33523e-25
Gm47652	ENSMUSG00000111481	ENSMUSG00000111481	2.4245	2.60479e-11	4.17052	7.17446e-34
Ms4a2	ENSMUSG00000024680	ENSMUSG00000024680	2.90809	2.28806e-16	4.15784	3.37e-33
Gm8601	ENSMUSG00000097939	ENSMUSG00000097939	3.35656	0.017616	4.15283	0.00143416
Il2ra	ENSMUSG00000026770	ENSMUSG00000026770	2.66196	0.00112934	4.15237	2.41571e-08
Gm14548	ENSMUSG00000074417	ENSMUSG00000074417	6.4347	4.20071e-61	4.14396	2.76956e-25
Sqor	ENSMUSG00000005803	ENSMUSG00000005803	2.29838	3.23818e-06	4.10432	1.28543e-18
Gm17130	ENSMUSG00000106894	ENSMUSG00000106894	5.31109	1.61554e-05	4.07971	0.00124398
Mgat1	ENSMUSG00000020346	ENSMUSG00000020346	2.39745	0.0219927	4.06749	8.80453e-06
Ogfod3	ENSMUSG00000025169	ENSMUSG00000025169	3.01886	3.00678e-06	4.05999	3.87449e-11
Necap1	ENSMUSG00000030327	ENSMUSG00000030327	2.94069	0.0344434	4.00059	0.00130205
Pcdh8	ENSMUSG00000036422	ENSMUSG00000036422	7.46538	2.386e-12	3.98562	0.000456425
Gm7353	ENSMUSG00000055452	ENSMUSG00000055452	1.98925	0.00999173	3.97089	4.16864e-09
ENSMUSG00000120515	ENSMUSG00000120515	ENSMUSG00000120515	4.10516	0.00515655	3.94502	0.00586628
Mmp8	ENSMUSG00000005800	ENSMUSG00000005800	6.89329	4.1204e-59	3.92543	1.06198e-19
ENSMUSG00000120584	ENSMUSG00000120584	ENSMUSG00000120584	5.72503	2.10945e-22	3.92149	5.44192e-11
Magohb	ENSMUSG00000030188	ENSMUSG00000030188	3.01993	0.00836168	3.91992	0.00020458
Gm49874	ENSMUSG00000117028	ENSMUSG00000117028	4.89994	0.00113017	3.9021	0.0106667
Gm18180	ENSMUSG00000099342	ENSMUSG00000099342	4.50539	0.000784029	3.89307	0.00379467
Gm52997	ENSMUSG00000118573	ENSMUSG00000118573	1.77651	7.82081e-11	3.88306	5.06362e-52
Gm32816	ENSMUSG00000108668	ENSMUSG00000108668	5.07195	2.50594e-78	3.84411	1.42367e-44
Gm14441	ENSMUSG00000081861	ENSMUSG00000081861	3.52494	0.0272665	3.81748	0.0113416
Nek2	ENSMUSG00000026622	ENSMUSG00000026622	1.83335	0.00638714	3.8097	8.03523e-11
Clmp	ENSMUSG00000032024	ENSMUSG00000032024	4.22638	0.000103455	3.79313	0.000427469
H2al1o	ENSMUSG00000061065	ENSMUSG00000061065	1.54892	7.2851e-08	3.77332	4.14513e-45
Gm49905	ENSMUSG00000117200	ENSMUSG00000117200	3.98627	0.00110672	3.76142	0.00170096
ENSMUSG00000121098	ENSMUSG00000121098	ENSMUSG00000121098	2.02569	9.57323e-09	3.74539	1.30173e-29
Tmem39a	ENSMUSG00000002845	ENSMUSG00000002845	3.81121	1.67562e-46	3.73815	7.83381e-45
Gm8580	ENSMUSG00000090159	ENSMUSG00000090159	3.26024	0.00377899	3.69941	0.000516723
1700045H11Rik	ENSMUSG00000078492	ENSMUSG00000078492	4.1966	2.2688e-51	3.69517	1.07934e-39
Scamp5	ENSMUSG00000040722	ENSMUSG00000040722	1.43147	0.010866	3.67001	6.03298e-15
Ensa	ENSMUSG00000038619	ENSMUSG00000038619	1.96634	2.69945e-22	3.66109	1.02788e-76
Gm26168	ENSMUSG00000065721	ENSMUSG00000065721	1.66965	0.00162281	3.64911	9.06824e-15
SNORD115 ENSMUSG00000119710	ENSMUSG00000119710	ENSMUSG00000119710	3.74717	0.0248656	3.64371	0.0244866
Cyp7b1	ENSMUSG00000039519	ENSMUSG00000039519	3.8981	0.00499796	3.62622	0.00780245
Gm47922	ENSMUSG00000112662	ENSMUSG00000112662	1.49808	0.0196423	3.61721	1.92521e-11
Ndufs4	ENSMUSG00000021764	ENSMUSG00000021764	1.91449	0.00223689	3.61016	2.53233e-10
Naa60	ENSMUSG00000005982	ENSMUSG00000005982	3.41447	1.73786e-13	3.60308	3.04702e-15
Gm25092	ENSMUSG00000077184	ENSMUSG00000077184	1.42444	0.0171671	3.60252	1.42664e-12
4930533B01Rik	ENSMUSG00000084798	ENSMUSG00000084798	2.25928	0.000136003	3.5542	6.25745e-11
1810053B23Rik	ENSMUSG00000100277	ENSMUSG00000100277	1.55171	0.0231495	3.53966	9.53665e-10
Gdf3	ENSMUSG00000030117	ENSMUSG00000030117	1.76827	8.23436e-13	3.50908	2.24823e-51
Epdr1	ENSMUSG00000002808	ENSMUSG00000002808	3.38677	6.33717e-07	3.50663	1.25631e-07
Serpina3i	ENSMUSG00000079014	ENSMUSG00000079014	2.71785	0.0280587	3.50435	0.00195248
Ip6k1	ENSMUSG00000032594	ENSMUSG00000032594	4.74813	4.92857e-05	3.50377	0.003755
A530040E14Rik	ENSMUSG00000072109	ENSMUSG00000072109	1.39461	0.0426319	3.49912	9.08248e-10
U6 ENSMUSG00000119056	ENSMUSG00000119056	ENSMUSG00000119056	3.81007	2.46378e-05	3.4934	8.98106e-05
Gm39117	ENSMUSG00000108952	ENSMUSG00000108952	4.78144	0.00032758	3.46413	0.0112576
Myl12b	ENSMUSG00000034868	ENSMUSG00000034868	4.03955	3.79082e-45	3.46281	3.98418e-33
Il9	ENSMUSG00000021538	ENSMUSG00000021538	3.12649	1.31918e-19	3.46075	3.48676e-24
Gm13003	ENSMUSG00000085833	ENSMUSG00000085833	1.30492	1.26508e-09	3.44834	1.22862e-64
Gprc6a	ENSMUSG00000019905	ENSMUSG00000019905	4.03684	1.23141e-124	3.42485	1.14522e-89
Cd8a	ENSMUSG00000053977	ENSMUSG00000053977	1.90439	0.000280619	3.42204	1.5919e-12
Vmn2r19	ENSMUSG00000091260	ENSMUSG00000091260	4.21118	2.23336e-24	3.40723	3.1884e-16
Gm41639	ENSMUSG00000117421	ENSMUSG00000117421	3.1961	0.0263202	3.3938	0.0129698
BC053393	ENSMUSG00000046974	ENSMUSG00000046974	2.48303	1.83819e-24	3.3886	1.10823e-45
A530058N18Rik ENSMUSG00000087694	ENSMUSG00000087694	ENSMUSG00000087694	1.57836	5.25495e-06	3.38184	1.2159e-26
Klf11	ENSMUSG00000020653	ENSMUSG00000020653	1.20933	7.01612e-05	3.37647	4.17829e-34
Gm47367	ENSMUSG00000112504	ENSMUSG00000112504	4.81289	0.00138867	3.37021	0.0330301
Blzf1	ENSMUSG00000026577	ENSMUSG00000026577	5.15662	8.70064e-29	3.36009	1.03099e-12
Mogat1	ENSMUSG00000012187	ENSMUSG00000012187	3.39526	0.0122432	3.35189	0.0106738
Gm16130	ENSMUSG00000086624	ENSMUSG00000086624	3.1675	1.95504e-43	3.33345	3.23816e-48
Gm40457	ENSMUSG00000108626	ENSMUSG00000108626	4.7269	4.12632e-73	3.31045	8.29751e-36
Gm48405	ENSMUSG00000113385	ENSMUSG00000113385	4.42937	0.000440138	3.30005	0.0113525
Gm29630	ENSMUSG00000101549	ENSMUSG00000101549	3.35303	1.12869e-05	3.27929	1.17656e-05
Gm6321	ENSMUSG00000103688	ENSMUSG00000103688	3.79873	0.0190787	3.27813	0.0431264
Smtnl2	ENSMUSG00000045667	ENSMUSG00000045667	1.77035	0.0347321	3.27564	7.03875e-06
Olfr11	ENSMUSG00000036658	ENSMUSG00000036658	3.11214	0.0362151	3.26894	0.0207104
Heatr6	ENSMUSG00000000976	ENSMUSG00000000976	2.249	3.40383e-27	3.26176	6.18916e-58
Rita1	ENSMUSG00000029600	ENSMUSG00000029600	0.904861	0.000512595	3.26173	5.3956e-46
1700122O11Rik	ENSMUSG00000094928	ENSMUSG00000094928	1.01964	0.016437	3.24816	1.15066e-19
Olfr424	ENSMUSG00000051528	ENSMUSG00000051528	1.98389	6.7654e-06	3.23491	2.61905e-15
Rft1	ENSMUSG00000052395	ENSMUSG00000052395	4.23482	0.000929028	3.23393	0.014112
Hgh1	ENSMUSG00000022554	ENSMUSG00000022554	3.8983	0.00289246	3.23046	0.0141118
Serf1	ENSMUSG00000021643	ENSMUSG00000021643	1.76496	0.0225425	3.22171	1.47287e-06
Bach2os	ENSMUSG00000086150	ENSMUSG00000086150	1.51175	0.0188796	3.21653	1.5497e-08
Gm15845	ENSMUSG00000087689	ENSMUSG00000087689	7.41443	3.15511e-13	3.20293	0.00431916
Slc27a2	ENSMUSG00000027359	ENSMUSG00000027359	2.38658	1.44322e-05	3.19569	6.83584e-10
4930465K10Rik	ENSMUSG00000056682	ENSMUSG00000056682	3.42821	0.00812735	3.19503	0.0117437
Gm46210	ENSMUSG00000112146	ENSMUSG00000112146	2.93868	0.0380957	3.19119	0.0169866
Gm49877	ENSMUSG00000117228	ENSMUSG00000117228	1.38831	8.00106e-09	3.17854	1.61505e-44
Il1r2	ENSMUSG00000026073	ENSMUSG00000026073	6.09602	5.07549e-19	3.17749	6.80382e-06
Slc25a48	ENSMUSG00000021509	ENSMUSG00000021509	2.53963	6.96357e-12	3.16635	1.48476e-18
Lair1	ENSMUSG00000055541	ENSMUSG00000055541	2.03442	2.35593e-10	3.15227	2.6591e-24
Fancm	ENSMUSG00000055884	ENSMUSG00000055884	0.983951	0.00536484	3.14857	1.96765e-25
Ifi211	ENSMUSG00000026536	ENSMUSG00000026536	2.74575	8.34109e-37	3.14853	1.31222e-48
Gm11981	ENSMUSG00000086808	ENSMUSG00000086808	3.87843	0.00470677	3.1386	0.0244173
Igsf23	ENSMUSG00000040498	ENSMUSG00000040498	3.0414	1.37805e-15	3.13647	8.35518e-17
Olfr420	ENSMUSG00000055033	ENSMUSG00000055033	1.31701	0.0225264	3.13586	1.62278e-10
Gm15749	ENSMUSG00000089830	ENSMUSG00000089830	2.10956	0.0273237	3.13395	0.000238911
Def6	ENSMUSG00000002257	ENSMUSG00000002257	3.74356	1.11983e-12	3.12595	3.30862e-09
AA465934	ENSMUSG00000093483	ENSMUSG00000093483	4.42014	1.60429e-44	3.10796	3.69397e-22
Gm17981	ENSMUSG00000101135	ENSMUSG00000101135	5.04943	2.19943e-145	3.10752	2.93142e-54
Gm49878	ENSMUSG00000117118	ENSMUSG00000117118	2.10733	6.04263e-28	3.10573	1.46408e-61
Sfrp4	ENSMUSG00000021319	ENSMUSG00000021319	2.30876	0.000301059	3.10309	2.04624e-07
Neurod1	ENSMUSG00000034701	ENSMUSG00000034701	1.63825	0.00325718	3.09951	5.27058e-10
Klra2	ENSMUSG00000030187	ENSMUSG00000030187	2.35602	1.89033e-25	3.09945	2.37929e-44
Tmem132a	ENSMUSG00000024736	ENSMUSG00000024736	1.62079	2.72391e-10	3.09473	2.85667e-37
Zfp62	ENSMUSG00000046311	ENSMUSG00000046311	0.68666	0.017616	3.08068	4.73139e-37
Pramel31	ENSMUSG00000070619	ENSMUSG00000070619	6.33495	4.06969e-07	3.07113	0.0306035
Clec4e	ENSMUSG00000030142	ENSMUSG00000030142	4.68184	1.49035e-71	3.06536	2.7526e-30
Gabpb1	ENSMUSG00000027361	ENSMUSG00000027361	2.54855	7.26372e-11	3.06495	7.36629e-16
Phtf1os	ENSMUSG00000089998	ENSMUSG00000089998	1.20827	0.00324273	3.06384	1.05778e-17
Gm39244	ENSMUSG00000109868	ENSMUSG00000109868	4.74966	0.000114041	3.06044	0.0199837
Apoa2	ENSMUSG00000005681	ENSMUSG00000005681	2.9349	1.7554e-38	3.0582	6.22746e-42
Dtx4	ENSMUSG00000039982	ENSMUSG00000039982	1.0053	1.66054e-09	3.04744	1.15029e-83
Ccdc181	ENSMUSG00000026578	ENSMUSG00000026578	3.41352	0.00543944	3.03976	0.012348
Slc25a23	ENSMUSG00000046329	ENSMUSG00000046329	2.25187	0.00427715	3.03606	2.83839e-05
Gm30198	ENSMUSG00000113265	ENSMUSG00000113265	1.472	0.00191727	3.02596	3.92251e-13
Mpst	ENSMUSG00000071711	ENSMUSG00000071711	2.89114	3.32225e-20	3.02272	2.44727e-22
Gm10272	ENSMUSG00000069584	ENSMUSG00000069584	2.21091	3.97864e-19	3.01582	1.44682e-35
ENSMUSG00000120890	ENSMUSG00000120890	ENSMUSG00000120890	1.32906	0.00129771	3.00898	1.14392e-15
Chl1	ENSMUSG00000030077	ENSMUSG00000030077	2.24796	0.000748465	2.99896	1.75552e-06
Aif1	ENSMUSG00000024397	ENSMUSG00000024397	1.04837	5.4885e-08	2.99668	1.99161e-63
Ppp1r8	ENSMUSG00000028882	ENSMUSG00000028882	2.18098	3.55343e-06	2.99443	1.36871e-11
Pira2	ENSMUSG00000089942	ENSMUSG00000089942	4.58392	7.63114e-29	2.97825	2.70033e-12
Stap2	ENSMUSG00000038781	ENSMUSG00000038781	1.12913	0.00326883	2.97703	6.44605e-19
Gjd2	ENSMUSG00000068615	ENSMUSG00000068615	1.22195	0.000222841	2.97111	2.50255e-24
Gm34885	ENSMUSG00000111748	ENSMUSG00000111748	1.98428	2.77265e-16	2.9687	2.12735e-36
Gm47181	ENSMUSG00000111733	ENSMUSG00000111733	3.09224	1.79431e-07	2.9632	3.62545e-07
Gm5692	ENSMUSG00000101024	ENSMUSG00000101024	3.89795	5.73844e-54	2.96176	3.43606e-31
Snord7	ENSMUSG00000065715	ENSMUSG00000065715	5.14148	1.24527e-05	2.96143	0.0214968
Fcer1g	ENSMUSG00000058715	ENSMUSG00000058715	2.93118	2.41897e-36	2.95895	3.44405e-37
Vangl2	ENSMUSG00000026556	ENSMUSG00000026556	1.50906	8.8176e-10	2.95206	3.88872e-37
Gm5244	ENSMUSG00000091014	ENSMUSG00000091014	1.42431	1.33553e-08	2.94705	2.61654e-37
1110038B12Rik	ENSMUSG00000092203	ENSMUSG00000092203	1.64159	2.03272e-07	2.93955	1.2017e-22
Fn1	ENSMUSG00000026193	ENSMUSG00000026193	2.33115	9.14785e-08	2.929	3.94969e-12
Spata3	ENSMUSG00000026226	ENSMUSG00000026226	2.30128	0.0252151	2.92604	0.0019791
Malsu1	ENSMUSG00000029815	ENSMUSG00000029815	1.48416	9.38926e-07	2.92191	8.92595e-25
Gm27176	ENSMUSG00000099027	ENSMUSG00000099027	4.18171	0.00152862	2.9192	0.0358175
Gm8546	ENSMUSG00000094463	ENSMUSG00000094463	4.81113	4.47732e-27	2.91537	2.70063e-10
Traj47	ENSMUSG00000105216	ENSMUSG00000105216	2.24299	4.24486e-06	2.90938	3.27679e-10
Gm42670	ENSMUSG00000107319	ENSMUSG00000107319	2.62914	2.75797e-05	2.8975	1.60171e-06
Gm48250	ENSMUSG00000114917	ENSMUSG00000114917	2.06966	0.0200041	2.8941	0.000303983
Gm43721	ENSMUSG00000104947	ENSMUSG00000104947	4.82278	0.000172645	2.88412	0.0387637
Iqcd	ENSMUSG00000029601	ENSMUSG00000029601	1.02494	5.80768e-07	2.88026	6.8605e-53
Palb2	ENSMUSG00000044702	ENSMUSG00000044702	2.0111	0.0336853	2.87189	0.000729659
Hspa8	ENSMUSG00000015656	ENSMUSG00000015656	3.26049	2.93859e-05	2.86415	0.000222496
Nfkbil1	ENSMUSG00000042419	ENSMUSG00000042419	1.46712	0.000921963	2.86402	4.14134e-13
E330034L11Rik	ENSMUSG00000106383	ENSMUSG00000106383	1.70007	1.31918e-19	2.84952	1.89572e-54
Gm10092	ENSMUSG00000060956	ENSMUSG00000060956	2.66434	0.000921815	2.84369	0.000230822
Rhod	ENSMUSG00000041845	ENSMUSG00000041845	4.57844	0.000189411	2.83716	0.030429
Tnks1bp1	ENSMUSG00000033955	ENSMUSG00000033955	2.59392	1.85789e-12	2.83584	4.39694e-15
Stra6l	ENSMUSG00000028327	ENSMUSG00000028327	2.42644	1.61365e-28	2.82398	6.01455e-39
Pspn	ENSMUSG00000002664	ENSMUSG00000002664	2.28978	0.000570013	2.81597	6.77411e-06
Gm43735	ENSMUSG00000106143	ENSMUSG00000106143	6.29182	6.97915e-12	2.80837	0.00517427
Gm39090	ENSMUSG00000108801	ENSMUSG00000108801	1.43114	4.21998e-07	2.80022	5.65211e-26
Gm41611	ENSMUSG00000117079	ENSMUSG00000117079	3.67228	7.33296e-56	2.79016	5.20875e-32
4930456G14Rik	ENSMUSG00000102985	ENSMUSG00000102985	6.63161	9.11456e-15	2.7877	0.00310761
Paip2	ENSMUSG00000037058	ENSMUSG00000037058	2.22964	0.0243139	2.78432	0.00222761
Gm15915	ENSMUSG00000085723	ENSMUSG00000085723	3.24607	1.69608e-49	2.77532	2.90993e-36
Hdc	ENSMUSG00000027360	ENSMUSG00000027360	2.56413	2.00548e-26	2.77293	3.43606e-31
Vmn1r240	ENSMUSG00000096152	ENSMUSG00000096152	2.31007	1.0104e-06	2.76954	1.04396e-09
Ccdc42os	ENSMUSG00000085937	ENSMUSG00000085937	2.39005	1.10801e-19	2.76775	1.08439e-26
Ralbp1	ENSMUSG00000024096	ENSMUSG00000024096	3.37088	0.00801636	2.76696	0.0305916
Prr9	ENSMUSG00000056270	ENSMUSG00000056270	6.87935	1.46821e-10	2.75429	0.0240324
Olfr659	ENSMUSG00000073922	ENSMUSG00000073922	4.32678	2.49085e-20	2.75078	1.73339e-08
Ifi203	ENSMUSG00000039997	ENSMUSG00000039997	1.23119	1.07884e-12	2.72313	7.0153e-61
5430416N02Rik	ENSMUSG00000097772	ENSMUSG00000097772	1.72959	1.95468e-18	2.70757	6.91152e-45
Traj26	ENSMUSG00000076903	ENSMUSG00000076903	0.622487	0.0244364	2.7054	4.76673e-31
Spcs3	ENSMUSG00000054408	ENSMUSG00000054408	3.22312	0.0178075	2.70407	0.0465949
Mef2b	ENSMUSG00000079033	ENSMUSG00000079033	2.90523	1.55043e-46	2.69795	2.78299e-40
Gosr1	ENSMUSG00000010392	ENSMUSG00000010392	2.95704	0.00121001	2.69741	0.0028006
Kcnq4	ENSMUSG00000028631	ENSMUSG00000028631	2.74698	4.02704e-61	2.69585	6.44769e-59
Icosl	ENSMUSG00000000732	ENSMUSG00000000732	1.41233	2.65788e-11	2.69159	1.66301e-40
Gm15418	ENSMUSG00000085573	ENSMUSG00000085573	0.815142	0.000170479	2.6881	2.34466e-42
Tmprss4	ENSMUSG00000032091	ENSMUSG00000032091	2.68578	1.84581e-42	2.68621	1.48888e-42
Tst	ENSMUSG00000044986	ENSMUSG00000044986	3.01475	7.8745e-56	2.68383	2.92129e-44
Cstdc5	ENSMUSG00000071561	ENSMUSG00000071561	6.3967	3.16919e-24	2.68224	9.3254e-05
ENSMUSG00002075984	ENSMUSG00002075984	ENSMUSG00002075984	0.854936	0.0113795	2.67965	4.80707e-21
Slfn14	ENSMUSG00000082101	ENSMUSG00000082101	2.64957	0.00834044	2.6769	0.00567616
ENSMUSG00002075095	ENSMUSG00002075095	ENSMUSG00002075095	2.84923	1.00066e-07	2.66363	4.7714e-07
Gm10024	ENSMUSG00000094012	ENSMUSG00000094012	1.92787	1.20288e-19	2.65245	3.69623e-37
Snx10	ENSMUSG00000038301	ENSMUSG00000038301	1.43505	1.68142e-07	2.64623	8.01975e-25
Galnt14	ENSMUSG00000024064	ENSMUSG00000024064	2.11009	8.26646e-11	2.63591	4.83101e-17
Pramel20	ENSMUSG00000070618	ENSMUSG00000070618	0.807745	1.40985e-05	2.61955	5.08561e-53
Prr19	ENSMUSG00000058741	ENSMUSG00000058741	3.86591	0.00188521	2.61882	0.0442299
Gm14006	ENSMUSG00000082671	ENSMUSG00000082671	3.03841	5.55959e-05	2.61836	0.00050986
Gm2245	ENSMUSG00000089647	ENSMUSG00000089647	0.644987	0.00521466	2.61385	2.97243e-39
Gm13569	ENSMUSG00000085029	ENSMUSG00000085029	2.82312	0.0257998	2.61022	0.0354316
D630014O11Rik	ENSMUSG00000090168	ENSMUSG00000090168	1.83573	2.56207e-18	2.59891	4.83279e-37
Mthfsd	ENSMUSG00000031816	ENSMUSG00000031816	0.930562	0.000225674	2.59871	7.27615e-30
Amd-ps3	ENSMUSG00000060096	ENSMUSG00000060096	1.64921	0.00428621	2.59673	5.58521e-07
Egr3	ENSMUSG00000033730	ENSMUSG00000033730	4.20889	1.43631e-66	2.59104	2.23784e-25
Bcl7c	ENSMUSG00000030814	ENSMUSG00000030814	1.2853	2.284e-11	2.58973	1.36115e-45
Oas3	ENSMUSG00000032661	ENSMUSG00000032661	0.557345	0.0224013	2.58938	1.43028e-35
Hapln1	ENSMUSG00000021613	ENSMUSG00000021613	4.61061	1.55831e-40	2.56623	4.36448e-13
Nasp	ENSMUSG00000028693	ENSMUSG00000028693	2.00655	0.00496443	2.56208	0.000106965
Ptchd3	ENSMUSG00000039198	ENSMUSG00000039198	2.88482	6.39002e-05	2.55899	0.000361335
Ms4a8a	ENSMUSG00000024730	ENSMUSG00000024730	1.35897	1.13342e-21	2.55396	4.31079e-76
Gm49763	ENSMUSG00000116646	ENSMUSG00000116646	0.676723	0.00368744	2.55094	3.97282e-37
Clpp	ENSMUSG00000002660	ENSMUSG00000002660	1.81213	4.64557e-21	2.54949	1.04771e-41
Gm15448	ENSMUSG00000074419	ENSMUSG00000074419	3.39005	0.00606041	2.5493	0.0444174
Cdt1	ENSMUSG00000006585	ENSMUSG00000006585	1.36923	0.0183636	2.5441	5.56753e-07
Pik3r6	ENSMUSG00000046207	ENSMUSG00000046207	2.35197	3.76928e-09	2.53799	7.31873e-11
Gm15922	ENSMUSG00000081665	ENSMUSG00000081665	3.67784	1.51311e-58	2.53551	1.10178e-27
Glycam1	ENSMUSG00000022491	ENSMUSG00000022491	2.05098	4.06061e-24	2.53406	5.83063e-37
Tubb5	ENSMUSG00000001525	ENSMUSG00000001525	0.801597	4.23035e-10	2.52875	1.78304e-99
H2-K2	ENSMUSG00000067203	ENSMUSG00000067203	0.51465	0.00139031	2.5203	1.41417e-69
Gm15930	ENSMUSG00000074418	ENSMUSG00000074418	2.65054	0.042178	2.51688	0.0471358
Lap3	ENSMUSG00000039682	ENSMUSG00000039682	1.48597	0.00319848	2.5142	3.33109e-08
AI662270	ENSMUSG00000087107	ENSMUSG00000087107	3.14946	2.07192e-29	2.5062	5.9896e-19
Gm7343	ENSMUSG00000103769	ENSMUSG00000103769	3.44567	0.000640387	2.50094	0.0166334
Clec4d	ENSMUSG00000030144	ENSMUSG00000030144	3.82173	1.39195e-10	2.50086	5.70364e-05
Gm8574	ENSMUSG00000107907	ENSMUSG00000107907	2.48893	0.0218582	2.4977	0.0167848
Dab2	ENSMUSG00000022150	ENSMUSG00000022150	2.63209	2.49085e-20	2.4975	1.33479e-18
Gm34266	ENSMUSG00000117302	ENSMUSG00000117302	3.00263	0.0112462	2.49589	0.0362861
Gm44178	ENSMUSG00000107676	ENSMUSG00000107676	1.29404	0.00173326	2.49061	2.73432e-11
Clec2g	ENSMUSG00000000248	ENSMUSG00000000248	3.23575	1.42968e-17	2.48427	1.00087e-10
Olfr1532-ps1	ENSMUSG00000073899	ENSMUSG00000073899	0.681989	0.0144232	2.48083	2.4641e-25
Clu	ENSMUSG00000022037	ENSMUSG00000022037	0.878419	3.53269e-06	2.47595	4.14879e-48
4933432K03Rik	ENSMUSG00000108811	ENSMUSG00000108811	2.31734	2.58271e-21	2.47327	1.62908e-24
Pirb	ENSMUSG00000058818	ENSMUSG00000058818	3.32448	8.18152e-77	2.46665	2.53078e-42
Gm37523	ENSMUSG00000103781	ENSMUSG00000103781	2.51162	3.64347e-26	2.46507	1.84488e-25
9530077C05Rik	ENSMUSG00000036411	ENSMUSG00000036411	1.10142	0.0173192	2.4609	6.03258e-10
Gm47179	ENSMUSG00000110795	ENSMUSG00000110795	2.53114	7.03508e-10	2.45814	1.26173e-09
Maged1	ENSMUSG00000025151	ENSMUSG00000025151	1.01837	0.0260438	2.45187	2.99652e-10
Krtap12-1	ENSMUSG00000069583	ENSMUSG00000069583	2.23705	9.3751e-06	2.45135	4.95013e-07
Tent2-ps2	ENSMUSG00000099656	ENSMUSG00000099656	0.727664	0.0148321	2.44822	1.83704e-21
Gm34589	ENSMUSG00000115816	ENSMUSG00000115816	1.57799	1.78117e-12	2.44817	1.08122e-29
Trp53rkb	ENSMUSG00000042854	ENSMUSG00000042854	0.824985	0.00237082	2.4435	9.84571e-26
Il18r1	ENSMUSG00000026070	ENSMUSG00000026070	2.93026	2.36934e-59	2.42789	2.10482e-40
Serinc2	ENSMUSG00000023232	ENSMUSG00000023232	1.70086	1.70586e-12	2.4232	4.58721e-25
Disp2	ENSMUSG00000040035	ENSMUSG00000040035	0.782616	0.000385808	2.41951	4.7659e-35
Peak1	ENSMUSG00000074305	ENSMUSG00000074305	2.07656	7.08271e-33	2.4022	2.1599e-44
Gm45234	ENSMUSG00000107478	ENSMUSG00000107478	2.30794	0.00584994	2.39913	0.00284788
Gm266	ENSMUSG00000010529	ENSMUSG00000010529	2.75027	4.62125e-40	2.39551	1.29189e-30
Txn2	ENSMUSG00000005354	ENSMUSG00000005354	0.952936	2.18478e-11	2.39329	5.01925e-70
Sdhc	ENSMUSG00000058076	ENSMUSG00000058076	2.2375	3.64943e-22	2.39122	1.54324e-25
S100pbp	ENSMUSG00000040928	ENSMUSG00000040928	1.01548	4.91907e-12	2.38556	7.40078e-65
Pex12	ENSMUSG00000018733	ENSMUSG00000018733	4.68332	6.19694e-107	2.38141	5.44947e-28
Gm12577	ENSMUSG00000083834	ENSMUSG00000083834	2.72794	0.023047	2.37275	0.0463358
Gm14216	ENSMUSG00000085691	ENSMUSG00000085691	0.957788	0.0286909	2.36755	2.63917e-10
2610306O10Rik	ENSMUSG00000108614	ENSMUSG00000108614	1.79774	1.3314e-08	2.36056	9.33795e-15
Trim43c	ENSMUSG00000067399	ENSMUSG00000067399	1.66374	0.00343746	2.3595	6.07109e-06
Rpl14	ENSMUSG00000025794	ENSMUSG00000025794	2.96403	0.00976157	2.3496	0.0434406
Gm5106	ENSMUSG00000097279	ENSMUSG00000097279	2.38913	5.98813e-08	2.34898	6.33515e-08
Mvb12a	ENSMUSG00000031813	ENSMUSG00000031813	3.05995	4.25023e-47	2.34387	9.73642e-28
Olr1	ENSMUSG00000030162	ENSMUSG00000030162	1.58662	6.51994e-10	2.33925	4.05097e-21
Gm20745	ENSMUSG00000111841	ENSMUSG00000111841	0.808906	0.0204666	2.33273	2.5904e-15
Agrn	ENSMUSG00000041936	ENSMUSG00000041936	3.33915	5.29007e-06	2.33239	0.00222208
Gm48672	ENSMUSG00000113444	ENSMUSG00000113444	2.28142	0.0355521	2.32997	0.0249444
Rbfox3	ENSMUSG00000025576	ENSMUSG00000025576	0.536981	3.48739e-05	2.32868	5.6437e-87
Stk40	ENSMUSG00000042608	ENSMUSG00000042608	3.86866	8.84583e-98	2.32412	2.962e-35
Gpr176	ENSMUSG00000040133	ENSMUSG00000040133	0.806116	0.0246275	2.31823	5.93041e-14
Uso1	ENSMUSG00000029407	ENSMUSG00000029407	0.86769	2.21935e-05	2.31749	2.92455e-35
Git2	ENSMUSG00000041890	ENSMUSG00000041890	2.05657	2.52479e-40	2.31125	5.2399e-51
Shc3	ENSMUSG00000021448	ENSMUSG00000021448	0.991852	2.37122e-08	2.3102	2.15794e-44
Zbtb16	ENSMUSG00000066687	ENSMUSG00000066687	2.22576	4.15615e-12	2.3099	2.94207e-13
Ccar2	ENSMUSG00000033712	ENSMUSG00000033712	4.36945	2.06106e-18	2.30231	1.50532e-05
Gm47467	ENSMUSG00000113019	ENSMUSG00000113019	0.852	0.000885603	2.3022	5.73318e-24
Ucma	ENSMUSG00000026668	ENSMUSG00000026668	2.76063	0.00261762	2.29782	0.0125557
Ptprc	ENSMUSG00000026395	ENSMUSG00000026395	1.04278	6.72619e-06	2.2944	1.52801e-26
Gamt	ENSMUSG00000020150	ENSMUSG00000020150	2.37777	7.49005e-08	2.29333	1.42981e-07
Gm11769	ENSMUSG00000085636	ENSMUSG00000085636	1.67765	0.0184455	2.28771	0.000393901
Rad17	ENSMUSG00000021635	ENSMUSG00000021635	0.735083	0.00244058	2.28512	6.82525e-27
A130071D04Rik	ENSMUSG00000104291	ENSMUSG00000104291	1.10892	6.42251e-08	2.28475	3.67895e-32
Dennd2d	ENSMUSG00000027901	ENSMUSG00000027901	2.2909	0.0396248	2.28249	0.0332062
Hspa1a	ENSMUSG00000091971	ENSMUSG00000091971	1.99836	3.04649e-29	2.28084	3.14796e-38
Tmem104	ENSMUSG00000045980	ENSMUSG00000045980	3.98813	1.99703e-37	2.26818	3.7216e-12
Stx12	ENSMUSG00000028879	ENSMUSG00000028879	2.54639	3.33348e-49	2.26086	6.01455e-39
1700025N23Rik	ENSMUSG00000100121	ENSMUSG00000100121	1.63811	0.0185206	2.25304	0.000362645
Traj21	ENSMUSG00000076908	ENSMUSG00000076908	0.557239	0.00244405	2.23899	2.98002e-45
4930534H03Rik	ENSMUSG00000111544	ENSMUSG00000111544	1.14556	0.000497834	2.23379	4.67902e-14
Tomt	ENSMUSG00000078630	ENSMUSG00000078630	2.72527	4.62733e-05	2.2324	0.000920459
Pofut1	ENSMUSG00000046020	ENSMUSG00000046020	1.53182	4.98124e-12	2.23197	2.48606e-25
Eaf2	ENSMUSG00000022838	ENSMUSG00000022838	1.19737	4.61333e-07	2.22732	3.75806e-24
Gm37255	ENSMUSG00000104449	ENSMUSG00000104449	2.18396	2.88091e-07	2.21977	1.02453e-07
Egfr	ENSMUSG00000020122	ENSMUSG00000020122	0.939408	0.00271083	2.21276	1.06885e-15
Ccl6	ENSMUSG00000018927	ENSMUSG00000018927	1.85414	0.00251631	2.21257	0.000129588
Olfr664	ENSMUSG00000051885	ENSMUSG00000051885	2.47078	0.000118	2.21191	0.00050855
Gm7890	ENSMUSG00000107990	ENSMUSG00000107990	2.22579	9.99492e-07	2.21108	7.08546e-07
Nop14	ENSMUSG00000036693	ENSMUSG00000036693	0.983602	5.76259e-06	2.20567	4.48802e-29
Gm9508	ENSMUSG00000112170	ENSMUSG00000112170	2.52486	0.0151581	2.20551	0.0323921
Mmp13	ENSMUSG00000050578	ENSMUSG00000050578	2.01165	2.15347e-07	2.20465	5.25809e-09
Gm20461	ENSMUSG00000092525	ENSMUSG00000092525	1.54581	3.16388e-21	2.20156	7.29395e-43
Ndufa6	ENSMUSG00000022450	ENSMUSG00000022450	1.56928	5.48971e-05	2.20083	1.9768e-09
Mpnd	ENSMUSG00000003199	ENSMUSG00000003199	1.10782	1.49458e-06	2.19816	2.6026e-24
9130214F15Rik	ENSMUSG00000109237	ENSMUSG00000109237	0.724857	0.00759323	2.18766	4.74955e-20
Litaf	ENSMUSG00000022500	ENSMUSG00000022500	1.06418	4.16114e-07	2.18354	2.35515e-28
Gm4278	ENSMUSG00000115019	ENSMUSG00000115019	1.52631	1.03122e-19	2.17436	9.24717e-40
Ctf1	ENSMUSG00000042340	ENSMUSG00000042340	1.42653	3.98666e-05	2.16876	1.84822e-11
Mcm10	ENSMUSG00000026669	ENSMUSG00000026669	0.841509	0.00164872	2.16535	2.90036e-20
Gm39327	ENSMUSG00000111811	ENSMUSG00000111811	1.862	0.000987678	2.16386	5.42497e-05
Sytl1	ENSMUSG00000028860	ENSMUSG00000028860	2.61519	2.72042e-59	2.16286	2.02457e-40
Pde6h	ENSMUSG00000064330	ENSMUSG00000064330	1.19144	1.48074e-07	2.1583	9.71391e-24
Tac2	ENSMUSG00000025400	ENSMUSG00000025400	1.34546	5.96064e-12	2.14932	4.90778e-30
Tifa	ENSMUSG00000046688	ENSMUSG00000046688	1.0098	0.0264832	2.1474	2.89382e-08
Gli3	ENSMUSG00000021318	ENSMUSG00000021318	6.76481	2.42138e-26	2.14728	0.0023951
Spata2	ENSMUSG00000047030	ENSMUSG00000047030	1.41558	0.000138196	2.14483	5.7973e-10
Gm23080	ENSMUSG00000088471	ENSMUSG00000088471	1.64405	0.00569556	2.13522	0.000105297
Gm23012	ENSMUSG00000077337	ENSMUSG00000077337	1.69871	1.1771e-18	2.13521	1.70175e-29
Bcl2	ENSMUSG00000057329	ENSMUSG00000057329	1.54192	0.0266907	2.12628	0.000736811
Rtn4rl2	ENSMUSG00000050896	ENSMUSG00000050896	0.680084	0.00340448	2.12621	3.69224e-25
ENSMUSG00000120382	ENSMUSG00000120382	ENSMUSG00000120382	1.91111	0.021558	2.11992	0.00679896
Gm3329	ENSMUSG00000090147	ENSMUSG00000090147	0.886656	0.0042316	2.11869	9.31721e-15
F730311O21Rik	ENSMUSG00000100658	ENSMUSG00000100658	2.09391	0.000995616	2.11559	0.000604525
Ctbs	ENSMUSG00000028189	ENSMUSG00000028189	2.62116	3.35961e-09	2.11379	2.16279e-06
Tmprss6	ENSMUSG00000016942	ENSMUSG00000016942	3.03384	2.6365e-74	2.11334	4.18378e-36
Alkbh7	ENSMUSG00000002661	ENSMUSG00000002661	2.06075	5.0779e-20	2.11292	2.68585e-21
Arfgef2	ENSMUSG00000074582	ENSMUSG00000074582	0.898676	0.000517635	2.10707	1.2615e-19
Neurl3	ENSMUSG00000047180	ENSMUSG00000047180	1.69447	2.07193e-15	2.10631	4.32394e-24
Zbtb39	ENSMUSG00000044617	ENSMUSG00000044617	1.48479	3.22821e-19	2.10282	1.40901e-38
2610012C04Rik	ENSMUSG00000102474	ENSMUSG00000102474	2.57215	0.00151011	2.102	0.00997175
Ccdc81	ENSMUSG00000039391	ENSMUSG00000039391	2.98968	0.000574635	2.09181	0.0206308
Pacc1	ENSMUSG00000026627	ENSMUSG00000026627	0.706268	0.0346053	2.08709	1.28008e-13
Arl6ip6	ENSMUSG00000026960	ENSMUSG00000026960	1.59745	7.53035e-10	2.07984	1.19997e-16
Gm26612	ENSMUSG00000097676	ENSMUSG00000097676	2.30083	0.00143104	2.07896	0.00355635
ENSMUSG00000120733	ENSMUSG00000120733	ENSMUSG00000120733	5.10885	5.55628e-11	2.0743	0.0197786
Wipi1	ENSMUSG00000041895	ENSMUSG00000041895	1.79511	5.436e-23	2.07179	6.44814e-31
Gm5622	ENSMUSG00000079244	ENSMUSG00000079244	1.62347	7.30196e-08	2.07088	9.07597e-13
Gm15522	ENSMUSG00000085166	ENSMUSG00000085166	2.2566	0.0212408	2.0694	0.0314472
Glipr2	ENSMUSG00000028480	ENSMUSG00000028480	2.74739	2.00455e-84	2.06503	8.09137e-48
Slc1a7	ENSMUSG00000008932	ENSMUSG00000008932	1.47382	0.00341973	2.06028	8.23104e-06
Gm6818	ENSMUSG00000102073	ENSMUSG00000102073	1.28827	9.52382e-07	2.06004	1.14262e-16
Fyco1	ENSMUSG00000025241	ENSMUSG00000025241	1.47666	0.00222328	2.05861	4.442e-06
Apobec1	ENSMUSG00000040613	ENSMUSG00000040613	1.7886	1.67302e-12	2.05429	1.03675e-16
Cnrip1	ENSMUSG00000044629	ENSMUSG00000044629	2.28455	3.19425e-05	2.04992	0.000170831
ENSMUSG00000120202	ENSMUSG00000120202	ENSMUSG00000120202	1.99411	0.0455337	2.04696	0.0317576
4930543K20Rik	ENSMUSG00000110799	ENSMUSG00000110799	2.05048	0.0454088	2.04595	0.0377311
Camk1d	ENSMUSG00000039145	ENSMUSG00000039145	1.42558	2.10519e-14	2.04158	9.71193e-30
Ssrp1	ENSMUSG00000027067	ENSMUSG00000027067	3.9988	8.4069e-58	2.04126	1.99845e-15
Aprt-ps	ENSMUSG00000110664	ENSMUSG00000110664	1.6823	0.00591977	2.04121	0.000356293
Cd300ld2	ENSMUSG00000089753	ENSMUSG00000089753	2.47063	2.2206e-59	2.03538	2.90737e-40
ENSMUSG00000120315	ENSMUSG00000120315	ENSMUSG00000120315	1.42534	0.0277802	2.0307	0.000499257
Cfl2	ENSMUSG00000062929	ENSMUSG00000062929	1.53305	2.80634e-06	2.03054	6.70498e-11
Rdh9	ENSMUSG00000056148	ENSMUSG00000056148	1.11719	5.90189e-07	2.02268	1.79884e-22
Rps10-ps1	ENSMUSG00000060438	ENSMUSG00000060438	1.70905	0.000277892	2.02238	5.93587e-06
Rpl22	ENSMUSG00000028936	ENSMUSG00000028936	1.45821	3.32953e-05	2.0216	1.07427e-09
Gtf2f1	ENSMUSG00000002658	ENSMUSG00000002658	2.42645	1.35064e-36	2.02019	2.03648e-25
Zswim2	ENSMUSG00000034552	ENSMUSG00000034552	0.951915	0.0467993	2.01662	5.25913e-07
Yeats2	ENSMUSG00000041215	ENSMUSG00000041215	2.64485	4.74869e-18	2.01473	1.03784e-10
Drd1	ENSMUSG00000021478	ENSMUSG00000021478	2.52933	0.000432995	2.01134	0.0055682
Cd163	ENSMUSG00000008845	ENSMUSG00000008845	3.4153	1.85781e-11	2.01114	0.000143523
Ahdc1	ENSMUSG00000037692	ENSMUSG00000037692	1.75706	3.91982e-41	2.01037	5.25498e-54
Rex2	ENSMUSG00000067919	ENSMUSG00000067919	1.40518	0.0119769	2.00961	8.1436e-05
P2ry12	ENSMUSG00000036353	ENSMUSG00000036353	1.39447	0.0318422	2.00666	0.000618428
Atp4a	ENSMUSG00000005553	ENSMUSG00000005553	1.7754	2.31782e-24	2.00092	4.59049e-31
Pafah1b3	ENSMUSG00000005447	ENSMUSG00000005447	2.2851	2.50605e-12	2.00027	8.38005e-10
Ccdc42	ENSMUSG00000045915	ENSMUSG00000045915	1.61411	1.97717e-07	1.99685	1.96605e-11
Mdfi	ENSMUSG00000032717	ENSMUSG00000032717	5.08309	2.30705e-10	1.99217	0.031041
Alpk2	ENSMUSG00000032845	ENSMUSG00000032845	1.66886	9.11985e-14	1.98603	1.16242e-19
Gm19409	ENSMUSG00000106229	ENSMUSG00000106229	2.01418	2.13224e-08	1.98074	2.15819e-08
Tbxas1	ENSMUSG00000029925	ENSMUSG00000029925	1.94793	1.15231e-10	1.97954	3.12984e-11
Mfsd6l	ENSMUSG00000048329	ENSMUSG00000048329	1.35509	0.0129948	1.97722	6.39977e-05
Gm9276	ENSMUSG00000118377	ENSMUSG00000118377	2.47104	1.52425e-06	1.9722	0.000151817
Gm13415	ENSMUSG00000085057	ENSMUSG00000085057	3.14803	6.45079e-13	1.97087	1.45407e-05
Entpd1	ENSMUSG00000048120	ENSMUSG00000048120	1.04234	1.94991e-09	1.96979	9.42221e-33
Gm10686	ENSMUSG00000111685	ENSMUSG00000111685	1.52894	4.92097e-07	1.96853	1.32492e-11
Clec4a3	ENSMUSG00000043832	ENSMUSG00000043832	1.77349	1.0261e-08	1.96359	7.32719e-11
Phtf1	ENSMUSG00000058388	ENSMUSG00000058388	1.18135	1.03019e-14	1.96252	1.92937e-40
Ndrg1	ENSMUSG00000005125	ENSMUSG00000005125	2.85913	3.82135e-58	1.95711	6.21647e-27
Anapc15	ENSMUSG00000030649	ENSMUSG00000030649	2.75404	7.39831e-16	1.95599	2.86515e-08
Nostrin	ENSMUSG00000034738	ENSMUSG00000034738	1.2731	0.024438	1.95486	0.000104915
1700051K13Rik	ENSMUSG00000108263	ENSMUSG00000108263	0.816609	0.00131078	1.94787	3.92182e-18
Fam169a	ENSMUSG00000041817	ENSMUSG00000041817	1.6393	1.76632e-12	1.94259	1.34194e-17
Arfgap2	ENSMUSG00000027255	ENSMUSG00000027255	2.96238	2.00703e-62	1.94116	6.06906e-27
Bbs5	ENSMUSG00000063145	ENSMUSG00000063145	0.856189	0.0342676	1.94022	1.57951e-08
4930589L23Rik	ENSMUSG00000068957	ENSMUSG00000068957	0.956166	0.00127991	1.93832	2.33295e-13
Zfp523	ENSMUSG00000024220	ENSMUSG00000024220	4.14043	1.11476e-73	1.93202	1.31256e-16
AA388235	ENSMUSG00000118084	ENSMUSG00000118084	0.526698	0.00566661	1.92398	1.91026e-30
Adgrd2-ps	ENSMUSG00000083722	ENSMUSG00000083722	1.42222	4.93654e-21	1.92214	5.21236e-39
Clcn6	ENSMUSG00000029016	ENSMUSG00000029016	1.02145	0.000117251	1.91838	1.39677e-15
Adgrf1	ENSMUSG00000041293	ENSMUSG00000041293	2.12613	7.87892e-11	1.91806	4.44645e-09
Traj46	ENSMUSG00000076884	ENSMUSG00000076884	2.03486	0.00869812	1.91533	0.0116724
Themis2	ENSMUSG00000037731	ENSMUSG00000037731	1.14925	1.56227e-05	1.90791	1.18219e-14
Gm43947	ENSMUSG00000107448	ENSMUSG00000107448	2.11558	0.00364682	1.90571	0.00809715
Wdr25	ENSMUSG00000040877	ENSMUSG00000040877	1.02896	5.46455e-21	1.90342	3.89402e-71
Gm11432	ENSMUSG00000081449	ENSMUSG00000081449	4.0223	8.6461e-56	1.90096	7.58066e-13
Gm14340	ENSMUSG00000074507	ENSMUSG00000074507	1.67964	0.00140783	1.89709	0.000153549
Gpr182	ENSMUSG00000058396	ENSMUSG00000058396	1.56687	1.50036e-19	1.89111	1.23158e-28
Trarg1	ENSMUSG00000046275	ENSMUSG00000046275	1.82529	0.011741	1.89054	0.00648092
Acy1	ENSMUSG00000023262	ENSMUSG00000023262	1.71698	0.0154972	1.88947	0.00489664
Tmem222	ENSMUSG00000028857	ENSMUSG00000028857	3.19566	1.52298e-145	1.88721	1.52402e-49
Ccdc33	ENSMUSG00000037716	ENSMUSG00000037716	1.40438	0.0230635	1.8856	0.000879344
Gm26329	ENSMUSG00000070235	ENSMUSG00000070235	1.71943	9.9287e-06	1.88503	5.38742e-07
Snrnp27	ENSMUSG00000001158	ENSMUSG00000001158	2.5841	6.07881e-40	1.88466	2.19045e-21
Fcrla	ENSMUSG00000038421	ENSMUSG00000038421	2.28917	0.00024358	1.88433	0.0027863
Msh5	ENSMUSG00000007035	ENSMUSG00000007035	0.513363	2.58026e-09	1.8838	2.93579e-119
Iah1	ENSMUSG00000062054	ENSMUSG00000062054	0.501785	0.0232628	1.87735	3.22021e-24
Gm8731	ENSMUSG00000080779	ENSMUSG00000080779	1.70837	0.0105102	1.87506	0.00309303
Cd300c2	ENSMUSG00000044811	ENSMUSG00000044811	1.83242	3.82615e-05	1.87456	1.50213e-05
Smc2	ENSMUSG00000028312	ENSMUSG00000028312	0.64581	0.00984686	1.87444	1.76622e-17
Gm15746	ENSMUSG00000081988	ENSMUSG00000081988	0.781688	0.0232628	1.87358	4.05571e-10
Tyk2	ENSMUSG00000032175	ENSMUSG00000032175	1.55568	1.06359e-27	1.87206	4.07015e-40
Eva1b	ENSMUSG00000050212	ENSMUSG00000050212	4.04851	8.43756e-162	1.87074	2.70544e-34
Adamts7	ENSMUSG00000032363	ENSMUSG00000032363	1.29628	7.44927e-19	1.8696	7.31136e-39
E030030I06Rik	ENSMUSG00000097327	ENSMUSG00000097327	1.52768	0.00934707	1.86938	0.000655677
Mobp	ENSMUSG00000032517	ENSMUSG00000032517	1.91531	4.00441e-06	1.867	4.70725e-06
Ythdf3	ENSMUSG00000047213	ENSMUSG00000047213	1.91422	0.0450986	1.86482	0.043668
Gm7289	ENSMUSG00000092056	ENSMUSG00000092056	1.05395	4.12214e-08	1.86437	1.66217e-24
Cd300ld5	ENSMUSG00000089722	ENSMUSG00000089722	2.35047	1.32239e-25	1.86037	2.80621e-16
Frrs1l	ENSMUSG00000045589	ENSMUSG00000045589	2.25669	1.76619e-13	1.8591	1.84695e-09
BC028471	ENSMUSG00000107271	ENSMUSG00000107271	2.88116	8.37624e-07	1.85603	0.00252102
1700028E10Rik	ENSMUSG00000097321	ENSMUSG00000097321	1.82357	0.00178946	1.85551	0.00102935
Olfr1417	ENSMUSG00000048292	ENSMUSG00000048292	1.66079	0.00119834	1.85521	0.000150279
Prim2	ENSMUSG00000026134	ENSMUSG00000026134	0.90118	0.00282926	1.85064	6.61826e-12
Jak2	ENSMUSG00000024789	ENSMUSG00000024789	0.721401	9.50101e-06	1.84634	3.35492e-35
Atic	ENSMUSG00000026192	ENSMUSG00000026192	1.64646	2.81854e-08	1.84244	1.82867e-10
Myom1	ENSMUSG00000024049	ENSMUSG00000024049	1.62969	3.15183e-19	1.8413	1.05932e-24
Gm3375	ENSMUSG00000107470	ENSMUSG00000107470	4.45552	8.30991e-11	1.8405	0.0188354
Ms4a20	ENSMUSG00000024729	ENSMUSG00000024729	2.74286	2.48771e-09	1.83734	0.00010611
Cnot11	ENSMUSG00000003135	ENSMUSG00000003135	1.36274	7.88639e-10	1.83601	8.1282e-18
Gm6712	ENSMUSG00000072761	ENSMUSG00000072761	0.502807	0.0447725	1.83013	1.44843e-18
Slc4a8	ENSMUSG00000023032	ENSMUSG00000023032	0.743276	0.0161518	1.82833	1.4344e-11
Pld2	ENSMUSG00000020828	ENSMUSG00000020828	1.5999	1.10754e-20	1.82721	4.28944e-27
Gm38407	ENSMUSG00000112792	ENSMUSG00000112792	1.9734	0.00162535	1.82216	0.00312951
Dusp22	ENSMUSG00000069255	ENSMUSG00000069255	1.16125	0.0268443	1.81658	0.000101169
Spint2	ENSMUSG00000074227	ENSMUSG00000074227	0.670926	4.58573e-05	1.81486	2.73779e-33
Acsbg3	ENSMUSG00000024209	ENSMUSG00000024209	3.53873	5.74245e-40	1.81354	5.80967e-11
Myo5c	ENSMUSG00000033590	ENSMUSG00000033590	0.97172	1.28179e-05	1.80234	4.74564e-18
Gm47072	ENSMUSG00000114229	ENSMUSG00000114229	2.58014	2.40275e-42	1.80104	5.8481e-21
Gm10100	ENSMUSG00000096421	ENSMUSG00000096421	1.34994	0.00180269	1.80096	7.12365e-06
Gramd1a	ENSMUSG00000001248	ENSMUSG00000001248	2.89273	7.42471e-08	1.79672	0.00145953
Caprin1	ENSMUSG00000027184	ENSMUSG00000027184	1.90799	5.28799e-06	1.79465	1.42242e-05
Cyp2b13	ENSMUSG00000040583	ENSMUSG00000040583	0.548948	0.000460299	1.79011	4.27426e-38
Lamtor1	ENSMUSG00000030842	ENSMUSG00000030842	1.19772	0.000958045	1.78834	1.15204e-07
Ghsr	ENSMUSG00000051136	ENSMUSG00000051136	1.29543	3.52445e-12	1.78797	3.69263e-23
Hira	ENSMUSG00000022702	ENSMUSG00000022702	1.82693	0.0111206	1.7877	0.0103426
Gm12946	ENSMUSG00000086961	ENSMUSG00000086961	3.47957	1.14615e-63	1.7848	8.29025e-17
Sytl2	ENSMUSG00000030616	ENSMUSG00000030616	1.73388	8.87441e-26	1.77669	2.80487e-27
Gm42067	ENSMUSG00000110156	ENSMUSG00000110156	0.86552	0.00518091	1.77649	1.1338e-10
Kcnn1	ENSMUSG00000002908	ENSMUSG00000002908	1.49688	7.52249e-06	1.77477	3.10036e-08
Zfp101	ENSMUSG00000055240	ENSMUSG00000055240	1.82208	5.32104e-49	1.7728	1.79007e-46
Prorsd1	ENSMUSG00000032673	ENSMUSG00000032673	1.26217	0.000471612	1.77174	1.56183e-07
Rbpms2	ENSMUSG00000032387	ENSMUSG00000032387	0.984538	8.31685e-08	1.76888	1.99606e-24
Myo1c	ENSMUSG00000017774	ENSMUSG00000017774	0.870676	1.06256e-08	1.76256	2.11219e-34
Vmn2r90	ENSMUSG00000092120	ENSMUSG00000092120	3.93469	2.13104e-10	1.76182	0.0115761
Ccn4	ENSMUSG00000005124	ENSMUSG00000005124	2.94822	5.83603e-84	1.76065	3.91278e-30
Map3k6	ENSMUSG00000028862	ENSMUSG00000028862	2.51914	1.3491e-43	1.75831	3.65313e-21
Clca1	ENSMUSG00000028255	ENSMUSG00000028255	0.677308	0.0158363	1.74324	6.27343e-13
Cdsn	ENSMUSG00000039518	ENSMUSG00000039518	1.89685	2.10303e-46	1.74324	2.34347e-39
Vmn1r-ps1	ENSMUSG00000082353	ENSMUSG00000082353	1.09119	3.13382e-10	1.73783	2.67857e-25
Selplg	ENSMUSG00000048163	ENSMUSG00000048163	0.724436	0.000727295	1.73418	2.11563e-19
Bag3	ENSMUSG00000030847	ENSMUSG00000030847	1.91751	2.73067e-09	1.73286	5.6921e-08
Rdh1	ENSMUSG00000089789	ENSMUSG00000089789	2.54017	2.92304e-18	1.73161	8.26116e-09
Rab17	ENSMUSG00000026304	ENSMUSG00000026304	3.52529	6.17099e-06	1.72822	0.046334
Gm13669	ENSMUSG00000081833	ENSMUSG00000081833	3.04965	4.22564e-17	1.72144	4.03431e-06
Gm37082	ENSMUSG00000102850	ENSMUSG00000102850	1.42278	0.0148539	1.72072	0.00158188
Map3k1	ENSMUSG00000021754	ENSMUSG00000021754	2.84587	1.64005e-43	1.71896	2.85186e-16
Gm31191	ENSMUSG00000114659	ENSMUSG00000114659	1.75315	0.0348879	1.71888	0.0324268
Gm41168	ENSMUSG00000115627	ENSMUSG00000115627	1.75187	3.80775e-13	1.71776	6.60489e-13
Lactb	ENSMUSG00000032370	ENSMUSG00000032370	0.977268	0.00045899	1.71703	2.20512e-11
Rab25	ENSMUSG00000008601	ENSMUSG00000008601	1.72024	1.08997e-41	1.71584	1.37203e-41
Ptgfrn	ENSMUSG00000027864	ENSMUSG00000027864	1.33897	2.17772e-08	1.7129	9.47105e-14
Zbtb22	ENSMUSG00000051390	ENSMUSG00000051390	1.21264	0.000453436	1.71046	1.51363e-07
Wipf3	ENSMUSG00000086040	ENSMUSG00000086040	1.50045	1.42588e-05	1.71028	2.78191e-07
Gm12596	ENSMUSG00000086952	ENSMUSG00000086952	1.83644	0.00936807	1.70844	0.0137148
Gm14270	ENSMUSG00000084013	ENSMUSG00000084013	1.67697	0.00213937	1.70734	0.00123785
Tlr1	ENSMUSG00000044827	ENSMUSG00000044827	2.4491	1.65259e-05	1.70697	0.00389374
Gm8556	ENSMUSG00000109822	ENSMUSG00000109822	1.98747	0.0107306	1.70531	0.0281064
Olfr653	ENSMUSG00000073926	ENSMUSG00000073926	0.931248	0.0030969	1.70395	2.30801e-09
Mars1	ENSMUSG00000040354	ENSMUSG00000040354	1.5667	6.95191e-07	1.70321	2.83098e-08
Gm10369	ENSMUSG00000072573	ENSMUSG00000072573	1.31746	4.64949e-07	1.69879	1.33271e-11
Gm22387	ENSMUSG00000088816	ENSMUSG00000088816	1.69764	0.0232729	1.6979	0.0185469
Gm13387	ENSMUSG00000087028	ENSMUSG00000087028	1.11788	0.000289982	1.69603	2.55291e-09
Gm5339	ENSMUSG00000109756	ENSMUSG00000109756	1.66498	0.0211038	1.69543	0.0144495
Pik3ap1	ENSMUSG00000025017	ENSMUSG00000025017	1.09203	1.70957e-11	1.69531	1.5482e-27
9930012K11Rik	ENSMUSG00000044551	ENSMUSG00000044551	3.39776	7.85496e-08	1.69139	0.0147289
Pard6b	ENSMUSG00000044641	ENSMUSG00000044641	2.43289	2.50385e-13	1.69003	6.95341e-07
Gm43263	ENSMUSG00000106683	ENSMUSG00000106683	1.44307	0.0315474	1.68948	0.00697181
Cluh	ENSMUSG00000020741	ENSMUSG00000020741	2.4386	0.000312976	1.68828	0.0159393
Mettl7b	ENSMUSG00000025347	ENSMUSG00000025347	2.70809	2.81012e-31	1.68784	1.45525e-12
Pofut2	ENSMUSG00000020260	ENSMUSG00000020260	0.934203	0.000462031	1.68381	6.60632e-12
Gm15423	ENSMUSG00000087082	ENSMUSG00000087082	0.798307	0.00172641	1.67932	3.2019e-13
Tmem131l	ENSMUSG00000033767	ENSMUSG00000033767	0.865164	7.85425e-07	1.67916	1.07258e-24
Gm50340	ENSMUSG00000118100	ENSMUSG00000118100	0.528418	0.00548142	1.6785	3.22021e-24
Csde1	ENSMUSG00000068823	ENSMUSG00000068823	2.58772	4.91626e-06	1.6784	0.00469939
Rcn3	ENSMUSG00000019539	ENSMUSG00000019539	1.50776	0.00130805	1.66936	0.000196034
Etfdh	ENSMUSG00000027809	ENSMUSG00000027809	0.834334	0.0248061	1.66587	2.40389e-07
Mroh8	ENSMUSG00000074627	ENSMUSG00000074627	0.658784	1.45634e-11	1.66499	1.63056e-71
Chmp6	ENSMUSG00000025371	ENSMUSG00000025371	1.64966	0.0410358	1.66167	0.032025
Cxcr6	ENSMUSG00000048521	ENSMUSG00000048521	1.59286	7.09914e-06	1.6572	1.60512e-06
Ppard	ENSMUSG00000002250	ENSMUSG00000002250	3.71047	1.03458e-22	1.64916	4.84205e-05
Cd200r3	ENSMUSG00000036172	ENSMUSG00000036172	1.83003	1.01816e-14	1.64865	3.76376e-12
Cdc34b	ENSMUSG00000020870	ENSMUSG00000020870	2.33429	0.00025213	1.6472	0.0130658
Gm8778	ENSMUSG00000079223	ENSMUSG00000079223	2.54308	2.08595e-12	1.64522	1.14533e-05
Sec31a	ENSMUSG00000035325	ENSMUSG00000035325	1.06435	7.30833e-13	1.64461	3.23284e-30
Bid	ENSMUSG00000004446	ENSMUSG00000004446	1.38321	5.10763e-09	1.64388	8.80362e-13
Myl12a	ENSMUSG00000024048	ENSMUSG00000024048	4.10025	1.63538e-15	1.64147	0.00458604
Scara3	ENSMUSG00000034463	ENSMUSG00000034463	0.682726	0.0014291	1.64015	2.88424e-17
Mrc1	ENSMUSG00000026712	ENSMUSG00000026712	2.2129	3.37031e-14	1.63982	2.7601e-08
Nr4a3	ENSMUSG00000028341	ENSMUSG00000028341	2.25263	4.20654e-07	1.63939	0.000259705
5930420M18Rik	ENSMUSG00000107201	ENSMUSG00000107201	1.11616	0.00999173	1.63726	3.59702e-05
Gm44506	ENSMUSG00000108773	ENSMUSG00000108773	0.829512	2.84672e-06	1.63621	2.6264e-23
Gm49787	ENSMUSG00000116892	ENSMUSG00000116892	2.63137	1.58997e-08	1.63469	0.000722433
Mta3	ENSMUSG00000055817	ENSMUSG00000055817	2.15571	6.10879e-11	1.63345	1.2214e-06
Amn	ENSMUSG00000021278	ENSMUSG00000021278	0.794003	7.4214e-05	1.63342	2.29611e-19
Ccr5	ENSMUSG00000079227	ENSMUSG00000079227	1.89244	7.42858e-19	1.63292	2.60998e-14
Pwwp3a	ENSMUSG00000020156	ENSMUSG00000020156	2.03753	1.197e-50	1.63152	9.42221e-33
Gm44214	ENSMUSG00000108197	ENSMUSG00000108197	2.5332	0.000323456	1.62782	0.0289445
Slc26a3	ENSMUSG00000001225	ENSMUSG00000001225	2.40511	2.36146e-32	1.62673	5.82871e-15
Poldip3	ENSMUSG00000041815	ENSMUSG00000041815	2.47765	1.65713e-38	1.62632	1.79335e-16
Gm11687	ENSMUSG00000082480	ENSMUSG00000082480	1.68138	3.84819e-06	1.6257	5.417e-06
Gm33280	ENSMUSG00000102202	ENSMUSG00000102202	0.967608	9.45458e-11	1.61906	9.79108e-30
Arf2	ENSMUSG00000062421	ENSMUSG00000062421	1.14908	5.32566e-09	1.61864	9.69347e-18
Mfsd10	ENSMUSG00000001082	ENSMUSG00000001082	1.30038	0.0298544	1.61582	0.00339183
Gm15136	ENSMUSG00000082437	ENSMUSG00000082437	2.48843	1.33388e-21	1.61374	2.18137e-09
Gm43765	ENSMUSG00000105119	ENSMUSG00000105119	0.606137	0.0243147	1.61332	2.84148e-12
Gm49902	ENSMUSG00000117121	ENSMUSG00000117121	1.31095	0.00960862	1.61126	0.000627629
Gda	ENSMUSG00000058624	ENSMUSG00000058624	3.71633	5.33447e-111	1.60896	6.01381e-21
Arrdc2	ENSMUSG00000002910	ENSMUSG00000002910	0.853296	0.000922337	1.60352	8.15295e-12
Gm50220	ENSMUSG00000117971	ENSMUSG00000117971	1.6064	4.89089e-22	1.60271	3.59637e-22
Gpa33	ENSMUSG00000000544	ENSMUSG00000000544	1.33969	0.0289558	1.59679	0.00514255
Slc7a11	ENSMUSG00000027737	ENSMUSG00000027737	3.7243	6.14083e-29	1.59338	1.08991e-05
BC049352	ENSMUSG00000091996	ENSMUSG00000091996	1.75929	4.68902e-24	1.59247	5.79769e-20
Gm36328	ENSMUSG00000108196	ENSMUSG00000108196	2.12177	0.000364634	1.58888	0.00956195
Mrpl51	ENSMUSG00000030335	ENSMUSG00000030335	0.659497	5.98105e-05	1.58861	5.47674e-26
Uggt1	ENSMUSG00000037470	ENSMUSG00000037470	0.575914	9.13086e-06	1.58691	1.09242e-40
Cdca4	ENSMUSG00000047832	ENSMUSG00000047832	1.56862	6.26228e-06	1.58658	2.92601e-06
Gtsf1	ENSMUSG00000022487	ENSMUSG00000022487	1.06794	6.96194e-06	1.58657	1.45525e-12
Fcamr	ENSMUSG00000026415	ENSMUSG00000026415	0.880293	0.000126418	1.58385	1.35617e-13
Mmp27	ENSMUSG00000070323	ENSMUSG00000070323	1.53223	2.57193e-05	1.58308	7.82061e-06
Coa5	ENSMUSG00000026112	ENSMUSG00000026112	0.921233	0.00264857	1.57519	1.16616e-08
U6 ENSMUSG00000119364	ENSMUSG00000119364	ENSMUSG00000119364	0.535775	0.0278317	1.57438	1.00313e-14
Flywch1	ENSMUSG00000040097	ENSMUSG00000040097	2.10106	0.00321252	1.57359	0.031957
Nipal3	ENSMUSG00000028803	ENSMUSG00000028803	0.785161	3.92219e-06	1.57229	7.68267e-23
Gm25725	ENSMUSG00000077716	ENSMUSG00000077716	2.80382	1.81429e-11	1.56812	0.000390162
Gm20033	ENSMUSG00000097640	ENSMUSG00000097640	1.61071	0.000630935	1.56778	0.000672492
Med12l	ENSMUSG00000056476	ENSMUSG00000056476	2.38869	1.80354e-17	1.56509	6.30257e-08
Rpl18a	ENSMUSG00000045128	ENSMUSG00000045128	0.728301	0.000190651	1.56319	3.05642e-18
Chil5	ENSMUSG00000043873	ENSMUSG00000043873	2.51837	7.45635e-35	1.56118	1.13698e-13
Mgat4a	ENSMUSG00000026110	ENSMUSG00000026110	1.10385	0.00140107	1.56071	1.24103e-06
Gm12246	ENSMUSG00000087629	ENSMUSG00000087629	1.85669	0.00722293	1.55986	0.0241039
Gm27042	ENSMUSG00000097792	ENSMUSG00000097792	1.48527	0.000274699	1.55881	7.88029e-05
Ino80c	ENSMUSG00000047989	ENSMUSG00000047989	1.16159	4.77835e-09	1.55873	3.94475e-16
Mastl	ENSMUSG00000026779	ENSMUSG00000026779	4.14902	4.93395e-77	1.55616	1.60041e-11
Pbxip1	ENSMUSG00000042613	ENSMUSG00000042613	1.07626	6.66827e-20	1.54861	3.78024e-41
Gm4846	ENSMUSG00000086056	ENSMUSG00000086056	0.882858	0.0357116	1.54797	3.42219e-05
Lrmda	ENSMUSG00000063458	ENSMUSG00000063458	1.07756	0.0121732	1.54663	7.71369e-05
Fbxo48	ENSMUSG00000044966	ENSMUSG00000044966	1.05792	0.0110491	1.546	4.59943e-05
Mtfr1l	ENSMUSG00000046671	ENSMUSG00000046671	1.40919	1.10029e-07	1.54175	2.47561e-09
Cyb5r3	ENSMUSG00000018042	ENSMUSG00000018042	2.78496	1.23498e-08	1.53983	0.00359445
Tcp11x2	ENSMUSG00000058252	ENSMUSG00000058252	1.58852	1.07461e-09	1.53767	2.38566e-09
Gm4107	ENSMUSG00000118002	ENSMUSG00000118002	1.11875	0.000744942	1.53723	6.9701e-07
Mir7239	ENSMUSG00000099331	ENSMUSG00000099331	0.809446	0.0084188	1.53722	2.15364e-08
Gm28723	ENSMUSG00000101028	ENSMUSG00000101028	3.32735	4.54758e-17	1.53598	0.000351733
C030014I23Rik	ENSMUSG00000060380	ENSMUSG00000060380	1.24152	2.42927e-14	1.53344	6.50174e-22
F730048M01Rik	ENSMUSG00000118101	ENSMUSG00000118101	1.02872	0.000554106	1.53037	2.72096e-08
Tomm40l	ENSMUSG00000005674	ENSMUSG00000005674	3.01464	5.49327e-10	1.52949	0.00390895
Gm42764	ENSMUSG00000106173	ENSMUSG00000106173	0.962997	2.80783e-08	1.52865	2.88824e-20
Gm14342	ENSMUSG00000086166	ENSMUSG00000086166	1.78516	6.93643e-11	1.52718	2.45959e-08
Agfg1	ENSMUSG00000026159	ENSMUSG00000026159	0.625702	7.83032e-06	1.52551	2.99963e-32
Rnf207	ENSMUSG00000058498	ENSMUSG00000058498	1.50844	1.43803e-12	1.52535	4.25643e-13
Mms22l	ENSMUSG00000045751	ENSMUSG00000045751	1.03218	2.59906e-05	1.52433	5.26388e-11
Casp1	ENSMUSG00000025888	ENSMUSG00000025888	1.03796	3.25526e-11	1.52345	7.72957e-24
Mtmr10	ENSMUSG00000030522	ENSMUSG00000030522	1.08352	6.5071e-05	1.52074	2.54166e-09
Abi1	ENSMUSG00000058835	ENSMUSG00000058835	1.37318	3.69402e-06	1.51857	1.252e-07
9430034N14Rik	ENSMUSG00000102964	ENSMUSG00000102964	0.671188	0.0323058	1.51749	1.417e-08
Gm4883	ENSMUSG00000066620	ENSMUSG00000066620	2.07158	0.000456127	1.51498	0.012877
Pcdhga12	ENSMUSG00000102428	ENSMUSG00000102428	1.19256	5.35042e-11	1.51238	1.13158e-17
Dus3l	ENSMUSG00000007603	ENSMUSG00000007603	0.891117	3.1308e-07	1.51114	5.28755e-20
Gm19326	ENSMUSG00000112789	ENSMUSG00000112789	1.05195	0.0114103	1.51095	7.00905e-05
Gm16531	ENSMUSG00000097012	ENSMUSG00000097012	1.90395	3.13837e-07	1.50877	6.257e-05
Cpsf4	ENSMUSG00000029625	ENSMUSG00000029625	1.29757	7.61737e-23	1.50413	8.02436e-31
Gm29724	ENSMUSG00000111673	ENSMUSG00000111673	0.939748	0.000209053	1.49784	1.88835e-10
Gm36804	ENSMUSG00000118375	ENSMUSG00000118375	1.07063	0.000301508	1.49583	5.71885e-08
Plcd3	ENSMUSG00000020937	ENSMUSG00000020937	1.17839	5.38759e-08	1.4946	6.9253e-13
Klk1b12-ps	ENSMUSG00000108539	ENSMUSG00000108539	4.09309	5.02213e-67	1.49357	4.71554e-09
Serhl	ENSMUSG00000058586	ENSMUSG00000058586	3.02111	3.23375e-44	1.49347	7.29387e-11
4921509O07Rik	ENSMUSG00000114790	ENSMUSG00000114790	1.29384	0.00609398	1.49346	0.000802284
Rhox9	ENSMUSG00000068048	ENSMUSG00000068048	1.41277	0.026868	1.49171	0.014218
Clec4a4	ENSMUSG00000059639	ENSMUSG00000059639	0.994354	0.0258188	1.49012	0.000199685
Asap1	ENSMUSG00000022377	ENSMUSG00000022377	1.4024	5.2477e-16	1.48735	3.37528e-18
Fars2	ENSMUSG00000021420	ENSMUSG00000021420	2.57737	2.37313e-18	1.48396	1.30439e-06
Gm48179	ENSMUSG00000112037	ENSMUSG00000112037	1.33322	0.000123395	1.48379	8.79185e-06
ENSMUSG00000120254	ENSMUSG00000120254	ENSMUSG00000120254	0.965367	1.13964e-07	1.47915	1.324e-17
Atp6v0a1	ENSMUSG00000019302	ENSMUSG00000019302	0.980869	9.45458e-11	1.47793	5.34932e-24
8030451A03Rik	ENSMUSG00000073821	ENSMUSG00000073821	1.02414	0.00284475	1.4768	3.67066e-06
Pfkfb3	ENSMUSG00000026773	ENSMUSG00000026773	1.17618	1.83087e-07	1.47626	1.23265e-11
Pigh	ENSMUSG00000021120	ENSMUSG00000021120	2.46738	6.91916e-05	1.47606	0.0262905
ENSMUSG00000120105	ENSMUSG00000120105	ENSMUSG00000120105	0.535663	0.00645897	1.47587	3.97637e-18
Cript	ENSMUSG00000024146	ENSMUSG00000024146	1.42501	0.0272653	1.47405	0.0170749
Ccl5	ENSMUSG00000035042	ENSMUSG00000035042	2.07352	4.0259e-15	1.47314	3.93505e-08
Spata1	ENSMUSG00000028188	ENSMUSG00000028188	2.52521	8.5656e-21	1.47242	1.24455e-07
Gm44598	ENSMUSG00000109240	ENSMUSG00000109240	1.03353	2.34251e-05	1.47177	1.90218e-10
Gm37779	ENSMUSG00000102690	ENSMUSG00000102690	1.03555	0.00261789	1.46867	3.80105e-06
Gm44120	ENSMUSG00000108290	ENSMUSG00000108290	2.64957	2.5523e-09	1.46445	0.00195248
Fhod1	ENSMUSG00000014778	ENSMUSG00000014778	0.548022	0.0335205	1.46408	2.12209e-11
Tmcc2	ENSMUSG00000042066	ENSMUSG00000042066	3.06428	2.71061e-31	1.45773	1.58134e-07
Svs2	ENSMUSG00000040132	ENSMUSG00000040132	0.638564	0.0254366	1.45655	4.42091e-09
Gbp2	ENSMUSG00000028270	ENSMUSG00000028270	1.745	0.00241502	1.45437	0.0113997
Nid1	ENSMUSG00000005397	ENSMUSG00000005397	0.855388	4.04135e-05	1.45393	5.55446e-14
Chd5	ENSMUSG00000005045	ENSMUSG00000005045	1.46663	9.72676e-05	1.45388	7.77493e-05
B930095G15Rik	ENSMUSG00000085133	ENSMUSG00000085133	1.34049	0.00267056	1.44694	0.000716363
Gm3513	ENSMUSG00000089746	ENSMUSG00000089746	1.25949	2.68301e-16	1.44132	1.60507e-21
Ndufs7	ENSMUSG00000020153	ENSMUSG00000020153	1.56254	7.72893e-06	1.43908	2.97024e-05
Mvp	ENSMUSG00000030681	ENSMUSG00000030681	1.95647	7.84458e-66	1.43746	1.48484e-35
Cc2d2a	ENSMUSG00000039765	ENSMUSG00000039765	2.05898	1.598e-28	1.43731	2.01749e-14
Nsun7	ENSMUSG00000029206	ENSMUSG00000029206	0.758465	0.00674746	1.43644	9.35642e-09
Stxbp5l	ENSMUSG00000022829	ENSMUSG00000022829	2.10976	5.35617e-39	1.43446	1.77886e-18
Pdss1	ENSMUSG00000026784	ENSMUSG00000026784	0.952747	2.51252e-05	1.4326	1.76314e-11
Gm9108	ENSMUSG00000115819	ENSMUSG00000115819	0.983538	0.0346747	1.42999	0.000655903
Cltc	ENSMUSG00000047126	ENSMUSG00000047126	2.17968	7.60559e-84	1.42796	3.09321e-36
Foxs1	ENSMUSG00000074676	ENSMUSG00000074676	3.18872	3.31697e-12	1.42364	0.00470108
Asb7	ENSMUSG00000030509	ENSMUSG00000030509	0.657981	9.12082e-06	1.4227	2.85648e-25
Olfr548-ps1	ENSMUSG00000073978	ENSMUSG00000073978	0.819945	5.3714e-06	1.42153	2.32077e-17
Mex3a	ENSMUSG00000074480	ENSMUSG00000074480	1.73283	2.41662e-32	1.42068	5.54733e-22
Gm50324	ENSMUSG00000118325	ENSMUSG00000118325	0.961529	0.000158396	1.4206	2.68397e-09
5430405H02Rik	ENSMUSG00000085741	ENSMUSG00000085741	1.41115	0.0168462	1.42029	0.0125686
Elf2	ENSMUSG00000037174	ENSMUSG00000037174	1.22098	1.20347e-08	1.41831	9.68463e-12
Gm37183	ENSMUSG00000102764	ENSMUSG00000102764	0.510179	0.019623	1.41787	8.62338e-14
Gm43627	ENSMUSG00000106186	ENSMUSG00000106186	1.30958	0.00101681	1.41725	0.000212665
Camk2d	ENSMUSG00000053819	ENSMUSG00000053819	0.847179	2.21895e-08	1.41509	5.80553e-23
Zc3h8	ENSMUSG00000027387	ENSMUSG00000027387	1.33197	8.09431e-08	1.411	6.03914e-09
Gm37760	ENSMUSG00000102719	ENSMUSG00000102719	1.03533	0.0127994	1.41059	0.000222241
Gsg1l2	ENSMUSG00000097886	ENSMUSG00000097886	1.38795	6.988e-09	1.41022	2.17422e-09
C1s1	ENSMUSG00000038521	ENSMUSG00000038521	1.18594	3.75193e-14	1.40654	5.79655e-20
Limk1	ENSMUSG00000029674	ENSMUSG00000029674	1.1861	0.000140203	1.40429	2.40176e-06
Gm11958	ENSMUSG00000085512	ENSMUSG00000085512	2.35927	6.78717e-05	1.40218	0.0266122
Ikbke	ENSMUSG00000042349	ENSMUSG00000042349	1.31288	1.9709e-16	1.40175	6.36292e-19
Gm34653	ENSMUSG00000107167	ENSMUSG00000107167	0.640241	0.00816325	1.40155	7.68775e-11
Gm40915	ENSMUSG00000114404	ENSMUSG00000114404	1.8424	0.000285104	1.39844	0.00688854
Ttll9	ENSMUSG00000074673	ENSMUSG00000074673	1.52525	0.000127114	1.39552	0.000370169
Gm10629	ENSMUSG00000074113	ENSMUSG00000074113	0.83086	0.000129101	1.3946	2.79872e-12
Ms4a4c	ENSMUSG00000024675	ENSMUSG00000024675	2.02248	1.46375e-05	1.3932	0.00401999
Eif2b1	ENSMUSG00000029388	ENSMUSG00000029388	0.563533	0.000138196	1.39242	1.66194e-25
ENSMUSG00000120613	ENSMUSG00000120613	ENSMUSG00000120613	0.634741	0.0079901	1.38767	7.42063e-11
Isy1	ENSMUSG00000030056	ENSMUSG00000030056	0.718069	6.81137e-06	1.38386	2.46387e-20
Gm6819	ENSMUSG00000099846	ENSMUSG00000099846	1.63449	2.32514e-05	1.38251	0.000307264
Nhlh1	ENSMUSG00000051251	ENSMUSG00000051251	1.16666	0.00259162	1.37718	0.000165454
Lgi3	ENSMUSG00000033595	ENSMUSG00000033595	2.3013	2.42138e-26	1.37602	4.96356e-10
Klk4	ENSMUSG00000006948	ENSMUSG00000006948	3.89654	1.26991e-43	1.37574	9.86257e-06
Gm38262	ENSMUSG00000102733	ENSMUSG00000102733	0.886673	7.63823e-09	1.37532	5.94912e-21
Nckipsd	ENSMUSG00000032598	ENSMUSG00000032598	0.557523	0.0328736	1.37433	1.22057e-09
Cers6	ENSMUSG00000027035	ENSMUSG00000027035	1.42986	0.000157207	1.37418	0.000213216
Prss12	ENSMUSG00000027978	ENSMUSG00000027978	0.907602	0.000383624	1.37119	7.86567e-09
Itga9	ENSMUSG00000039115	ENSMUSG00000039115	0.861589	9.65963e-08	1.37066	4.46212e-19
Gm15737	ENSMUSG00000079462	ENSMUSG00000079462	2.07115	3.50435e-17	1.36776	5.01932e-08
Gm49152	ENSMUSG00000115130	ENSMUSG00000115130	0.714785	0.00638813	1.36741	6.11268e-09
Osmr	ENSMUSG00000022146	ENSMUSG00000022146	1.69031	2.45569e-19	1.36724	5.2301e-13
Hpse	ENSMUSG00000035273	ENSMUSG00000035273	1.14904	0.000487232	1.36714	1.25363e-05
Ccdc153	ENSMUSG00000070306	ENSMUSG00000070306	0.716534	2.29811e-05	1.36575	1.90072e-18
Gm50066	ENSMUSG00000117580	ENSMUSG00000117580	0.994163	1.79216e-06	1.36569	4.51128e-12
Ints14	ENSMUSG00000034263	ENSMUSG00000034263	0.889581	1.0293e-06	1.36386	2.20079e-15
Nlrx1	ENSMUSG00000032109	ENSMUSG00000032109	0.952107	7.04173e-05	1.35973	1.62589e-09
Nmnat2	ENSMUSG00000042751	ENSMUSG00000042751	2.24046	3.47319e-23	1.35917	7.68831e-09
Nxpe5	ENSMUSG00000047592	ENSMUSG00000047592	3.04697	8.67258e-16	1.35413	0.000841248
Gm20717	ENSMUSG00000093695	ENSMUSG00000093695	1.37008	0.000760105	1.35243	0.000656898
Gm38336	ENSMUSG00000104002	ENSMUSG00000104002	1.23468	0.0086598	1.35157	0.00253081
Gm37436	ENSMUSG00000102670	ENSMUSG00000102670	1.11935	0.0437513	1.3515	0.00858387
Usp50	ENSMUSG00000027364	ENSMUSG00000027364	0.853635	7.63165e-07	1.34938	1.14705e-16
Glp2r	ENSMUSG00000049928	ENSMUSG00000049928	1.21506	3.3011e-05	1.34732	1.8054e-06
Gm40289	ENSMUSG00000107126	ENSMUSG00000107126	1.35665	0.00703877	1.34308	0.00585327
Stk10	ENSMUSG00000020272	ENSMUSG00000020272	1.0703	6.27641e-05	1.34127	1.37134e-07
Incenp	ENSMUSG00000024660	ENSMUSG00000024660	0.778008	6.92973e-07	1.33858	1.41401e-19
Gm48872	ENSMUSG00000113905	ENSMUSG00000113905	0.805055	0.0391094	1.33735	0.000108135
Etv6	ENSMUSG00000030199	ENSMUSG00000030199	1.24929	0.00123409	1.3373	0.000322266
Scn4b	ENSMUSG00000046480	ENSMUSG00000046480	1.10769	2.48169e-10	1.33702	3.97915e-15
Polr3b	ENSMUSG00000034453	ENSMUSG00000034453	0.761138	4.81946e-05	1.33656	1.85309e-14
4930443O20Rik	ENSMUSG00000086969	ENSMUSG00000086969	1.74234	1.69497e-07	1.33656	7.22546e-05
Pycr2	ENSMUSG00000026520	ENSMUSG00000026520	0.503232	0.00820483	1.33634	1.09931e-15
Adssl1	ENSMUSG00000011148	ENSMUSG00000011148	1.06618	8.79969e-13	1.33477	4.42095e-20
Bdp1	ENSMUSG00000049658	ENSMUSG00000049658	1.24413	2.83432e-10	1.33425	5.50599e-12
Slc7a6os	ENSMUSG00000033106	ENSMUSG00000033106	1.01831	2.79404e-05	1.33271	7.8256e-09
Nat10	ENSMUSG00000027185	ENSMUSG00000027185	1.59284	0.00512409	1.33123	0.019714
Slc15a2	ENSMUSG00000022899	ENSMUSG00000022899	1.05967	8.118e-06	1.32988	4.89777e-09
Cog3	ENSMUSG00000034893	ENSMUSG00000034893	1.11975	0.00315874	1.32984	0.000203452
Ppp1r14a	ENSMUSG00000037166	ENSMUSG00000037166	0.835935	0.00039669	1.32951	1.43774e-09
Btaf1	ENSMUSG00000040565	ENSMUSG00000040565	0.509263	0.000321945	1.32828	3.1287e-25
Stox1	ENSMUSG00000036923	ENSMUSG00000036923	2.48206	1.38899e-71	1.32792	5.37481e-21
Ess2	ENSMUSG00000003527	ENSMUSG00000003527	1.09904	1.07932e-06	1.32727	9.215e-10
6430628N08Rik	ENSMUSG00000034185	ENSMUSG00000034185	1.33116	0.00457554	1.32631	0.00355481
Il7	ENSMUSG00000040329	ENSMUSG00000040329	2.13329	1.3206e-09	1.3257	0.000310983
Gpr21	ENSMUSG00000053164	ENSMUSG00000053164	1.00452	0.000549408	1.32542	1.1806e-06
Acbd5	ENSMUSG00000026781	ENSMUSG00000026781	0.540602	1.18253e-05	1.3231	2.25736e-31
Atp6ap1	ENSMUSG00000019087	ENSMUSG00000019087	0.792743	0.0466796	1.31792	0.000176484
Gm37702	ENSMUSG00000104170	ENSMUSG00000104170	1.01282	0.0187462	1.31709	0.000910751
Gm42462	ENSMUSG00000104728	ENSMUSG00000104728	0.850092	0.000893676	1.31519	3.56766e-08
Ddx1	ENSMUSG00000037149	ENSMUSG00000037149	0.641793	0.0297431	1.31424	2.47177e-07
Gm43482	ENSMUSG00000106757	ENSMUSG00000106757	1.10296	1.28221e-09	1.3131	1.21426e-13
Pnpla1	ENSMUSG00000043286	ENSMUSG00000043286	2.79125	1.51446e-51	1.3077	5.45123e-12
Ccdc177	ENSMUSG00000062961	ENSMUSG00000062961	1.74798	9.23752e-07	1.30543	0.00028585
Ccdc134	ENSMUSG00000068114	ENSMUSG00000068114	0.598811	0.0021722	1.30503	1.53479e-13
Bola3	ENSMUSG00000045160	ENSMUSG00000045160	0.852225	1.63463e-06	1.30463	1.18027e-14
Hmga1	ENSMUSG00000046711	ENSMUSG00000046711	0.943498	0.0460773	1.30348	0.0023644
Tlcd2	ENSMUSG00000038217	ENSMUSG00000038217	3.63999	3.15747e-22	1.30283	0.00173122
Fcho2	ENSMUSG00000041685	ENSMUSG00000041685	0.598186	0.000411894	1.30155	3.63162e-17
Gpr22	ENSMUSG00000044067	ENSMUSG00000044067	1.32762	0.0238558	1.29991	0.0223884
Mus81	ENSMUSG00000024906	ENSMUSG00000024906	1.71883	0.00766001	1.29931	0.0492663
Phf21b	ENSMUSG00000016624	ENSMUSG00000016624	1.19481	0.0434201	1.29831	0.0203508
Gm43788	ENSMUSG00000107286	ENSMUSG00000107286	1.04433	1.8214e-06	1.2983	6.55876e-10
Atxn7l3	ENSMUSG00000059995	ENSMUSG00000059995	0.980616	4.16193e-10	1.29606	1.21163e-17
B3gnt6	ENSMUSG00000074004	ENSMUSG00000074004	1.28452	0.00943764	1.29579	0.00659456
Prpf4	ENSMUSG00000066148	ENSMUSG00000066148	0.55622	0.00033638	1.29105	6.03879e-20
Bpi	ENSMUSG00000052922	ENSMUSG00000052922	0.939423	3.94444e-10	1.28296	1.29626e-18
Gm13057	ENSMUSG00000096154	ENSMUSG00000096154	1.16786	0.0482769	1.28134	0.0216811
Pcdhga11	ENSMUSG00000102742	ENSMUSG00000102742	0.871921	5.85625e-07	1.27936	1.65568e-14
Tmem72	ENSMUSG00000048108	ENSMUSG00000048108	1.05418	1.4403e-06	1.27452	1.4132e-09
Casc1	ENSMUSG00000043541	ENSMUSG00000043541	1.07999	1.08149e-08	1.27445	3.86918e-12
Jade2	ENSMUSG00000020387	ENSMUSG00000020387	0.825702	8.51796e-08	1.27294	4.78313e-18
Gas2l1	ENSMUSG00000034201	ENSMUSG00000034201	1.37974	0.00058008	1.27199	0.00128267
Gga3	ENSMUSG00000020740	ENSMUSG00000020740	1.23626	4.0182e-16	1.27125	2.86438e-17
Wnt11	ENSMUSG00000015957	ENSMUSG00000015957	1.10733	6.55443e-08	1.27057	1.7612e-10
Slc5a10	ENSMUSG00000042371	ENSMUSG00000042371	1.02584	0.00239105	1.27006	6.33062e-05
Babam2	ENSMUSG00000052139	ENSMUSG00000052139	2.00686	0.000269973	1.26993	0.0285321
Tmprss13	ENSMUSG00000037129	ENSMUSG00000037129	0.976711	7.2296e-15	1.26975	4.39283e-25
Ctf2	ENSMUSG00000060034	ENSMUSG00000060034	0.663365	0.00299675	1.26812	2.6897e-10
Gm47180	ENSMUSG00000111194	ENSMUSG00000111194	1.10187	0.0190866	1.26778	0.00416334
Nabp1	ENSMUSG00000026107	ENSMUSG00000026107	1.45284	0.00208522	1.2661	0.0069709
Gm8307	ENSMUSG00000100843	ENSMUSG00000100843	0.681268	0.0286151	1.26577	3.38276e-06
Ankrd13a	ENSMUSG00000041870	ENSMUSG00000041870	0.877009	0.00010744	1.26476	3.18112e-09
Ran	ENSMUSG00000029430	ENSMUSG00000029430	1.8736	1.76928e-06	1.26469	0.00183578
Fbln7	ENSMUSG00000027386	ENSMUSG00000027386	0.654416	0.00848382	1.26434	1.07631e-08
Rab3gap2	ENSMUSG00000039318	ENSMUSG00000039318	1.7124	0.00223002	1.25978	0.0286355
Mxd1	ENSMUSG00000001156	ENSMUSG00000001156	2.50757	4.13533e-06	1.25776	0.0304598
Kctd14	ENSMUSG00000051727	ENSMUSG00000051727	1.32727	0.000116089	1.25627	0.000204345
Pcdhgb8	ENSMUSG00000103081	ENSMUSG00000103081	0.982815	1.62144e-06	1.2556	1.77957e-10
AA386476	ENSMUSG00000074357	ENSMUSG00000074357	1.89499	0.000268936	1.25109	0.0222156
Gm49254	ENSMUSG00000115739	ENSMUSG00000115739	1.51985	8.00281e-10	1.25002	4.85034e-07
Zkscan6	ENSMUSG00000018347	ENSMUSG00000018347	0.52657	0.00865389	1.24936	1.25742e-12
Dbh	ENSMUSG00000000889	ENSMUSG00000000889	4.1728	8.42393e-16	1.24777	0.0446575
Gm35290	ENSMUSG00000117263	ENSMUSG00000117263	0.809369	2.91802e-07	1.24623	6.67671e-17
Rxfp1	ENSMUSG00000034009	ENSMUSG00000034009	1.54205	9.28027e-09	1.24365	4.05424e-06
Gm45032	ENSMUSG00000108462	ENSMUSG00000108462	1.40492	0.00162545	1.24338	0.00483454
Otop3	ENSMUSG00000018862	ENSMUSG00000018862	1.35297	2.41182e-06	1.24298	1.23613e-05
9530046B11Rik	ENSMUSG00000086047	ENSMUSG00000086047	0.865778	7.42395e-06	1.24197	1.26479e-11
Haus1	ENSMUSG00000041840	ENSMUSG00000041840	2.11381	4.15615e-12	1.23911	0.000106732
Fcgr2b	ENSMUSG00000026656	ENSMUSG00000026656	0.708036	0.00125476	1.23792	7.7589e-10
C730002L08Rik	ENSMUSG00000114469	ENSMUSG00000114469	1.21789	0.0163633	1.23697	0.0111777
Fads3	ENSMUSG00000024664	ENSMUSG00000024664	1.34807	0.00191577	1.23661	0.0036239
Sptlc2	ENSMUSG00000021036	ENSMUSG00000021036	0.792619	8.26316e-13	1.23627	8.25113e-31
Odaph	ENSMUSG00000096035	ENSMUSG00000096035	0.660654	0.0207387	1.23545	1.05276e-06
Gpha2	ENSMUSG00000024784	ENSMUSG00000024784	1.62484	1.68159e-22	1.23424	1.90426e-13
Gm31499	ENSMUSG00000117369	ENSMUSG00000117369	0.694928	0.043089	1.23422	4.46061e-05
Vps26a	ENSMUSG00000020078	ENSMUSG00000020078	0.614483	0.00558023	1.22888	7.02939e-10
Fitm2	ENSMUSG00000048486	ENSMUSG00000048486	1.96633	3.57208e-07	1.22823	0.00240555
Tlcd3a	ENSMUSG00000069808	ENSMUSG00000069808	1.14708	0.0329329	1.22591	0.0165167
Gm17949	ENSMUSG00000109739	ENSMUSG00000109739	1.40693	8.26526e-19	1.22409	1.39624e-14
Gm336	ENSMUSG00000101439	ENSMUSG00000101439	2.97002	7.56595e-25	1.22405	5.96744e-05
Gm44077	ENSMUSG00000108244	ENSMUSG00000108244	0.902926	8.48554e-07	1.22363	3.21081e-12
Hip1	ENSMUSG00000039959	ENSMUSG00000039959	0.666125	2.19415e-05	1.22358	6.28375e-17
Pdzd3	ENSMUSG00000032105	ENSMUSG00000032105	0.596011	0.000444656	1.22321	1.71985e-15
Gm13397	ENSMUSG00000083335	ENSMUSG00000083335	0.68635	6.15583e-08	1.22248	2.50255e-24
Tspyl3	ENSMUSG00000074671	ENSMUSG00000074671	1.87425	2.03889e-09	1.21853	0.000188316
Fez2	ENSMUSG00000056121	ENSMUSG00000056121	0.919697	0.0121711	1.21807	0.000335366
Nfyb	ENSMUSG00000020248	ENSMUSG00000020248	1.02602	6.86283e-06	1.2171	3.03316e-08
Gm36495	ENSMUSG00000114018	ENSMUSG00000114018	0.729894	0.0112436	1.21591	2.8672e-06
Gm11497	ENSMUSG00000086919	ENSMUSG00000086919	0.86684	5.13742e-17	1.21584	2.80609e-33
Gm12014	ENSMUSG00000083752	ENSMUSG00000083752	1.77313	8.10764e-31	1.21344	6.65808e-15
2900069G24Rik	ENSMUSG00000102276	ENSMUSG00000102276	0.703002	9.73593e-05	1.20905	6.10514e-13
Scrt1	ENSMUSG00000048385	ENSMUSG00000048385	0.576371	0.00212034	1.20903	6.98491e-13
Acot10	ENSMUSG00000047565	ENSMUSG00000047565	1.25827	5.4879e-05	1.20757	8.07829e-05
Gm7067	ENSMUSG00000109435	ENSMUSG00000109435	1.27892	0.00471547	1.20471	0.00657477
Ccdc93	ENSMUSG00000026339	ENSMUSG00000026339	1.15212	0.0114692	1.20354	0.00584076
P2rx6	ENSMUSG00000022758	ENSMUSG00000022758	0.673802	0.0239823	1.20221	5.2829e-06
Gm13066	ENSMUSG00000086949	ENSMUSG00000086949	0.703773	0.000474112	1.20211	9.64598e-11
Pi4ka	ENSMUSG00000041720	ENSMUSG00000041720	1.09831	1.42695e-11	1.20188	5.34895e-14
Gtsf2	ENSMUSG00000053508	ENSMUSG00000053508	1.07646	9.75049e-17	1.20176	5.14762e-21
Rab11fip5	ENSMUSG00000051343	ENSMUSG00000051343	2.17092	3.5474e-06	1.20167	0.0184857
Cln3	ENSMUSG00000030720	ENSMUSG00000030720	0.582882	0.00252687	1.20131	4.67323e-12
Relch	ENSMUSG00000026319	ENSMUSG00000026319	1.02301	3.12117e-08	1.19611	2.70804e-11
4930503L19Rik	ENSMUSG00000044906	ENSMUSG00000044906	0.735829	0.00843423	1.19605	2.40469e-06
Gm5297	ENSMUSG00000105124	ENSMUSG00000105124	1.37599	0.00251904	1.19552	0.00849223
Cnn2	ENSMUSG00000004665	ENSMUSG00000004665	0.673552	0.00189397	1.19476	1.94937e-09
Pfkp	ENSMUSG00000021196	ENSMUSG00000021196	0.601814	0.0113535	1.19445	1.56896e-08
P2ry13	ENSMUSG00000036362	ENSMUSG00000036362	0.945111	7.02664e-08	1.19261	1.87134e-12
Rab5b	ENSMUSG00000000711	ENSMUSG00000000711	0.502116	6.62394e-07	1.19045	2.13603e-36
Gm45630	ENSMUSG00000109638	ENSMUSG00000109638	0.792033	6.71987e-06	1.19034	7.52595e-13
Irf5	ENSMUSG00000029771	ENSMUSG00000029771	2.08883	3.53381e-39	1.18785	2.80124e-13
Gm12576	ENSMUSG00000085235	ENSMUSG00000085235	4.09713	4.97427e-26	1.18687	0.010076
Ddx27	ENSMUSG00000017999	ENSMUSG00000017999	0.568015	0.000226276	1.18506	6.44935e-17
Mindy3	ENSMUSG00000026767	ENSMUSG00000026767	0.977493	5.29347e-12	1.18224	1.30463e-17
Basp1	ENSMUSG00000045763	ENSMUSG00000045763	2.49243	2.15531e-73	1.18174	5.45741e-17
D230025D16Rik	ENSMUSG00000031889	ENSMUSG00000031889	0.65877	2.17534e-06	1.18012	1.53085e-19
Plekha8	ENSMUSG00000005225	ENSMUSG00000005225	0.953451	8.82315e-05	1.17893	3.63294e-07
Lefty2	ENSMUSG00000066652	ENSMUSG00000066652	0.742544	0.000287388	1.17755	6.04693e-10
Gm6283	ENSMUSG00000098057	ENSMUSG00000098057	2.32986	4.03197e-09	1.17745	0.00606518
Ppme1	ENSMUSG00000030718	ENSMUSG00000030718	1.28344	0.000178907	1.176	0.000495519
Cdh23	ENSMUSG00000012819	ENSMUSG00000012819	0.741913	7.87016e-07	1.17465	2.39512e-16
Mospd4	ENSMUSG00000046487	ENSMUSG00000046487	0.626464	5.53508e-05	1.17304	3.94471e-16
Pacsin3	ENSMUSG00000027257	ENSMUSG00000027257	2.26224	5.50881e-38	1.17268	1.99251e-10
Gm19104	ENSMUSG00000104946	ENSMUSG00000104946	1.12701	0.0221615	1.17227	0.0128912
Tpte	ENSMUSG00000031481	ENSMUSG00000031481	0.717716	0.00349808	1.17225	2.14564e-07
Tfpi2	ENSMUSG00000029664	ENSMUSG00000029664	0.552635	0.0295195	1.16784	1.49386e-07
Adam10	ENSMUSG00000054693	ENSMUSG00000054693	1.0798	0.00426285	1.16717	0.00124547
Cpsf3	ENSMUSG00000054309	ENSMUSG00000054309	0.586515	0.000575375	1.16516	7.12841e-14
1700041B01Rik	ENSMUSG00000116260	ENSMUSG00000116260	0.978245	0.000594715	1.16452	1.75987e-05
Sectm1b	ENSMUSG00000039364	ENSMUSG00000039364	2.11674	9.68508e-09	1.16239	0.00282322
Ptrh2	ENSMUSG00000072582	ENSMUSG00000072582	2.28321	5.52572e-20	1.15981	9.07153e-06
Gm37852	ENSMUSG00000102896	ENSMUSG00000102896	0.967929	0.0431253	1.15641	0.00932249
Mtch2	ENSMUSG00000027282	ENSMUSG00000027282	0.622067	0.00405605	1.15624	3.45689e-09
Camk2g	ENSMUSG00000021820	ENSMUSG00000021820	0.66534	0.0113843	1.15619	1.23009e-06
Mcat	ENSMUSG00000048755	ENSMUSG00000048755	1.70397	1.36425e-05	1.1534	0.00435499
Gm19078	ENSMUSG00000108305	ENSMUSG00000108305	0.933302	0.0181963	1.15213	0.00171065
ENSMUSG00000118728	ENSMUSG00000118728	ENSMUSG00000118728	1.84932	1.33525e-22	1.15095	2.53051e-09
Cd244a	ENSMUSG00000004709	ENSMUSG00000004709	0.68972	2.25582e-08	1.14852	1.99032e-22
Ssc4d	ENSMUSG00000029699	ENSMUSG00000029699	0.663363	0.034275	1.14767	2.94937e-05
Prss42	ENSMUSG00000044664	ENSMUSG00000044664	0.52085	2.59517e-06	1.14658	1.45011e-28
Htr5b	ENSMUSG00000050534	ENSMUSG00000050534	0.683822	0.0434112	1.14482	0.00013715
Gm37132	ENSMUSG00000103443	ENSMUSG00000103443	0.791352	0.0208971	1.14469	0.000235838
Myo1a	ENSMUSG00000025401	ENSMUSG00000025401	1.27929	2.98622e-28	1.14405	5.69009e-23
7SK ENSMUSG00002075014	ENSMUSG00002075014	ENSMUSG00002075014	0.669307	0.024438	1.1436	1.75274e-05
Gm44053	ENSMUSG00000108137	ENSMUSG00000108137	0.966511	2.09867e-11	1.13978	6.42216e-16
Adam30	ENSMUSG00000043468	ENSMUSG00000043468	0.622485	0.0460773	1.13956	3.23682e-05
Atp5a1	ENSMUSG00000025428	ENSMUSG00000025428	1.83744	1.07405e-10	1.13919	0.000108887
Lmtk2	ENSMUSG00000038970	ENSMUSG00000038970	0.869218	0.024225	1.13765	0.00140791
Mirt1	ENSMUSG00000097636	ENSMUSG00000097636	2.45059	4.43629e-22	1.13282	2.7254e-05
Tmem53	ENSMUSG00000048772	ENSMUSG00000048772	0.756491	0.0101014	1.13281	2.29754e-05
Elfn2	ENSMUSG00000043460	ENSMUSG00000043460	0.957837	8.54412e-08	1.13212	6.70498e-11
Smpd3	ENSMUSG00000031906	ENSMUSG00000031906	0.831926	1.76952e-07	1.1313	1.20716e-13
Wscd2	ENSMUSG00000063430	ENSMUSG00000063430	0.715169	0.0292187	1.13043	0.000120944
Emsy	ENSMUSG00000035401	ENSMUSG00000035401	1.19707	1.77405e-21	1.1304	2.05168e-19
Ap1s1	ENSMUSG00000004849	ENSMUSG00000004849	3.62258	9.64678e-15	1.12887	0.0296406
Rfx2	ENSMUSG00000024206	ENSMUSG00000024206	1.05859	4.91983e-08	1.12752	2.78744e-09
Gm5608	ENSMUSG00000110278	ENSMUSG00000110278	0.532489	0.00115667	1.12681	3.2885e-14
Acvr1c	ENSMUSG00000026834	ENSMUSG00000026834	1.68404	1.72907e-25	1.12363	8.26733e-12
Jade3	ENSMUSG00000037315	ENSMUSG00000037315	0.640472	0.00508966	1.12262	6.56457e-08
Syde1	ENSMUSG00000032714	ENSMUSG00000032714	1.05137	3.43666e-14	1.12083	2.59351e-16
Mustn1	ENSMUSG00000042485	ENSMUSG00000042485	0.529321	7.04173e-05	1.12082	7.7582e-20
4732414G09Rik	ENSMUSG00000086943	ENSMUSG00000086943	0.545737	0.010066	1.11951	2.22326e-09
Btg1c	ENSMUSG00000098348	ENSMUSG00000098348	0.547414	0.0220343	1.11906	8.71039e-08
Gm15467	ENSMUSG00000081594	ENSMUSG00000081594	2.02269	2.80849e-07	1.11899	0.00858203
Lilra6	ENSMUSG00000030427	ENSMUSG00000030427	3.0675	1.27946e-53	1.11861	1.29965e-07
Kazn	ENSMUSG00000040606	ENSMUSG00000040606	0.727361	0.0118287	1.11857	2.22547e-05
Gm10142	ENSMUSG00000094146	ENSMUSG00000094146	1.19515	0.00089692	1.11796	0.00158827
Mrm3	ENSMUSG00000038046	ENSMUSG00000038046	0.594217	0.0371588	1.11757	7.13247e-06
Lmnb1	ENSMUSG00000024590	ENSMUSG00000024590	1.50983	0.00214172	1.11748	0.0268239
Prr22	ENSMUSG00000090273	ENSMUSG00000090273	0.945453	2.50971e-05	1.11734	2.1397e-07
Gm45332	ENSMUSG00000110380	ENSMUSG00000110380	0.95222	0.00119834	1.11674	6.50543e-05
Tbc1d2	ENSMUSG00000039813	ENSMUSG00000039813	1.58019	1.68052e-32	1.11558	1.35982e-16
Tmem121b	ENSMUSG00000094626	ENSMUSG00000094626	2.25561	2.36174e-20	1.11471	1.49892e-05
Bik	ENSMUSG00000016758	ENSMUSG00000016758	1.20618	0.00306012	1.11405	0.00531007
Dlst	ENSMUSG00000004789	ENSMUSG00000004789	2.90623	2.83122e-56	1.11062	2.0454e-08
Glod4	ENSMUSG00000017286	ENSMUSG00000017286	0.611713	0.015217	1.10841	7.56095e-07
1700037F03Rik	ENSMUSG00000114125	ENSMUSG00000114125	1.20851	0.019994	1.10715	0.0299974
Gm5844	ENSMUSG00000082896	ENSMUSG00000082896	2.38378	2.40627e-09	1.10508	0.0124265
Zfp46	ENSMUSG00000051351	ENSMUSG00000051351	0.729241	0.0012757	1.10496	1.34316e-07
Gm3924	ENSMUSG00000116287	ENSMUSG00000116287	1.20362	2.61329e-07	1.10363	1.68257e-06
Dusp5	ENSMUSG00000034765	ENSMUSG00000034765	1.4169	1.73995e-07	1.10037	5.56274e-05
Gm15466	ENSMUSG00000081657	ENSMUSG00000081657	1.39685	4.66974e-16	1.09863	2.11119e-10
Rnf114	ENSMUSG00000006418	ENSMUSG00000006418	0.951671	1.18253e-05	1.09663	1.64289e-07
Apeh	ENSMUSG00000032590	ENSMUSG00000032590	0.583659	0.0336357	1.09516	6.30523e-06
Fndc3b	ENSMUSG00000039286	ENSMUSG00000039286	1.35085	1.11599e-10	1.09373	1.95355e-07
4930507D05Rik	ENSMUSG00000097129	ENSMUSG00000097129	0.661759	0.000205376	1.09164	5.0652e-11
Mcoln2	ENSMUSG00000011008	ENSMUSG00000011008	0.880995	0.00172008	1.09062	3.8346e-05
Atg101	ENSMUSG00000037204	ENSMUSG00000037204	1.64384	3.5543e-05	1.09054	0.00846118
Slc24a1	ENSMUSG00000034452	ENSMUSG00000034452	0.961264	9.52365e-05	1.09021	4.13546e-06
Smc1b	ENSMUSG00000022432	ENSMUSG00000022432	1.3307	1.08007e-17	1.0889	2.75713e-12
B3gnt3	ENSMUSG00000031803	ENSMUSG00000031803	0.951027	9.31104e-10	1.08463	9.07597e-13
Srp72	ENSMUSG00000036323	ENSMUSG00000036323	2.38738	4.41425e-24	1.08363	1.47227e-05
Gpr17	ENSMUSG00000052229	ENSMUSG00000052229	0.555751	0.000141144	1.08139	8.80658e-16
Pld6	ENSMUSG00000043648	ENSMUSG00000043648	1.19706	0.0187462	1.08017	0.0313345
Gars	ENSMUSG00000029777	ENSMUSG00000029777	0.96913	7.36153e-07	1.07889	1.39427e-08
Gm10840	ENSMUSG00000075480	ENSMUSG00000075480	0.724348	0.00589834	1.07716	8.2568e-06
Tmem74b	ENSMUSG00000044364	ENSMUSG00000044364	2.04745	7.68931e-23	1.07697	6.00231e-07
Gm14151	ENSMUSG00000079006	ENSMUSG00000079006	1.66928	2.32485e-14	1.07474	1.81294e-06
Gm13171	ENSMUSG00000082429	ENSMUSG00000082429	0.956315	5.50474e-12	1.07463	3.0459e-15
Col4a1	ENSMUSG00000031502	ENSMUSG00000031502	1.30809	0.000306297	1.07303	0.00296721
Aldh18a1	ENSMUSG00000025007	ENSMUSG00000025007	0.889062	6.39858e-05	1.0716	4.74836e-07
Bicd1	ENSMUSG00000003452	ENSMUSG00000003452	0.871386	2.68356e-12	1.06976	1.52867e-18
Rax	ENSMUSG00000024518	ENSMUSG00000024518	0.74012	0.0191347	1.06691	0.00020458
Gm44507	ENSMUSG00000108449	ENSMUSG00000108449	1.5146	3.20875e-14	1.06642	1.73513e-07
Ttc9b	ENSMUSG00000007944	ENSMUSG00000007944	0.772882	1.64986e-05	1.0624	4.50586e-10
Zfp229	ENSMUSG00000061544	ENSMUSG00000061544	1.34301	1.40877e-16	1.06158	7.39953e-11
2810429I04Rik	ENSMUSG00000097709	ENSMUSG00000097709	0.67972	0.000103884	1.05945	1.26004e-10
ENSMUSG00000121058	ENSMUSG00000121058	ENSMUSG00000121058	1.11774	0.00131551	1.05779	0.00194272
Rnf167	ENSMUSG00000040746	ENSMUSG00000040746	1.06905	2.63749e-09	1.0554	2.51677e-09
Pck2	ENSMUSG00000040618	ENSMUSG00000040618	1.71087	3.24144e-36	1.05501	2.54539e-14
C330007P06Rik	ENSMUSG00000006423	ENSMUSG00000006423	0.70255	0.00860355	1.05479	1.59489e-05
Gcgr	ENSMUSG00000025127	ENSMUSG00000025127	0.67871	0.000868439	1.05466	2.42178e-08
Gm45548	ENSMUSG00000109656	ENSMUSG00000109656	1.95503	4.9867e-09	1.0542	0.00287816
Gm49142	ENSMUSG00000114250	ENSMUSG00000114250	1.3422	0.000644842	1.05379	0.00835011
C1ra	ENSMUSG00000055172	ENSMUSG00000055172	1.38239	1.75084e-08	1.05296	2.22911e-05
Tubg1	ENSMUSG00000035198	ENSMUSG00000035198	0.668423	0.00139145	1.05114	5.41741e-08
Oplah	ENSMUSG00000022562	ENSMUSG00000022562	0.993315	1.84751e-13	1.05003	3.12912e-15
2500004C02Rik	ENSMUSG00000073236	ENSMUSG00000073236	0.52891	0.0200212	1.04964	1.93294e-07
Gm10046	ENSMUSG00000109143	ENSMUSG00000109143	1.31531	2.81608e-19	1.04931	1.02171e-12
Gm12568	ENSMUSG00000081078	ENSMUSG00000081078	0.909828	0.000223891	1.04875	8.92968e-06
Mrgbp	ENSMUSG00000027569	ENSMUSG00000027569	1.37644	1.2704e-10	1.04391	1.28258e-06
Gm17669	ENSMUSG00000091695	ENSMUSG00000091695	1.4026	2.16385e-19	1.0414	4.7329e-11
Gm38049	ENSMUSG00000102434	ENSMUSG00000102434	1.00745	0.000140196	1.04063	4.99367e-05
ENSMUSG00000120580	ENSMUSG00000120580	ENSMUSG00000120580	0.620351	0.00448603	1.03936	1.84501e-07
A130012E19Rik	ENSMUSG00000112822	ENSMUSG00000112822	0.551202	0.00516933	1.0389	5.02454e-09
Tmem44	ENSMUSG00000022537	ENSMUSG00000022537	0.604237	0.00143027	1.03835	2.92781e-09
Gm10505	ENSMUSG00000073430	ENSMUSG00000073430	1.1239	3.82375e-17	1.03788	6.41346e-15
Rnf11	ENSMUSG00000028557	ENSMUSG00000028557	0.52817	0.0013161	1.03748	3.00927e-12
Slc25a19	ENSMUSG00000020744	ENSMUSG00000020744	1.30992	3.10752e-08	1.03584	1.27292e-05
Atp12a	ENSMUSG00000022229	ENSMUSG00000022229	0.602033	0.00162794	1.03561	3.05703e-09
Traj16	ENSMUSG00000076913	ENSMUSG00000076913	0.67968	1.42616e-10	1.03404	4.68569e-24
Fbxo21	ENSMUSG00000032898	ENSMUSG00000032898	0.59772	0.00241502	1.03249	1.0744e-08
Mfsd7a	ENSMUSG00000029490	ENSMUSG00000029490	0.646421	1.25642e-05	1.03247	1.41508e-13
Khsrp	ENSMUSG00000007670	ENSMUSG00000007670	1.76713	1.17989e-19	1.03125	3.86884e-07
Olfr748	ENSMUSG00000060084	ENSMUSG00000060084	0.939891	4.39759e-10	1.03104	2.87936e-12
Oser1	ENSMUSG00000035399	ENSMUSG00000035399	0.943911	0.00264982	1.02875	0.000624563
Agmat	ENSMUSG00000040706	ENSMUSG00000040706	0.544251	0.0301628	1.02806	3.71212e-06
Acer2	ENSMUSG00000038007	ENSMUSG00000038007	0.53619	2.59362e-05	1.02704	2.86828e-18
Emc6	ENSMUSG00000047260	ENSMUSG00000047260	0.751599	0.00101636	1.02659	1.67482e-06
Pcbp4	ENSMUSG00000023495	ENSMUSG00000023495	0.927927	0.0148659	1.02583	0.00450614
Pmf1	ENSMUSG00000028066	ENSMUSG00000028066	0.641938	8.82581e-06	1.02447	6.13169e-14
Lmnb2	ENSMUSG00000062075	ENSMUSG00000062075	0.765111	2.17921e-06	1.02327	3.43237e-11
Mllt1	ENSMUSG00000024212	ENSMUSG00000024212	2.02511	3.58738e-58	1.0226	1.88962e-15
Ddost	ENSMUSG00000028757	ENSMUSG00000028757	1.56047	0.00033688	1.02206	0.0252434
Pbx2	ENSMUSG00000034673	ENSMUSG00000034673	0.545758	0.0205533	1.02199	8.79993e-07
Tpd52	ENSMUSG00000027506	ENSMUSG00000027506	2.39684	1.093e-09	1.01913	0.0189989
Usp3	ENSMUSG00000032376	ENSMUSG00000032376	0.568258	0.0356781	1.01886	2.16303e-05
Zc3h10	ENSMUSG00000039810	ENSMUSG00000039810	0.630868	0.000657488	1.01873	3.1223e-09
Cux1	ENSMUSG00000029705	ENSMUSG00000029705	0.60418	0.00173953	1.0185	8.5381e-09
Ndufaf8	ENSMUSG00000078572	ENSMUSG00000078572	0.919672	0.0282527	1.01616	0.0103858
Cdh17	ENSMUSG00000028217	ENSMUSG00000028217	1.0858	0.00865091	1.01608	0.0120583
Noxa1	ENSMUSG00000036805	ENSMUSG00000036805	0.564465	0.0170548	1.01584	1.45847e-06
7SK ENSMUSG00002075826	ENSMUSG00002075826	ENSMUSG00002075826	0.609342	0.0344487	1.01582	7.63178e-05
Thop1	ENSMUSG00000004929	ENSMUSG00000004929	0.767404	0.000268936	1.01572	3.32343e-07
Gm45833	ENSMUSG00000110673	ENSMUSG00000110673	1.22068	0.00237997	1.01443	0.0119126
Sh2d7	ENSMUSG00000046460	ENSMUSG00000046460	1.61594	7.59492e-12	1.01287	3.64069e-05
Jak3	ENSMUSG00000031805	ENSMUSG00000031805	0.746328	1.4146e-06	1.01097	9.66608e-12
Ndst1	ENSMUSG00000054008	ENSMUSG00000054008	0.724029	8.42028e-06	1.00988	7.18268e-11
Tssk2	ENSMUSG00000045521	ENSMUSG00000045521	1.25533	0.0017703	1.00919	0.0127778
Gm11789	ENSMUSG00000084983	ENSMUSG00000084983	0.867902	2.68645e-06	1.00856	1.65602e-08
Nectin2	ENSMUSG00000062300	ENSMUSG00000062300	1.04929	5.23745e-10	1.0081	1.63581e-09
Gm23984	ENSMUSG00000087764	ENSMUSG00000087764	0.851991	0.0028634	1.00777	0.000194425
Lrrc32	ENSMUSG00000090958	ENSMUSG00000090958	1.37401	5.67652e-05	1.00525	0.00401132
Zc3h7a	ENSMUSG00000037965	ENSMUSG00000037965	2.00861	3.16257e-43	1.00268	1.95107e-11
Meltf	ENSMUSG00000022780	ENSMUSG00000022780	0.876304	0.0220976	0.996683	0.00568313
Casp4	ENSMUSG00000033538	ENSMUSG00000033538	1.33655	1.09559e-19	0.996117	1.8563e-11
Rad18	ENSMUSG00000030254	ENSMUSG00000030254	0.79252	0.0041039	0.996117	0.000119723
Atg16l1	ENSMUSG00000026289	ENSMUSG00000026289	1.26765	1.33247e-15	0.99506	4.05386e-10
Ccm2	ENSMUSG00000000378	ENSMUSG00000000378	0.99808	4.46773e-13	0.994738	3.03506e-13
Pcdh1	ENSMUSG00000051375	ENSMUSG00000051375	0.843404	3.98783e-13	0.994619	2.3649e-18
Tmem50b	ENSMUSG00000022964	ENSMUSG00000022964	1.02756	3.0056e-18	0.994568	2.24148e-17
Sds	ENSMUSG00000029597	ENSMUSG00000029597	0.55807	0.00175101	0.993267	1.21717e-09
Tspo	ENSMUSG00000041736	ENSMUSG00000041736	1.42457	0.00305585	0.993001	0.0451393
Srgap2	ENSMUSG00000026425	ENSMUSG00000026425	0.650038	6.87989e-07	0.992281	1.44419e-15
Spatc1	ENSMUSG00000049653	ENSMUSG00000049653	0.874383	5.10938e-07	0.991288	4.4389e-09
Cchcr1	ENSMUSG00000040312	ENSMUSG00000040312	1.13539	3.1102e-18	0.99068	2.72435e-14
Ccdc125	ENSMUSG00000048924	ENSMUSG00000048924	0.596572	0.000382852	0.990529	2.18342e-10
Gm43982	ENSMUSG00000108214	ENSMUSG00000108214	1.19894	0.00173206	0.990206	0.00976317
Gm22540	ENSMUSG00000088793	ENSMUSG00000088793	1.04183	1.54398e-11	0.987066	1.17712e-10
Gm43275	ENSMUSG00000106798	ENSMUSG00000106798	0.531875	0.0425293	0.986888	1.78021e-05
Mob2	ENSMUSG00000025147	ENSMUSG00000025147	0.869559	1.63296e-07	0.986883	9.54826e-10
Gm48710	ENSMUSG00000111308	ENSMUSG00000111308	1.40449	6.29251e-05	0.982915	0.00647608
Galr3	ENSMUSG00000114755	ENSMUSG00000114755	0.823785	0.0384621	0.982177	0.00806902
Pip4k2a	ENSMUSG00000026737	ENSMUSG00000026737	1.15558	2.80138e-11	0.980525	1.54865e-08
Foxl3	ENSMUSG00000094504	ENSMUSG00000094504	2.03765	2.16524e-19	0.97892	4.9907e-05
Usp26	ENSMUSG00000055780	ENSMUSG00000055780	0.548363	0.00315643	0.978353	6.41727e-09
Trpm1	ENSMUSG00000030523	ENSMUSG00000030523	1.13083	3.88039e-22	0.977643	6.16702e-17
Fam83g	ENSMUSG00000042377	ENSMUSG00000042377	0.878961	0.000205016	0.977377	1.76949e-05
Smarcb1	ENSMUSG00000000902	ENSMUSG00000000902	0.544158	0.00439507	0.972257	1.83425e-08
Rdh16	ENSMUSG00000069456	ENSMUSG00000069456	0.516959	2.73127e-05	0.97194	3.03518e-17
F830208F22Rik	ENSMUSG00000073529	ENSMUSG00000073529	1.40258	2.6024e-13	0.971603	6.60738e-07
Setd7	ENSMUSG00000037111	ENSMUSG00000037111	0.749063	5.55172e-09	0.971083	5.48527e-15
Gm32090	ENSMUSG00000114807	ENSMUSG00000114807	1.56072	0.000434426	0.967796	0.0385248
Exog	ENSMUSG00000042787	ENSMUSG00000042787	0.9146	3.83199e-09	0.967147	2.11597e-10
Ppp2r5a	ENSMUSG00000026626	ENSMUSG00000026626	0.787405	0.00123859	0.966927	2.75922e-05
Tpbg	ENSMUSG00000035274	ENSMUSG00000035274	1.06597	6.24763e-05	0.966205	0.000229595
Tle7	ENSMUSG00000095941	ENSMUSG00000095941	0.593014	5.15214e-05	0.966081	1.88955e-12
Mtif2	ENSMUSG00000020459	ENSMUSG00000020459	0.715842	0.0179776	0.961899	0.000547395
Rell1	ENSMUSG00000047881	ENSMUSG00000047881	0.997549	9.1875e-07	0.96189	1.5252e-06
Pgr15l	ENSMUSG00000031212	ENSMUSG00000031212	0.89851	0.0075472	0.961434	0.0028006
Gm33332	ENSMUSG00000110958	ENSMUSG00000110958	0.761262	1.00361e-05	0.96018	6.34998e-09
Gm26812	ENSMUSG00000097812	ENSMUSG00000097812	0.584617	0.000443325	0.959454	4.85586e-10
4833407H14Rik	ENSMUSG00000097779	ENSMUSG00000097779	3.24669	3.8668e-29	0.95858	0.00363878
Akap5	ENSMUSG00000021057	ENSMUSG00000021057	0.719221	0.0451801	0.956782	0.0035834
Lgmn	ENSMUSG00000021190	ENSMUSG00000021190	0.893076	8.65083e-10	0.956077	2.16413e-11
Gm38070	ENSMUSG00000103560	ENSMUSG00000103560	1.33023	1.83442e-06	0.954098	0.000757978
D030068K23Rik	ENSMUSG00000097393	ENSMUSG00000097393	0.752286	0.000884725	0.951699	8.77977e-06
C1qtnf7	ENSMUSG00000061535	ENSMUSG00000061535	0.812093	2.26048e-06	0.950723	1.02252e-08
Ap1ar	ENSMUSG00000074238	ENSMUSG00000074238	0.599108	0.0198218	0.949212	4.5356e-05
ENSMUSG00000120130	ENSMUSG00000120130	ENSMUSG00000120130	0.953582	0.00492962	0.949035	0.00385936
Gm12121	ENSMUSG00000086243	ENSMUSG00000086243	1.03878	0.000270212	0.948703	0.000735915
Pfn1	ENSMUSG00000018293	ENSMUSG00000018293	0.756886	5.65325e-07	0.947233	7.66522e-11
Plxna4	ENSMUSG00000029765	ENSMUSG00000029765	0.777033	0.0194139	0.945987	0.00230179
Gm35339	ENSMUSG00000109179	ENSMUSG00000109179	1.17854	1.07822e-32	0.945799	1.64019e-21
7SK ENSMUSG00002076834	ENSMUSG00002076834	ENSMUSG00002076834	0.573007	0.0424182	0.94505	0.000169607
Slc6a7	ENSMUSG00000052026	ENSMUSG00000052026	0.886227	1.51452e-06	0.942578	1.48952e-07
Slc25a10	ENSMUSG00000025792	ENSMUSG00000025792	0.863411	6.36935e-08	0.941555	1.48209e-09
Rrp7a	ENSMUSG00000018040	ENSMUSG00000018040	2.60589	3.22223e-90	0.940851	2.71423e-12
Chic2	ENSMUSG00000029229	ENSMUSG00000029229	0.584572	0.0098875	0.940263	5.61956e-06
Ndfip1	ENSMUSG00000024425	ENSMUSG00000024425	2.12702	2.04712e-13	0.939939	0.00236482
Tomm40	ENSMUSG00000002984	ENSMUSG00000002984	0.652699	4.56092e-05	0.939433	5.4296e-10
Zfp959	ENSMUSG00000003198	ENSMUSG00000003198	0.878295	7.1113e-13	0.939285	6.72225e-15
Elmod3	ENSMUSG00000056698	ENSMUSG00000056698	0.852346	5.15077e-05	0.938576	3.86041e-06
Tpra1	ENSMUSG00000002871	ENSMUSG00000002871	0.638386	0.0154409	0.937039	0.000106732
Cer1	ENSMUSG00000038192	ENSMUSG00000038192	0.537521	0.000206661	0.935685	3.53382e-12
Slc9a8	ENSMUSG00000039463	ENSMUSG00000039463	0.788709	1.68853e-10	0.935237	8.73793e-15
Orc5	ENSMUSG00000029012	ENSMUSG00000029012	1.44799	2.19492e-15	0.934046	5.0315e-07
Atxn7l2	ENSMUSG00000048997	ENSMUSG00000048997	0.575805	8.45315e-05	0.933699	1.09714e-11
Foxf1	ENSMUSG00000042812	ENSMUSG00000042812	0.79528	0.000395071	0.933313	1.32176e-05
Otulinl	ENSMUSG00000056069	ENSMUSG00000056069	1.23862	8.37884e-10	0.930352	4.442e-06
Chrna9	ENSMUSG00000029205	ENSMUSG00000029205	1.41827	1.40871e-05	0.928225	0.00620961
Kdm1b	ENSMUSG00000038080	ENSMUSG00000038080	0.805581	0.00136984	0.927483	0.000110357
Zeb2	ENSMUSG00000026872	ENSMUSG00000026872	0.546297	0.00581828	0.926723	3.13656e-07
Ndufb10	ENSMUSG00000040048	ENSMUSG00000040048	1.15674	6.57121e-12	0.92651	4.3012e-08
Gm49012	ENSMUSG00000115509	ENSMUSG00000115509	0.846038	0.000921963	0.923985	0.000165526
Nufip2	ENSMUSG00000037857	ENSMUSG00000037857	0.818712	1.08083e-05	0.922057	2.92996e-07
Axl	ENSMUSG00000002602	ENSMUSG00000002602	1.70324	3.48106e-18	0.921545	4.9654e-06
Gpaa1	ENSMUSG00000022561	ENSMUSG00000022561	1.1257	0.00420204	0.920432	0.019744
Gm21056	ENSMUSG00000113817	ENSMUSG00000113817	0.627309	1.1365e-05	0.920138	1.0771e-11
Fndc9	ENSMUSG00000048721	ENSMUSG00000048721	0.725693	0.000354418	0.919509	1.73428e-06
Bst2	ENSMUSG00000046718	ENSMUSG00000046718	2.87617	4.85424e-41	0.918813	5.83223e-05
Gm43679	ENSMUSG00000105950	ENSMUSG00000105950	0.672796	0.00577018	0.917658	5.15889e-05
Plekhg6	ENSMUSG00000038167	ENSMUSG00000038167	0.921043	2.7074e-14	0.916929	1.98683e-14
Ctdspl	ENSMUSG00000047409	ENSMUSG00000047409	0.939416	1.85783e-06	0.916559	2.14975e-06
Dgcr2	ENSMUSG00000003166	ENSMUSG00000003166	1.0675	2.63404e-07	0.915692	8.85633e-06
Runx1	ENSMUSG00000022952	ENSMUSG00000022952	0.870712	2.48879e-06	0.914704	3.84756e-07
Gm20518	ENSMUSG00000092470	ENSMUSG00000092470	0.618128	0.0281481	0.911991	0.000328695
Gfy	ENSMUSG00000095276	ENSMUSG00000095276	0.577937	0.00275414	0.910495	2.96377e-07
Eif2ak3	ENSMUSG00000031668	ENSMUSG00000031668	0.568041	8.28759e-05	0.909928	1.27125e-11
Nudcd1	ENSMUSG00000038736	ENSMUSG00000038736	0.921784	0.00927794	0.909549	0.00807289
Arhgap27os3	ENSMUSG00000085887	ENSMUSG00000085887	0.676704	6.95351e-06	0.908157	2.36529e-10
Tbp	ENSMUSG00000014767	ENSMUSG00000014767	0.738009	2.62552e-06	0.907264	1.94065e-09
1700041M05Rik	ENSMUSG00000087010	ENSMUSG00000087010	2.26699	8.95192e-24	0.900973	0.000229606
Cdkl2	ENSMUSG00000029403	ENSMUSG00000029403	0.576844	0.00042386	0.900479	3.82902e-09
Usp35	ENSMUSG00000035713	ENSMUSG00000035713	0.757869	0.0173362	0.899825	0.00259383
Timp2	ENSMUSG00000017466	ENSMUSG00000017466	0.549607	0.00131658	0.898767	1.2296e-08
Mthfr	ENSMUSG00000029009	ENSMUSG00000029009	1.00254	2.13156e-13	0.897209	4.49282e-11
Gpr85	ENSMUSG00000048216	ENSMUSG00000048216	3.0428	1.33741e-14	0.895958	0.0476915
Tacc1	ENSMUSG00000065954	ENSMUSG00000065954	0.521541	0.000337222	0.892259	3.76612e-11
H2-K1	ENSMUSG00000061232	ENSMUSG00000061232	0.593089	0.000118851	0.891327	8.41209e-10
Trbv25	ENSMUSG00000104473	ENSMUSG00000104473	0.855375	9.43297e-05	0.890918	2.73454e-05
Cyc1	ENSMUSG00000022551	ENSMUSG00000022551	0.790276	0.011101	0.89078	0.00251786
5730521K06Rik	ENSMUSG00000116145	ENSMUSG00000116145	1.40793	6.09461e-12	0.890203	2.37799e-05
Gm17825	ENSMUSG00000108681	ENSMUSG00000108681	1.00078	6.33348e-06	0.888757	5.45379e-05
Cul7	ENSMUSG00000038545	ENSMUSG00000038545	0.501053	0.00948754	0.887414	3.91422e-07
Smpd5	ENSMUSG00000071724	ENSMUSG00000071724	1.03859	5.57749e-12	0.886456	3.67839e-09
Atg16l2	ENSMUSG00000047767	ENSMUSG00000047767	1.56177	3.60404e-18	0.884854	1.58463e-06
Zfc3h1	ENSMUSG00000034163	ENSMUSG00000034163	1.22301	1.66982e-14	0.883081	6.34285e-08
4930544L04Rik	ENSMUSG00000073803	ENSMUSG00000073803	0.658264	0.0326561	0.882875	0.00179658
Dnajc12	ENSMUSG00000036764	ENSMUSG00000036764	0.86984	6.38153e-09	0.881434	2.20822e-09
Snx30	ENSMUSG00000028385	ENSMUSG00000028385	1.19564	1.51298e-25	0.880848	2.32361e-14
Gm6682	ENSMUSG00000091269	ENSMUSG00000091269	1.21098	2.04247e-12	0.87987	5.01875e-07
Gm8387	ENSMUSG00000116900	ENSMUSG00000116900	0.923258	0.000137015	0.878289	0.000209339
Gm20186	ENSMUSG00000106874	ENSMUSG00000106874	3.4773	1.09499e-116	0.877341	3.44011e-08
Etfrf1	ENSMUSG00000040370	ENSMUSG00000040370	0.95926	3.78551e-07	0.876716	2.69082e-06
ENSMUSG00000120284	ENSMUSG00000120284	ENSMUSG00000120284	1.69427	1.70326e-15	0.876362	0.000106693
Gm41109	ENSMUSG00000114207	ENSMUSG00000114207	0.965326	1.46703e-05	0.875174	6.97582e-05
Tssk1	ENSMUSG00000041566	ENSMUSG00000041566	0.833464	0.0162579	0.874911	0.00834465
Gm24430	ENSMUSG00000077265	ENSMUSG00000077265	0.601719	0.00831381	0.873598	3.05942e-05
Atp5j2	ENSMUSG00000038690	ENSMUSG00000038690	1.89106	3.63803e-52	0.871732	9.21575e-12
Tlr6	ENSMUSG00000051498	ENSMUSG00000051498	0.810982	0.00502787	0.870867	0.0016612
Platr25	ENSMUSG00000074863	ENSMUSG00000074863	0.60993	0.00240398	0.870281	3.35603e-06
Dusp15	ENSMUSG00000042662	ENSMUSG00000042662	1.80347	1.40853e-12	0.870097	0.0012295
Mif4gd	ENSMUSG00000020743	ENSMUSG00000020743	1.00502	5.75337e-10	0.869021	7.25395e-08
Gm17771	ENSMUSG00000104031	ENSMUSG00000104031	2.92664	6.04623e-117	0.868319	5.63836e-11
Zfp182	ENSMUSG00000054737	ENSMUSG00000054737	2.33601	4.85647e-37	0.866853	6.98886e-06
Eif3b	ENSMUSG00000056076	ENSMUSG00000056076	0.645979	7.1394e-07	0.866818	4.25724e-12
Gm4566	ENSMUSG00000117199	ENSMUSG00000117199	0.754338	0.00015841	0.866795	6.06738e-06
Chst14	ENSMUSG00000074916	ENSMUSG00000074916	0.985448	1.08356e-06	0.866614	1.47817e-05
Abcb1a	ENSMUSG00000040584	ENSMUSG00000040584	1.32028	7.09664e-05	0.866232	0.0120049
Gm43604	ENSMUSG00000105349	ENSMUSG00000105349	1.13156	7.22059e-14	0.865202	1.50485e-08
Bcdin3d	ENSMUSG00000037525	ENSMUSG00000037525	0.709404	0.00718904	0.86508	0.000487357
Aup1	ENSMUSG00000068328	ENSMUSG00000068328	0.694652	5.24841e-05	0.865048	1.35273e-07
Ciao1	ENSMUSG00000003662	ENSMUSG00000003662	0.875189	5.98128e-07	0.863991	5.0358e-07
C5ar1	ENSMUSG00000049130	ENSMUSG00000049130	0.627163	0.016374	0.862634	0.000332804
Traf3	ENSMUSG00000021277	ENSMUSG00000021277	0.681909	0.0187705	0.862436	0.00136912
Gdap1l1	ENSMUSG00000017943	ENSMUSG00000017943	0.964658	0.0201875	0.862141	0.0351492
Gemin5	ENSMUSG00000037275	ENSMUSG00000037275	0.515262	3.37801e-06	0.861716	2.1892e-16
Usp20	ENSMUSG00000026854	ENSMUSG00000026854	1.86342	2.40367e-25	0.861476	4.07162e-06
Dbndd1	ENSMUSG00000031970	ENSMUSG00000031970	0.546046	0.00348623	0.86138	5.31492e-07
Gfra4	ENSMUSG00000027316	ENSMUSG00000027316	0.995196	1.37122e-12	0.859929	8.40978e-10
Fam20c	ENSMUSG00000025854	ENSMUSG00000025854	1.78302	1.57768e-19	0.855165	4.62714e-05
Tmco3	ENSMUSG00000038497	ENSMUSG00000038497	0.519097	0.000479044	0.853449	6.74865e-10
Vps11	ENSMUSG00000032127	ENSMUSG00000032127	1.51362	8.19345e-20	0.851822	7.80707e-07
Ybx2	ENSMUSG00000018554	ENSMUSG00000018554	0.962869	5.74238e-11	0.851592	5.98136e-09
Prpf40a	ENSMUSG00000061136	ENSMUSG00000061136	1.63886	1.77361e-05	0.848161	0.038937
ENSMUSG00000121003	ENSMUSG00000121003	ENSMUSG00000121003	1.19599	0.00061603	0.846926	0.0180174
Gm42763	ENSMUSG00000104983	ENSMUSG00000104983	0.651799	0.00015248	0.846505	2.16942e-07
Gm13858	ENSMUSG00000081196	ENSMUSG00000081196	0.510474	0.0166096	0.839795	1.31531e-05
Hpca	ENSMUSG00000028785	ENSMUSG00000028785	1.08436	0.00208155	0.837358	0.0193142
Hykk	ENSMUSG00000035878	ENSMUSG00000035878	0.86319	3.39769e-08	0.836759	5.41741e-08
Kmt2e	ENSMUSG00000029004	ENSMUSG00000029004	1.73252	8.85742e-18	0.835392	0.000102521
Ints6	ENSMUSG00000035161	ENSMUSG00000035161	0.713445	0.000625317	0.83526	2.7254e-05
Gm20632	ENSMUSG00000093577	ENSMUSG00000093577	0.858186	0.000756743	0.834322	0.000804056
Cdc42se1	ENSMUSG00000046722	ENSMUSG00000046722	1.20407	5.18935e-10	0.827507	2.56677e-05
Gm38409	ENSMUSG00000114744	ENSMUSG00000114744	0.752017	1.28746e-05	0.827391	7.24036e-07
Espnl	ENSMUSG00000049515	ENSMUSG00000049515	0.830141	7.734e-07	0.826868	5.33652e-07
Pi4k2a	ENSMUSG00000025178	ENSMUSG00000025178	0.759659	1.63994e-09	0.824245	2.44888e-11
Trnau1ap	ENSMUSG00000028898	ENSMUSG00000028898	0.658645	0.0289279	0.824048	0.00320869
Ism2	ENSMUSG00000050671	ENSMUSG00000050671	0.766105	0.00288004	0.819356	0.00091061
Atp1a2	ENSMUSG00000007097	ENSMUSG00000007097	0.58303	2.52505e-08	0.817209	5.32151e-16
Cirbp	ENSMUSG00000045193	ENSMUSG00000045193	1.16809	3.11388e-22	0.815432	2.62627e-11
Gm36776	ENSMUSG00000108430	ENSMUSG00000108430	0.578294	0.00443212	0.814696	1.47227e-05
Foxred1	ENSMUSG00000039048	ENSMUSG00000039048	0.741002	6.09031e-10	0.812448	4.42457e-12
Gm44114	ENSMUSG00000107431	ENSMUSG00000107431	0.804179	0.0101133	0.809552	0.00723613
Ank2	ENSMUSG00000032826	ENSMUSG00000032826	0.702731	2.25159e-08	0.808616	3.79171e-11
Flcn	ENSMUSG00000032633	ENSMUSG00000032633	0.704015	0.0209343	0.807883	0.00486361
Ecel1	ENSMUSG00000026247	ENSMUSG00000026247	3.4119	4.37566e-43	0.807083	0.00312924
Tepsin	ENSMUSG00000025377	ENSMUSG00000025377	0.511195	0.00392079	0.804871	8.13835e-07
Gm42722	ENSMUSG00000106093	ENSMUSG00000106093	2.30243	2.0208e-20	0.804718	0.00357874
Tnfrsf8	ENSMUSG00000028602	ENSMUSG00000028602	1.36013	0.000183667	0.804631	0.0382841
Gm26544	ENSMUSG00000097362	ENSMUSG00000097362	0.503893	0.00053865	0.802516	2.80516e-09
Cyp4x1	ENSMUSG00000047155	ENSMUSG00000047155	0.639547	2.18233e-06	0.801884	6.79448e-10
Ccdc28a	ENSMUSG00000059554	ENSMUSG00000059554	0.617008	5.76824e-05	0.801788	3.97594e-08
Rhoh	ENSMUSG00000029204	ENSMUSG00000029204	0.558158	0.00207674	0.801783	2.08889e-06
Rapgef5	ENSMUSG00000041992	ENSMUSG00000041992	0.605383	0.000234522	0.801745	2.67179e-07
Uqcc1	ENSMUSG00000005882	ENSMUSG00000005882	1.35513	1.6781e-20	0.801394	9.30339e-08
Ceacam19	ENSMUSG00000049848	ENSMUSG00000049848	1.43441	1.24927e-15	0.80134	1.47748e-05
Gm15866	ENSMUSG00000087290	ENSMUSG00000087290	1.25356	5.9957e-15	0.800951	1.01073e-06
Gm8130	ENSMUSG00000116637	ENSMUSG00000116637	0.680333	3.5085e-08	0.799313	2.59797e-11
2810029C07Rik	ENSMUSG00000096995	ENSMUSG00000096995	0.858045	1.02375e-08	0.798501	6.70566e-08
Eps8	ENSMUSG00000015766	ENSMUSG00000015766	1.23607	8.29376e-24	0.796921	2.87998e-10
4932431P20Rik	ENSMUSG00000074224	ENSMUSG00000074224	1.03353	6.68844e-06	0.79328	0.000599442
Zfp248	ENSMUSG00000030145	ENSMUSG00000030145	0.62175	1.7039e-05	0.790922	1.09941e-08
Lrwd1	ENSMUSG00000029703	ENSMUSG00000029703	0.855677	5.94216e-05	0.789724	0.000163917
Nsmf	ENSMUSG00000006476	ENSMUSG00000006476	0.907041	1.90343e-05	0.789661	0.000182078
Gm9929	ENSMUSG00000053925	ENSMUSG00000053925	0.952824	9.10376e-16	0.788827	3.23804e-11
Gm47204	ENSMUSG00000110980	ENSMUSG00000110980	1.14777	1.7337e-14	0.785647	2.38463e-07
Brcc3	ENSMUSG00000031201	ENSMUSG00000031201	1.22011	1.8942e-15	0.784626	5.56753e-07
Sbp	ENSMUSG00000024128	ENSMUSG00000024128	0.614948	0.0263606	0.784623	0.00222482
Zdhhc18	ENSMUSG00000037553	ENSMUSG00000037553	0.894051	0.0162483	0.78344	0.0334239
6330418K02Rik	ENSMUSG00000085227	ENSMUSG00000085227	0.763637	0.0404418	0.782025	0.0284716
ENSMUSG00000120872	ENSMUSG00000120872	ENSMUSG00000120872	0.624531	0.00166269	0.780863	3.09594e-05
Slc25a22	ENSMUSG00000019082	ENSMUSG00000019082	1.90526	1.16499e-44	0.780776	2.87501e-08
Gm13881	ENSMUSG00000084756	ENSMUSG00000084756	1.11283	3.26156e-09	0.77962	5.16922e-05
Thsd4	ENSMUSG00000032289	ENSMUSG00000032289	0.968516	9.17319e-09	0.778008	4.16861e-06
Erfe	ENSMUSG00000047443	ENSMUSG00000047443	0.636007	0.000378916	0.776993	5.07311e-06
Arhgef15	ENSMUSG00000052921	ENSMUSG00000052921	0.759622	1.21928e-11	0.776494	2.21425e-12
Map1lc3b	ENSMUSG00000031812	ENSMUSG00000031812	0.774962	0.0406255	0.77615	0.0329334
Yipf2	ENSMUSG00000032182	ENSMUSG00000032182	0.869703	0.00694471	0.77581	0.0146591
Tmod3	ENSMUSG00000058587	ENSMUSG00000058587	0.754567	0.000335695	0.774341	0.000149945
Ppid	ENSMUSG00000027804	ENSMUSG00000027804	0.871111	0.00296825	0.773429	0.00749021
Tdp2	ENSMUSG00000035958	ENSMUSG00000035958	0.638988	0.00536484	0.770684	0.000367432
Slc7a15	ENSMUSG00000020600	ENSMUSG00000020600	2.98811	5.4031e-22	0.769224	0.0335804
Slfn4	ENSMUSG00000000204	ENSMUSG00000000204	1.95507	2.80779e-25	0.767187	0.000112868
Siah3	ENSMUSG00000091722	ENSMUSG00000091722	1.04288	2.65649e-08	0.767129	5.64966e-05
1810058I24Rik	ENSMUSG00000073155	ENSMUSG00000073155	0.611102	0.002654	0.766038	6.32432e-05
P4ha3	ENSMUSG00000051048	ENSMUSG00000051048	1.1254	2.61055e-08	0.766021	0.000209126
Olfr430	ENSMUSG00000050134	ENSMUSG00000050134	1.05926	5.25256e-08	0.764671	0.000108912
Cutal	ENSMUSG00000026870	ENSMUSG00000026870	0.706875	7.68929e-07	0.762715	4.28531e-08
Mcrip1	ENSMUSG00000061111	ENSMUSG00000061111	1.11269	0.0019694	0.761291	0.0409637
Tfpt	ENSMUSG00000006335	ENSMUSG00000006335	0.791781	8.73159e-05	0.758401	0.000123878
Arhgdia	ENSMUSG00000025132	ENSMUSG00000025132	0.703469	3.00858e-05	0.757987	3.4868e-06
Prmt5	ENSMUSG00000023110	ENSMUSG00000023110	1.7969	5.10143e-15	0.757081	0.00274187
Ogg1	ENSMUSG00000030271	ENSMUSG00000030271	0.649309	0.000953659	0.75661	5.39282e-05
Mir7664	ENSMUSG00000099320	ENSMUSG00000099320	1.21833	7.92259e-05	0.756323	0.0193276
Nos3	ENSMUSG00000028978	ENSMUSG00000028978	0.584296	2.54129e-05	0.755703	1.17197e-08
Nkrf	ENSMUSG00000044149	ENSMUSG00000044149	0.66346	0.000445433	0.753801	3.16457e-05
Slc2a7	ENSMUSG00000062064	ENSMUSG00000062064	1.43871	4.29873e-06	0.753039	0.0249578
Tirap	ENSMUSG00000032041	ENSMUSG00000032041	0.99296	2.45502e-06	0.751598	0.000416738
Tmem243	ENSMUSG00000079659	ENSMUSG00000079659	0.77757	0.0299678	0.75112	0.0308292
Gm48752	ENSMUSG00000112841	ENSMUSG00000112841	0.764818	2.76581e-11	0.750896	3.97715e-11
Mmp19	ENSMUSG00000025355	ENSMUSG00000025355	0.638009	0.000814312	0.750543	3.61371e-05
Gm37982	ENSMUSG00000103139	ENSMUSG00000103139	1.74438	9.78984e-09	0.750409	0.0259014
Ripor3	ENSMUSG00000074577	ENSMUSG00000074577	3.10609	6.45162e-23	0.750211	0.0416836
Caskin2	ENSMUSG00000034471	ENSMUSG00000034471	0.880534	0.00196386	0.74992	0.00776683
Cndp1	ENSMUSG00000056162	ENSMUSG00000056162	0.795303	2.35256e-06	0.749542	6.0134e-06
Ppp6r2	ENSMUSG00000036561	ENSMUSG00000036561	0.505928	1.62213e-06	0.748009	1.13698e-13
Gm12397	ENSMUSG00000081309	ENSMUSG00000081309	0.68162	0.0203648	0.747177	0.00735134
Carmil2	ENSMUSG00000050357	ENSMUSG00000050357	0.780813	0.000107029	0.746008	0.000157818
Ormdl1	ENSMUSG00000026097	ENSMUSG00000026097	0.763121	0.000223622	0.745389	0.000217785
Taar7d	ENSMUSG00000095569	ENSMUSG00000095569	2.61831	1.20873e-23	0.744001	0.011275
Atad2b	ENSMUSG00000052812	ENSMUSG00000052812	0.596106	3.14446e-05	0.741227	6.19936e-08
Mis12	ENSMUSG00000040599	ENSMUSG00000040599	0.602953	0.00509432	0.738757	0.000266584
Gm9176	ENSMUSG00000112850	ENSMUSG00000112850	0.765805	0.000280773	0.737646	0.000346546
Slc36a1	ENSMUSG00000020261	ENSMUSG00000020261	1.0703	2.18021e-07	0.734396	0.000447938
Eppin	ENSMUSG00000017733	ENSMUSG00000017733	0.828639	7.09435e-07	0.73297	9.17134e-06
Zfp592	ENSMUSG00000005621	ENSMUSG00000005621	0.746706	0.0327571	0.732303	0.0302468
Gm41492	ENSMUSG00000116763	ENSMUSG00000116763	0.719499	4.54677e-07	0.729423	1.77068e-07
Itpka	ENSMUSG00000027296	ENSMUSG00000027296	1.08988	9.61531e-06	0.729086	0.00419747
Trappc8	ENSMUSG00000033382	ENSMUSG00000033382	0.664588	0.000286209	0.726687	3.8346e-05
Ntsr1	ENSMUSG00000027568	ENSMUSG00000027568	0.69368	1.02882e-05	0.726208	2.06401e-06
Rln1	ENSMUSG00000039097	ENSMUSG00000039097	1.06497	8.02357e-24	0.724157	1.53271e-11
Cmc2	ENSMUSG00000014633	ENSMUSG00000014633	1.11954	5.49359e-08	0.723274	0.000632422
Gm37738	ENSMUSG00000104503	ENSMUSG00000104503	0.658764	0.0477718	0.723178	0.0215053
Gstp3	ENSMUSG00000058216	ENSMUSG00000058216	0.83998	3.80822e-14	0.721051	8.52672e-11
Trpm6	ENSMUSG00000024727	ENSMUSG00000024727	0.576764	0.0137809	0.720658	0.000991389
Fam114a1	ENSMUSG00000029185	ENSMUSG00000029185	0.557228	0.0359352	0.720557	0.00323269
Tgfb1	ENSMUSG00000002603	ENSMUSG00000002603	0.820573	6.26897e-09	0.71853	2.98421e-07
Olfr531	ENSMUSG00000062712	ENSMUSG00000062712	2.20927	5.26663e-59	0.718329	5.49614e-07
Gm40999	ENSMUSG00000114038	ENSMUSG00000114038	0.665432	0.000527387	0.718221	0.00010225
Gm43984	ENSMUSG00000108238	ENSMUSG00000108238	1.21391	0.000123671	0.717607	0.0324583
D6Ertd527e	ENSMUSG00000090891	ENSMUSG00000090891	0.746713	1.52551e-06	0.714402	2.80099e-06
Gm45225	ENSMUSG00000108589	ENSMUSG00000108589	1.39232	2.39679e-21	0.714246	2.45715e-06
Lamb2	ENSMUSG00000052911	ENSMUSG00000052911	0.633391	3.96205e-07	0.713502	4.11583e-09
Tmem161a	ENSMUSG00000002342	ENSMUSG00000002342	1.7349	1.24947e-12	0.7134	0.00706405
Gm11975	ENSMUSG00000084231	ENSMUSG00000084231	0.896892	2.42146e-11	0.709979	1.49396e-07
Spsb1	ENSMUSG00000039911	ENSMUSG00000039911	0.853574	1.28753e-08	0.70841	2.11435e-06
Ubxn11	ENSMUSG00000012126	ENSMUSG00000012126	0.703321	9.30585e-07	0.707022	4.70862e-07
Pcdhga8	ENSMUSG00000103897	ENSMUSG00000103897	1.57777	3.28014e-15	0.706575	0.00100545
Odr4	ENSMUSG00000006010	ENSMUSG00000006010	0.711957	0.000186698	0.704622	0.000146427
Gt(ROSA)26Sor	ENSMUSG00000086429	ENSMUSG00000086429	0.582906	0.000160696	0.704115	1.80572e-06
Pdzd8	ENSMUSG00000074746	ENSMUSG00000074746	0.874737	0.000204795	0.704103	0.00303103
Casp9	ENSMUSG00000028914	ENSMUSG00000028914	0.853743	8.1202e-05	0.703525	0.00122424
B130021K23Rik	ENSMUSG00000108042	ENSMUSG00000108042	0.723554	0.00031808	0.703458	0.000341425
Nlrp12	ENSMUSG00000078817	ENSMUSG00000078817	0.52417	0.000854235	0.703082	2.10846e-06
Tra2b	ENSMUSG00000022858	ENSMUSG00000022858	0.625664	0.00616095	0.702373	0.00123185
Wfdc6a	ENSMUSG00000074595	ENSMUSG00000074595	0.850466	2.69276e-07	0.70217	1.98299e-05
Dnajc16	ENSMUSG00000040697	ENSMUSG00000040697	0.511636	0.0203648	0.701983	0.000529514
Gm6852	ENSMUSG00000115125	ENSMUSG00000115125	0.842246	6.18139e-06	0.701265	0.000151514
ENSMUSG00000121280	ENSMUSG00000121280	ENSMUSG00000121280	0.743274	3.95331e-07	0.700824	1.21871e-06
Gm19531	ENSMUSG00000111348	ENSMUSG00000111348	0.608396	9.6612e-05	0.699755	3.06147e-06
Tpp1	ENSMUSG00000030894	ENSMUSG00000030894	0.997861	0.00204201	0.697807	0.0358396
Gsdme	ENSMUSG00000029821	ENSMUSG00000029821	1.03087	1.08869e-06	0.696923	0.00129313
Actn3	ENSMUSG00000006457	ENSMUSG00000006457	0.607229	1.95056e-09	0.696562	1.76205e-12
Camk1	ENSMUSG00000030272	ENSMUSG00000030272	0.919056	1.89736e-12	0.694597	1.28938e-07
Zfp932	ENSMUSG00000066613	ENSMUSG00000066613	0.538107	8.5635e-05	0.694419	1.00498e-07
Atp6v0c	ENSMUSG00000024121	ENSMUSG00000024121	0.609686	0.000981183	0.692859	9.00103e-05
Lmbr1	ENSMUSG00000010721	ENSMUSG00000010721	0.793117	2.97099e-09	0.692331	1.89311e-07
Sox30	ENSMUSG00000040489	ENSMUSG00000040489	0.575003	2.20476e-08	0.688081	5.35177e-12
Prdm9	ENSMUSG00000051977	ENSMUSG00000051977	0.505948	0.0164015	0.687998	0.000402242
Mdk-ps1	ENSMUSG00000081677	ENSMUSG00000081677	0.742977	1.15821e-05	0.687979	3.59457e-05
Epx	ENSMUSG00000052234	ENSMUSG00000052234	1.346	6.70827e-14	0.683096	0.000263035
Mrps12	ENSMUSG00000045948	ENSMUSG00000045948	2.10309	5.88999e-14	0.680141	0.0364904
Wnt2b	ENSMUSG00000027840	ENSMUSG00000027840	0.760014	0.000983539	0.678929	0.00290405
Ctdp1	ENSMUSG00000033323	ENSMUSG00000033323	0.563165	0.0168037	0.678564	0.00211471
Gm52960	ENSMUSG00000118526	ENSMUSG00000118526	0.975651	0.000792278	0.677799	0.0240736
Trmt44	ENSMUSG00000029097	ENSMUSG00000029097	0.565963	0.000871557	0.677394	2.82491e-05
Gm15587	ENSMUSG00000086769	ENSMUSG00000086769	0.846732	2.02625e-09	0.676612	1.72593e-06
Birc3	ENSMUSG00000032000	ENSMUSG00000032000	2.4349	2.09236e-92	0.67648	7.1717e-08
Gm15743	ENSMUSG00000086645	ENSMUSG00000086645	1.23623	8.08953e-05	0.675607	0.0438144
Klhdc2	ENSMUSG00000020978	ENSMUSG00000020978	0.502453	0.00140256	0.675313	4.74632e-06
Slc25a39	ENSMUSG00000018677	ENSMUSG00000018677	0.552397	6.37434e-05	0.674877	3.28078e-07
Aspscr1	ENSMUSG00000025142	ENSMUSG00000025142	0.669884	1.71362e-09	0.674215	7.08355e-10
Gm15987	ENSMUSG00000085786	ENSMUSG00000085786	2.87329	4.73297e-59	0.673188	0.000681598
Xpnpep1	ENSMUSG00000025027	ENSMUSG00000025027	0.658561	1.20594e-09	0.670871	3.08931e-10
Gm7390	ENSMUSG00000110644	ENSMUSG00000110644	0.753927	1.02655e-06	0.670688	1.17192e-05
Gm38014	ENSMUSG00000104406	ENSMUSG00000104406	0.840722	3.29702e-07	0.670136	5.17358e-05
Smap2	ENSMUSG00000032870	ENSMUSG00000032870	0.862015	0.00137571	0.669072	0.0140562
Suds3	ENSMUSG00000066900	ENSMUSG00000066900	0.723183	4.34338e-09	0.667528	4.40528e-08
Derl2	ENSMUSG00000018442	ENSMUSG00000018442	0.628844	0.00517521	0.666273	0.00202865
BC035947	ENSMUSG00000090486	ENSMUSG00000090486	0.562839	0.000742679	0.66565	2.8628e-05
Cr1l	ENSMUSG00000016481	ENSMUSG00000016481	1.16356	8.32743e-11	0.664994	0.000326629
Rin3	ENSMUSG00000044456	ENSMUSG00000044456	0.891628	0.00201371	0.664762	0.0233124
Smim41	ENSMUSG00000075408	ENSMUSG00000075408	1.048	3.18503e-07	0.664219	0.00163475
Trim43a	ENSMUSG00000090693	ENSMUSG00000090693	0.501079	0.000942516	0.662719	3.50565e-06
Fmnl2	ENSMUSG00000036053	ENSMUSG00000036053	2.24457	5.10143e-15	0.659841	0.0483136
Dyrk3	ENSMUSG00000016526	ENSMUSG00000016526	0.821139	2.68749e-10	0.659136	3.95562e-07
Tes	ENSMUSG00000029552	ENSMUSG00000029552	1.00707	8.59659e-19	0.658431	1.23149e-08
Cmah	ENSMUSG00000016756	ENSMUSG00000016756	0.870889	0.00425959	0.657139	0.0333033
Polk	ENSMUSG00000021668	ENSMUSG00000021668	0.53539	3.59089e-05	0.656484	1.23434e-07
D10Wsu102e	ENSMUSG00000020255	ENSMUSG00000020255	1.50011	1.55449e-30	0.656399	1.55678e-06
Brd3	ENSMUSG00000026918	ENSMUSG00000026918	0.719735	0.00232248	0.65541	0.00482901
Ap2m1	ENSMUSG00000022841	ENSMUSG00000022841	0.596307	0.00700571	0.654473	0.00192508
Spout1	ENSMUSG00000039660	ENSMUSG00000039660	0.851894	1.45927e-06	0.649095	0.000254795
Pabpc1	ENSMUSG00000022283	ENSMUSG00000022283	0.881363	7.59075e-19	0.647809	9.65546e-11
Cct7	ENSMUSG00000030007	ENSMUSG00000030007	0.777619	7.23634e-08	0.647364	6.92593e-06
Skap2	ENSMUSG00000059182	ENSMUSG00000059182	0.826811	0.00433208	0.646429	0.0268967
Tmem147	ENSMUSG00000006315	ENSMUSG00000006315	0.986409	3.99389e-06	0.646114	0.00332934
Relt	ENSMUSG00000008318	ENSMUSG00000008318	1.17028	5.49623e-16	0.646106	1.35926e-05
Psd	ENSMUSG00000037126	ENSMUSG00000037126	1.72216	6.57277e-47	0.645959	2.28656e-07
Rprd2	ENSMUSG00000028106	ENSMUSG00000028106	1.66906	1.17846e-36	0.64594	3.01921e-06
Stk11	ENSMUSG00000003068	ENSMUSG00000003068	1.10069	1.54747e-20	0.644742	1.15943e-07
Map3k8	ENSMUSG00000024235	ENSMUSG00000024235	2.57245	1.4805e-69	0.643524	4.10809e-05
Gm15921	ENSMUSG00000094092	ENSMUSG00000094092	1.00803	9.1378e-13	0.642604	9.13593e-06
Gm42047	ENSMUSG00000110631	ENSMUSG00000110631	0.742413	0.00454579	0.640069	0.0135855
Ltk	ENSMUSG00000027297	ENSMUSG00000027297	0.554465	6.80269e-07	0.639387	3.44481e-09
Celf2	ENSMUSG00000002107	ENSMUSG00000002107	0.618109	0.000132165	0.638418	4.65014e-05
Slc38a2	ENSMUSG00000022462	ENSMUSG00000022462	0.582219	0.00849792	0.636848	0.00254052
4933439K11Rik	ENSMUSG00000085184	ENSMUSG00000085184	0.568246	0.000388431	0.634939	3.68598e-05
Gm36602	ENSMUSG00000118040	ENSMUSG00000118040	0.614668	4.63044e-05	0.63376	1.53734e-05
Styx	ENSMUSG00000053205	ENSMUSG00000053205	0.535037	1.26673e-06	0.632815	3.08718e-09
Gm47283	ENSMUSG00000096768	ENSMUSG00000096768	0.950556	0.000306924	0.630922	0.0204101
Aldoc	ENSMUSG00000017390	ENSMUSG00000017390	1.01668	7.20097e-15	0.630518	2.90769e-06
Gm37168	ENSMUSG00000103174	ENSMUSG00000103174	0.525931	0.00854587	0.629367	0.000842075
Hinfp	ENSMUSG00000032119	ENSMUSG00000032119	1.26074	1.39175e-05	0.626662	0.0473963
Hacd3	ENSMUSG00000033629	ENSMUSG00000033629	0.629716	0.00516602	0.624445	0.00417302
Gm13412	ENSMUSG00000085017	ENSMUSG00000085017	0.850889	1.00021e-05	0.623195	0.00136646
Capza2	ENSMUSG00000015733	ENSMUSG00000015733	1.22963	2.35154e-20	0.622743	5.73122e-06
Polr3f	ENSMUSG00000027427	ENSMUSG00000027427	0.705475	1.50612e-05	0.622231	0.000119723
Cbl	ENSMUSG00000034342	ENSMUSG00000034342	0.5808	2.36159e-06	0.62138	2.12279e-07
Lsg1	ENSMUSG00000022538	ENSMUSG00000022538	0.772512	0.000124981	0.620608	0.00215609
Stip1	ENSMUSG00000024966	ENSMUSG00000024966	1.15278	6.51618e-18	0.620186	6.90105e-06
Gm11738	ENSMUSG00000085511	ENSMUSG00000085511	1.07146	5.79915e-19	0.619013	5.61735e-07
Mir6407	ENSMUSG00000098730	ENSMUSG00000098730	0.959871	1.0478e-08	0.614979	0.000356115
Gm5600	ENSMUSG00000073862	ENSMUSG00000073862	1.12563	9.91775e-09	0.614217	0.00308029
Ccdc88a	ENSMUSG00000032740	ENSMUSG00000032740	0.706007	0.00831381	0.613531	0.0207008
Pdhx	ENSMUSG00000010914	ENSMUSG00000010914	1.13027	4.13373e-05	0.612952	0.0375665
Six4	ENSMUSG00000034460	ENSMUSG00000034460	0.90348	0.000957336	0.610766	0.0314301
Pcdhgb4	ENSMUSG00000103585	ENSMUSG00000103585	0.930562	9.33662e-16	0.610387	2.21446e-07
Scrib	ENSMUSG00000022568	ENSMUSG00000022568	0.594493	0.00131658	0.608723	0.00067894
Gm11868	ENSMUSG00000050550	ENSMUSG00000050550	0.59983	0.00169856	0.608683	0.000992731
Ces2b	ENSMUSG00000050097	ENSMUSG00000050097	0.75456	4.39967e-19	0.607763	1.04244e-12
Tmem109	ENSMUSG00000034659	ENSMUSG00000034659	1.03576	2.38176e-15	0.607631	5.88318e-06
Pick1	ENSMUSG00000068206	ENSMUSG00000068206	0.723152	6.33727e-09	0.606644	1.019e-06
Tcirg1	ENSMUSG00000001750	ENSMUSG00000001750	0.56875	0.000299722	0.606548	6.47239e-05
Rbm5	ENSMUSG00000032580	ENSMUSG00000032580	0.704366	2.00249e-07	0.603513	7.04817e-06
Ncstn	ENSMUSG00000003458	ENSMUSG00000003458	0.936593	4.89666e-07	0.60158	0.00170193
Oip5os1	ENSMUSG00000085438	ENSMUSG00000085438	0.891249	4.92545e-07	0.600851	0.000914789
1810013L24Rik	ENSMUSG00000022507	ENSMUSG00000022507	0.891764	4.25251e-10	0.600305	3.53741e-05
Aff4	ENSMUSG00000049470	ENSMUSG00000049470	0.559875	6.3157e-07	0.599925	4.27805e-08
Lmod3	ENSMUSG00000044086	ENSMUSG00000044086	0.519695	0.000708319	0.598397	4.56051e-05
Gm9745	ENSMUSG00000021148	ENSMUSG00000021148	0.53249	0.0231024	0.598168	0.00691761
ENSMUSG00000120653	ENSMUSG00000120653	ENSMUSG00000120653	0.502588	0.0352708	0.595338	0.00765307
Gper1	ENSMUSG00000053647	ENSMUSG00000053647	2.63113	2.46855e-31	0.594799	0.0302174
2310015A10Rik	ENSMUSG00000097729	ENSMUSG00000097729	0.881285	5.56248e-08	0.593684	0.000309604
Gm33242	ENSMUSG00000110448	ENSMUSG00000110448	0.766575	0.000570086	0.593602	0.00844852
Nle1	ENSMUSG00000020692	ENSMUSG00000020692	0.512569	0.00167516	0.593596	0.000133827
Gm15964	ENSMUSG00000085337	ENSMUSG00000085337	0.817203	1.65891e-07	0.592452	0.000175565
Fbxl5	ENSMUSG00000039753	ENSMUSG00000039753	0.576958	0.00651827	0.591595	0.00374911
Pifo	ENSMUSG00000010136	ENSMUSG00000010136	2.48001	3.75205e-30	0.59113	0.0220009
Gm7932	ENSMUSG00000108084	ENSMUSG00000108084	1.17356	2.27631e-27	0.590966	1.1446e-07
Pycard	ENSMUSG00000030793	ENSMUSG00000030793	0.632666	2.61018e-06	0.590915	8.29607e-06
Suv39h2	ENSMUSG00000026646	ENSMUSG00000026646	0.885536	7.24343e-07	0.590373	0.00129251
Pou2f1	ENSMUSG00000026565	ENSMUSG00000026565	0.601158	0.00486828	0.590331	0.00431152
Sdk1	ENSMUSG00000039683	ENSMUSG00000039683	0.571155	0.0460234	0.588879	0.0315735
Ndst3	ENSMUSG00000027977	ENSMUSG00000027977	0.9963	3.6785e-16	0.587007	3.20666e-06
Tgfbr1	ENSMUSG00000007613	ENSMUSG00000007613	1.11265	3.76306e-16	0.58548	3.35659e-05
Vmn1r234	ENSMUSG00000057203	ENSMUSG00000057203	1.33318	9.51133e-11	0.581312	0.0100596
Ptbp3	ENSMUSG00000028382	ENSMUSG00000028382	1.17778	2.44005e-17	0.579264	5.96434e-05
Rbm4b	ENSMUSG00000033760	ENSMUSG00000033760	0.523623	0.00014206	0.578269	1.30986e-05
C920021L13Rik	ENSMUSG00000080727	ENSMUSG00000080727	0.60572	0.00219091	0.574484	0.00297927
ENSMUSG00000119001	ENSMUSG00000119001	ENSMUSG00000119001	0.621528	4.56226e-07	0.572975	2.48652e-06
Gab2	ENSMUSG00000004508	ENSMUSG00000004508	0.587159	0.0399243	0.567819	0.0399426
BC004004	ENSMUSG00000052712	ENSMUSG00000052712	2.17792	1.19498e-40	0.567047	0.00136753
Raly	ENSMUSG00000027593	ENSMUSG00000027593	0.729744	4.23777e-09	0.566809	5.19565e-06
Gm44764	ENSMUSG00000107597	ENSMUSG00000107597	1.33535	4.88679e-10	0.563217	0.0162832
Iqgap1	ENSMUSG00000030536	ENSMUSG00000030536	1.17469	3.16587e-39	0.563207	1.0085e-09
Lrrc24	ENSMUSG00000033707	ENSMUSG00000033707	0.601228	3.87488e-05	0.559805	9.80423e-05
Rph3a	ENSMUSG00000029608	ENSMUSG00000029608	0.74268	0.00473931	0.55909	0.0368983
Usp19	ENSMUSG00000006676	ENSMUSG00000006676	0.726268	5.71234e-11	0.558961	5.22157e-07
Cdipt	ENSMUSG00000030682	ENSMUSG00000030682	0.679085	4.24868e-08	0.557129	6.73309e-06
Slc7a1	ENSMUSG00000041313	ENSMUSG00000041313	1.56157	2.32718e-30	0.55531	0.000132277
Zfp469	ENSMUSG00000043903	ENSMUSG00000043903	1.03048	4.5867e-05	0.555301	0.0392581
Stimate	ENSMUSG00000006526	ENSMUSG00000006526	0.562542	6.14714e-06	0.553954	5.36078e-06
Gm47818	ENSMUSG00000111250	ENSMUSG00000111250	1.03489	4.08566e-06	0.553645	0.0196076
Serpind1	ENSMUSG00000022766	ENSMUSG00000022766	0.994331	4.69313e-14	0.553111	4.82847e-05
Wdcp	ENSMUSG00000051721	ENSMUSG00000051721	0.741193	0.000657999	0.552269	0.0127175
Sdcbp	ENSMUSG00000028249	ENSMUSG00000028249	1.12283	3.90654e-17	0.549591	7.27001e-05
Cd200r2	ENSMUSG00000090176	ENSMUSG00000090176	0.77147	2.59491e-06	0.548897	0.00103365
Btf3-ps2	ENSMUSG00000087239	ENSMUSG00000087239	1.19476	9.65179e-11	0.548107	0.00567616
Ap2b1	ENSMUSG00000035152	ENSMUSG00000035152	1.05371	9.37933e-10	0.544858	0.00249062
Frmd6	ENSMUSG00000048285	ENSMUSG00000048285	0.695024	1.62081e-05	0.54482	0.000740551
Gm12882	ENSMUSG00000081423	ENSMUSG00000081423	0.669618	1.38511e-06	0.540849	9.43665e-05
Wdr74	ENSMUSG00000042729	ENSMUSG00000042729	0.657043	2.23168e-08	0.540404	3.9037e-06
Rnf151	ENSMUSG00000008482	ENSMUSG00000008482	0.560008	0.040513	0.540235	0.0412695
Casc3	ENSMUSG00000078676	ENSMUSG00000078676	0.763857	1.05315e-07	0.537522	0.000234608
Gm17141	ENSMUSG00000091816	ENSMUSG00000091816	1.87615	2.55945e-54	0.533525	3.63696e-05
Ndufb1	ENSMUSG00000113902	ENSMUSG00000113902	0.552437	0.00375562	0.532041	0.00422513
Drap1	ENSMUSG00000024914	ENSMUSG00000024914	1.55553	1.62302e-12	0.529017	0.0350891
Gpr146	ENSMUSG00000044197	ENSMUSG00000044197	1.13405	8.98095e-19	0.528727	9.30636e-05
Tln1	ENSMUSG00000028465	ENSMUSG00000028465	0.969282	1.07042e-17	0.520971	7.67785e-06
E430018J23Rik	ENSMUSG00000078580	ENSMUSG00000078580	1.30709	4.21972e-28	0.519924	3.09027e-05
Tigd5	ENSMUSG00000103906	ENSMUSG00000103906	0.802883	0.000173935	0.517765	0.0199687
Atp6v1c2	ENSMUSG00000020566	ENSMUSG00000020566	0.751299	0.000969924	0.517748	0.0275067
Cdkl3	ENSMUSG00000020389	ENSMUSG00000020389	1.22033	9.57847e-14	0.516632	0.00333126
Zfp119a	ENSMUSG00000057835	ENSMUSG00000057835	1.14496	5.46757e-09	0.516123	0.0147312
Gm47540	ENSMUSG00000111936	ENSMUSG00000111936	0.94379	6.5406e-05	0.515363	0.0426645
Tex10	ENSMUSG00000028345	ENSMUSG00000028345	0.536165	1.88447e-06	0.515145	3.14779e-06
Kdm2a	ENSMUSG00000054611	ENSMUSG00000054611	0.990598	6.5764e-08	0.509382	0.00856763
Lamc1	ENSMUSG00000026478	ENSMUSG00000026478	0.997977	8.53026e-13	0.508588	0.000456425
Mypn	ENSMUSG00000020067	ENSMUSG00000020067	0.592606	0.017	0.507693	0.0382798
Serbp1	ENSMUSG00000036371	ENSMUSG00000036371	0.687396	6.35612e-06	0.506516	0.000956091
Gm45195	ENSMUSG00000108794	ENSMUSG00000108794	4.00691	6.30417e-104	0.505883	0.0215015
Tcp11	ENSMUSG00000062859	ENSMUSG00000062859	0.523794	0.00741717	0.505877	0.00770697
Angptl3	ENSMUSG00000028553	ENSMUSG00000028553	0.660192	0.000160696	0.505478	0.00401634
Gm44428	ENSMUSG00000108234	ENSMUSG00000108234	0.845848	0.000119301	0.505179	0.0276072
ENSMUSG00002075125	ENSMUSG00002075125	ENSMUSG00002075125	0.54887	0.000234265	0.504583	0.000573822
Gm8013	ENSMUSG00000106357	ENSMUSG00000106357	0.644191	0.00510993	0.504235	0.0300513
Fam174c	ENSMUSG00000035595	ENSMUSG00000035595	0.614468	0.000774323	0.50024	0.00611329
