# Supplementary material for: IL-1α is required for T cell-driven weight loss after respiratory viral infection
Source: Mucosal Immunol. 2024 Apr;17(2):272–87. doi: 10.1016/j.mucimm.2024.02.005 (PMC11009121; doi:10.1016/j.mucimm.2024.02.005)
Supplement: Supplementary Table 9 — Respiratory syncytial virus versus naïve differentially expressed gene (brain). [file mmc10.xlsx]

## Sheet: deg_values_DESeq2-14
symbol	ensembl_ID	User_ID	Brain_RSV-Brain_Nai_logFC	Brain_RSV-Brain_Nai_adjPval	minus-log10	Brain_RSV_1	Brain_RSV_2	Brain_RSV_3	Brain_RSV_4	Brain_Nai_1	Brain_Nai_2	Brain_Nai_3	Brain_Nai_4
H2-Q4	ENSMUSG00000035929	ENSMUSG00000035929	2.09977	4.75e-23	22.3232	8.10967	7.48136	8.17801	7.67441	5.84788	5.88682	5.5497	6.13165
H2-K1	ENSMUSG00000061232	ENSMUSG00000061232	1.11657	1.46e-16	15.8359	8.54183	8.33675	8.30059	8.16309	7.39076	7.19418	7.12581	7.26013
B2m	ENSMUSG00000060802	ENSMUSG00000060802	0.880802	1.35e-12	11.8688	11.0868	11.0431	11.2821	10.6427	10.0781	10.291	10.0299	10.1983
Ntrk2	ENSMUSG00000055254	ENSMUSG00000055254	0.299688	7.18e-09	8.1439	14.3388	14.2314	14.3368	14.3478	14.0464	14.0496	13.9468	14.0142
Abca1	ENSMUSG00000015243	ENSMUSG00000015243	0.39785	4.95e-08	7.30546	10.8881	10.857	10.8821	10.8912	10.4392	10.5686	10.3493	10.5631
Gbp5	ENSMUSG00000105504	ENSMUSG00000105504	1.66382	1.71e-07	6.76813	7.39478	7.02424	7.87753	6.63606	5.47409	6.09168	5.51794	5.70007
Irgm1	ENSMUSG00000046879	ENSMUSG00000046879	0.735511	1.82e-07	6.74056	8.43838	8.13736	8.31463	8.10543	7.60074	7.50423	7.51983	7.49998
Lgals3bp	ENSMUSG00000033880	ENSMUSG00000033880	0.583381	2.22e-07	6.65293	9.25841	8.96561	9.22113	9.10476	8.42531	8.63379	8.58673	8.59951
Hsp90b1	ENSMUSG00000020048	ENSMUSG00000020048	0.299809	7.14e-07	6.14657	12.839	12.9012	12.8312	12.8448	12.4732	12.6116	12.4939	12.6335
Gbp4	ENSMUSG00000079363	ENSMUSG00000079363	2.5956	8.44e-07	6.07344	9.58878	8.62616	10.0928	8.31072	6.64482	6.86231	6.78244	6.81723
Gm14434	ENSMUSG00000078881	ENSMUSG00000078881	-4.09018	1.08e-06	5.96482	3.13353	3.87537	4.11738	3.63494	6.57002	5.55869	7.929	8.03962
Ppp1r14a	ENSMUSG00000037166	ENSMUSG00000037166	-0.51269	1.08e-06	5.96482	9.45185	9.58642	9.87804	9.77366	10.2108	10.1542	10.1947	10.2074
Homer1	ENSMUSG00000007617	ENSMUSG00000007617	0.440284	1.08e-06	5.96482	12.6781	12.5905	12.8851	12.4951	12.181	12.2524	12.2798	12.2021
Klf12	ENSMUSG00000072294	ENSMUSG00000072294	0.444908	1.08e-06	5.96482	10.0439	9.99318	10.1694	10.0684	9.61594	9.7049	9.46098	9.71247
Irgm2	ENSMUSG00000069874	ENSMUSG00000069874	1.55304	1.08e-06	5.96482	7.37831	6.76576	7.61562	6.43226	5.79631	5.73206	5.3477	5.67016
H2-T23	ENSMUSG00000067212	ENSMUSG00000067212	0.988463	1.21e-06	5.91564	8.94556	8.64377	9.12618	8.20487	7.60824	7.9586	7.77627	7.8121
Xylt1	ENSMUSG00000030657	ENSMUSG00000030657	0.29709	3.96e-06	5.40223	11.0988	11.0095	11.0529	11.0492	10.7617	10.794	10.667	10.7998
Iigp1	ENSMUSG00000054072	ENSMUSG00000054072	1.90763	3.96e-06	5.40223	6.41258	6.02555	7.11468	5.74422	4.6574	5.04833	4.60884	4.3216
Pdzd2	ENSMUSG00000022197	ENSMUSG00000022197	0.446648	6.51e-06	5.18609	11.8568	11.4538	11.6258	11.6826	11.1531	11.3111	11.1371	11.2556
H2-D1	ENSMUSG00000073411	ENSMUSG00000073411	0.581859	7.21e-06	5.14225	10.8074	10.9527	10.9533	10.439	10.2231	10.1286	10.1422	10.3813
Gabrb2	ENSMUSG00000007653	ENSMUSG00000007653	0.346489	8.56e-06	5.06741	12.18	12.1365	12.2747	12.0772	11.8791	11.8393	11.6729	11.889
Prrc2c	ENSMUSG00000040225	ENSMUSG00000040225	0.225736	1.59e-05	4.79927	12.7697	12.7856	12.7145	12.7623	12.4609	12.5564	12.5445	12.5669
Rasgrp1	ENSMUSG00000027347	ENSMUSG00000027347	0.255097	1.59e-05	4.79927	13.7359	13.6022	13.6383	13.6026	13.3509	13.4544	13.4095	13.3455
Tnnc1	ENSMUSG00000091898	ENSMUSG00000091898	-0.811428	1.59e-05	4.79742	6.55128	7.00256	6.93253	6.50839	7.53146	7.54354	7.62793	7.49998
Sipa1l1	ENSMUSG00000042700	ENSMUSG00000042700	0.308371	1.59e-05	4.79742	13.6106	13.3561	13.4932	13.4464	13.1558	13.239	13.1514	13.1364
Pdlim2	ENSMUSG00000022090	ENSMUSG00000022090	-0.646297	1.79e-05	4.74644	8.17311	8.28382	8.62732	8.71586	9.25441	9.02404	9.06731	9.07499
Psmb8	ENSMUSG00000024338	ENSMUSG00000024338	1.35268	1.89e-05	4.72399	7.0547	6.68642	6.90805	6.13849	5.82232	5.55869	5.11273	5.25262
Mog	ENSMUSG00000076439	ENSMUSG00000076439	-0.486195	2.61e-05	4.58403	10.9797	10.9848	11.2726	11.4104	11.7706	11.6742	11.6032	11.5819
Gabrb1	ENSMUSG00000029212	ENSMUSG00000029212	0.269029	2.67e-05	4.57371	12.0635	11.9409	12.0312	12.0587	11.7843	11.7977	11.6593	11.7773
Med13l	ENSMUSG00000018076	ENSMUSG00000018076	0.238149	3.06e-05	4.51407	11.487	11.4863	11.5009	11.4104	11.2219	11.2327	11.2085	11.2712
Wdfy3	ENSMUSG00000043940	ENSMUSG00000043940	0.262273	3.06e-05	4.51407	13.0058	13.1079	13.0575	12.9961	12.8065	12.7472	12.6964	12.866
Ly6a	ENSMUSG00000075602	ENSMUSG00000075602	1.21786	3.06e-05	4.51407	8.15872	7.50468	8.64594	7.43012	6.83572	6.94685	6.8605	6.67392
Gbp3	ENSMUSG00000028268	ENSMUSG00000028268	0.945919	3.73e-05	4.42844	7.79916	7.65118	8.26249	7.43793	6.83572	7.1439	6.79575	6.77571
Trf	ENSMUSG00000032554	ENSMUSG00000032554	-0.477603	3.78e-05	4.42226	9.36883	9.68837	9.65167	9.76282	10.1947	10.1064	10.1616	9.9252
Slc2a13	ENSMUSG00000036298	ENSMUSG00000036298	0.254753	4.14e-05	4.38269	12.044	12.0457	12.1198	12.0539	11.8458	11.8667	11.7067	11.8218
Hsph1	ENSMUSG00000029657	ENSMUSG00000029657	0.240924	4.89e-05	4.31042	13.3862	13.2535	13.2259	13.3215	13.0106	13.0911	13.0658	13.0608
Iglon5	ENSMUSG00000013367	ENSMUSG00000013367	-0.343642	5.38e-05	4.26943	10.4348	10.6035	10.6564	10.672	10.9033	10.9753	11.0179	10.8465
Abcb1a	ENSMUSG00000040584	ENSMUSG00000040584	0.352099	5.38e-05	4.26943	10.1002	10.0136	9.89526	9.93408	9.58967	9.69096	9.6021	9.66588
Tnfsf10	ENSMUSG00000039304	ENSMUSG00000039304	1.00268	5.41e-05	4.26699	7.34479	7.03496	7.71773	6.92982	6.45832	6.34411	6.27504	6.19601
Slc39a10	ENSMUSG00000025986	ENSMUSG00000025986	0.300431	5.57e-05	4.25427	12.7502	12.7364	12.7152	12.5413	12.3041	12.4459	12.3519	12.4447
Rapgef2	ENSMUSG00000062232	ENSMUSG00000062232	0.250956	5.75e-05	4.23996	12.0332	11.936	12.0365	11.9669	11.7743	11.7879	11.6525	11.7535
Septin4	ENSMUSG00000020486	ENSMUSG00000020486	-0.346781	6.01e-05	4.2211	12.4747	12.8197	12.7233	12.7415	13.0431	12.9775	13.093	13.0521
Lrrk2	ENSMUSG00000036273	ENSMUSG00000036273	0.297854	8.02e-05	4.09608	10.8801	10.8593	10.9277	10.7734	10.5039	10.5504	10.5274	10.669
1700047M11Rik	ENSMUSG00000100147	ENSMUSG00000100147	-0.464037	8.23e-05	4.08437	8.82312	8.98509	8.90595	9.11209	9.37576	9.362	9.60966	9.32092
Plxna2	ENSMUSG00000026640	ENSMUSG00000026640	0.223071	9.57e-05	4.01908	12.0612	11.9754	12.0606	11.9628	11.8032	11.8142	11.7535	11.7995
Herc2	ENSMUSG00000030451	ENSMUSG00000030451	0.182733	9.79e-05	4.00907	13.3162	13.3075	13.2958	13.2656	13.0849	13.1509	13.0813	13.1365
Dock4	ENSMUSG00000035954	ENSMUSG00000035954	0.194672	9.79e-05	4.00907	11.9996	11.9824	11.9964	12.0156	11.8073	11.7644	11.8218	11.8226
Pcdh20	ENSMUSG00000050505	ENSMUSG00000050505	0.333871	9.79e-05	4.00907	10.152	9.99867	10.2088	10.0859	9.71647	9.80536	9.76657	9.83206
Gbp7	ENSMUSG00000040253	ENSMUSG00000040253	0.799814	0.000104404	3.98128	7.8891	7.54272	8.14173	7.49143	7.02684	6.92319	7.0501	7.0323
Lrrtm2	ENSMUSG00000071862	ENSMUSG00000071862	0.251303	0.000106405	3.97304	11.2164	11.1965	11.2916	11.1667	11.0259	10.9448	10.9234	10.9736
Skil	ENSMUSG00000027660	ENSMUSG00000027660	0.262078	0.000106405	3.97304	11.3794	11.3357	11.4803	11.3696	11.0666	11.165	11.1	11.1873
Nrp1	ENSMUSG00000025810	ENSMUSG00000025810	0.404095	0.000106405	3.97304	9.61538	9.43485	9.54063	9.65306	9.18843	9.25712	9.00279	9.18744
Usp9x	ENSMUSG00000031010	ENSMUSG00000031010	0.401222	0.000123297	3.90905	12.5356	12.5647	12.6681	12.5499	12.2274	12.2224	11.8873	12.3426
S100b	ENSMUSG00000033208	ENSMUSG00000033208	-0.4527	0.000129571	3.88749	11.677	12.2033	12.1094	11.9796	12.5577	12.4667	12.355	12.4447
Car12	ENSMUSG00000032373	ENSMUSG00000032373	0.354243	0.000132932	3.87637	10.0838	10.0352	9.96366	10.1093	9.67067	9.756	9.80162	9.5434
Ank3	ENSMUSG00000069601	ENSMUSG00000069601	0.222522	0.000134451	3.87144	13.8187	13.952	13.9357	13.8811	13.6792	13.6811	13.6094	13.7291
Dbi	ENSMUSG00000026385	ENSMUSG00000026385	-0.256896	0.000143125	3.84429	11.4318	11.6133	11.5333	11.5623	11.8478	11.7421	11.7654	11.8154
Prkg2	ENSMUSG00000029334	ENSMUSG00000029334	0.470397	0.000146449	3.83432	8.81397	8.61905	8.58548	8.57781	8.16563	8.28055	8.13148	8.16819
Igtp	ENSMUSG00000078853	ENSMUSG00000078853	1.12809	0.000150775	3.82167	7.52018	6.91245	7.74562	6.70238	6.33724	6.32618	6.04923	6.0411
Ranbp2	ENSMUSG00000003226	ENSMUSG00000003226	0.216993	0.00015225	3.81744	12.2639	12.2431	12.2696	12.1928	12.0147	12.04	11.9582	12.0877
H2bu2	ENSMUSG00000056895	ENSMUSG00000056895	-0.420298	0.000173819	3.7599	8.8109	8.94018	8.98706	8.98729	9.22546	9.29677	9.33677	9.52681
Myt1l	ENSMUSG00000061911	ENSMUSG00000061911	0.192986	0.000175928	3.75466	12.7774	12.7382	12.7381	12.8237	12.5553	12.6206	12.5646	12.5666
Ldhb	ENSMUSG00000030246	ENSMUSG00000030246	-0.14514	0.000208353	3.6812	13.8287	13.8365	13.8369	13.8248	13.9946	13.9818	13.9706	13.96
Myl6	ENSMUSG00000090841	ENSMUSG00000090841	-0.179943	0.000208812	3.68024	12.8484	12.7706	12.8283	12.8335	12.985	12.996	13.0382	12.9816
Gm38020	ENSMUSG00000103697	ENSMUSG00000103697	0.532896	0.000211735	3.67421	9.61538	9.4308	9.32877	9.86626	9.14012	9.0972	8.90488	9.03155
Icam1	ENSMUSG00000037405	ENSMUSG00000037405	0.940625	0.000211735	3.67421	6.55128	6.72663	6.5451	6.59474	5.59974	5.93492	5.41822	5.86752
Csmd1	ENSMUSG00000060924	ENSMUSG00000060924	0.321245	0.000219584	3.6584	11.2129	10.9285	11.041	10.9767	10.732	10.7793	10.693	10.6868
Paqr6	ENSMUSG00000041423	ENSMUSG00000041423	-0.473402	0.000236873	3.62548	8.69266	9.02595	8.78684	8.74762	9.23517	9.17937	9.23054	9.49092
Arsg	ENSMUSG00000020604	ENSMUSG00000020604	-0.43005	0.000236873	3.62548	9.36047	9.50011	9.67724	9.66309	10.1075	10.0786	9.86769	9.86213
Fn1	ENSMUSG00000026193	ENSMUSG00000026193	0.406487	0.00025364	3.59578	11.0054	10.9668	10.9368	10.743	10.3038	10.6971	10.4527	10.5611
Hivep1	ENSMUSG00000021366	ENSMUSG00000021366	0.242651	0.000262655	3.58061	11.1866	11.2515	11.2761	11.1225	10.9833	10.9789	10.9392	10.9698
Gm13841	ENSMUSG00000083833	ENSMUSG00000083833	-0.469172	0.000272076	3.56531	9.09919	9.22625	9.35843	9.24709	9.50185	9.55328	9.89731	9.81679
Sgsm1	ENSMUSG00000042216	ENSMUSG00000042216	0.199819	0.000284898	3.54531	12.1753	12.1069	12.099	12.0797	11.871	11.9241	11.9245	11.944
Bdnf	ENSMUSG00000048482	ENSMUSG00000048482	0.391738	0.000284898	3.54531	9.51536	9.61706	9.62	9.3165	9.07939	9.14911	9.14734	9.15273
Erc2	ENSMUSG00000040640	ENSMUSG00000040640	0.240226	0.000291866	3.53482	12.2456	12.1186	12.1258	12.1258	11.8659	11.9999	11.9219	11.8678
Tnr	ENSMUSG00000015829	ENSMUSG00000015829	0.225887	0.00029316	3.5329	12.3856	12.3847	12.4699	12.3601	12.155	12.2185	12.092	12.2299
Cmip	ENSMUSG00000034390	ENSMUSG00000034390	0.26088	0.00029316	3.5329	12.7287	12.4812	12.5796	12.6286	12.3227	12.3895	12.3249	12.3482
Mvk	ENSMUSG00000041939	ENSMUSG00000041939	-0.308184	0.000318424	3.49699	9.32007	9.40004	9.30554	9.41868	9.67959	9.63199	9.70266	9.66019
Synj1	ENSMUSG00000022973	ENSMUSG00000022973	0.208032	0.000318424	3.49699	13.7015	13.5827	13.569	13.6401	13.4442	13.4594	13.3828	13.3771
Pcdhgc5	ENSMUSG00000102543	ENSMUSG00000102543	0.423089	0.000318424	3.49699	11.8039	11.4839	11.5551	11.3522	10.9644	11.253	11.1777	11.1328
Xdh	ENSMUSG00000024066	ENSMUSG00000024066	0.901665	0.000318424	3.49699	7.87742	7.28885	7.46437	7.25556	6.84844	6.46371	6.8605	6.19601
Carns1	ENSMUSG00000075289	ENSMUSG00000075289	-0.431621	0.000319234	3.49589	8.54921	8.50806	8.72863	8.63666	9.12713	8.93813	9.14994	8.90889
Zbtb16	ENSMUSG00000066687	ENSMUSG00000066687	0.393314	0.000328544	3.48341	10.1843	9.88184	10.1237	10.0289	9.65447	9.78746	9.50215	9.71063
Tenm3	ENSMUSG00000031561	ENSMUSG00000031561	0.31174	0.000332003	3.47886	11.7045	11.479	11.6778	11.6468	11.2628	11.4048	11.2004	11.3952
Tubb4a	ENSMUSG00000062591	ENSMUSG00000062591	-0.239618	0.000381266	3.41877	14.4796	14.6413	14.5511	14.6488	14.8604	14.7982	14.8811	14.7419
Pcnx	ENSMUSG00000021140	ENSMUSG00000021140	0.218225	0.00039165	3.4071	12.0554	12.0503	12.1201	12.0533	11.8446	11.8783	11.7637	11.9172
Cmtm5	ENSMUSG00000040759	ENSMUSG00000040759	-0.250711	0.000423178	3.37348	10.5496	10.6557	10.6499	10.662	10.9468	10.8191	10.9035	10.8474
Plxna4	ENSMUSG00000029765	ENSMUSG00000029765	0.249777	0.000448025	3.3487	12.043	12.0496	12.1124	11.9417	11.8222	11.8134	11.6801	11.8324
Ash1l	ENSMUSG00000028053	ENSMUSG00000028053	0.187241	0.000474979	3.32333	12.4882	12.5289	12.5892	12.5127	12.3523	12.3746	12.3041	12.34
Rgl1	ENSMUSG00000026482	ENSMUSG00000026482	0.213545	0.000485317	3.31397	11.7107	11.594	11.6674	11.6531	11.4191	11.5023	11.4144	11.4369
Slc38a2	ENSMUSG00000022462	ENSMUSG00000022462	0.22993	0.000485317	3.31397	12.4157	12.6019	12.5948	12.532	12.3295	12.3213	12.2777	12.3033
Scube1	ENSMUSG00000016763	ENSMUSG00000016763	0.388181	0.000488755	3.31091	10.5769	10.4648	10.4993	10.1609	10.0426	10.1012	10.0688	9.97037
Cirbp	ENSMUSG00000045193	ENSMUSG00000045193	-0.303324	0.000494012	3.30626	11.0664	11.1399	11.0191	11.2632	11.5134	11.3376	11.4885	11.3652
Fstl4	ENSMUSG00000036264	ENSMUSG00000036264	0.447152	0.000525257	3.27963	9.56533	9.53072	9.60485	9.24932	9.06584	8.96445	8.91711	9.23162
Rtl8a	ENSMUSG00000067925	ENSMUSG00000067925	-0.260386	0.000539747	3.26781	10.5283	10.5058	10.5004	10.6637	10.8355	10.7702	10.8614	10.7755
Rock2	ENSMUSG00000020580	ENSMUSG00000020580	0.225066	0.000568361	3.24538	12.8555	12.8826	12.9145	12.7533	12.5786	12.6776	12.5786	12.6729
Erbb4	ENSMUSG00000062209	ENSMUSG00000062209	0.314525	0.000568361	3.24538	11.4025	11.3465	11.5689	11.4437	11.2028	11.2133	10.9593	11.1246
Spred1	ENSMUSG00000027351	ENSMUSG00000027351	0.208742	0.000604328	3.21873	12.6669	12.5919	12.7303	12.5956	12.4832	12.4357	12.3976	12.4364
Atrn	ENSMUSG00000027312	ENSMUSG00000027312	0.184178	0.000628648	3.20159	12.9007	12.8931	12.894	12.8385	12.7129	12.7502	12.6338	12.6914
S100a16	ENSMUSG00000074457	ENSMUSG00000074457	-0.338261	0.000683911	3.165	10.4198	10.5606	10.6909	10.7665	10.984	10.9159	11.0286	10.878
Fa2h	ENSMUSG00000033579	ENSMUSG00000033579	-0.294921	0.000683911	3.165	10.7137	10.6267	10.7921	10.8449	11.1499	11.0413	10.9332	11.0314
Trp53inp2	ENSMUSG00000038375	ENSMUSG00000038375	-0.247472	0.000687542	3.1627	12.7834	12.8902	12.922	13.0276	13.1779	13.1371	13.2055	13.1004
Egr3	ENSMUSG00000033730	ENSMUSG00000033730	0.844446	0.000704306	3.15224	12.747	12.1439	12.3456	12.0012	11.294	11.45	11.6074	11.6024
Raph1	ENSMUSG00000026014	ENSMUSG00000026014	0.208484	0.000708109	3.1499	11.183	11.2284	11.1994	11.1304	10.9549	10.9608	11.0073	10.9866
Kctd16	ENSMUSG00000051401	ENSMUSG00000051401	0.514275	0.000708109	3.1499	8.81702	8.38362	8.77673	8.4904	8.03823	8.1337	8.11034	8.19469
Cox6b1	ENSMUSG00000036751	ENSMUSG00000036751	-0.171827	0.000717212	3.14435	12.3334	12.2847	12.351	12.3373	12.5313	12.48	12.5137	12.4679
Itgb4	ENSMUSG00000020758	ENSMUSG00000020758	-0.376541	0.00079155	3.10152	9.5816	9.66958	9.91995	9.84292	10.2389	10.1931	10.0495	10.0451
Ptgs2	ENSMUSG00000032487	ENSMUSG00000032487	0.761814	0.000803209	3.09517	8.9705	8.61191	8.69326	8.03511	7.58563	7.91729	8.11565	7.78445
Ccn1	ENSMUSG00000028195	ENSMUSG00000028195	1.16327	0.000803223	3.09516	8.21081	7.31546	7.07125	7.06704	6.18515	5.91107	6.74177	6.53151
Dhcr7	ENSMUSG00000058454	ENSMUSG00000058454	-0.272404	0.000839694	3.07588	9.9425	10.0123	10.0389	10.1191	10.2485	10.3365	10.3538	10.2623
Astn1	ENSMUSG00000026587	ENSMUSG00000026587	0.251805	0.00085306	3.06902	13.1936	13.0025	13.0189	13.0759	12.7762	12.9099	12.7409	12.8592
Kcnd3	ENSMUSG00000040896	ENSMUSG00000040896	0.203535	0.000862151	3.06442	11.5755	11.5277	11.4927	11.552	11.3987	11.3008	11.3012	11.3339
Plxnc1	ENSMUSG00000074785	ENSMUSG00000074785	0.340207	0.000862151	3.06442	11.0587	10.8056	10.9177	10.8354	10.5288	10.6769	10.3992	10.6518
Akap11	ENSMUSG00000022016	ENSMUSG00000022016	0.185986	0.000863545	3.06372	13.2464	13.151	13.2325	13.2098	13.0653	13.0422	12.9543	13.0337
Ago2	ENSMUSG00000036698	ENSMUSG00000036698	0.185731	0.000979437	3.00902	12.0966	12.037	12.0127	12.0456	11.8818	11.8875	11.8062	11.8744
Kcnb1	ENSMUSG00000050556	ENSMUSG00000050556	0.26377	0.00100098	2.99957	13.0486	12.9415	13.0236	12.8102	12.6109	12.7805	12.6979	12.6865
Myl4	ENSMUSG00000061086	ENSMUSG00000061086	-0.500073	0.00100165	2.99928	8.30095	8.4887	8.89354	8.4904	9.04941	9.14144	9.02556	8.99584
Kctd4	ENSMUSG00000046523	ENSMUSG00000046523	0.261222	0.00103259	2.98607	9.95505	9.89071	9.93517	9.91042	9.64721	9.69794	9.62278	9.68283
Dgki	ENSMUSG00000038665	ENSMUSG00000038665	0.360336	0.00106051	2.97449	10.1949	10.0498	10.3608	10.1832	9.80067	9.8005	9.73928	10.0142
Lgi3	ENSMUSG00000033595	ENSMUSG00000033595	-0.223027	0.00106804	2.97141	11.8557	11.9597	11.9376	12.0338	12.2231	12.1788	12.1802	12.0986
Ppox	ENSMUSG00000062729	ENSMUSG00000062729	-0.327407	0.00109705	2.95977	9.34995	9.37284	9.2335	9.39681	9.67603	9.68745	9.76487	9.52264
Pcdha12	ENSMUSG00000103310	ENSMUSG00000103310	0.610835	0.00111845	2.95138	8.4224	8.18143	7.8585	7.88326	7.58563	7.42223	7.5037	7.50845
Klf9	ENSMUSG00000033863	ENSMUSG00000033863	0.227797	0.00117544	2.9298	12.2354	12.1164	12.2408	12.13	12.0367	11.9767	11.9112	11.8866
ENSMUSG00000021745	ENSMUSG00000021745	ENSMUSG00000021745	0.235562	0.00120065	2.92059	11.5075	11.5206	11.5805	11.4975	11.2479	11.3128	11.1979	11.4003
Nrcam	ENSMUSG00000020598	ENSMUSG00000020598	0.206931	0.00120657	2.91845	13.3057	13.2619	13.2937	13.1936	13.0327	13.1459	12.983	13.0635
Zfr	ENSMUSG00000022201	ENSMUSG00000022201	0.17547	0.00124147	2.90606	13.3539	13.2834	13.3169	13.2581	13.143	13.1463	13.0658	13.1557
Tap1	ENSMUSG00000037321	ENSMUSG00000037321	0.780055	0.00124147	2.90606	7.99552	7.28885	7.56955	7.33297	6.82289	6.86231	6.53515	7.0086
Sorcs3	ENSMUSG00000063434	ENSMUSG00000063434	0.27885	0.0013092	2.88299	10.5652	10.4498	10.4515	10.3487	10.1062	10.2041	10.1409	10.256
Klhl11	ENSMUSG00000048732	ENSMUSG00000048732	0.414781	0.00132413	2.87807	9.90706	9.76278	9.97253	9.79661	9.65808	9.3598	9.19833	9.53927
Zc3h12c	ENSMUSG00000035164	ENSMUSG00000035164	0.308431	0.00134193	2.87227	9.47139	9.41652	9.51654	9.46908	9.18843	9.15165	9.05629	9.24689
9930021J03Rik	ENSMUSG00000046138	ENSMUSG00000046138	0.223651	0.0013884	2.85749	10.9361	10.9611	10.9315	10.8522	10.685	10.7476	10.6312	10.7237
Opalin	ENSMUSG00000050121	ENSMUSG00000050121	-0.47134	0.00139067	2.85678	9.24485	8.94871	9.42894	9.5379	9.81208	9.79562	9.85662	9.6275
Cnp	ENSMUSG00000006782	ENSMUSG00000006782	-0.31249	0.00141704	2.84862	13.3952	13.5068	13.7432	13.743	13.9604	13.889	13.9089	13.9099
Psmb9	ENSMUSG00000096727	ENSMUSG00000096727	1.17354	0.00142155	2.84724	6.84295	6.58797	6.81896	5.84161	5.56934	5.81151	4.83191	5.51059
Emp2	ENSMUSG00000022505	ENSMUSG00000022505	-0.331062	0.00146917	2.83293	9.19164	9.27453	9.19355	9.28871	9.59723	9.66267	9.39257	9.60199
Lynx1	ENSMUSG00000022594	ENSMUSG00000022594	-0.192052	0.00146917	2.83293	13.7222	13.7702	13.8009	13.7394	14.0161	13.8676	13.9958	13.9173
Shank1	ENSMUSG00000038738	ENSMUSG00000038738	0.205303	0.00149751	2.82463	14.0583	14.0408	14.0969	13.9585	13.7818	13.7692	13.899	13.8823
Mbp	ENSMUSG00000041607	ENSMUSG00000041607	-0.348086	0.00154948	2.80982	16.4006	16.5426	16.7991	16.813	17.0399	17.0152	17.033	16.8967
Kcnj6	ENSMUSG00000043301	ENSMUSG00000043301	0.421366	0.00155821	2.80737	9.48106	9.41036	9.61623	9.21337	8.98177	9.06784	8.84534	9.16081
Porcn	ENSMUSG00000031169	ENSMUSG00000031169	-0.272016	0.00157769	2.80198	10.7919	11.019	10.8145	10.7857	11.1161	11.0826	11.2066	11.1017
Ubr4	ENSMUSG00000066036	ENSMUSG00000066036	0.161489	0.00160961	2.79328	13.2495	13.2879	13.2342	13.2583	13.0897	13.1104	13.04	13.143
Sez6l	ENSMUSG00000058153	ENSMUSG00000058153	0.176956	0.00160961	2.79328	13.0761	13.0886	12.989	13.0104	12.8446	12.9177	12.8361	12.8592
Enc1	ENSMUSG00000041773	ENSMUSG00000041773	0.314543	0.00163943	2.78531	14.5206	14.1406	14.2903	14.2136	13.911	14.0756	14.0007	13.9433
Gltp	ENSMUSG00000011884	ENSMUSG00000011884	-0.305053	0.00165197	2.782	10.0646	10.1579	10.241	10.3445	10.5591	10.5494	10.5383	10.3847
Atp2b1	ENSMUSG00000019943	ENSMUSG00000019943	0.178549	0.00165197	2.782	14.395	14.2732	14.3297	14.4101	14.1842	14.2073	14.1588	14.1471
Kcnt1	ENSMUSG00000058740	ENSMUSG00000058740	-0.264228	0.00168773	2.7727	12.5687	12.7568	12.4994	12.594	12.8415	12.7852	12.9759	12.8787
Hspa5	ENSMUSG00000026864	ENSMUSG00000026864	0.272696	0.00168773	2.7727	12.9928	13.0437	13.0472	12.9155	12.6001	12.8154	12.6241	12.8557
Dcc	ENSMUSG00000060534	ENSMUSG00000060534	0.414692	0.00168773	2.7727	8.96775	8.64026	8.92132	8.89671	8.32425	8.46795	8.44613	8.55929
Cep350	ENSMUSG00000033671	ENSMUSG00000033671	0.199787	0.00168853	2.77249	11.0141	10.9958	10.996	11.0216	10.8331	10.8381	10.7436	10.8136
Pim3	ENSMUSG00000035828	ENSMUSG00000035828	0.246037	0.00168853	2.77249	10.5199	10.5077	10.4952	10.4065	10.2723	10.2236	10.15	10.3006
Cmtm4	ENSMUSG00000096188	ENSMUSG00000096188	0.191137	0.00173595	2.76046	12.4076	12.2664	12.3339	12.3557	12.1693	12.1728	12.0953	12.1644
Myo5a	ENSMUSG00000034593	ENSMUSG00000034593	0.167215	0.00174088	2.75923	14.1192	14.1673	14.216	14.1054	13.9839	14.0095	13.9417	14.0057
Gabra2	ENSMUSG00000000560	ENSMUSG00000000560	0.169616	0.00177578	2.75061	12.1755	12.1246	12.1798	12.2037	12.0419	11.9995	11.9707	11.9939
Ildr2	ENSMUSG00000040612	ENSMUSG00000040612	0.249372	0.00183072	2.73738	12.1675	11.9692	12.1314	12.0163	11.7925	11.8547	11.9074	11.736
Capns1	ENSMUSG00000001794	ENSMUSG00000001794	-0.175079	0.00187914	2.72604	12.0263	12.0463	11.9682	12.0703	12.2252	12.2124	12.2156	12.159
Klf15	ENSMUSG00000030087	ENSMUSG00000030087	0.313475	0.00187914	2.72604	9.52287	9.33649	9.49616	9.42262	9.05216	9.17937	9.18575	9.11715
Fabp5	ENSMUSG00000027533	ENSMUSG00000027533	-0.250611	0.00192361	2.71588	10.3676	10.3222	10.4451	10.4887	10.7191	10.6962	10.6266	10.5823
Alkbh6	ENSMUSG00000042831	ENSMUSG00000042831	-0.27198	0.00196163	2.70738	9.4018	9.51741	9.38306	9.47099	9.74225	9.68218	9.73583	9.69957
Haghl	ENSMUSG00000061046	ENSMUSG00000061046	-0.232859	0.00200187	2.69856	10.9605	11.0391	10.9284	11.0196	11.1923	11.1395	11.3266	11.216
Lratd1	ENSMUSG00000020607	ENSMUSG00000020607	0.2422	0.00210956	2.67581	11.1573	10.9356	11.0226	10.9847	10.776	10.7858	10.7624	10.8187
Unc79	ENSMUSG00000021198	ENSMUSG00000021198	0.192241	0.0021596	2.66563	11.2615	11.2031	11.2696	11.1778	11.044	11.008	11.0474	11.046
Pdia4	ENSMUSG00000025823	ENSMUSG00000025823	0.268362	0.00217257	2.66303	10.0749	9.96404	10.0445	9.94508	9.74566	9.73917	9.656	9.8185
Prom1	ENSMUSG00000029086	ENSMUSG00000029086	0.287672	0.00217729	2.66208	9.56714	9.62417	9.60104	9.50111	9.27103	9.37514	9.22563	9.27448
Sgip1	ENSMUSG00000028524	ENSMUSG00000028524	0.175185	0.00229403	2.6394	12.2282	12.2749	12.2961	12.3096	12.0812	12.1549	12.0548	12.1171
Nol4	ENSMUSG00000041923	ENSMUSG00000041923	0.215286	0.00229403	2.6394	11.3192	11.3385	11.3882	11.25	11.1194	11.1338	11.025	11.1573
Cobl	ENSMUSG00000020173	ENSMUSG00000020173	0.265078	0.00230176	2.63794	11.4377	11.2225	11.322	11.2349	11.0019	11.1593	11.008	10.9926
Xkr4	ENSMUSG00000051951	ENSMUSG00000051951	0.390506	0.00232267	2.63401	10.2683	10.0204	10.2665	9.95599	9.80394	9.88251	9.53029	9.74151
Ino80c	ENSMUSG00000047989	ENSMUSG00000047989	-0.278932	0.00232379	2.6338	9.26962	9.35371	9.31952	9.43242	9.64903	9.65192	9.60589	9.58205
Atp5mpl	ENSMUSG00000021290	ENSMUSG00000021290	-0.172562	0.00232398	2.63377	11.4706	11.548	11.4907	11.5362	11.664	11.6835	11.7023	11.6864
C030006K11Rik	ENSMUSG00000116138	ENSMUSG00000116138	-0.290061	0.00236241	2.62664	9.30272	9.20743	9.30319	9.28222	9.66529	9.48625	9.55788	9.53513
Faxc	ENSMUSG00000028246	ENSMUSG00000028246	0.282068	0.00236241	2.62664	10.7341	10.625	10.7402	10.5955	10.5099	10.4181	10.2367	10.3962
Gcnt4	ENSMUSG00000091387	ENSMUSG00000091387	0.427453	0.00236241	2.62664	8.61043	8.3878	8.61603	8.36906	8.17576	7.9586	8.0616	8.10812
Lrrc7	ENSMUSG00000028176	ENSMUSG00000028176	0.326285	0.00237188	2.62491	11.2843	11.0109	11.3324	11.1346	10.7942	11.0199	10.7792	10.8747
Adgrl2	ENSMUSG00000028184	ENSMUSG00000028184	0.218745	0.00240058	2.61968	11.5683	11.4622	11.5192	11.5928	11.2274	11.3914	11.3437	11.305
Gamt	ENSMUSG00000020150	ENSMUSG00000020150	-0.356409	0.00244482	2.61175	8.68598	8.68177	8.7356	8.8448	9.08477	9.02681	9.25	8.99282
Kmt2a	ENSMUSG00000002028	ENSMUSG00000002028	0.170565	0.00245552	2.60986	12.809	12.7415	12.7061	12.7372	12.532	12.5854	12.6257	12.5694
Ankrd52	ENSMUSG00000014498	ENSMUSG00000014498	0.18531	0.00250147	2.60181	11.68	11.6634	11.5844	11.6235	11.5074	11.4427	11.4214	11.4402
Pglyrp1	ENSMUSG00000030413	ENSMUSG00000030413	0.638879	0.00250147	2.60181	7.96826	7.37572	7.93317	7.6342	7.22513	6.95853	7.02772	7.26013
Rfx3	ENSMUSG00000040929	ENSMUSG00000040929	0.241882	0.00260912	2.58351	10.8632	10.878	10.9822	10.913	10.584	10.6988	10.6078	10.7755
Car14	ENSMUSG00000038526	ENSMUSG00000038526	-0.351819	0.0026266	2.58061	8.45418	8.63323	8.45218	8.6196	8.88016	8.97599	8.85172	8.85343
Pdia3	ENSMUSG00000027248	ENSMUSG00000027248	0.171945	0.0026266	2.58061	12.6065	12.6681	12.6389	12.6508	12.396	12.515	12.4583	12.5055
Tanc2	ENSMUSG00000053580	ENSMUSG00000053580	0.211008	0.0026266	2.58061	12.6641	12.5107	12.6164	12.6014	12.4009	12.4577	12.2874	12.4021
Notch1	ENSMUSG00000026923	ENSMUSG00000026923	0.285788	0.0026266	2.58061	9.8766	9.80566	9.92148	9.88637	9.57253	9.7187	9.46931	9.58205
Iqgap2	ENSMUSG00000021676	ENSMUSG00000021676	0.379304	0.0026266	2.58061	10.0633	9.67473	9.78029	10.0315	9.45689	9.48221	9.63394	9.49944
Shc3	ENSMUSG00000021448	ENSMUSG00000021448	0.395452	0.0026266	2.58061	10.7637	10.5808	10.9726	10.6077	10.2758	10.4043	10.15	10.5239
Dusp4	ENSMUSG00000031530	ENSMUSG00000031530	0.462104	0.0026266	2.58061	8.94556	8.69196	8.61603	8.47151	8.25907	8.17434	8.35917	8.13574
mt-Ty	ENSMUSG00000064350	ENSMUSG00000064350	0.854093	0.0026266	2.58061	6.87852	7.04559	6.59195	6.70238	6.37288	5.70457	6.17676	5.60844
Adamtsl4	ENSMUSG00000015850	ENSMUSG00000015850	-0.391435	0.00265719	2.57558	9.0004	9.31246	9.32416	9.44022	9.79576	9.71182	9.58879	9.5598
Aff4	ENSMUSG00000049470	ENSMUSG00000049470	0.157169	0.00265719	2.57558	12.9218	12.9597	12.9606	12.9459	12.7999	12.7948	12.7275	12.8358
Kcns2	ENSMUSG00000050963	ENSMUSG00000050963	0.267618	0.00265719	2.57558	10.4585	10.3738	10.5197	10.2884	10.1922	10.1517	10.0674	10.1679
Nr2c2	ENSMUSG00000005893	ENSMUSG00000005893	0.276753	0.00265719	2.57558	11.0626	11.0798	11.1376	10.9653	10.7465	10.8539	10.6275	10.9023
Atp2b4	ENSMUSG00000026463	ENSMUSG00000026463	0.303951	0.00265719	2.57558	13.1444	12.9237	12.9554	12.8758	12.5632	12.8636	12.6022	12.6506
Apc	ENSMUSG00000005871	ENSMUSG00000005871	0.170816	0.00268188	2.57156	13.3662	13.3392	13.4275	13.3356	13.1807	13.2677	13.1632	13.173
Nedd8	ENSMUSG00000010376	ENSMUSG00000010376	-0.186118	0.00270255	2.56823	11.1501	11.2196	11.217	11.19	11.4159	11.3365	11.4144	11.3517
Anapc13	ENSMUSG00000035048	ENSMUSG00000035048	-0.261006	0.00273985	2.56227	9.48299	9.40418	9.50026	9.53244	9.69199	9.74086	9.74786	9.78052
Col9a2	ENSMUSG00000028626	ENSMUSG00000028626	-0.33656	0.00281426	2.55064	8.77675	8.85808	8.94256	8.73183	9.19591	9.14911	9.25242	9.04326
Taldo1	ENSMUSG00000025503	ENSMUSG00000025503	-0.209877	0.00281426	2.55064	11.4721	11.3811	11.4907	11.543	11.6783	11.7209	11.7229	11.6043
Plppr4	ENSMUSG00000044667	ENSMUSG00000044667	0.226758	0.00283627	2.54725	12.9661	12.7503	12.8413	12.9665	12.6107	12.6971	12.6839	12.6359
Sptbn1	ENSMUSG00000020315	ENSMUSG00000020315	0.136558	0.00287797	2.54091	14.8751	14.8268	14.8745	14.8626	14.6959	14.763	14.698	14.7354
Gm10250	ENSMUSG00000068706	ENSMUSG00000068706	-0.29485	0.00289213	2.53878	9.04021	9.1145	8.97827	9.10965	9.30603	9.30823	9.39476	9.40955
Nedd4l	ENSMUSG00000024589	ENSMUSG00000024589	0.188797	0.00289213	2.53878	12.0705	11.9085	11.9597	11.9992	11.7776	11.8025	11.8009	11.8077
Ifitm3	ENSMUSG00000025492	ENSMUSG00000025492	0.556115	0.00291859	2.53483	8.90876	8.49259	8.82982	8.34018	8.09269	8.33981	8.0616	7.91767
Podxl	ENSMUSG00000025608	ENSMUSG00000025608	0.277201	0.00301421	2.52083	10.1926	9.94144	10.0571	10.0697	9.72167	9.8326	9.80162	9.80995
Pllp	ENSMUSG00000031775	ENSMUSG00000031775	-0.435288	0.00304841	2.51593	8.12456	8.23818	8.55822	8.5636	8.84569	8.77923	8.83892	8.79228
Trpc4	ENSMUSG00000027748	ENSMUSG00000027748	0.39021	0.00304841	2.51593	9.32438	8.9961	9.0831	9.19736	8.61214	8.91733	8.79984	8.72843
Litaf	ENSMUSG00000022500	ENSMUSG00000022500	-0.376439	0.00313259	2.5041	9.38128	9.46884	9.77691	9.73615	9.92744	10.0853	10.0072	9.87037
Ckb	ENSMUSG00000001270	ENSMUSG00000001270	-0.169475	0.00315739	2.50067	15.5101	15.569	15.5799	15.5074	15.7228	15.6226	15.7558	15.7408
Xpr1	ENSMUSG00000026469	ENSMUSG00000026469	0.196935	0.00315739	2.50067	12.1714	12.1196	12.1988	12.1622	12.0284	12.0048	11.8555	11.971
Acvr2a	ENSMUSG00000052155	ENSMUSG00000052155	0.258568	0.00315739	2.50067	10.7943	10.666	10.8195	10.7857	10.4381	10.5894	10.4036	10.5973
Aff2	ENSMUSG00000031189	ENSMUSG00000031189	0.450986	0.00321659	2.4926	9.03496	8.9172	8.78348	8.99789	8.51976	8.64468	8.13672	8.60742
Zbtb33	ENSMUSG00000048047	ENSMUSG00000048047	0.280093	0.00333648	2.47671	9.79208	9.70188	9.89837	9.77057	9.51985	9.56096	9.41214	9.55572
Map2	ENSMUSG00000015222	ENSMUSG00000015222	0.179501	0.00335974	2.47369	15.1529	15.0273	15.1151	15.1449	14.9151	14.9872	14.8603	14.9599
Fndc10	ENSMUSG00000074738	ENSMUSG00000074738	-0.295893	0.00337864	2.47126	10.2638	10.5144	10.2832	10.3215	10.6563	10.5715	10.558	10.7816
Akap6	ENSMUSG00000061603	ENSMUSG00000061603	0.196471	0.00339707	2.4689	13.1028	13.1431	13.2356	13.1119	12.9801	12.9539	12.8591	13.0139
Pcdh19	ENSMUSG00000051323	ENSMUSG00000051323	0.270385	0.00342227	2.46569	10.8468	10.6426	10.8195	10.9221	10.4999	10.6072	10.4746	10.5813
Gm10039	ENSMUSG00000091478	ENSMUSG00000091478	-0.222405	0.00343085	2.4646	11.5782	11.5835	11.5713	11.4242	11.8581	11.7447	11.751	11.692
Calr	ENSMUSG00000003814	ENSMUSG00000003814	0.193946	0.00343514	2.46406	13.5711	13.5412	13.463	13.5095	13.2127	13.3452	13.3634	13.3844
Nos1ap	ENSMUSG00000038473	ENSMUSG00000038473	0.250137	0.00343514	2.46406	11.6023	11.3319	11.502	11.5497	11.2176	11.2806	11.3012	11.1991
Col25a1	ENSMUSG00000058897	ENSMUSG00000058897	0.286962	0.00343514	2.46406	11.2491	11.0317	11.1244	11.3298	10.8764	11.0129	10.8124	10.8991
Npr3	ENSMUSG00000022206	ENSMUSG00000022206	0.348448	0.00343514	2.46406	8.76413	8.75165	8.79353	8.65687	8.36464	8.40103	8.50402	8.31067
Unc5d	ENSMUSG00000063626	ENSMUSG00000063626	0.279758	0.00347887	2.45856	10.8947	10.7026	10.7471	10.6172	10.5179	10.5231	10.3482	10.4631
Bcl2	ENSMUSG00000057329	ENSMUSG00000057329	0.291297	0.00347887	2.45856	9.55803	9.51358	9.68447	9.46527	9.24482	9.23086	9.33221	9.2595
Adra1d	ENSMUSG00000027335	ENSMUSG00000027335	0.385673	0.00347887	2.45856	9.69567	9.53072	9.69524	9.25816	9.17082	9.10773	9.19583	9.211
Gng11	ENSMUSG00000032766	ENSMUSG00000032766	-0.369306	0.00351135	2.45453	8.77989	8.97399	9.16285	8.908	9.28279	9.45978	9.23054	9.33051
Slitrk1	ENSMUSG00000075478	ENSMUSG00000075478	0.18837	0.00351135	2.45453	11.6378	11.5503	11.5805	11.5316	11.3764	11.4059	11.3272	11.4385
Pakap ENSMUSG00000090053	ENSMUSG00000090053	ENSMUSG00000090053	0.367348	0.00359976	2.44373	8.76729	8.65423	8.81014	8.57072	8.24472	8.37946	8.39458	8.33469
Rab3c	ENSMUSG00000021700	ENSMUSG00000021700	0.180687	0.00381537	2.41846	13.7561	13.7251	13.8245	13.8605	13.6568	13.6475	13.5495	13.5913
Nptx2	ENSMUSG00000059991	ENSMUSG00000059991	0.402291	0.00381537	2.41846	10.5895	10.2049	10.5307	10.1491	9.9775	9.80698	10.0592	10.0639
Tcaf1	ENSMUSG00000036667	ENSMUSG00000036667	0.155673	0.00390588	2.40828	13.4836	13.4034	13.3919	13.4718	13.2757	13.3261	13.2618	13.2662
Scn3a	ENSMUSG00000057182	ENSMUSG00000057182	0.315236	0.00391851	2.40688	10.9674	10.6721	10.7514	10.8675	10.4276	10.6609	10.3784	10.5354
Bcas1	ENSMUSG00000013523	ENSMUSG00000013523	-0.378363	0.00392003	2.40671	12.0985	12.2931	12.3777	12.6194	12.787	12.7101	12.8848	12.5469
Sorbs1	ENSMUSG00000025006	ENSMUSG00000025006	0.269976	0.00392003	2.40671	11.3758	11.1797	11.3799	11.3444	11.0862	11.1466	10.885	11.0798
St6galnac5	ENSMUSG00000039037	ENSMUSG00000039037	0.277711	0.00393563	2.40499	11.3722	11.1111	11.1988	11.2915	10.8772	11.0066	11.0919	10.8918
mt-Tc	ENSMUSG00000064349	ENSMUSG00000064349	0.445895	0.00395325	2.40305	10.5787	10.247	10.3942	10.3804	10.2687	10.0324	9.65964	9.80652
Tnks	ENSMUSG00000031529	ENSMUSG00000031529	0.166024	0.00395545	2.4028	12.1116	12.0916	12.1373	12.1432	11.9887	12.0002	11.8997	11.9294
Ifitm10	ENSMUSG00000045777	ENSMUSG00000045777	-0.313268	0.00403383	2.39428	9.09163	9.38546	9.21865	9.24487	9.63991	9.46183	9.53624	9.55776
Dmxl2	ENSMUSG00000041268	ENSMUSG00000041268	0.184661	0.00419805	2.37695	12.9204	12.9663	12.934	12.857	12.7081	12.7828	12.6513	12.7948
Slco1c1	ENSMUSG00000030235	ENSMUSG00000030235	0.222567	0.00425211	2.3714	10.6593	10.7505	10.766	10.712	10.5089	10.5142	10.3981	10.5753
Vps13a	ENSMUSG00000046230	ENSMUSG00000046230	0.228407	0.00425211	2.3714	11.0932	11.0357	11.0935	10.9242	10.7174	10.8366	10.8205	10.8623
Necab1	ENSMUSG00000040536	ENSMUSG00000040536	0.256295	0.00426925	2.36965	11.8211	11.6271	11.7821	11.6119	11.3824	11.5814	11.409	11.4485
Tmem145	ENSMUSG00000043843	ENSMUSG00000043843	-0.273767	0.00431115	2.36541	10.7989	10.9917	10.721	10.7192	11.1383	10.9789	11.1299	11.089
Dynlrb1	ENSMUSG00000047459	ENSMUSG00000047459	-0.18973	0.00431115	2.36541	11.4167	11.479	11.561	11.4232	11.634	11.6569	11.7032	11.6462
Hyou1	ENSMUSG00000032115	ENSMUSG00000032115	0.219489	0.00431115	2.36541	11.9864	11.8257	11.7745	11.9196	11.6127	11.7209	11.6368	11.6667
Dlgap1	ENSMUSG00000003279	ENSMUSG00000003279	0.193916	0.00432932	2.36358	13.7637	13.6921	13.74	13.5742	13.4804	13.5594	13.4683	13.4918
Synj2	ENSMUSG00000023805	ENSMUSG00000023805	0.244774	0.00432932	2.36358	11.3343	11.3471	11.3671	11.1388	10.9998	11.0959	11.1213	10.9987
Gsn	ENSMUSG00000026879	ENSMUSG00000026879	-0.26997	0.00433523	2.36299	11.2337	11.2653	11.4318	11.4466	11.7398	11.6311	11.4865	11.5994
Ppm1e	ENSMUSG00000046442	ENSMUSG00000046442	0.188228	0.00440761	2.3558	12.9072	12.815	12.9216	12.8132	12.626	12.7656	12.6518	12.6604
Pigq	ENSMUSG00000025728	ENSMUSG00000025728	-0.179126	0.00446325	2.35035	11.381	11.4372	11.4107	11.3974	11.5949	11.5624	11.6552	11.5262
Dpysl2	ENSMUSG00000022048	ENSMUSG00000022048	-0.203814	0.00446563	2.35012	12.4429	12.4575	12.2663	12.4165	12.6111	12.5569	12.6616	12.5744
Zfp281	ENSMUSG00000041483	ENSMUSG00000041483	0.233382	0.00446563	2.35012	10.6704	10.5587	10.5771	10.6461	10.3868	10.468	10.2693	10.3939
Cdc42ep2	ENSMUSG00000045664	ENSMUSG00000045664	-0.333618	0.00447404	2.3493	8.83524	9.01246	9.00448	8.95501	9.23759	9.12598	9.41861	9.34004
Gm34776	ENSMUSG00000112168	ENSMUSG00000112168	-0.921642	0.00470526	2.32742	4.98639	5.57513	5.35708	5.74422	6.31908	6.52785	6.36706	5.91928
Etv3	ENSMUSG00000003382	ENSMUSG00000003382	0.269391	0.00470526	2.32742	10.1077	9.95561	10.0017	10.0041	9.82017	9.60994	9.82127	9.73971
Adcy9	ENSMUSG00000005580	ENSMUSG00000005580	0.267945	0.00475019	2.32329	10.9091	10.7659	10.9147	10.7192	10.5357	10.651	10.4294	10.6229
Rnf150	ENSMUSG00000047747	ENSMUSG00000047747	0.206189	0.00483923	2.31522	11.338	11.1676	11.1734	11.2299	11.0523	11.0365	11.0022	11.0009
Rapgef5	ENSMUSG00000041992	ENSMUSG00000041992	0.219474	0.00483923	2.31522	12.1265	11.9754	12.1234	11.9314	11.8438	11.8656	11.7667	11.8116
Cox7a2	ENSMUSG00000032330	ENSMUSG00000032330	-0.186015	0.00503132	2.29832	11.8108	11.8494	11.9601	11.8122	12.0115	12.0313	12.0471	12.0891
Gm47163	ENSMUSG00000111977	ENSMUSG00000111977	-0.243921	0.00505621	2.29617	9.67391	9.68156	9.81196	9.73615	10.0033	9.94551	9.90807	10.0186
Adssl1	ENSMUSG00000011148	ENSMUSG00000011148	-0.312407	0.00510887	2.29168	9.50212	9.64531	9.80535	9.8072	10.1154	9.92927	9.95479	10.0186
Acat2	ENSMUSG00000023832	ENSMUSG00000023832	-0.249131	0.00513454	2.2895	10.1938	10.1481	10.1759	10.2345	10.4507	10.5358	10.4642	10.2835
Plekhb1	ENSMUSG00000030701	ENSMUSG00000030701	-0.288723	0.00520115	2.2839	13.1736	13.1908	13.358	13.4978	13.6368	13.6413	13.6652	13.4453
Cdh4	ENSMUSG00000000305	ENSMUSG00000000305	0.260982	0.00542328	2.26574	10.1263	9.92569	10.0233	9.94096	9.79576	9.78909	9.70795	9.68843
Hexdc	ENSMUSG00000039307	ENSMUSG00000039307	-0.272409	0.00551344	2.25858	9.04543	9.08901	9.08856	9.07752	9.28513	9.30823	9.3571	9.42977
Rbm3	ENSMUSG00000031167	ENSMUSG00000031167	-0.235974	0.00551344	2.25858	10.6922	10.8172	10.6819	10.5903	10.926	10.8894	11.0229	10.8894
Fdft1	ENSMUSG00000021273	ENSMUSG00000021273	-0.195505	0.00576039	2.23955	11.1866	11.2001	11.2611	11.315	11.4339	11.5078	11.4241	11.378
Rhog	ENSMUSG00000073982	ENSMUSG00000073982	-0.319831	0.00577648	2.23834	9.5834	9.59731	9.76163	9.84439	10.1337	9.96736	10.0973	9.86213
Atp5g3	ENSMUSG00000018770	ENSMUSG00000018770	-0.150555	0.00577648	2.23834	12.6883	12.7378	12.7025	12.6807	12.8869	12.7907	12.8494	12.883
Dnajc13	ENSMUSG00000032560	ENSMUSG00000032560	0.197411	0.00577648	2.23834	11.2025	11.1621	11.1003	11.1719	10.9876	11.0379	10.9256	10.895
Cit	ENSMUSG00000029516	ENSMUSG00000029516	0.222782	0.00577648	2.23834	12.2172	12.0297	11.9957	12.1636	11.883	11.9087	11.9211	11.8128
Vgf	ENSMUSG00000037428	ENSMUSG00000037428	0.248421	0.00577648	2.23834	13.3635	13.1813	13.1905	13.3359	13.0076	12.8802	13.1537	13.0332
Cracd	ENSMUSG00000036377	ENSMUSG00000036377	0.258948	0.00577648	2.23834	11.5315	11.4215	11.4329	11.6623	11.2893	11.2441	11.1325	11.3535
Dync2h1	ENSMUSG00000047193	ENSMUSG00000047193	0.221889	0.00579204	2.23717	10.7365	10.6329	10.6182	10.7649	10.4244	10.4484	10.4527	10.5467
Fam171b	ENSMUSG00000048388	ENSMUSG00000048388	0.190817	0.00585216	2.23268	12.601	12.443	12.5767	12.4755	12.3529	12.3532	12.2658	12.3653
Mif4gd	ENSMUSG00000020743	ENSMUSG00000020743	-0.386092	0.00585224	2.23268	8.51572	8.91139	8.59318	8.76013	9.09814	8.98172	9.23543	9.01678
Vps13c	ENSMUSG00000035284	ENSMUSG00000035284	0.167232	0.00588464	2.23028	12.0342	11.9579	11.9862	12.0479	11.8957	11.8219	11.7976	11.8433
Epha6	ENSMUSG00000055540	ENSMUSG00000055540	0.409127	0.00596152	2.22464	9.93689	9.52122	9.97695	9.78594	9.37796	9.51027	9.17306	9.54546
Reep2	ENSMUSG00000038555	ENSMUSG00000038555	-0.178651	0.00596641	2.22429	12.1286	12.1764	12.0617	12.0788	12.309	12.2206	12.3522	12.2775
Tmem132b	ENSMUSG00000070498	ENSMUSG00000070498	0.219637	0.00596641	2.22429	12.2807	12.0516	12.217	12.0785	11.9196	11.9746	11.9586	11.9084
Pdp1	ENSMUSG00000049225	ENSMUSG00000049225	0.232817	0.00596641	2.22429	12.1527	12.1012	12.2282	11.94	11.8795	11.8997	11.9024	11.8231
Stxbp5l	ENSMUSG00000022829	ENSMUSG00000022829	0.346568	0.00602702	2.2199	10.5751	10.5972	10.7333	10.3372	10.3107	10.2441	9.99716	10.3128
Crim1	ENSMUSG00000024074	ENSMUSG00000024074	0.24474	0.00605327	2.21801	11.4157	11.2811	11.428	11.5836	11.2249	11.2218	11.1514	11.1471
Sncg	ENSMUSG00000023064	ENSMUSG00000023064	-0.48665	0.00644233	2.19096	8.15389	8.64377	8.71458	8.66687	9.18091	9.18187	8.77318	8.99885
Hivep2	ENSMUSG00000015501	ENSMUSG00000015501	0.238086	0.00647445	2.1888	12.8797	12.8885	13.0355	12.7316	12.6102	12.6767	12.5884	12.72
Tcta	ENSMUSG00000039461	ENSMUSG00000039461	-0.219211	0.00663059	2.17845	9.75747	9.79781	9.7565	9.73615	9.96149	9.96301	10.0271	9.96884
Dctn2	ENSMUSG00000025410	ENSMUSG00000025410	-0.140854	0.006746	2.17095	12.7029	12.6937	12.7149	12.6729	12.8549	12.8644	12.8464	12.78
Stox2	ENSMUSG00000038143	ENSMUSG00000038143	0.183981	0.00678162	2.16867	12.2914	12.1688	12.2499	12.2585	12.0612	12.0465	11.9839	12.1408
Grm5	ENSMUSG00000049583	ENSMUSG00000049583	0.238358	0.0069972	2.15508	12.7854	12.5331	12.7448	12.7312	12.402	12.5562	12.3831	12.5063
Cyp27a1	ENSMUSG00000026170	ENSMUSG00000026170	-0.496418	0.00712573	2.14717	7.64934	8.19105	8.24305	8.22306	8.77085	8.49628	8.60574	8.44916
Huwe1	ENSMUSG00000025261	ENSMUSG00000025261	0.152764	0.00712573	2.14717	13.7282	13.7055	13.6955	13.6982	13.5811	13.6018	13.4653	13.5649
Gprin3	ENSMUSG00000045441	ENSMUSG00000045441	0.32513	0.00724902	2.13972	10.0504	9.73018	9.94723	10.113	9.75075	9.65371	9.61154	9.55163
Slc12a5	ENSMUSG00000017740	ENSMUSG00000017740	0.135595	0.00733241	2.13475	14.6361	14.5849	14.5441	14.5852	14.4764	14.4429	14.4136	14.4757
Slitrk5	ENSMUSG00000033214	ENSMUSG00000033214	0.208773	0.00734508	2.134	11.1188	10.9958	11.0368	11.0294	10.7768	10.9256	10.77	10.8722
Arid5b	ENSMUSG00000019947	ENSMUSG00000019947	0.23096	0.00734508	2.134	10.158	10.072	10.0584	9.98026	9.8137	9.85308	9.86926	9.81679
Dlx6os1	ENSMUSG00000090063	ENSMUSG00000090063	0.357368	0.00734508	2.134	9.2539	9.08386	9.36069	9.45569	8.77085	9.02958	8.98257	8.96538
Kcnh5	ENSMUSG00000034402	ENSMUSG00000034402	0.537164	0.00734508	2.134	9.03233	8.72873	9.21116	8.46005	8.49166	8.40957	8.15748	8.33469
Oasl2	ENSMUSG00000029561	ENSMUSG00000029561	0.720237	0.00734508	2.134	6.79412	6.72663	7.32342	6.88483	6.24408	6.54345	6.17676	6.01754
Dpp8	ENSMUSG00000032393	ENSMUSG00000032393	0.160192	0.00749753	2.12508	12.5056	12.4797	12.5338	12.5076	12.3668	12.3708	12.2586	12.3873
Klhdc9	ENSMUSG00000045259	ENSMUSG00000045259	-0.534603	0.00767414	2.11497	6.78165	6.72663	6.77903	6.9075	7.14494	7.34422	7.51179	7.25006
Prex1	ENSMUSG00000039621	ENSMUSG00000039621	0.139283	0.00767414	2.11497	12.2639	12.2213	12.2536	12.2645	12.1324	12.1068	12.0808	12.1267
Scn2a	ENSMUSG00000075318	ENSMUSG00000075318	0.16587	0.00772662	2.11201	13.2529	13.366	13.2633	13.2458	13.1488	13.0866	13.0667	13.164
Golga7	ENSMUSG00000015341	ENSMUSG00000015341	-0.177345	0.00773998	2.11126	11.0483	11.1578	11.1131	11.1637	11.2974	11.3292	11.2586	11.3081
Gmppa	ENSMUSG00000033021	ENSMUSG00000033021	-0.238375	0.00807692	2.09275	10.2286	10.2868	10.0805	10.1692	10.4127	10.3477	10.5123	10.4478
Map1a	ENSMUSG00000027254	ENSMUSG00000027254	0.115608	0.00807692	2.09275	15.6087	15.5864	15.635	15.591	15.4833	15.5215	15.471	15.4828
Dsel	ENSMUSG00000038702	ENSMUSG00000038702	0.33443	0.00807692	2.09275	9.4597	9.38964	9.5446	9.55416	9.02442	9.2829	8.97966	9.30885
Eml3	ENSMUSG00000071647	ENSMUSG00000071647	-0.298647	0.0080785	2.09267	9.17505	9.47278	9.30788	9.41868	9.65447	9.5686	9.60777	9.7451
Cntnap5a	ENSMUSG00000070695	ENSMUSG00000070695	0.24776	0.0080785	2.09267	10.7038	10.7276	10.8447	10.6206	10.4402	10.5705	10.3673	10.5292
Garem1	ENSMUSG00000042680	ENSMUSG00000042680	0.260664	0.0080785	2.09267	10.0095	9.81346	9.89837	9.86046	9.68314	9.7187	9.54809	9.59405
Atp5o ENSMUSG00000022956	ENSMUSG00000022956	ENSMUSG00000022956	-0.184083	0.00810787	2.09109	11.5104	11.547	11.4684	11.5049	11.7487	11.6501	11.7535	11.6093
Mif	ENSMUSG00000033307	ENSMUSG00000033307	-0.15686	0.00824325	2.0839	12.1579	12.0833	12.1985	12.1465	12.2963	12.2988	12.2709	12.3482
Map1b	ENSMUSG00000052727	ENSMUSG00000052727	0.225682	0.00838534	2.07648	14.9628	15.1355	15.185	15.0343	14.8925	14.919	14.7144	14.8904
Slitrk3	ENSMUSG00000048304	ENSMUSG00000048304	0.248021	0.00838534	2.07648	11.0438	10.8327	10.9585	10.9814	10.7104	10.8484	10.6219	10.6422
Zfp563	ENSMUSG00000067424	ENSMUSG00000067424	0.369171	0.0084241	2.07448	8.10467	8.2006	8.2528	8.18181	7.84872	7.85615	7.79627	7.78445
Ankrd50	ENSMUSG00000044864	ENSMUSG00000044864	0.185612	0.00865672	2.06265	11.1919	11.1461	11.2007	11.1572	11.0612	11.0227	10.9158	10.9505
Tnks2	ENSMUSG00000024811	ENSMUSG00000024811	0.150878	0.00884467	2.05332	12.2953	12.3521	12.306	12.2965	12.1396	12.1918	12.1104	12.2041
Bsn	ENSMUSG00000032589	ENSMUSG00000032589	0.261286	0.00898517	2.04647	14.0305	14.0592	14.1944	13.7962	13.7048	13.7582	13.779	13.8188
Mpdz	ENSMUSG00000028402	ENSMUSG00000028402	0.204115	0.0089886	2.04631	10.8326	10.8165	10.8129	10.9109	10.5878	10.7084	10.5667	10.6933
Kcnq5	ENSMUSG00000028033	ENSMUSG00000028033	0.244049	0.0089886	2.04631	11.3171	11.0536	11.2089	11.0531	10.8818	10.9616	10.9392	10.891
Csrnp1	ENSMUSG00000032515	ENSMUSG00000032515	0.550274	0.0089886	2.04631	8.57473	8.12738	8.23815	7.88897	7.68822	7.69089	7.89231	7.43923
Cap2	ENSMUSG00000021373	ENSMUSG00000021373	0.191547	0.00902887	2.04437	12.5912	12.6099	12.546	12.4063	12.3018	12.364	12.3779	12.3515
Prkca	ENSMUSG00000050965	ENSMUSG00000050965	0.197717	0.00904926	2.04339	12.3216	12.1869	12.2845	12.1339	11.9623	12.0836	12.0342	12.0613
Ttyh2	ENSMUSG00000034714	ENSMUSG00000034714	-0.257792	0.00905853	2.04294	10.4158	10.6232	10.6453	10.7216	10.9192	10.8086	10.9241	10.7947
Pcyt2	ENSMUSG00000025137	ENSMUSG00000025137	-0.188155	0.00905853	2.04294	11.4337	11.4174	11.391	11.4975	11.5907	11.5436	11.7076	11.6472
Sema4d	ENSMUSG00000021451	ENSMUSG00000021451	-0.174074	0.00914459	2.03884	11.1777	11.2125	11.2767	11.315	11.4355	11.4155	11.4009	11.4291
Adgrl3	ENSMUSG00000037605	ENSMUSG00000037605	0.270137	0.00921038	2.03572	11.5371	11.5381	11.5502	11.5082	11.2799	11.2441	11.044	11.4578
Slc4a2	ENSMUSG00000028962	ENSMUSG00000028962	-0.229011	0.00931732	2.03071	10.2321	10.4418	10.3335	10.4669	10.602	10.5922	10.6312	10.5743
Gm15427	ENSMUSG00000081051	ENSMUSG00000081051	-0.281996	0.00934008	2.02965	9.08657	8.87309	8.93046	9.00842	9.31979	9.22119	9.27159	9.21359
Kcnc2	ENSMUSG00000035681	ENSMUSG00000035681	0.176844	0.00934008	2.02965	11.849	11.6954	11.8358	11.8371	11.6299	11.6406	11.6437	11.6014
Ptgds	ENSMUSG00000015090	ENSMUSG00000015090	0.239703	0.00934008	2.02965	14.9167	14.813	14.8023	14.6021	14.5062	14.5645	14.4686	14.6475
Sppl2b	ENSMUSG00000035206	ENSMUSG00000035206	-0.185384	0.00944671	2.02472	10.5922	10.5799	10.5713	10.6266	10.7776	10.7075	10.7951	10.8289
Phlpp2	ENSMUSG00000031732	ENSMUSG00000031732	0.158471	0.00946668	2.0238	11.1872	11.1971	11.1925	11.2003	11.0461	11.0509	10.9965	11.0504
Mcam	ENSMUSG00000032135	ENSMUSG00000032135	-0.323203	0.0095173	2.02149	9.40789	9.69683	9.67362	9.87491	9.9919	9.93668	9.98269	10.0653
Cplx1	ENSMUSG00000033615	ENSMUSG00000033615	-0.154875	0.00960321	2.01758	14.4403	14.489	14.4632	14.4393	14.6805	14.609	14.6359	14.5215
Ipo13	ENSMUSG00000033365	ENSMUSG00000033365	-0.165615	0.00963412	2.01619	11.593	11.5721	11.5121	11.591	11.7183	11.6844	11.7992	11.7279
Epha5	ENSMUSG00000029245	ENSMUSG00000029245	0.227296	0.00963412	2.01619	11.9676	11.6996	11.788	11.8771	11.5343	11.6698	11.5984	11.6327
C1ql3	ENSMUSG00000049630	ENSMUSG00000049630	0.331864	0.00963412	2.01619	10.0685	10.0445	9.99013	9.78441	9.55712	9.73068	9.45471	9.81338
Zbtb7a	ENSMUSG00000035011	ENSMUSG00000035011	0.162228	0.00966349	2.01487	12.2977	12.2898	12.2789	12.303	12.1797	12.0692	12.1925	12.0749
Actn4	ENSMUSG00000054808	ENSMUSG00000054808	0.179382	0.00985699	2.00626	12.1302	12.1464	12.1413	11.9773	11.8968	11.9293	11.9196	11.9385
Prex2	ENSMUSG00000048960	ENSMUSG00000048960	0.253024	0.00985699	2.00626	11.0555	11.0563	11.1111	10.8983	10.8331	10.7535	10.6247	10.8942
Cbln4	ENSMUSG00000067578	ENSMUSG00000067578	0.279595	0.00985699	2.00626	9.806	9.6488	9.63686	9.78747	9.50988	9.53584	9.29989	9.41857
Cdh8	ENSMUSG00000036510	ENSMUSG00000036510	0.206587	0.00993839	2.00268	10.6143	10.6107	10.5732	10.6703	10.3889	10.4	10.3391	10.5145
Tmem125	ENSMUSG00000050854	ENSMUSG00000050854	-0.400649	0.00994339	2.00247	8.46981	8.4848	8.70751	8.96314	9.17587	9.03511	8.98838	9.0664
Atp5h	ENSMUSG00000034566	ENSMUSG00000034566	-0.140938	0.00994339	2.00247	12.0734	12.0804	12.0404	12.0511	12.1592	12.1937	12.2368	12.2184
Robo1	ENSMUSG00000022883	ENSMUSG00000022883	0.241034	0.0100598	1.99741	10.4576	10.4307	10.5693	10.6495	10.3267	10.3432	10.1909	10.2908
Deaf1	ENSMUSG00000058886	ENSMUSG00000058886	-0.198612	0.0100789	1.99659	10.2661	10.2435	10.2665	10.2819	10.4255	10.4464	10.5511	10.4233
Mycbp2	ENSMUSG00000033004	ENSMUSG00000033004	0.144937	0.0105573	1.97645	13.7749	13.7282	13.7308	13.7073	13.5787	13.6481	13.5231	13.6097
Gabrb3	ENSMUSG00000033676	ENSMUSG00000033676	0.174226	0.0105573	1.97645	12.8909	12.7578	12.8855	12.7768	12.6736	12.7125	12.6168	12.6138
Rilpl1	ENSMUSG00000029392	ENSMUSG00000029392	0.242164	0.0105573	1.97645	10.6361	10.3811	10.5819	10.437	10.2616	10.2571	10.3151	10.2497
H2-T24	ENSMUSG00000053835	ENSMUSG00000053835	0.614385	0.0105573	1.97645	7.51265	7.3416	7.81966	7.19235	7.11368	6.69081	6.68569	7.0086
Serpinb1a	ENSMUSG00000044734	ENSMUSG00000044734	-0.505783	0.0105949	1.9749	8.40625	8.8671	9.26033	8.94134	9.49175	9.55328	9.2403	9.29667
Slc9a8	ENSMUSG00000039463	ENSMUSG00000039463	-0.216519	0.0106686	1.97189	10.4016	10.6035	10.4963	10.578	10.7575	10.6822	10.7177	10.7929
Slc7a10	ENSMUSG00000030495	ENSMUSG00000030495	-0.225349	0.0107049	1.97042	10.0055	9.91702	9.98136	10.1154	10.2145	10.2297	10.1859	10.2945
Arl6ip4	ENSMUSG00000029404	ENSMUSG00000029404	-0.222675	0.0107049	1.97042	10.1926	10.1701	10.086	10.1515	10.4008	10.2595	10.4642	10.3592
Prkce	ENSMUSG00000045038	ENSMUSG00000045038	0.155729	0.0107049	1.97042	13.7142	13.5757	13.5861	13.5826	13.4366	13.4768	13.4793	13.4475
Usp34	ENSMUSG00000056342	ENSMUSG00000056342	0.201723	0.0107049	1.97042	12.2024	12.2729	12.189	12.1489	12.0266	12.0119	11.865	12.0968
Cd74	ENSMUSG00000024610	ENSMUSG00000024610	1.29246	0.0107049	1.97042	8.75139	8.00735	8.55033	7.21978	6.82289	7.1541	6.71401	7.16686
Cltc	ENSMUSG00000047126	ENSMUSG00000047126	0.178638	0.0107438	1.96884	14.4439	14.4875	14.4784	14.433	14.3055	14.3239	14.1433	14.3476
Kcnq3	ENSMUSG00000056258	ENSMUSG00000056258	0.186092	0.0108592	1.9642	12.5456	12.4166	12.5584	12.4439	12.3018	12.3906	12.2913	12.2373
Znrf1	ENSMUSG00000033545	ENSMUSG00000033545	0.167334	0.0109227	1.96167	11.5426	11.4306	11.5443	11.5096	11.3791	11.3331	11.3064	11.3417
Ndufa5	ENSMUSG00000023089	ENSMUSG00000023089	-0.201582	0.0109883	1.95907	11.0094	11.2072	11.1304	11.0281	11.2957	11.2488	11.3272	11.3153
Nos1	ENSMUSG00000029361	ENSMUSG00000029361	0.157993	0.0111462	1.95287	11.5066	11.5038	11.4715	11.4918	11.3436	11.3134	11.2895	11.3952
Npas4	ENSMUSG00000045903	ENSMUSG00000045903	1.97855	0.0111462	1.95287	10.4828	10.0244	8.30997	8.41725	7.49148	7.57424	7.97651	7.52525
Gnaq	ENSMUSG00000024639	ENSMUSG00000024639	0.144739	0.01116	1.95233	12.7879	12.8263	12.8735	12.7942	12.681	12.7275	12.6424	12.6518
Col5a3	ENSMUSG00000004098	ENSMUSG00000004098	-0.408747	0.0113626	1.94452	7.43515	7.40079	7.42178	7.56458	7.73005	7.86859	7.92295	7.90489
Mertk	ENSMUSG00000014361	ENSMUSG00000014361	0.305353	0.0114263	1.94209	9.22886	9.12206	9.2843	9.29302	8.87084	9.02958	9.03401	8.76778
Nrp2	ENSMUSG00000025969	ENSMUSG00000025969	0.273915	0.0114407	1.94155	11.1573	10.8472	10.8471	10.9081	10.6653	10.7685	10.5735	10.6765
Mmrn2	ENSMUSG00000041445	ENSMUSG00000041445	0.538699	0.0114407	1.94155	7.45884	7.05615	7.35092	7.33297	6.70199	6.98162	6.64216	6.78969
Arhgap20	ENSMUSG00000053199	ENSMUSG00000053199	0.172472	0.011461	1.94078	11.4808	11.5191	11.391	11.4252	11.3026	11.3145	11.2319	11.2805
Cyria	ENSMUSG00000020589	ENSMUSG00000020589	0.180006	0.0115188	1.93859	12.7356	12.6286	12.7034	12.5798	12.4244	12.5622	12.4627	12.4798
Mdga2	ENSMUSG00000034912	ENSMUSG00000034912	0.220131	0.0115517	1.93736	10.8602	10.7715	10.98	10.839	10.6463	10.717	10.5482	10.6623
Med12l	ENSMUSG00000056476	ENSMUSG00000056476	0.220338	0.0115815	1.93624	10.4962	10.4971	10.4161	10.4419	10.2157	10.2783	10.1252	10.3474
Fam81a	ENSMUSG00000032224	ENSMUSG00000032224	0.247497	0.0115815	1.93624	12.0953	11.9338	11.991	11.7894	11.6907	11.7161	11.8197	11.6019
Tle2	ENSMUSG00000034771	ENSMUSG00000034771	-0.383608	0.0116861	1.93233	9.99611	10.4971	9.94723	10.168	10.6243	10.3719	10.6515	10.5416
Sfpq	ENSMUSG00000028820	ENSMUSG00000028820	0.163992	0.0119796	1.92156	12.5845	12.4301	12.4699	12.5483	12.3298	12.3562	12.3715	12.3248
Qdpr	ENSMUSG00000015806	ENSMUSG00000015806	-0.274856	0.0122403	1.91221	11.9559	11.9968	12.259	12.3099	12.4588	12.4139	12.4467	12.3307
4932438A13Rik	ENSMUSG00000037270	ENSMUSG00000037270	0.186378	0.0122861	1.91058	12.1968	12.2609	12.2017	12.1803	12.014	12.0621	11.9001	12.1119
Ubxn2b	ENSMUSG00000028243	ENSMUSG00000028243	0.208481	0.0122861	1.91058	10.6422	10.5344	10.6582	10.5431	10.3164	10.4588	10.4187	10.351
Itsn1	ENSMUSG00000022957	ENSMUSG00000022957	0.155451	0.0123857	1.90708	12.5965	12.6497	12.6546	12.6573	12.5279	12.5266	12.3976	12.4815
Gatd3a	ENSMUSG00000053329	ENSMUSG00000053329	-0.183305	0.0124817	1.90373	10.812	10.7969	10.9284	10.8383	11.0529	10.9645	11.0571	11.0336
Selenom	ENSMUSG00000075702	ENSMUSG00000075702	-0.365553	0.0124908	1.90341	10.9191	11.4387	11.3272	11.0222	11.6743	11.3817	11.5169	11.6385
Fam13b	ENSMUSG00000036501	ENSMUSG00000036501	0.177849	0.0124908	1.90341	11.1039	11.125	11.1271	11.0932	10.9608	10.9659	10.8327	10.9752
Hapln2	ENSMUSG00000004894	ENSMUSG00000004894	-0.393439	0.0125505	1.90134	9.66545	9.91702	10.075	10.2895	10.5764	10.3354	10.3761	10.281
Ilvbl	ENSMUSG00000032763	ENSMUSG00000032763	-0.226446	0.0125505	1.90134	9.73015	9.8412	9.63313	9.7314	9.98615	9.94404	9.94138	9.97497
Prkaa2	ENSMUSG00000028518	ENSMUSG00000028518	0.22142	0.0125505	1.90134	10.4546	10.3989	10.4546	10.2545	10.1696	10.1869	10.1239	10.2061
Nrn1	ENSMUSG00000039114	ENSMUSG00000039114	0.209701	0.0127042	1.89605	11.6296	11.5129	11.6126	11.3994	11.3509	11.3014	11.2918	11.382
Bend4	ENSMUSG00000092060	ENSMUSG00000092060	0.259729	0.0127042	1.89605	9.21733	9.15927	9.21366	9.12907	8.93484	8.85619	8.95615	8.94055
Bst2	ENSMUSG00000046718	ENSMUSG00000046718	0.76481	0.0127042	1.89605	7.23015	6.68642	7.40439	6.50839	6.10263	6.17416	6.31255	6.46341
Mpeg1	ENSMUSG00000046805	ENSMUSG00000046805	0.371014	0.0128504	1.89108	9.08657	8.81831	9.29378	8.99789	8.70246	8.80857	8.66495	8.57552
Car4	ENSMUSG00000000805	ENSMUSG00000000805	-0.360303	0.0130044	1.88591	9.67728	10.164	9.79037	9.69113	10.2292	10.0489	10.2549	10.2711
Slc4a8	ENSMUSG00000023032	ENSMUSG00000023032	0.14226	0.0130044	1.88591	12.3512	12.3265	12.2975	12.2995	12.1617	12.2291	12.1309	12.1834
Trio	ENSMUSG00000022263	ENSMUSG00000022263	0.145147	0.0130044	1.88591	12.7715	12.8703	12.8127	12.781	12.6627	12.6352	12.6424	12.7158
Vps13d	ENSMUSG00000020220	ENSMUSG00000020220	0.172169	0.0134918	1.86993	12.1971	12.1639	12.259	12.1639	12.0154	12.0753	11.9268	12.0753
Nckap1	ENSMUSG00000027002	ENSMUSG00000027002	0.133132	0.0135096	1.86936	14.1145	14.101	14.0579	14.0667	13.9618	14.0105	13.9069	13.9271
Gabbr2	ENSMUSG00000039809	ENSMUSG00000039809	0.160843	0.0135096	1.86936	13.3167	13.2651	13.2648	13.1515	13.0946	13.0477	13.1337	13.0826
Adcy3	ENSMUSG00000020654	ENSMUSG00000020654	0.200236	0.0135096	1.86936	10.5413	10.5221	10.5237	10.592	10.3391	10.4484	10.3116	10.276
Cntnap2	ENSMUSG00000039419	ENSMUSG00000039419	0.18781	0.0135136	1.86923	12.1524	11.9996	12.0693	12.1441	11.9335	11.9853	11.8408	11.8558
Zkscan16	ENSMUSG00000038630	ENSMUSG00000038630	0.349465	0.0135232	1.86892	10.2229	9.91702	10.0723	10.3569	9.86623	9.87637	9.56955	9.8802
Tuba1a	ENSMUSG00000072235	ENSMUSG00000072235	-0.147271	0.013571	1.86739	13.9452	13.9125	13.9391	13.9178	13.9964	14.1388	14.0458	14.1183
Pbx1	ENSMUSG00000052534	ENSMUSG00000052534	0.15905	0.013571	1.86739	12.4832	12.445	12.5099	12.429	12.2928	12.3757	12.2301	12.3298
Gm7292	ENSMUSG00000104222	ENSMUSG00000104222	0.188407	0.013571	1.86739	11.6921	11.6021	11.7635	11.7239	11.5401	11.5843	11.4522	11.4518
Aff3	ENSMUSG00000037138	ENSMUSG00000037138	0.19829	0.013571	1.86739	11.0837	10.9709	11.0333	10.9626	10.8339	10.8771	10.7036	10.8415
Gad2	ENSMUSG00000026787	ENSMUSG00000026787	0.221432	0.013571	1.86739	13.1953	13.0678	13.1491	13.3577	13.0228	13.0398	12.9131	12.9202
Pak6	ENSMUSG00000074923	ENSMUSG00000074923	0.2584	0.013571	1.86739	11.112	10.7627	10.8583	10.8675	10.5935	10.6769	10.6948	10.6258
Tek	ENSMUSG00000006386	ENSMUSG00000006386	0.26763	0.013571	1.86739	8.98689	9.03665	9.02738	9.02924	8.7164	8.71868	8.75285	8.82995
Gm28661	ENSMUSG00000102070	ENSMUSG00000102070	-0.703034	0.0137215	1.8626	11.7992	12.2431	11.9	11.8725	12.0744	12.7681	12.7571	12.9289
Sec11c	ENSMUSG00000024516	ENSMUSG00000024516	-0.19499	0.0137215	1.8626	10.6318	10.8419	10.7419	10.7719	10.9431	10.9703	10.9271	10.9325
Gse1	ENSMUSG00000031822	ENSMUSG00000031822	0.180274	0.0137787	1.86079	10.6405	10.5707	10.5868	10.612	10.4265	10.3642	10.4527	10.4478
Nynrin	ENSMUSG00000075592	ENSMUSG00000075592	0.387101	0.0138411	1.85883	8.38579	8.37942	8.24793	8.47531	8.16563	8.09188	7.77627	7.90489
Sat2	ENSMUSG00000069835	ENSMUSG00000069835	-0.367287	0.0139063	1.85679	8.04853	8.03964	7.84567	8.06062	8.42531	8.17434	8.37699	8.46666
Rnd2	ENSMUSG00000001313	ENSMUSG00000001313	-0.206011	0.0139478	1.85549	11.82	11.7021	11.9093	11.9052	12.1415	12.008	12.0258	11.9889
Sytl2	ENSMUSG00000030616	ENSMUSG00000030616	-0.195921	0.0141095	1.85049	10.8416	10.7611	10.8551	10.8552	10.9739	11.1395	10.9703	11.0062
Usp32	ENSMUSG00000000804	ENSMUSG00000000804	0.152825	0.0141095	1.85049	12.3211	12.366	12.3662	12.3144	12.1582	12.2627	12.1315	12.2015
Phldb1	ENSMUSG00000048537	ENSMUSG00000048537	-0.227626	0.0141898	1.84803	12.2345	12.2886	12.3606	12.5535	12.598	12.5885	12.6334	12.5467
Cdk5r1	ENSMUSG00000048895	ENSMUSG00000048895	0.209182	0.0141898	1.84803	13.3469	13.0603	13.162	13.113	12.9372	12.9914	12.9773	12.9559
Nsdhl	ENSMUSG00000031349	ENSMUSG00000031349	-0.277767	0.0142055	1.84754	9.39567	9.40418	9.33108	9.41275	9.68492	9.83577	9.604	9.50369
Hecw1	ENSMUSG00000021301	ENSMUSG00000021301	0.199008	0.0142055	1.84754	11.4372	11.4814	11.561	11.3909	11.3078	11.3111	11.1533	11.302
Gm11613	ENSMUSG00000085586	ENSMUSG00000085586	-0.41988	0.0142669	1.84567	8.37338	8.14232	8.51024	8.41725	8.79733	8.60062	9.06456	8.61529
Coro1b	ENSMUSG00000024835	ENSMUSG00000024835	-0.171566	0.014515	1.83818	10.9584	10.9986	10.9216	10.9151	11.1421	11.0926	11.1777	11.0648
Kif3a	ENSMUSG00000018395	ENSMUSG00000018395	0.16032	0.014565	1.83669	12.2628	12.219	12.2836	12.251	12.169	12.1241	12.0166	12.0616
Cdh2	ENSMUSG00000024304	ENSMUSG00000024304	0.163208	0.0147441	1.83138	11.766	11.7977	11.7947	11.8349	11.6554	11.7114	11.5634	11.6073
Trp53bp1	ENSMUSG00000043909	ENSMUSG00000043909	0.179623	0.014876	1.82751	12.0352	11.9388	11.9031	12.0354	11.8109	11.8741	11.7277	11.7835
Atp13a3	ENSMUSG00000022533	ENSMUSG00000022533	0.172813	0.0151469	1.81968	11.1687	11.2584	11.2732	11.2572	11.1292	11.0766	11.0044	11.0561
Cyp26b1	ENSMUSG00000063415	ENSMUSG00000063415	0.263427	0.0151469	1.81968	9.16308	9.18114	9.08583	9.08251	8.85518	8.82142	8.83892	8.95302
Plekhg3	ENSMUSG00000052609	ENSMUSG00000052609	-0.262896	0.0152466	1.81683	9.64149	9.88332	9.82999	9.99621	10.1272	10.1389	10.0688	10.0853
Rtl8b	ENSMUSG00000067924	ENSMUSG00000067924	-0.240491	0.0153363	1.81428	11.2199	10.9807	11.0105	11.2638	11.3492	11.3404	11.4332	11.3328
Pcdhac2	ENSMUSG00000102697	ENSMUSG00000102697	0.294972	0.0154391	1.81138	10.1127	10.0811	10.1237	9.96683	9.94382	9.76101	9.53029	9.84718
Hmgcs1	ENSMUSG00000093930	ENSMUSG00000093930	-0.18118	0.015473	1.81043	12.3588	12.4632	12.5381	12.4658	12.6823	12.7025	12.6055	12.56
Fdxr	ENSMUSG00000018861	ENSMUSG00000018861	-0.26494	0.0155151	1.80924	8.67591	8.78378	8.73212	8.78789	8.99326	8.99597	9.05076	8.99282
Elob	ENSMUSG00000055839	ENSMUSG00000055839	-0.195222	0.0155151	1.80924	11.7664	11.7395	11.9507	11.7461	11.9955	11.9517	11.9926	12.0512
Stxbp5	ENSMUSG00000019790	ENSMUSG00000019790	0.13808	0.0155151	1.80924	12.0263	12.046	12.0262	12.0511	11.8918	11.933	11.8472	11.9247
Glg1	ENSMUSG00000003316	ENSMUSG00000003316	0.155033	0.0155151	1.80924	12.9969	13.0149	13.0829	12.9774	12.8787	12.8829	12.7782	12.9108
Bahcc1	ENSMUSG00000039741	ENSMUSG00000039741	0.231371	0.0155151	1.80924	10.4289	10.5096	10.5526	10.5467	10.2592	10.2273	10.1821	10.4378
Hcn2	ENSMUSG00000020331	ENSMUSG00000020331	-0.230488	0.0156137	1.80649	12.4877	12.6994	12.7582	12.8276	12.9759	12.8667	12.951	12.9202
Slc48a1	ENSMUSG00000081534	ENSMUSG00000081534	-0.176302	0.0156137	1.80649	12.1212	12.0377	12.133	12.1115	12.3067	12.2945	12.344	12.1574
Ccdc28b	ENSMUSG00000028795	ENSMUSG00000028795	-0.391141	0.0156608	1.80519	8.4224	8.77422	8.41358	8.6058	8.92587	8.78907	9.19583	8.85343
A330023F24Rik	ENSMUSG00000096929	ENSMUSG00000096929	0.932123	0.0156685	1.80497	11.1287	10.9162	10.4107	11.1098	10.4765	10.0268	9.44207	9.81679
Ndufa4	ENSMUSG00000029632	ENSMUSG00000029632	-0.213766	0.0156952	1.80423	12.3941	12.6122	12.6298	12.4172	12.6887	12.7277	12.7041	12.8004
Arhgap32	ENSMUSG00000041444	ENSMUSG00000041444	0.199454	0.0157187	1.80358	13.5614	13.4113	13.5137	13.3451	13.1852	13.3591	13.2426	13.2511
Ralgapa1	ENSMUSG00000021027	ENSMUSG00000021027	0.183561	0.0157781	1.80195	12.3583	12.4158	12.3902	12.356	12.1595	12.2663	12.0726	12.2794
Ndufb1	ENSMUSG00000113902	ENSMUSG00000113902	-0.190172	0.0158685	1.79946	10.5841	10.6311	10.6388	10.7415	10.8162	10.811	10.8164	10.9143
Sel1l	ENSMUSG00000020964	ENSMUSG00000020964	0.146758	0.0159623	1.79691	12.6412	12.6061	12.5924	12.6364	12.4596	12.5504	12.4123	12.4644
Rbm24	ENSMUSG00000038132	ENSMUSG00000038132	0.279424	0.0159989	1.79591	9.25841	9.10181	9.17058	9.20653	8.80713	8.97599	9.01422	8.82318
Bad	ENSMUSG00000024959	ENSMUSG00000024959	-0.256262	0.0161444	1.79198	9.32007	9.44894	9.36519	9.38676	9.56099	9.53973	9.77499	9.65638
Kif3c	ENSMUSG00000020668	ENSMUSG00000020668	0.138343	0.0161444	1.79198	12.5506	12.4936	12.4999	12.4615	12.3835	12.3782	12.3111	12.3801
Tubgcp4	ENSMUSG00000027263	ENSMUSG00000027263	0.234305	0.0161444	1.79198	9.41599	9.39797	9.50435	9.41868	9.24482	9.17187	9.19583	9.19271
Syt3	ENSMUSG00000030731	ENSMUSG00000030731	-0.205669	0.016158	1.79161	10.9119	10.9917	10.843	10.968	11.1049	11.0926	11.2634	11.072
Gm9987	ENSMUSG00000055958	ENSMUSG00000055958	0.57401	0.016158	1.79161	6.91324	6.65897	6.90805	6.88483	6.24408	6.46371	6.1144	6.3359
Dock3	ENSMUSG00000039716	ENSMUSG00000039716	0.165221	0.0163749	1.78582	12.8996	12.8767	12.9099	12.7739	12.6918	12.7815	12.6467	12.6795
Inhba	ENSMUSG00000041324	ENSMUSG00000041324	0.361195	0.0166406	1.77883	8.82008	8.8641	9.04713	8.76013	8.56283	8.71524	8.29033	8.471
Zfp180	ENSMUSG00000057101	ENSMUSG00000057101	0.189707	0.0167527	1.77592	10.9735	10.9227	10.8439	10.8961	10.7643	10.7358	10.7599	10.617
Homer2	ENSMUSG00000025813	ENSMUSG00000025813	0.287307	0.0167837	1.77511	10.6619	10.4864	10.661	10.4506	10.3369	10.4567	10.2159	10.0895
Gbp9	ENSMUSG00000029298	ENSMUSG00000029298	0.632252	0.0170541	1.76817	7.24839	7.17719	7.7662	7.20155	6.89821	7.03777	6.53515	6.46341
Ryr2	ENSMUSG00000021313	ENSMUSG00000021313	0.170597	0.0170732	1.76769	12.8703	12.8911	12.8536	12.7462	12.6086	12.6756	12.6375	12.7575
Slc8a1	ENSMUSG00000054640	ENSMUSG00000054640	0.39466	0.0171757	1.76509	10.2008	10.1591	10.5126	10.0822	10.0033	9.97888	9.47759	9.89966
Zfp219	ENSMUSG00000049295	ENSMUSG00000049295	-0.21913	0.0171996	1.76448	10.6178	10.7914	10.6453	10.7626	10.9364	10.7924	10.9936	10.9698
Spred3	ENSMUSG00000037239	ENSMUSG00000037239	0.236813	0.0171996	1.76448	10.6135	10.5202	10.5156	10.6077	10.3003	10.3185	10.4931	10.1865
Tenm2	ENSMUSG00000049336	ENSMUSG00000049336	0.240974	0.0173542	1.76059	11.6076	11.4493	11.4994	11.6702	11.2881	11.4192	11.1481	11.4037
Ppfia2	ENSMUSG00000053825	ENSMUSG00000053825	0.154669	0.0175009	1.75694	11.4909	11.4235	11.4124	11.3777	11.2794	11.2399	11.2848	11.2848
Tnpo1	ENSMUSG00000009470	ENSMUSG00000009470	0.189068	0.0175009	1.75694	11.3913	11.4917	11.5121	11.5137	11.3436	11.2812	11.1745	11.3511
Gvin-ps7	ENSMUSG00000063286	ENSMUSG00000063286	0.910116	0.0176601	1.75301	6.31211	6.02555	6.79246	5.69294	5.56934	5.52765	5.15465	5.36887
Lrp4	ENSMUSG00000027253	ENSMUSG00000027253	0.211804	0.0177431	1.75097	10.1239	10.0136	10.1565	10.0211	9.83781	9.84524	9.86137	9.92994
Znfx1	ENSMUSG00000039501	ENSMUSG00000039501	0.164961	0.0178184	1.74913	11.2876	11.2284	11.2386	11.1448	11.0775	11.0351	11.0627	11.0684
Tchp	ENSMUSG00000002486	ENSMUSG00000002486	-0.28032	0.0178285	1.74889	8.76095	8.79328	8.63479	8.76945	8.98177	8.93518	9.13692	9.01678
Prrc2b	ENSMUSG00000039262	ENSMUSG00000039262	0.142796	0.0178285	1.74889	14.1195	14.0574	14.1558	14.0508	13.9324	13.9364	13.9239	14.0204
Ptprn2	ENSMUSG00000056553	ENSMUSG00000056553	0.197191	0.0178285	1.74889	13.2615	12.9975	13.1012	13.1652	12.8795	12.976	12.9801	12.9118
Thrb	ENSMUSG00000021779	ENSMUSG00000021779	0.281388	0.0178285	1.74889	10.585	10.4795	10.6462	10.3034	10.1897	10.1918	10.1331	10.387
Pde10a	ENSMUSG00000023868	ENSMUSG00000023868	0.286229	0.017885	1.74751	13.1596	12.7992	13.0286	13.2604	12.8052	12.8904	12.7646	12.6755
Ids	ENSMUSG00000035847	ENSMUSG00000035847	0.127475	0.0179296	1.74643	13.909	13.8463	13.9141	13.8591	13.7814	13.7906	13.714	13.7322
Tenm4	ENSMUSG00000048078	ENSMUSG00000048078	0.229333	0.0179627	1.74563	12.3617	12.0794	12.2645	12.1666	11.8756	12.053	11.9645	12.0699
Ccdc91	ENSMUSG00000030301	ENSMUSG00000030301	-0.256398	0.0183038	1.73746	9.74949	9.9228	9.82999	9.89632	10.264	10.0706	9.9607	10.1147
Pcdh17	ENSMUSG00000035566	ENSMUSG00000035566	0.242901	0.0183038	1.73746	11.8694	11.757	11.8293	12.0775	11.6595	11.6582	11.5254	11.7328
Rgs17	ENSMUSG00000019775	ENSMUSG00000019775	0.188015	0.0184545	1.7339	11.6888	11.6187	11.7796	11.7066	11.5352	11.6016	11.4155	11.4876
Usp24	ENSMUSG00000028514	ENSMUSG00000028514	0.140423	0.0185453	1.73177	11.8553	11.872	11.7959	11.8996	11.7078	11.7213	11.7194	11.716
Hspa8	ENSMUSG00000015656	ENSMUSG00000015656	0.13243	0.0187477	1.72705	14.8882	14.8474	14.8215	14.7879	14.648	14.7481	14.7022	14.7172
Kcna3	ENSMUSG00000047959	ENSMUSG00000047959	0.400727	0.0187477	1.72705	8.65213	8.34538	8.43086	8.29361	7.95837	8.22842	7.829	8.11923
Ankrd45	ENSMUSG00000044835	ENSMUSG00000044835	0.217558	0.0187636	1.72668	10.7517	10.5578	10.6944	10.7104	10.4549	10.5781	10.3784	10.4345
Heatr5b	ENSMUSG00000039414	ENSMUSG00000039414	0.182707	0.0188445	1.72481	11.0786	11.0654	11.0826	11.0581	10.8803	10.9882	10.7792	10.8999
Gpr26	ENSMUSG00000040125	ENSMUSG00000040125	0.250358	0.0188445	1.72481	12.9621	12.8119	12.9049	12.5798	12.5281	12.6352	12.5043	12.6145
Oga	ENSMUSG00000025220	ENSMUSG00000025220	0.133629	0.0189495	1.7224	12.7807	12.696	12.7489	12.7488	12.61	12.616	12.5622	12.6523
Fam120c	ENSMUSG00000025262	ENSMUSG00000025262	0.216855	0.0189495	1.7224	10.6855	10.5297	10.621	10.6982	10.3922	10.5378	10.3266	10.411
Arrdc3	ENSMUSG00000074794	ENSMUSG00000074794	-0.193454	0.0190614	1.71985	10.4673	10.5019	10.6011	10.5876	10.713	10.8231	10.7098	10.6831
Grin3a	ENSMUSG00000039579	ENSMUSG00000039579	0.204218	0.0190614	1.71985	11.0273	10.8242	10.939	10.9221	10.7516	10.7809	10.621	10.7462
Purb	ENSMUSG00000094483	ENSMUSG00000094483	0.134847	0.0190951	1.71908	14.008	14.0462	14.0874	13.9612	13.9037	13.8687	13.8691	13.9242
Arfgef1	ENSMUSG00000067851	ENSMUSG00000067851	0.144221	0.0191095	1.71875	11.9247	12.0334	12.0051	11.9479	11.8351	11.8154	11.8587	11.8273
Stoml1	ENSMUSG00000032333	ENSMUSG00000032333	-0.217983	0.0191452	1.71794	10.8158	10.6583	10.9345	10.6925	10.9761	11.0009	11.025	10.9835
Magi2	ENSMUSG00000040003	ENSMUSG00000040003	0.160466	0.0191452	1.71794	11.7961	11.6643	11.7351	11.7207	11.5688	11.5762	11.5099	11.6215
Mad1l1	ENSMUSG00000029554	ENSMUSG00000029554	-0.244915	0.0192976	1.7145	8.99501	8.88794	8.92132	8.99789	9.21567	9.15673	9.20583	9.20058
Npy	ENSMUSG00000029819	ENSMUSG00000029819	-0.201542	0.0192976	1.7145	9.99341	9.97382	10.0133	9.98426	10.1207	10.1312	10.2428	10.2686
Zc3h15	ENSMUSG00000027091	ENSMUSG00000027091	0.144387	0.0192976	1.7145	11.68	11.6499	11.5955	11.6443	11.4964	11.5412	11.4834	11.4725
Ly6c1	ENSMUSG00000079018	ENSMUSG00000079018	0.346477	0.0192976	1.7145	10.2514	9.90685	10.3277	10.1993	9.68669	10.0002	9.96513	9.65065
Vps28	ENSMUSG00000115987	ENSMUSG00000115987	-0.139882	0.0193795	1.71266	11.2451	11.2492	11.2569	11.2405	11.4143	11.3626	11.3965	11.3762
Slc1a2	ENSMUSG00000005089	ENSMUSG00000005089	0.163232	0.0194684	1.71067	16.1515	16.0687	16.2543	16.1131	15.9811	16.0252	15.9168	16.0157
Lmtk2	ENSMUSG00000038970	ENSMUSG00000038970	0.176366	0.0194684	1.71067	12.5804	12.5695	12.5791	12.3923	12.3355	12.3763	12.3154	12.3961
Auts2	ENSMUSG00000029673	ENSMUSG00000029673	0.177714	0.0194684	1.71067	11.4412	11.4377	11.3075	11.4834	11.2219	11.2303	11.3053	11.2076
Spry2	ENSMUSG00000022114	ENSMUSG00000022114	0.250021	0.0194684	1.71067	10.5274	10.5173	10.3552	10.3362	10.1246	10.1117	10.3516	10.149
Pcdh8	ENSMUSG00000036422	ENSMUSG00000036422	0.341217	0.0196289	1.7071	10.6422	10.1786	10.2986	10.647	10.1075	10.2188	10.1331	9.99772
Arhgef12	ENSMUSG00000059495	ENSMUSG00000059495	0.186725	0.0197521	1.70439	12.848	12.9237	13.0418	12.8939	12.7702	12.7778	12.6264	12.7874
Trim59	ENSMUSG00000034317	ENSMUSG00000034317	-0.280545	0.0200409	1.69808	8.67927	8.8641	8.89665	8.97124	9.21076	9.12857	9.10788	9.08918
Fry	ENSMUSG00000056602	ENSMUSG00000056602	0.160392	0.0200458	1.69798	12.4446	12.5182	12.5515	12.4244	12.3193	12.341	12.2529	12.3847
Tmod2	ENSMUSG00000032186	ENSMUSG00000032186	0.152915	0.0201056	1.69668	13.954	13.9534	14.0812	13.9462	13.8208	13.8516	13.7715	13.8813
Mag	ENSMUSG00000036634	ENSMUSG00000036634	-0.258352	0.0203204	1.69207	12.5174	12.7124	12.7726	12.9489	13.0802	12.9621	13.0412	12.9283
Chst11	ENSMUSG00000034612	ENSMUSG00000034612	0.154962	0.0203718	1.69097	11.1182	11.0687	11.0613	11.111	10.9847	10.9099	10.9317	10.9143
Zbtb38	ENSMUSG00000040433	ENSMUSG00000040433	0.180414	0.0203718	1.69097	10.9361	11.0503	11.0737	11.0085	10.8795	10.8294	10.7582	10.8812
Fryl	ENSMUSG00000070733	ENSMUSG00000070733	0.192925	0.0203718	1.69097	11.3057	11.2596	11.2732	11.3979	11.0768	11.2139	11.152	11.0196
Ankfn1	ENSMUSG00000047773	ENSMUSG00000047773	0.519484	0.0203718	1.69097	7.34479	7.17719	7.30479	7.34132	6.68791	6.93507	6.43666	7.0323
Nr2f2	ENSMUSG00000030551	ENSMUSG00000030551	0.297904	0.0204928	1.6884	9.87953	9.74331	9.7077	10.0198	9.66529	9.51818	9.61905	9.36592
Fgd3	ENSMUSG00000037946	ENSMUSG00000037946	-0.259774	0.0205807	1.68654	8.85025	8.88202	8.95456	8.92754	9.22789	9.04062	9.2207	9.15002
Rbm15b	ENSMUSG00000074102	ENSMUSG00000074102	0.162639	0.0205807	1.68654	10.9098	10.8288	10.9116	10.8718	10.7542	10.711	10.7264	10.6812
Epg5	ENSMUSG00000039840	ENSMUSG00000039840	0.170947	0.0205807	1.68654	10.9892	10.9513	10.9968	10.874	10.7651	10.835	10.7505	10.779
G3bp2	ENSMUSG00000029405	ENSMUSG00000029405	0.166908	0.0207982	1.68198	12.2024	12.0858	12.1071	12.1221	11.9927	12.0317	11.8678	11.956
Elovl1	ENSMUSG00000006390	ENSMUSG00000006390	-0.256457	0.0210704	1.67633	8.96223	8.98509	9.09941	9.14586	9.26156	9.30595	9.39476	9.25195
Ppfia4	ENSMUSG00000026458	ENSMUSG00000026458	-0.256719	0.021209	1.67348	11.8605	12.2272	11.9345	11.9699	12.2893	12.1182	12.3275	12.3012
Spcs1	ENSMUSG00000021917	ENSMUSG00000021917	-0.169075	0.021209	1.67348	10.8558	10.835	10.8883	10.8639	11.0069	10.9739	11.0123	11.1218
Dgkb	ENSMUSG00000036095	ENSMUSG00000036095	0.202395	0.021209	1.67348	12.3879	12.1806	12.3772	12.3787	12.0374	12.2221	12.0953	12.1641
Slc7a14	ENSMUSG00000069072	ENSMUSG00000069072	0.163796	0.0213202	1.67121	12.2552	12.1516	12.1903	12.2332	12.1236	12.0669	11.9552	12.027
Osbpl8	ENSMUSG00000020189	ENSMUSG00000020189	0.166853	0.0213597	1.6704	11.8771	11.7988	11.9189	11.8282	11.7139	11.7685	11.635	11.6366
Lonrf2	ENSMUSG00000048814	ENSMUSG00000048814	0.137895	0.021563	1.66629	12.682	12.63	12.6199	12.6737	12.5494	12.4754	12.4666	12.562
Banp	ENSMUSG00000025316	ENSMUSG00000025316	-0.293291	0.021578	1.66599	9.43999	9.34942	9.36744	9.18582	9.57253	9.61363	9.82776	9.48234
Tmem268	ENSMUSG00000045917	ENSMUSG00000045917	-0.244813	0.0218995	1.65957	8.96775	8.8671	8.91826	8.88819	9.09548	9.20657	9.15252	9.15812
Hectd4	ENSMUSG00000042744	ENSMUSG00000042744	0.149496	0.0218995	1.65957	13.4252	13.5098	13.4537	13.3733	13.2318	13.2661	13.3234	13.3436
Mdga1	ENSMUSG00000043557	ENSMUSG00000043557	0.189622	0.0219321	1.65892	10.617	10.5494	10.4932	10.6786	10.3769	10.417	10.409	10.387
Smtnl2	ENSMUSG00000045667	ENSMUSG00000045667	-0.766998	0.0219649	1.65827	5.9823	5.54545	5.35708	6.17632	6.68791	6.61901	6.64216	6.08708
Rasal2	ENSMUSG00000070565	ENSMUSG00000070565	0.186724	0.0219649	1.65827	11.4692	11.4014	11.5373	11.3076	11.2365	11.2488	11.2165	11.2762
Fbxo9	ENSMUSG00000001366	ENSMUSG00000001366	-0.179882	0.0219788	1.658	11.4899	11.5647	11.6347	11.5538	11.8549	11.6914	11.7142	11.6976
G6pc3	ENSMUSG00000034793	ENSMUSG00000034793	-0.203776	0.0221759	1.65412	10.3003	10.3461	10.1578	10.3383	10.5357	10.5172	10.4982	10.4098
Ehd1	ENSMUSG00000024772	ENSMUSG00000024772	-0.212189	0.0224309	1.64915	10.5922	10.7699	10.7888	10.5718	10.9237	10.8468	10.8622	10.9466
Mbd5	ENSMUSG00000036792	ENSMUSG00000036792	0.170741	0.0224309	1.64915	11.0799	11.0576	11.1317	11.0403	10.8624	10.9536	10.8415	10.9675
Dpy19l3	ENSMUSG00000043671	ENSMUSG00000043671	0.158173	0.0224487	1.64881	11.2007	11.1281	11.1037	11.1159	10.9349	11.0213	10.9842	10.9774
Slc20a2	ENSMUSG00000037656	ENSMUSG00000037656	-0.193524	0.022711	1.64376	10.8288	11.0217	10.9909	10.8552	11.1421	11.0813	11.0825	11.17
Gm1043	ENSMUSG00000117286	ENSMUSG00000117286	0.263733	0.0227223	1.64355	10.2148	9.8966	10.0017	10.1287	9.68314	9.88557	9.80984	9.82699
Plcxd3	ENSMUSG00000049148	ENSMUSG00000049148	0.429718	0.0227223	1.64355	8.01696	8.22887	8.28642	8.12491	7.83601	7.81175	7.34983	7.91767
Diras1	ENSMUSG00000043670	ENSMUSG00000043670	-0.165054	0.0227318	1.64337	12.0709	12.0477	12.0116	12.145	12.3073	12.1741	12.2718	12.1807
Ncoa1	ENSMUSG00000020647	ENSMUSG00000020647	0.140417	0.0228941	1.64028	12.0696	12.0974	12.0679	12.0533	11.9564	11.959	11.8523	11.9568
Cuedc1	ENSMUSG00000018378	ENSMUSG00000018378	-0.174091	0.0229717	1.63881	10.5218	10.4942	10.5397	10.5973	10.7113	10.642	10.7556	10.739
Kidins220	ENSMUSG00000036333	ENSMUSG00000036333	0.134859	0.0229717	1.63881	13.4989	13.4045	13.3965	13.4951	13.3076	13.3417	13.2824	13.327
Fat3	ENSMUSG00000074505	ENSMUSG00000074505	0.200589	0.0229717	1.63881	11.768	11.5554	11.6697	11.6401	11.3764	11.5523	11.3971	11.5067
Lingo2	ENSMUSG00000045083	ENSMUSG00000045083	0.285772	0.0229717	1.63881	9.69899	9.5345	9.8037	9.49364	9.2781	9.44116	9.25242	9.432
Lrp1	ENSMUSG00000040249	ENSMUSG00000040249	0.122933	0.0230618	1.63711	14.2612	14.3106	14.2807	14.2631	14.1024	14.1839	14.1325	14.2034
Etv5	ENSMUSG00000013089	ENSMUSG00000013089	0.175257	0.0230618	1.63711	11.7396	11.6222	11.6351	11.5945	11.4202	11.4711	11.5677	11.4319
Hectd1	ENSMUSG00000035247	ENSMUSG00000035247	0.15453	0.0231063	1.63627	12.0593	12.1268	12.104	11.9936	11.9249	11.9407	11.8519	11.9498
Nktr	ENSMUSG00000032525	ENSMUSG00000032525	0.175231	0.0231063	1.63627	12.0063	11.9438	11.8746	12.0922	11.7681	11.813	11.8303	11.8146
Cops9	ENSMUSG00000073616	ENSMUSG00000073616	-0.194827	0.0232553	1.63348	10.812	10.6311	10.8543	10.7873	10.971	10.9046	11.0008	10.9934
Hcfc1r1	ENSMUSG00000023904	ENSMUSG00000023904	-0.175635	0.0232553	1.63348	10.8662	10.7835	10.8325	10.8025	11.1002	10.9565	10.9725	10.952
Unc80	ENSMUSG00000055567	ENSMUSG00000055567	0.136809	0.0235318	1.62835	13.5984	13.7091	13.718	13.654	13.5461	13.5523	13.4819	13.5539
Enho	ENSMUSG00000028445	ENSMUSG00000028445	-0.233075	0.0237029	1.6252	10.6205	10.7867	10.933	10.775	10.9819	10.9514	10.9849	11.1362
Usf3	ENSMUSG00000068284	ENSMUSG00000068284	0.168393	0.0237029	1.6252	11.0555	11.072	11.1023	10.9687	10.8911	10.8183	10.9051	10.9127
Pitpnc1	ENSMUSG00000040430	ENSMUSG00000040430	0.190384	0.0237029	1.6252	11.5123	11.4902	11.5512	11.6993	11.418	11.4149	11.3645	11.3014
Celsr2	ENSMUSG00000068740	ENSMUSG00000068740	0.121445	0.0239067	1.62148	13.2584	13.214	13.2228	13.1668	13.0695	13.0801	13.1218	13.1058
Pcdh10	ENSMUSG00000049100	ENSMUSG00000049100	0.184792	0.0239067	1.62148	12.745	12.5538	12.7359	12.7533	12.4755	12.5897	12.4501	12.5392
Ryr1	ENSMUSG00000030592	ENSMUSG00000030592	-0.26444	0.0239828	1.6201	9.41599	9.72523	9.47757	9.61397	9.72512	9.80212	9.91571	9.85716
Zdbf2	ENSMUSG00000027520	ENSMUSG00000027520	0.241733	0.0239828	1.6201	10.6972	10.524	10.6719	10.7649	10.3526	10.4993	10.2918	10.5467
Pcsk1	ENSMUSG00000021587	ENSMUSG00000021587	0.245588	0.0239828	1.6201	10.5832	10.378	10.6239	10.3152	10.2108	10.2806	10.2134	10.237
Pcdh1	ENSMUSG00000051375	ENSMUSG00000051375	0.221566	0.0239889	1.61999	13.0235	12.7782	12.8677	12.765	12.589	12.6329	12.7768	12.5546
Eml2	ENSMUSG00000040811	ENSMUSG00000040811	-0.199671	0.0242144	1.61593	12.5063	12.3406	12.4581	12.5929	12.6982	12.7036	12.739	12.5605
Akap9	ENSMUSG00000040407	ENSMUSG00000040407	0.151428	0.0242144	1.61593	11.9279	11.9937	11.8895	11.9073	11.8174	11.805	11.7023	11.7883
Fat4	ENSMUSG00000046743	ENSMUSG00000046743	0.282838	0.0242144	1.61593	9.4636	9.14202	9.32184	9.22921	8.97888	9.11036	8.95021	9.00784
Arx	ENSMUSG00000035277	ENSMUSG00000035277	0.305062	0.0243686	1.61317	9.40586	9.03665	9.21865	9.26915	8.89556	9.07053	8.82925	8.93741
Elovl7	ENSMUSG00000021696	ENSMUSG00000021696	-0.286615	0.0243865	1.61285	9.09667	9.37284	9.37415	9.37054	9.75919	9.52015	9.5062	9.57198
Irf7	ENSMUSG00000025498	ENSMUSG00000025498	0.84546	0.0244459	1.61179	7.03382	6.45064	7.41311	6.28421	5.74282	6.36181	6.21688	5.81383
Bcor	ENSMUSG00000040363	ENSMUSG00000040363	0.208142	0.0246077	1.60893	10.3718	10.3309	10.2013	10.2085	10.1272	10.0732	10.0919	9.9947
BC031181	ENSMUSG00000036299	ENSMUSG00000036299	-0.137944	0.0248081	1.60541	11.4565	11.4417	11.4974	11.4519	11.6006	11.5795	11.5716	11.6462
Appl1	ENSMUSG00000040760	ENSMUSG00000040760	0.154862	0.0248081	1.60541	11.7965	11.8521	11.7943	11.7841	11.681	11.676	11.5526	11.6953
Man1a2	ENSMUSG00000008763	ENSMUSG00000008763	0.175665	0.0248727	1.60428	12.1044	12.0592	12.1599	12.0163	11.8838	11.9942	11.8099	11.9467
Cdc42bpa	ENSMUSG00000026490	ENSMUSG00000026490	0.135215	0.0254316	1.59463	13.279	13.3897	13.3476	13.3191	13.2008	13.1869	13.1522	13.2552
Flrt2	ENSMUSG00000047414	ENSMUSG00000047414	0.216228	0.025651	1.5909	11.0121	10.848	11.0326	10.8646	10.6761	10.8593	10.6697	10.6887
Srebf1	ENSMUSG00000020538	ENSMUSG00000020538	0.175794	0.0257772	1.58876	11.3949	11.299	11.4069	11.5169	11.2261	11.2453	11.2054	11.2474
Gm6136	ENSMUSG00000084106	ENSMUSG00000084106	-0.204451	0.0260816	1.58367	10.5311	10.3916	10.6499	10.5377	10.72	10.7735	10.77	10.6699
Fabp7	ENSMUSG00000019874	ENSMUSG00000019874	-0.887774	0.0262011	1.58168	8.69598	9.65402	9.95771	9.48424	10.2864	10.3741	10.2764	10.6374
Nexmif	ENSMUSG00000046449	ENSMUSG00000046449	0.201471	0.0264032	1.57834	10.5922	10.4458	10.487	10.5313	10.2485	10.4128	10.2367	10.3522
Adamts10	ENSMUSG00000024299	ENSMUSG00000024299	-0.360001	0.0264614	1.57739	9.67222	10.1219	9.75821	9.8561	10.1259	9.9499	10.4014	10.3615
Npc2	ENSMUSG00000021242	ENSMUSG00000021242	-0.17569	0.0264667	1.5773	10.9276	10.8426	10.9785	10.9814	11.1213	11.1104	11.1713	11.0284
Lrp1b	ENSMUSG00000049252	ENSMUSG00000049252	0.221892	0.0264832	1.57703	10.8438	10.8487	10.8186	10.9693	10.6832	10.7307	10.46	10.7109
Gbp2b	ENSMUSG00000040264	ENSMUSG00000040264	0.833592	0.0271594	1.56608	7.03382	6.88902	7.26679	6.03933	6.16496	6.32618	5.51794	6.17488
Cacna1i	ENSMUSG00000022416	ENSMUSG00000022416	0.163523	0.0271737	1.56585	12.0093	11.8787	11.8551	11.8341	11.7466	11.7071	11.7692	11.7068
ENSMUSG00000071860	ENSMUSG00000071860	ENSMUSG00000071860	0.571508	0.0273686	1.56275	7.46665	6.79127	7.43897	7.0158	6.57002	6.64816	6.71401	6.67392
Fam171a1	ENSMUSG00000050530	ENSMUSG00000050530	0.173029	0.0277157	1.55727	11.3144	11.2078	11.1944	11.3076	11.1556	11.1097	11.0468	11.0218
Kcnf1	ENSMUSG00000051726	ENSMUSG00000051726	0.273936	0.0277157	1.55727	11.7336	11.4513	11.5388	11.3192	11.0996	11.341	11.3318	11.1939
Praf2	ENSMUSG00000031149	ENSMUSG00000031149	-0.199979	0.0279712	1.55329	10.2548	10.1591	10.1408	10.3404	10.4223	10.4832	10.4155	10.3801
Prdx2	ENSMUSG00000005161	ENSMUSG00000005161	-0.132591	0.0279712	1.55329	12.7101	12.7238	12.7129	12.5993	12.8206	12.8266	12.8118	12.8201
Rprd1a	ENSMUSG00000040446	ENSMUSG00000040446	0.153658	0.0281853	1.54998	11.3305	11.28	11.3501	11.4168	11.1947	11.2248	11.1617	11.1853
Camk2a	ENSMUSG00000024617	ENSMUSG00000024617	0.259037	0.0281853	1.54998	16.2515	15.8134	15.8949	15.9036	15.6775	15.7788	15.7567	15.6513
Lyst	ENSMUSG00000019726	ENSMUSG00000019726	0.184918	0.0285987	1.54365	11.1151	11.1529	11.2164	11.0505	11.0104	10.9753	10.8391	10.9698
Dennd6b	ENSMUSG00000015377	ENSMUSG00000015377	-0.20364	0.0286331	1.54313	11.3732	11.3292	11.1376	11.3686	11.4345	11.4918	11.6046	11.4998
Ppp1r12a	ENSMUSG00000019907	ENSMUSG00000019907	0.138567	0.0286331	1.54313	11.7802	11.6852	11.6994	11.6883	11.585	11.5974	11.5531	11.5658
Camk1d	ENSMUSG00000039145	ENSMUSG00000039145	0.138895	0.0286331	1.54313	12.4359	12.3097	12.3791	12.3258	12.2542	12.2291	12.2026	12.2122
Gucy1a2	ENSMUSG00000041624	ENSMUSG00000041624	0.457039	0.0286331	1.54313	8.66915	8.50421	9.03022	8.72865	8.43799	8.43488	7.83545	8.38157
Myo9a	ENSMUSG00000039585	ENSMUSG00000039585	0.12694	0.028675	1.5425	11.9094	11.9291	11.9342	11.9241	11.7714	11.8286	11.7641	11.8243
Sorbs3	ENSMUSG00000022091	ENSMUSG00000022091	-0.269219	0.0286954	1.54219	9.9907	9.86392	9.83324	10.1657	10.2699	10.1918	10.3639	10.1147
Hnrnpll	ENSMUSG00000024095	ENSMUSG00000024095	0.151473	0.0286954	1.54219	11.1013	11.209	11.1727	11.1992	11.0474	10.991	11.0257	11.0151
Psen2	ENSMUSG00000010609	ENSMUSG00000010609	-0.229006	0.028746	1.54142	9.08149	9.0552	9.02454	9.09738	9.2991	9.20657	9.33677	9.32573
Ndufv3	ENSMUSG00000024038	ENSMUSG00000024038	-0.197275	0.0290843	1.53634	10.8097	10.9313	10.7333	10.7964	11.0322	10.9203	11.1134	10.9934
Chsy3	ENSMUSG00000058152	ENSMUSG00000058152	0.380256	0.0290843	1.53634	8.47757	8.46908	8.73907	8.26317	8.14	8.13884	7.91687	8.26639
Rab37	ENSMUSG00000020732	ENSMUSG00000020732	-0.345675	0.0291263	1.53571	8.38167	8.78378	8.88416	8.71265	9.13753	8.88402	9.09448	9.04908
Idh3g	ENSMUSG00000002010	ENSMUSG00000002010	-0.135196	0.0291263	1.53571	11.6917	11.7606	11.6532	11.6785	11.8462	11.8114	11.8323	11.8366
Prr18	ENSMUSG00000055945	ENSMUSG00000055945	-0.321577	0.0292291	1.53419	10.7268	10.7424	10.875	11.1655	11.2497	11.1968	11.3823	10.9805
Vdac3	ENSMUSG00000008892	ENSMUSG00000008892	-0.162478	0.0293209	1.53282	11.6593	11.7642	11.7424	11.6261	11.9294	11.8597	11.7926	11.86
Hdac4	ENSMUSG00000026313	ENSMUSG00000026313	0.175543	0.0293209	1.53282	11.0969	11.0958	11.2226	11.0808	11.0301	10.8848	10.9496	10.9301
Rab11fip2	ENSMUSG00000040022	ENSMUSG00000040022	0.193322	0.0293209	1.53282	11.1609	11.0582	11.1137	11.1201	10.8911	11.0393	10.7876	10.9536
Ncoa2	ENSMUSG00000005886	ENSMUSG00000005886	0.155758	0.0293578	1.53228	11.6541	11.7226	11.7541	11.6875	11.5954	11.5653	11.4559	11.5769
Samd4b	ENSMUSG00000109336	ENSMUSG00000109336	0.149948	0.0298859	1.52453	11.4122	11.3117	11.3318	11.3485	11.2022	11.2109	11.2453	11.1471
Vwc2l	ENSMUSG00000045648	ENSMUSG00000045648	0.265085	0.0298859	1.52453	8.76413	8.73532	8.72863	8.65017	8.42955	8.49227	8.46707	8.44033
Wnk3	ENSMUSG00000041245	ENSMUSG00000041245	0.235678	0.0299238	1.52398	10.0964	10.3024	10.3843	10.271	10.0673	10.1117	9.91571	10.026
Dync1li2	ENSMUSG00000035770	ENSMUSG00000035770	-0.128483	0.0300593	1.52202	13.1903	13.2254	13.2215	13.2747	13.3739	13.3971	13.3658	13.2877
Ppm1h	ENSMUSG00000034613	ENSMUSG00000034613	0.207205	0.0300593	1.52202	11.1681	11.1584	11.275	11.0645	10.8995	10.864	10.9857	11.0869
Chl1	ENSMUSG00000030077	ENSMUSG00000030077	0.185681	0.0301251	1.52107	12.599	12.6414	12.5835	12.6294	12.4041	12.4647	12.2732	12.5557
Abtb1	ENSMUSG00000030083	ENSMUSG00000030083	-0.19611	0.0303784	1.51743	10.2638	10.1542	10.1461	10.2266	10.4611	10.2979	10.4558	10.3557
Hoxb8	ENSMUSG00000056648	ENSMUSG00000056648	-6.09722	0.030493	1.5158	2	2.97858	2.59808	2	7.53146	6.67673	2	7.02049
Cfp	ENSMUSG00000001128	ENSMUSG00000001128	-0.351477	0.030493	1.5158	8.19678	8.40856	8.18821	8.34018	8.50377	8.55133	8.89873	8.54701
Mobp	ENSMUSG00000032517	ENSMUSG00000032517	-0.251846	0.030493	1.5158	14.9831	15.0114	15.1156	15.2901	15.44	15.2889	15.5001	15.1766
Dcp1b	ENSMUSG00000041477	ENSMUSG00000041477	-0.227633	0.030493	1.5158	9.18218	9.21687	9.08583	9.24709	9.38234	9.36859	9.48583	9.40502
B230334C09Rik	ENSMUSG00000104597	ENSMUSG00000104597	0.217584	0.030493	1.5158	11.8317	11.5967	11.7193	11.8271	11.3868	11.6316	11.5687	11.5204
Heph	ENSMUSG00000031209	ENSMUSG00000031209	0.372964	0.0307327	1.5124	7.96275	7.7778	7.8521	7.93934	7.63784	7.39669	7.62793	7.39421
Ahi1	ENSMUSG00000019986	ENSMUSG00000019986	0.201413	0.030764	1.51196	13.6249	13.3925	13.3971	13.5932	13.3182	13.326	13.2045	13.3653
Unc13a	ENSMUSG00000034799	ENSMUSG00000034799	0.136111	0.0316223	1.50001	13.7655	13.6654	13.6289	13.6512	13.4939	13.5441	13.5742	13.5573
Fam20b	ENSMUSG00000033557	ENSMUSG00000033557	0.166621	0.0317446	1.49833	11.5426	11.5282	11.5182	11.595	11.4287	11.4644	11.2848	11.3345
Pin4	ENSMUSG00000079480	ENSMUSG00000079480	-0.266758	0.0318518	1.49687	8.58912	8.7484	8.80683	8.71265	8.88016	8.99597	9.07279	8.96538
Zfpm1	ENSMUSG00000049577	ENSMUSG00000049577	0.234598	0.0318518	1.49687	10.5579	10.3418	10.4808	10.4351	10.1935	10.0584	10.3527	10.2686
Tmem201	ENSMUSG00000044700	ENSMUSG00000044700	-0.170169	0.0322432	1.49156	11.5988	11.6975	11.5182	11.6002	11.7618	11.6888	11.8262	11.8201
Xrcc3	ENSMUSG00000021287	ENSMUSG00000021287	-0.356316	0.0323346	1.49033	8.61395	8.31932	8.17288	8.69972	8.79075	8.85306	8.8549	8.78532
Tmem63a	ENSMUSG00000026519	ENSMUSG00000026519	-0.256424	0.0325192	1.48786	10.3253	10.4961	10.3563	10.6495	10.8218	10.6698	10.7884	10.5813
Fign	ENSMUSG00000075324	ENSMUSG00000075324	0.33051	0.0326544	1.48606	8.344	8.18625	8.21838	8.3192	7.91066	8.04881	7.76278	8.03376
Rpl19-ps11	ENSMUSG00000081094	ENSMUSG00000081094	-0.3849	0.0330809	1.48042	7.92356	7.97433	7.91486	7.87178	7.99314	8.45151	8.19814	8.50528
Soga3	ENSMUSG00000038916	ENSMUSG00000038916	0.206961	0.0330809	1.48042	11.2417	11.0517	11.084	10.9973	10.9018	10.9345	10.7717	10.9458
Kcnv1	ENSMUSG00000022342	ENSMUSG00000022342	0.291986	0.0331408	1.47964	11.1213	10.9548	11.1137	10.6637	10.5963	10.7685	10.5984	10.7605
Chchd10	ENSMUSG00000049422	ENSMUSG00000049422	-0.160787	0.0331901	1.47899	11.6023	11.6021	11.564	11.6945	11.8327	11.6997	11.8291	11.7432
Btf3	ENSMUSG00000021660	ENSMUSG00000021660	-0.146372	0.0332869	1.47773	11.3127	11.3737	11.4134	11.3439	11.4413	11.5275	11.5378	11.5209
Eif5b	ENSMUSG00000026083	ENSMUSG00000026083	0.201971	0.0333001	1.47755	11.2854	11.3795	11.2672	11.2791	11.2699	11.0853	11.0201	11.0166
Slc9a7	ENSMUSG00000037341	ENSMUSG00000037341	0.345666	0.033392	1.47636	9.54886	9.51167	9.66086	9.52879	9.24482	9.33761	8.80971	9.41632
Ndufa11	ENSMUSG00000002379	ENSMUSG00000002379	-0.226892	0.0334253	1.47592	10.8074	10.6942	10.9674	10.7462	10.9984	11.0672	11.1488	10.9087
Gria2	ENSMUSG00000033981	ENSMUSG00000033981	0.148745	0.0334253	1.47592	14.2679	14.1639	14.1719	14.3327	14.0535	14.1253	14.0956	14.0731
Sirt2	ENSMUSG00000015149	ENSMUSG00000015149	-0.14018	0.0337035	1.47232	12.0712	12.1111	12.1347	12.2037	12.2386	12.3159	12.2836	12.2446
Neto1	ENSMUSG00000050321	ENSMUSG00000050321	0.273673	0.0339211	1.46953	11.2193	10.7699	11.0668	11.2015	10.7909	10.8609	10.8278	10.7255
Myh14	ENSMUSG00000030739	ENSMUSG00000030739	-0.24189	0.034065	1.46769	10.7421	11.07	10.9938	11.0969	11.2899	11.1267	11.2871	11.1846
Tmem98	ENSMUSG00000035413	ENSMUSG00000035413	-0.26945	0.0341909	1.46609	8.60336	8.69872	8.75631	8.81213	9.05491	8.94402	8.86756	9.07213
Kras	ENSMUSG00000030265	ENSMUSG00000030265	0.135374	0.0341939	1.46605	11.6395	11.678	11.6615	11.6045	11.5224	11.549	11.4627	11.5078
Magi3	ENSMUSG00000052539	ENSMUSG00000052539	0.1719	0.0341939	1.46605	11.1045	11.1281	11.1171	11.0203	10.8386	10.9832	10.8732	10.9851
Gkn3	ENSMUSG00000030048	ENSMUSG00000030048	-0.509746	0.034345	1.46414	6.16623	6.28096	6.52914	6.49349	6.82289	6.89915	6.92247	6.80352
Pdia6	ENSMUSG00000020571	ENSMUSG00000020571	0.162281	0.0344726	1.46253	11.7477	11.6539	11.6833	11.6627	11.4595	11.5969	11.4543	11.5844
Ncapd2	ENSMUSG00000038252	ENSMUSG00000038252	-0.282999	0.0345691	1.46131	8.96223	9.17146	8.93046	8.9926	9.23275	9.21877	9.49605	9.22649
Ppp2r5b	ENSMUSG00000024777	ENSMUSG00000024777	-0.131075	0.0345691	1.46131	12.1458	12.1893	12.1563	12.1173	12.2389	12.2506	12.3375	12.3042
Ptprk	ENSMUSG00000019889	ENSMUSG00000019889	0.190759	0.0345691	1.46131	10.9141	10.7961	10.7367	10.754	10.5552	10.7136	10.5754	10.5973
Nkain3	ENSMUSG00000055761	ENSMUSG00000055761	0.435644	0.0345925	1.46102	7.67654	7.62304	7.83272	7.90595	7.46696	7.16423	7.09385	7.57451
Pfkfb4	ENSMUSG00000025648	ENSMUSG00000025648	-0.237966	0.0346688	1.46006	9.03496	8.87905	8.9335	9.05231	9.18843	9.19427	9.18575	9.28438
Aasdhppt	ENSMUSG00000025894	ENSMUSG00000025894	0.214645	0.0346832	1.45988	9.77959	9.86542	9.85101	9.90198	9.60849	9.74424	9.5203	9.66398
Ylpm1	ENSMUSG00000021244	ENSMUSG00000021244	0.148301	0.0347195	1.45943	12.143	12.0784	12.023	12.0931	11.9033	12.0161	11.8877	11.9373
Gmpr	ENSMUSG00000000253	ENSMUSG00000000253	-0.171308	0.0349697	1.45631	10.3014	10.2308	10.3127	10.2949	10.4979	10.4842	10.46	10.3778
Prpf38a	ENSMUSG00000063800	ENSMUSG00000063800	-0.241394	0.0351935	1.45354	9.09163	9.21216	9.32877	9.29732	9.55324	9.40533	9.51428	9.42082
Lrba	ENSMUSG00000028080	ENSMUSG00000028080	0.184249	0.0355553	1.4491	10.3718	10.5192	10.3909	10.3723	10.2533	10.2417	10.1616	10.2661
mt-Co2	ENSMUSG00000064354	ENSMUSG00000064354	-1.03369	0.0360147	1.44352	11.7561	12.1309	11.7673	11.6644	11.747	13.1105	13.1483	13.0813
1700109H08Rik	ENSMUSG00000008307	ENSMUSG00000008307	-0.429843	0.0360147	1.44352	6.95826	7.03496	6.94461	7.18308	7.60074	7.22353	7.46258	7.49998
Ccdc74a	ENSMUSG00000041617	ENSMUSG00000041617	-0.281284	0.0360147	1.44352	9.48492	9.93858	9.68267	9.6311	10.0781	9.92779	9.92027	9.96268
Cpeb3	ENSMUSG00000039652	ENSMUSG00000039652	0.19582	0.0360147	1.44352	11.4658	11.6088	11.6164	11.6822	11.4699	11.4085	11.2634	11.449
Ncam2	ENSMUSG00000022762	ENSMUSG00000022762	0.230776	0.0360147	1.44352	11.4942	11.4819	11.6846	11.6097	11.3504	11.4777	11.1384	11.371
Slc24a4	ENSMUSG00000041771	ENSMUSG00000041771	0.356428	0.0360147	1.44352	10.3134	9.67986	9.98283	10.0608	9.61035	9.8671	9.63209	9.55776
Celf5	ENSMUSG00000034818	ENSMUSG00000034818	0.229273	0.0371054	1.43056	12.8598	12.5374	12.6067	12.73	12.315	12.4726	12.5707	12.469
Chga	ENSMUSG00000021194	ENSMUSG00000021194	-0.110357	0.0375305	1.42562	12.4209	12.4145	12.4219	12.4053	12.5548	12.5021	12.5408	12.5052
Etnk1	ENSMUSG00000030275	ENSMUSG00000030275	0.136119	0.0375305	1.42562	13.8467	13.8001	13.7828	13.8873	13.7011	13.7682	13.6661	13.6361
Fnbp1	ENSMUSG00000075415	ENSMUSG00000075415	-0.20859	0.0375398	1.42551	12.4684	12.7674	12.5391	12.6633	12.9028	12.7142	12.8408	12.8265
Gbp2	ENSMUSG00000028270	ENSMUSG00000028270	0.724261	0.0375398	1.42551	7.06502	6.63099	7.29538	6.43226	5.79631	6.63365	6.1144	6.13165
Cerkl	ENSMUSG00000075256	ENSMUSG00000075256	-0.750033	0.0375637	1.42523	5.26249	6.04688	5.49493	5.19991	6.31908	5.93492	6.29392	6.37349
Slc45a3	ENSMUSG00000026435	ENSMUSG00000026435	-0.638205	0.0375637	1.42523	5.72009	5.9369	6.49668	6.56653	7.00429	6.8245	6.74177	6.74735
Ndufs4	ENSMUSG00000021764	ENSMUSG00000021764	-0.18333	0.0375637	1.42523	10.6695	10.9082	10.817	10.7742	11.0147	10.9278	10.9958	10.9706
Vegfb	ENSMUSG00000024962	ENSMUSG00000024962	-0.149116	0.0375637	1.42523	10.9674	10.9263	10.9047	10.9767	11.0949	11.0393	11.1507	11.0855
Dip2c	ENSMUSG00000048264	ENSMUSG00000048264	0.161172	0.0375637	1.42523	11.7177	11.6495	11.7131	11.6965	11.5104	11.6025	11.4209	11.5929
Bhlhb9	ENSMUSG00000072964	ENSMUSG00000072964	0.163762	0.0375637	1.42523	11.2285	11.0952	11.1343	11.1596	11.0019	11.0699	10.9332	10.9582
Birc6	ENSMUSG00000024073	ENSMUSG00000024073	0.166869	0.0375637	1.42523	12.2042	12.3602	12.3031	12.1908	12.0996	12.1247	12.0123	12.1574
Usp45	ENSMUSG00000040455	ENSMUSG00000040455	0.169955	0.0375637	1.42523	10.875	10.9477	11.0105	11.0454	10.86	10.761	10.7918	10.7912
Alcam	ENSMUSG00000022636	ENSMUSG00000022636	0.171063	0.0375637	1.42523	12.555	12.37	12.4283	12.5914	12.2817	12.3466	12.3094	12.3343
Pgr	ENSMUSG00000031870	ENSMUSG00000031870	0.188991	0.0375637	1.42523	10.2148	10.1319	10.2287	10.1621	10.0384	10.0324	9.88335	10.026
Ankrd6	ENSMUSG00000040183	ENSMUSG00000040183	0.211714	0.0375637	1.42523	10.4673	10.2767	10.4269	10.5566	10.2194	10.2991	10.1846	10.1917
Sh3rf1	ENSMUSG00000031642	ENSMUSG00000031642	0.242758	0.0375637	1.42523	10.308	10.0458	10.1316	10.1191	9.84893	10.0434	9.96218	9.78052
Cdkn1a	ENSMUSG00000023067	ENSMUSG00000023067	0.292559	0.0375637	1.42523	9.21501	8.94587	9.14725	8.85358	8.70246	8.75933	8.75966	8.80609
Inpp5j	ENSMUSG00000034570	ENSMUSG00000034570	-0.187552	0.0376055	1.42475	11.2765	11.4321	11.2623	11.3604	11.5567	11.4448	11.6294	11.4479
Oaf	ENSMUSG00000032014	ENSMUSG00000032014	0.368076	0.0376055	1.42475	8.46202	8.09702	8.31463	8.05047	7.75052	7.9113	7.85465	7.98601
Gale	ENSMUSG00000028671	ENSMUSG00000028671	-0.259605	0.0380475	1.41967	8.67253	8.61905	8.49389	8.4791	8.81363	8.86242	8.79984	8.82657
Amigo3	ENSMUSG00000032593	ENSMUSG00000032593	-0.392808	0.0381005	1.41907	7.32774	7.55021	7.18766	7.37425	7.81672	7.55128	7.82251	7.79834
Cldn11	ENSMUSG00000037625	ENSMUSG00000037625	-0.228014	0.0381005	1.41907	12.2947	12.2526	12.4741	12.6187	12.7189	12.6141	12.6322	12.6138
Cuta	ENSMUSG00000024194	ENSMUSG00000024194	-0.179938	0.0382013	1.41792	10.0321	10.0458	10.0626	10.0379	10.277	10.1273	10.2134	10.2735
Katnal1	ENSMUSG00000041298	ENSMUSG00000041298	0.137011	0.0382013	1.41792	11.3979	11.3795	11.3313	11.4158	11.2782	11.2115	11.2544	11.2347
Samd12	ENSMUSG00000058656	ENSMUSG00000058656	0.182612	0.0382208	1.4177	10.7429	10.7635	10.7034	10.7781	10.6903	10.5571	10.4621	10.5416
Pcp4l1	ENSMUSG00000038370	ENSMUSG00000038370	-0.207017	0.0385895	1.41353	12.044	12.0166	12.1064	12.2653	12.3626	12.4109	12.3131	12.1754
Cuedc2	ENSMUSG00000036748	ENSMUSG00000036748	-0.137006	0.0385895	1.41353	11.5669	11.6245	11.6665	11.5739	11.747	11.7166	11.791	11.7247
Mideas	ENSMUSG00000042507	ENSMUSG00000042507	0.210824	0.03859	1.41353	9.86778	9.87589	9.99304	9.89064	9.69727	9.5781	9.70089	9.80652
Col27a1	ENSMUSG00000045672	ENSMUSG00000045672	-0.356968	0.0385971	1.41345	9.22656	9.92425	9.49821	9.61913	9.87558	10.0529	9.96807	9.87201
Cdk16	ENSMUSG00000031065	ENSMUSG00000031065	-0.13063	0.0385971	1.41345	12.9813	13.0902	13.0374	12.9685	13.143	13.1164	13.1979	13.1442
Tacc1	ENSMUSG00000065954	ENSMUSG00000065954	0.137553	0.0385971	1.41345	12.7062	12.6135	12.7145	12.5883	12.5174	12.5441	12.5356	12.4782
Epha4	ENSMUSG00000026235	ENSMUSG00000026235	0.150243	0.0385971	1.41345	12.4478	12.27	12.4278	12.3943	12.2136	12.266	12.2532	12.2122
Cadm1	ENSMUSG00000032076	ENSMUSG00000032076	0.173687	0.0385971	1.41345	12.2831	12.3349	12.3869	12.4251	12.1738	12.1909	12.0685	12.2978
Zfp941	ENSMUSG00000060314	ENSMUSG00000060314	0.20725	0.0385971	1.41345	10.0465	9.96264	10.0046	10.1727	9.83781	9.92332	9.82127	9.78401
Hspa1b	ENSMUSG00000090877	ENSMUSG00000090877	0.38065	0.0385971	1.41345	7.80533	7.55021	7.72475	7.57169	7.2055	7.26175	7.35882	7.34774
Col9a3	ENSMUSG00000027570	ENSMUSG00000027570	-0.308259	0.0386412	1.41295	8.97871	9.47672	9.2843	9.45569	9.64539	9.53389	9.66871	9.6236
Fah	ENSMUSG00000030630	ENSMUSG00000030630	-0.239315	0.0386412	1.41295	9.91707	9.86542	9.79371	10.0621	10.1402	10.1325	10.2953	10.026
Cep20	ENSMUSG00000022677	ENSMUSG00000022677	-0.170354	0.0386412	1.41295	9.97846	10.0365	10.0261	9.95599	10.196	10.1504	10.1578	10.1719
Akap5	ENSMUSG00000021057	ENSMUSG00000021057	0.184915	0.0386412	1.41295	11.9625	11.6848	11.824	11.8073	11.6577	11.6809	11.622	11.5909
Wwp2	ENSMUSG00000031930	ENSMUSG00000031930	-0.161749	0.0387063	1.41222	10.3295	10.2789	10.3138	10.358	10.4958	10.4639	10.5274	10.4378
Ptgfrn	ENSMUSG00000027864	ENSMUSG00000027864	0.188327	0.0387063	1.41222	10.5311	10.3947	10.4922	10.3435	10.2864	10.2054	10.2965	10.2268
Cbln2	ENSMUSG00000024647	ENSMUSG00000024647	0.237252	0.0387063	1.41222	10.4118	10.1725	10.3743	10.1419	10.0118	9.97025	10.0299	10.1558
Atpif1	ENSMUSG00000054428	ENSMUSG00000054428	-0.181259	0.0387128	1.41215	11.1663	11.0901	10.9844	11.1643	11.321	11.2255	11.3634	11.2225
Cbl	ENSMUSG00000034342	ENSMUSG00000034342	0.13836	0.0389098	1.40994	11.555	11.4849	11.5571	11.5479	11.4052	11.4479	11.3954	11.3423
Fam126b	ENSMUSG00000038174	ENSMUSG00000038174	0.201246	0.0389098	1.40994	11.6812	11.7807	11.9285	11.7131	11.6197	11.561	11.4606	11.6624
Wee1	ENSMUSG00000031016	ENSMUSG00000031016	0.230435	0.0389098	1.40994	9.69567	9.72357	9.71653	9.48989	9.4877	9.437	9.34584	9.4453
Plekho2	ENSMUSG00000050721	ENSMUSG00000050721	0.232097	0.0389116	1.40992	9.79519	9.92425	9.63686	9.72981	9.58778	9.48827	9.50012	9.60001
Usp43	ENSMUSG00000020905	ENSMUSG00000020905	0.437936	0.0389116	1.40992	7.13532	7.44164	7.35997	7.29048	6.72975	7.04874	6.83495	6.9097
C2cd4c	ENSMUSG00000045912	ENSMUSG00000045912	0.264058	0.0391918	1.4068	9.56351	9.34942	9.3471	9.29302	9.21567	9.02681	9.04241	9.22392
L3mbtl3	ENSMUSG00000039089	ENSMUSG00000039089	0.210343	0.0392213	1.40648	9.98391	9.96964	9.9092	9.8561	9.63074	9.82623	9.64868	9.76998
Akap10	ENSMUSG00000047804	ENSMUSG00000047804	0.206193	0.0392359	1.40632	9.95227	10.0392	10.0598	9.91742	9.89869	9.75265	9.70442	9.7875
Dag1	ENSMUSG00000039952	ENSMUSG00000039952	0.137444	0.0393487	1.40507	11.7864	11.8433	11.8423	11.8308	11.7187	11.7472	11.6271	11.6577
Ubb-ps	ENSMUSG00000044285	ENSMUSG00000044285	-0.339811	0.039631	1.40196	8.25658	8.3625	8.32853	8.27629	8.30593	8.79234	8.74258	8.68049
Tppp3	ENSMUSG00000014846	ENSMUSG00000014846	-0.280661	0.039631	1.40196	10.5067	10.6062	10.8341	10.7773	11.1207	10.9106	10.7368	11.0691
Atp5g2	ENSMUSG00000062683	ENSMUSG00000062683	-0.13928	0.0398302	1.39979	11.0703	10.9965	11.0641	11.0832	11.1652	11.1844	11.219	11.203
Prkar2a	ENSMUSG00000032601	ENSMUSG00000032601	0.144047	0.0400461	1.39744	11.2997	11.2219	11.2478	11.2742	11.1601	11.1498	11.0599	11.0975
Oprm1	ENSMUSG00000000766	ENSMUSG00000000766	0.559656	0.0400461	1.39744	7.03382	6.76576	6.94461	6.70238	6.44163	6.61901	5.95748	6.21685
Kxd1	ENSMUSG00000055553	ENSMUSG00000055553	-0.203538	0.0403357	1.39431	9.35837	9.44493	9.43965	9.49925	9.63991	9.5667	9.67952	9.66777
Fam169a	ENSMUSG00000041817	ENSMUSG00000041817	0.149961	0.0403357	1.39431	11.1188	11.0351	11.0585	11.1489	10.9768	10.9484	10.9005	10.9396
Cd248	ENSMUSG00000056481	ENSMUSG00000056481	0.411932	0.0403357	1.39431	7.37831	7.38413	7.36896	7.4611	6.9581	7.13363	7.09385	6.77571
Vsnl1	ENSMUSG00000054459	ENSMUSG00000054459	-0.141142	0.0405545	1.39196	13.7884	13.7788	13.8101	13.7173	13.9678	13.877	13.9804	13.8298
Sh3glb2	ENSMUSG00000026860	ENSMUSG00000026860	-0.14211	0.0406806	1.39061	12.7084	12.563	12.6438	12.5986	12.7226	12.747	12.8313	12.7829
Acsl4	ENSMUSG00000031278	ENSMUSG00000031278	0.138871	0.0407233	1.39016	11.3133	11.3194	11.3959	11.2807	11.1816	11.1769	11.1991	11.1984
Snapin	ENSMUSG00000001018	ENSMUSG00000001018	-0.190321	0.0408728	1.38857	10.1276	10.2505	10.1912	10.2119	10.4423	10.4443	10.2561	10.3916
S1pr5	ENSMUSG00000045087	ENSMUSG00000045087	-0.308029	0.0408866	1.38842	9.43203	9.5345	9.54262	9.86481	10.0259	9.68394	9.97393	9.93309
Adamts4	ENSMUSG00000006403	ENSMUSG00000006403	-0.282438	0.0409313	1.38794	9.47913	9.63654	9.70059	9.9216	10.0686	9.9352	10.0467	9.83544
Neat1	ENSMUSG00000092274	ENSMUSG00000092274	-0.229515	0.0409313	1.38794	11.5917	11.8121	11.6729	11.9506	11.9582	12.0499	12.0668	11.8886
Paxx	ENSMUSG00000047617	ENSMUSG00000047617	-0.211093	0.0409313	1.38794	9.89842	10.0392	9.85901	9.789	10.1193	10.0213	10.1681	10.1258
Pcbp4	ENSMUSG00000023495	ENSMUSG00000023495	-0.187125	0.0409313	1.38794	12.2851	12.5437	12.4194	12.3833	12.6313	12.481	12.6238	12.6492
Reps2	ENSMUSG00000040855	ENSMUSG00000040855	0.119213	0.0409313	1.38794	12.7742	12.7444	12.8383	12.745	12.6685	12.6501	12.6787	12.6289
Zfc3h1	ENSMUSG00000034163	ENSMUSG00000034163	0.157138	0.0409313	1.38794	11.2019	11.1725	11.0799	11.2344	10.9652	11.0591	11.0151	11.0262
Ipo7	ENSMUSG00000066232	ENSMUSG00000066232	0.162739	0.0409313	1.38794	12.2296	12.2723	12.2051	12.2094	12.0956	12.0853	11.9257	12.1513
Ythdc2	ENSMUSG00000034653	ENSMUSG00000034653	0.205737	0.0409313	1.38794	9.92843	9.98215	9.98575	10.0671	9.71647	9.91435	9.72196	9.78576
Bmp3	ENSMUSG00000029335	ENSMUSG00000029335	0.301306	0.0409313	1.38794	9.20337	8.93161	9.15767	8.81513	8.64531	8.77593	8.74944	8.77131
Bcl7b	ENSMUSG00000029681	ENSMUSG00000029681	-0.151259	0.0410693	1.38648	10.3728	10.3968	10.3608	10.4035	10.5139	10.5329	10.5304	10.5611
Atp2c1	ENSMUSG00000032570	ENSMUSG00000032570	0.122859	0.0410693	1.38648	12.2285	12.2706	12.2651	12.2455	12.1331	12.1159	12.0811	12.187
Rai1	ENSMUSG00000062115	ENSMUSG00000062115	0.171376	0.0413954	1.38305	11.8207	11.6329	11.6592	11.791	11.5204	11.5212	11.6238	11.5612
Polr2e	ENSMUSG00000004667	ENSMUSG00000004667	-0.174684	0.0414417	1.38256	10.5958	10.4478	10.5732	10.4726	10.6858	10.6591	10.7742	10.669
9330104G04Rik	ENSMUSG00000097842	ENSMUSG00000097842	-0.377404	0.0414819	1.38214	7.22095	7.52762	7.538	7.6941	7.95249	7.86238	7.78963	7.89199
Thbd	ENSMUSG00000074743	ENSMUSG00000074743	0.242552	0.0414938	1.38202	9.01112	9.1069	9.1182	9.0344	8.84886	8.91133	8.69721	8.84341
Iqsec3	ENSMUSG00000040797	ENSMUSG00000040797	0.138787	0.0418841	1.37795	12.8782	12.7721	12.9149	12.8665	12.7442	12.7693	12.6666	12.6979
Syngap1	ENSMUSG00000067629	ENSMUSG00000067629	0.179499	0.0418909	1.37788	13.3547	13.1346	13.1797	13.1903	12.9405	13.0709	13.1265	13.0069
Map3k5	ENSMUSG00000071369	ENSMUSG00000071369	0.170267	0.0420435	1.3763	10.5569	10.4337	10.5387	10.4322	10.2991	10.291	10.3493	10.3463
Lcor	ENSMUSG00000025019	ENSMUSG00000025019	0.422623	0.0425165	1.37144	8.73531	8.31932	8.82656	8.4677	8.39096	8.0705	7.86731	8.34419
Cd99l2	ENSMUSG00000035776	ENSMUSG00000035776	-0.119673	0.0426963	1.36961	11.8317	11.8133	11.7842	11.8345	11.9681	11.947	11.9188	11.908
Atp5e	ENSMUSG00000016252	ENSMUSG00000016252	-0.176466	0.0427005	1.36957	11.5899	11.5517	11.5586	11.528	11.7626	11.5974	11.8603	11.7008
Mfap3l	ENSMUSG00000031647	ENSMUSG00000031647	0.169847	0.0427005	1.36957	11.0167	11.0907	11.1237	11.0461	10.9761	10.9396	10.7851	10.8926
Vopp1	ENSMUSG00000037788	ENSMUSG00000037788	0.197079	0.0435102	1.36141	11.6417	11.5168	11.5428	11.3798	11.2274	11.4123	11.2836	11.3751
Arid1b	ENSMUSG00000069729	ENSMUSG00000069729	0.138675	0.0436167	1.36035	11.6584	11.6806	11.6444	11.5919	11.5372	11.4474	11.4813	11.5546
Acss2	ENSMUSG00000027605	ENSMUSG00000027605	-0.238462	0.0436293	1.36022	10.176	10.4981	10.5417	10.4292	10.7052	10.6173	10.5677	10.7264
Kif21a	ENSMUSG00000022629	ENSMUSG00000022629	0.145976	0.0436293	1.36022	12.9459	12.9402	12.9406	12.9989	12.8417	12.8692	12.6868	12.8383
Sbno1	ENSMUSG00000038095	ENSMUSG00000038095	0.119065	0.0439086	1.35745	12.2439	12.2839	12.2639	12.21	12.1572	12.1299	12.0903	12.1482
Tmem242	ENSMUSG00000004945	ENSMUSG00000004945	-0.177346	0.0439279	1.35726	10.0413	9.91267	10.0332	10.043	10.2364	10.1631	10.1578	10.1825
Plin3	ENSMUSG00000024197	ENSMUSG00000024197	-0.305985	0.0439426	1.35711	8.74498	8.86109	9.07213	9.19276	9.41903	9.22845	9.25724	9.21359
Map9	ENSMUSG00000033900	ENSMUSG00000033900	0.142275	0.0441025	1.35554	11.8015	11.7387	11.7541	11.6752	11.5611	11.6649	11.5769	11.5984
Dclk1	ENSMUSG00000027797	ENSMUSG00000027797	0.140005	0.0441839	1.35474	14.5882	14.5637	14.5972	14.4395	14.3526	14.4551	14.399	14.4253
Tuft1	ENSMUSG00000005968	ENSMUSG00000005968	-0.482076	0.0443499	1.35311	6.60889	6.7398	6.52914	6.83839	7.14494	6.86231	7.38547	7.16686
Pus1	ENSMUSG00000029507	ENSMUSG00000029507	-0.258513	0.0443618	1.35299	8.40625	8.42086	8.4815	8.35263	8.69191	8.61914	8.74601	8.62311
Cdk5rap3	ENSMUSG00000018669	ENSMUSG00000018669	-0.182623	0.0443618	1.35299	9.84398	9.78676	9.88276	9.84879	10.0982	10.0045	10.0285	9.95496
Cdh11	ENSMUSG00000031673	ENSMUSG00000031673	0.180477	0.0445522	1.35113	10.8043	10.7961	10.9548	10.8449	10.6626	10.7366	10.5648	10.7145
Nf1	ENSMUSG00000020716	ENSMUSG00000020716	0.185003	0.0446451	1.35023	11.723	11.8928	11.9417	11.7845	11.7013	11.642	11.5448	11.7183
Ppp1r9a	ENSMUSG00000032827	ENSMUSG00000032827	0.151272	0.0450103	1.34669	13.2648	13.0889	13.2365	13.2592	13.0832	13.1161	13.0377	13.0123
Grin2b	ENSMUSG00000030209	ENSMUSG00000030209	0.209493	0.0450504	1.3463	13.4954	13.3619	13.5432	13.2933	13.1138	13.3001	13.1116	13.33
Pacs2	ENSMUSG00000021143	ENSMUSG00000021143	-0.200481	0.0450706	1.34611	12.2676	12.4477	12.4332	12.5973	12.7241	12.6338	12.6472	12.5559
Dlgap2	ENSMUSG00000047495	ENSMUSG00000047495	0.256806	0.0451446	1.34539	10.9396	10.6417	10.7971	10.6436	10.3312	10.676	10.4725	10.5177
Clec2l	ENSMUSG00000079598	ENSMUSG00000079598	-0.276109	0.0454183	1.34277	10.501	10.9306	10.942	10.647	11.0252	10.986	10.9893	11.1627
Higd2a	ENSMUSG00000025868	ENSMUSG00000025868	-0.154523	0.0457865	1.33926	10.7259	10.5999	10.7078	10.6155	10.825	10.8021	10.8148	10.8272
Med14	ENSMUSG00000064127	ENSMUSG00000064127	0.192058	0.0457865	1.33926	11.3428	11.4503	11.4064	11.2123	11.0869	11.217	11.1007	11.2442
Aifm3	ENSMUSG00000022763	ENSMUSG00000022763	-0.205311	0.0458032	1.3391	12.009	12.2169	11.9193	12.0425	12.2392	12.136	12.3556	12.2855
Scd1	ENSMUSG00000037071	ENSMUSG00000037071	-0.255234	0.0458428	1.33873	12.2006	12.4965	12.5353	12.7096	12.7706	12.8064	12.7741	12.652
Slitrk2	ENSMUSG00000036790	ENSMUSG00000036790	0.179082	0.0458428	1.33873	10.1677	10.2447	10.1513	10.1299	10.0104	9.96011	9.93838	10.0711
Cx3cl1	ENSMUSG00000031778	ENSMUSG00000031778	0.212028	0.0458428	1.33873	14.4234	14.1066	14.2177	14.1993	13.9721	14.0332	14.1686	13.9327
Vstm2a	ENSMUSG00000048834	ENSMUSG00000048834	0.18833	0.0458498	1.33866	11.6098	11.5624	11.6855	11.6657	11.4455	11.5251	11.2694	11.5199
Aplnr	ENSMUSG00000044338	ENSMUSG00000044338	-0.660101	0.0459674	1.33755	5.29795	5.74139	5.89433	5.95478	6.45832	6.58926	6.02683	6.31673
Zc3h7b	ENSMUSG00000022390	ENSMUSG00000022390	0.13334	0.0459674	1.33755	12.6772	12.5277	12.5762	12.5877	12.4292	12.4479	12.4992	12.4628
Pde4d	ENSMUSG00000021699	ENSMUSG00000021699	0.195069	0.0459674	1.33755	10.308	10.3958	10.4798	10.3445	10.1607	10.2536	10.0743	10.2586
Dnai4	ENSMUSG00000035126	ENSMUSG00000035126	0.287542	0.0461874	1.33548	8.96223	8.83373	8.76996	9.12666	8.60466	8.73236	8.56746	8.67297
Smad4	ENSMUSG00000024515	ENSMUSG00000024515	0.168802	0.0464714	1.33281	10.5868	10.5	10.5116	10.5138	10.4339	10.3719	10.3617	10.2673
Sh3bgr	ENSMUSG00000040666	ENSMUSG00000040666	-0.631861	0.0465503	1.33208	6.06696	7.01344	7.17746	6.63606	7.68822	7.1541	7.3225	7.35716
Gm10177	ENSMUSG00000090136	ENSMUSG00000090136	-0.309323	0.0465503	1.33208	7.95722	7.93482	7.88382	7.99862	8.38224	8.14397	8.13148	8.32513
Mpnd	ENSMUSG00000003199	ENSMUSG00000003199	-0.167087	0.0465503	1.33208	11.2176	11.1977	11.329	11.183	11.3487	11.3746	11.5078	11.3611
Csrnp3	ENSMUSG00000044647	ENSMUSG00000044647	0.17225	0.0465503	1.33208	11.8015	11.6806	11.824	11.8334	11.7035	11.6178	11.4931	11.6342
Fndc3b	ENSMUSG00000039286	ENSMUSG00000039286	0.249823	0.0465503	1.33208	9.60833	9.39797	9.45874	9.56668	9.27103	9.41384	9.10521	9.24182
Rasd1	ENSMUSG00000049892	ENSMUSG00000049892	0.391772	0.0465503	1.33208	8.75139	8.26574	8.4564	8.73817	8.33332	8.01003	8.33659	8.0041
Llgl1	ENSMUSG00000020536	ENSMUSG00000020536	-0.14794	0.0467092	1.3306	11.0555	11.1136	11.1643	11.1602	11.3352	11.2182	11.2628	11.2681
2900052N01Rik	ENSMUSG00000099696	ENSMUSG00000099696	0.337017	0.0468529	1.32926	10.533	10.1194	9.8733	10.3013	9.92143	9.84681	10.0015	9.7875
Gm13375	ENSMUSG00000075514	ENSMUSG00000075514	-0.329837	0.0470443	1.32749	8.0589	7.84023	7.87122	8.05047	8.35576	8.12336	8.4419	8.19469
Trim44	ENSMUSG00000027189	ENSMUSG00000027189	0.104023	0.0470443	1.32749	13.3825	13.3545	13.3132	13.3738	13.2731	13.2651	13.2348	13.2359
Zfhx4	ENSMUSG00000025255	ENSMUSG00000025255	0.284375	0.0470443	1.32749	9.71711	9.87589	9.81196	9.92716	9.62336	9.67688	9.23054	9.63525
Arid1a	ENSMUSG00000007880	ENSMUSG00000007880	0.113537	0.0472215	1.32586	12.3035	12.2872	12.3055	12.2518	12.1681	12.1841	12.1387	12.2031
Ppp2r5e	ENSMUSG00000021051	ENSMUSG00000021051	0.161937	0.0472215	1.32586	11.7012	11.692	11.69	11.6422	11.6165	11.5729	11.4063	11.4736
Pptc7	ENSMUSG00000038582	ENSMUSG00000038582	0.209885	0.0472384	1.3257	10.9473	11.019	11.0901	11.0739	10.9833	10.8648	10.6643	10.764
Prr14l	ENSMUSG00000054280	ENSMUSG00000054280	0.160626	0.047351	1.32467	11.0392	11.0404	11.0989	10.9179	10.8772	10.8381	10.8367	10.9071
Gstm7	ENSMUSG00000004035	ENSMUSG00000004035	-0.252572	0.0473832	1.32438	9.22656	9.19315	9.28668	9.37258	9.63442	9.48625	9.62278	9.32333
Ptprt	ENSMUSG00000053141	ENSMUSG00000053141	0.176406	0.0473832	1.32438	12.4887	12.4227	12.485	12.3144	12.2118	12.3847	12.1783	12.2283
Nwd2	ENSMUSG00000090061	ENSMUSG00000090061	0.29224	0.0473832	1.32438	10.4953	10.3811	10.2856	10.0608	9.93937	10.0972	9.83905	10.1917
Dennd2a	ENSMUSG00000038456	ENSMUSG00000038456	0.186725	0.047839	1.32022	9.79519	9.73018	9.8494	9.79661	9.60287	9.58754	9.6669	9.56996
Pds5b	ENSMUSG00000034021	ENSMUSG00000034021	0.153727	0.0478865	1.31979	11.9468	11.9831	11.9932	12.0202	11.8573	11.8787	11.7001	11.8862
Slit1	ENSMUSG00000025020	ENSMUSG00000025020	0.297392	0.0478865	1.31979	11.7981	11.3271	11.4107	11.7852	11.1966	11.3275	11.4273	11.234
Gm37824	ENSMUSG00000104459	ENSMUSG00000104459	0.66708	0.0478865	1.31979	6.24101	6.00389	6.1242	5.95478	5.14356	5.43033	5.75439	5.47644
Rimbp2	ENSMUSG00000029420	ENSMUSG00000029420	0.234639	0.0481499	1.3174	12.4282	12.0236	12.1641	12.1551	11.9181	12.0382	12.0381	11.8612
Lamtor2	ENSMUSG00000028062	ENSMUSG00000028062	-0.183706	0.0483705	1.31542	9.99611	10.0445	9.97401	10.0734	10.1683	10.1143	10.2918	10.2434
Rin1	ENSMUSG00000024883	ENSMUSG00000024883	0.257372	0.0483705	1.31542	11.3171	10.8411	11.0772	11.1171	10.7525	10.8985	10.918	10.7886
Piezo1	ENSMUSG00000014444	ENSMUSG00000014444	0.294502	0.0483705	1.31542	8.50058	8.37942	8.26731	8.30219	8.05479	7.99309	8.16776	8.07997
Rasgrf1	ENSMUSG00000032356	ENSMUSG00000032356	0.132356	0.0484044	1.31512	13.8035	13.7171	13.6471	13.7761	13.5978	13.641	13.6148	13.565
Uchl1	ENSMUSG00000029223	ENSMUSG00000029223	-0.238677	0.0486833	1.31262	13.8831	13.6423	14.0367	13.8983	14.0988	14.1688	14.2263	13.9315
St6gal2	ENSMUSG00000024172	ENSMUSG00000024172	0.207432	0.0486833	1.31262	10.4248	10.2354	10.2761	10.239	9.94974	10.1415	10.0892	10.1679
Amn	ENSMUSG00000021278	ENSMUSG00000021278	-0.337402	0.0487165	1.31232	7.72944	7.62304	7.95125	7.60675	8.12962	8.12336	8.01115	7.98601
Rgs7bp	ENSMUSG00000021719	ENSMUSG00000021719	0.139447	0.0487165	1.31232	13.3911	13.5224	13.5729	13.4697	13.3933	13.3296	13.3231	13.3574
Sh3pxd2a	ENSMUSG00000053617	ENSMUSG00000053617	0.161567	0.0487165	1.31232	11.1687	11.0109	11.073	11.0059	10.8795	10.8848	10.8889	10.9652
Smad2	ENSMUSG00000024563	ENSMUSG00000024563	0.196145	0.0487207	1.31229	9.578	9.65923	9.68807	9.58261	9.4775	9.40746	9.37937	9.46285
Abhd11	ENSMUSG00000040532	ENSMUSG00000040532	-0.27957	0.0487413	1.3121	8.94835	8.72543	8.81014	9.0344	9.09013	9.31279	9.20084	9.02861
Cerk	ENSMUSG00000035891	ENSMUSG00000035891	-0.276184	0.0487413	1.3121	11.3938	11.9158	11.7329	11.5188	12.044	11.8779	11.8701	11.9211
Vamp1	ENSMUSG00000030337	ENSMUSG00000030337	-0.225165	0.0487413	1.3121	13.0567	13.3601	13.2749	13.3301	13.6502	13.5143	13.3793	13.3795
Phkg2	ENSMUSG00000030815	ENSMUSG00000030815	-0.206005	0.0487413	1.3121	9.65181	9.69852	9.66452	9.72023	9.85996	9.89624	10.0243	9.76292
Gpd2	ENSMUSG00000026827	ENSMUSG00000026827	0.137724	0.0487413	1.3121	11.8276	11.8016	11.7311	11.7543	11.6805	11.66	11.5648	11.6586
Col19a1	ENSMUSG00000026141	ENSMUSG00000026141	0.360454	0.0487413	1.3121	9.40586	8.9172	9.28905	9.13869	8.61957	9.10511	8.86441	8.72843
Fxyd7	ENSMUSG00000036578	ENSMUSG00000036578	-0.18418	0.049461	1.30574	10.9612	10.7747	10.7854	10.8435	10.9826	10.9506	11.1364	11.0321
Akap13	ENSMUSG00000066406	ENSMUSG00000066406	0.222304	0.0499761	1.30124	10.5048	10.2516	10.3552	10.5092	10.1154	10.2041	10.3104	10.1119
Mt1	ENSMUSG00000031765	ENSMUSG00000031765	-0.219656	0.0503064	1.29838	12.8908	12.6937	12.8246	12.8175	13.1867	12.8239	13.1137	12.9605
Apeh	ENSMUSG00000032590	ENSMUSG00000032590	-0.217445	0.0504445	1.29719	9.73339	9.86991	9.68267	9.87203	9.9775	9.9974	9.90807	10.1436
Xrn1	ENSMUSG00000032410	ENSMUSG00000032410	0.162888	0.0504445	1.29719	10.6872	10.7152	10.6926	10.7548	10.5159	10.5073	10.5133	10.6604
Anapc11	ENSMUSG00000025135	ENSMUSG00000025135	-0.164308	0.0505068	1.29665	10.3842	10.2968	10.3865	10.332	10.5954	10.4588	10.5123	10.4858
Trpc6	ENSMUSG00000031997	ENSMUSG00000031997	0.437749	0.0505068	1.29665	8.38167	8.15711	8.06632	7.8602	7.33764	7.87477	7.59786	7.91129
Gal3st1	ENSMUSG00000049721	ENSMUSG00000049721	-0.286198	0.0507275	1.29476	8.85323	8.96281	9.23596	9.15299	9.40403	9.17937	9.32992	9.4453
Fabp3	ENSMUSG00000028773	ENSMUSG00000028773	-0.146892	0.0513306	1.28962	10.8491	10.8219	10.8583	10.7634	10.9409	11.0324	10.9347	10.9698
Camsap2	ENSMUSG00000041570	ENSMUSG00000041570	0.134289	0.0513352	1.28959	12.4911	12.5486	12.5351	12.4883	12.4057	12.3879	12.2857	12.4433
Zfp382	ENSMUSG00000074220	ENSMUSG00000074220	0.281794	0.0513352	1.28959	9.09667	8.95437	9.02454	8.8594	8.61214	8.58563	8.6901	8.91846
Dmtf1	ENSMUSG00000042508	ENSMUSG00000042508	0.133168	0.0513729	1.28927	10.9885	11.0277	11.0361	11.0326	10.9079	10.9091	10.8732	10.8623
Cd81	ENSMUSG00000037706	ENSMUSG00000037706	-0.140973	0.051653	1.2869	13.0601	13.0919	13.0629	13.2006	13.3196	13.2112	13.2526	13.1974
Gsk3b	ENSMUSG00000022812	ENSMUSG00000022812	0.157472	0.051653	1.2869	12.9068	13.0338	13.0932	12.9874	12.9277	12.8741	12.7612	12.8297
Stmn4	ENSMUSG00000022044	ENSMUSG00000022044	-0.164082	0.0516598	1.28685	12.5366	12.343	12.434	12.4482	12.6366	12.5965	12.6855	12.4991
Mrpl42	ENSMUSG00000062981	ENSMUSG00000062981	-0.183244	0.0518731	1.28506	9.71711	9.89366	9.83649	9.82517	10.0508	9.9903	10.0015	9.96268
Pik3ip1	ENSMUSG00000034614	ENSMUSG00000034614	-0.189905	0.0520768	1.28336	9.84548	9.84729	9.86856	9.92993	10.186	10.057	9.9986	9.99922
Efna5	ENSMUSG00000048915	ENSMUSG00000048915	0.225027	0.0521815	1.28248	9.50212	9.50011	9.4838	9.33753	9.30141	9.13887	9.32305	9.16081
Ankib1	ENSMUSG00000040351	ENSMUSG00000040351	0.158989	0.0522506	1.28191	11.002	10.9342	10.9405	11.0157	10.7917	10.8687	10.7194	10.8755
Tgm2	ENSMUSG00000037820	ENSMUSG00000037820	0.365008	0.0522571	1.28185	8.4344	8.12738	8.67886	8.23656	8.07115	8.02678	7.91687	8.07428
Pak3	ENSMUSG00000031284	ENSMUSG00000031284	0.177945	0.0524908	1.27992	12.0227	11.9629	12.1468	12.1039	11.9394	11.9685	11.7544	11.86
Msl2	ENSMUSG00000066415	ENSMUSG00000066415	0.146635	0.0526862	1.2783	10.9851	11.0061	10.9246	10.9687	10.8105	10.8374	10.7616	10.8894
Kif5c	ENSMUSG00000026764	ENSMUSG00000026764	0.100989	0.052983	1.27586	14.8656	14.847	14.9165	14.8967	14.8077	14.7945	14.7398	14.7799
Pard6a	ENSMUSG00000005699	ENSMUSG00000005699	-0.274115	0.0530575	1.27525	9.30708	9.50782	9.63872	9.33335	9.62336	9.60251	9.75469	9.90127
Pnma8a	ENSMUSG00000041141	ENSMUSG00000041141	0.165163	0.0530884	1.275	12.3755	12.1575	12.2603	12.2582	12.0608	12.1878	12.0377	12.1087
Chmp4b	ENSMUSG00000038467	ENSMUSG00000038467	-0.104605	0.0530889	1.275	12.31	12.2951	12.3133	12.3229	12.4162	12.3841	12.4206	12.4383
Tjap1	ENSMUSG00000012296	ENSMUSG00000012296	-0.205578	0.0533738	1.27267	10.1002	9.95983	9.89214	10.1312	10.2206	10.2829	10.2753	10.134
Zyx	ENSMUSG00000029860	ENSMUSG00000029860	-0.177994	0.0535651	1.27112	10.6029	10.7755	10.6846	10.5249	10.8307	10.807	10.8213	10.8499
Prkar2b	ENSMUSG00000002997	ENSMUSG00000002997	0.169469	0.0536911	1.2701	11.5193	11.2962	11.4036	11.363	11.1829	11.2683	11.1834	11.2774
Syde2	ENSMUSG00000036863	ENSMUSG00000036863	0.463187	0.0538216	1.26904	7.33629	7.31546	7.22777	7.09694	6.5232	7.12329	6.67133	6.80352
Fnbp1l	ENSMUSG00000039735	ENSMUSG00000039735	0.211125	0.0541805	1.26616	12.2126	11.9406	11.9664	12.2354	11.8166	11.951	11.9135	11.8525
Naa12	ENSMUSG00000024571	ENSMUSG00000024571	-0.168274	0.0542649	1.26548	10.7145	10.7922	10.6536	10.7865	10.9739	10.8886	10.9459	10.8093
Klhl33	ENSMUSG00000090799	ENSMUSG00000090799	-0.263316	0.0545766	1.26299	9.17981	9.58824	9.23596	9.28871	9.57445	9.54361	9.66146	9.59405
Slit2	ENSMUSG00000031558	ENSMUSG00000031558	0.208021	0.0545766	1.26299	10.4972	10.3167	10.3887	10.3835	10.1363	10.3554	10.0824	10.1732
Sgk2	ENSMUSG00000017868	ENSMUSG00000017868	-0.521555	0.0546636	1.2623	5.93803	6.43454	6.48017	6.30143	7.01561	6.71855	6.75546	6.68891
Plk2	ENSMUSG00000021701	ENSMUSG00000021701	0.255324	0.0546636	1.2623	12.2356	11.9259	11.8942	11.8846	11.6468	11.7543	11.9249	11.6029
Fyb	ENSMUSG00000022148	ENSMUSG00000022148	0.657439	0.0548239	1.26103	6.52159	6.31653	6.14529	6.23127	5.89767	6.02657	5.23499	5.47644
Rnf141	ENSMUSG00000030788	ENSMUSG00000030788	-0.153148	0.0549505	1.26003	11.0875	11.1162	11.225	11.0956	11.2563	11.362	11.2392	11.278
Timp4	ENSMUSG00000030317	ENSMUSG00000030317	-0.26968	0.0553112	1.25719	10.1544	10.6169	10.3898	10.2153	10.6617	10.5003	10.7115	10.615
Kbtbd7	ENSMUSG00000043881	ENSMUSG00000043881	0.166539	0.0553112	1.25719	10.5823	10.5744	10.7096	10.5494	10.46	10.4853	10.3806	10.4267
Slco2b1	ENSMUSG00000030737	ENSMUSG00000030737	0.326329	0.0553112	1.25719	8.93715	8.70544	8.87787	8.83596	8.22535	8.75598	8.60574	8.43144
Gm30371	ENSMUSG00000116525	ENSMUSG00000116525	0.592769	0.0554561	1.25605	6.60889	6.10906	6.30379	6.19487	5.79631	5.70457	5.75439	5.78622
Cacna1e	ENSMUSG00000004110	ENSMUSG00000004110	0.12012	0.0556456	1.25457	13.3411	13.2467	13.2877	13.2734	13.0979	13.1735	13.2085	13.1881
Gpr108	ENSMUSG00000005823	ENSMUSG00000005823	-0.181839	0.0556863	1.25425	9.60833	9.5846	9.68627	9.65809	9.80067	9.79887	9.77667	9.88509
Cachd1	ENSMUSG00000028532	ENSMUSG00000028532	0.266549	0.0557238	1.25396	9.81521	9.73676	9.87172	10.1287	9.70952	9.6962	9.46515	9.63912
Calb2	ENSMUSG00000003657	ENSMUSG00000003657	-0.222082	0.0557477	1.25377	11.2285	11.5908	11.3307	11.4725	11.6881	11.5648	11.5546	11.7215
Flywch2	ENSMUSG00000023911	ENSMUSG00000023911	-0.286088	0.0564121	1.24863	8.18736	8.3237	8.41792	8.5384	8.56283	8.61176	8.73914	8.70281
Pold4	ENSMUSG00000024854	ENSMUSG00000024854	-0.257964	0.0564121	1.24863	8.45418	8.31932	8.52641	8.48664	8.69895	8.61546	8.69721	8.7992
Alad	ENSMUSG00000028393	ENSMUSG00000028393	-0.220253	0.0566321	1.24694	9.38128	9.26318	9.19608	9.42459	9.60662	9.44116	9.55788	9.54546
Peg10	ENSMUSG00000092035	ENSMUSG00000092035	0.252221	0.0566321	1.24694	11.4899	11.3594	11.3743	11.6661	11.4116	11.2524	11.0123	11.1998
Prepl	ENSMUSG00000024127	ENSMUSG00000024127	0.138463	0.0568995	1.24489	13.5683	13.5883	13.5953	13.5596	13.4563	13.5049	13.3112	13.4779
Ddb2	ENSMUSG00000002109	ENSMUSG00000002109	-0.295713	0.0569574	1.24445	8.12456	7.8524	7.8521	7.99333	8.2543	8.23804	8.2809	8.23609
Slc9a3r2	ENSMUSG00000002504	ENSMUSG00000002504	-0.220434	0.057523	1.24016	10.4953	10.8442	10.7175	10.6317	10.8545	10.835	10.8701	11.0233
Hnrnpc	ENSMUSG00000060373	ENSMUSG00000060373	0.11282	0.057523	1.24016	12.5282	12.5658	12.5198	12.6159	12.4403	12.4321	12.4637	12.445
Pum1	ENSMUSG00000028580	ENSMUSG00000028580	0.143687	0.057523	1.24016	11.6983	11.5357	11.5771	11.6686	11.458	11.4807	11.4931	11.4806
Rsbn1	ENSMUSG00000044098	ENSMUSG00000044098	0.218875	0.057523	1.24016	9.59235	9.77881	9.61055	9.56668	9.4734	9.46798	9.29286	9.4453
Nt5dc3	ENSMUSG00000054027	ENSMUSG00000054027	0.115995	0.0578588	1.23763	11.9218	11.8634	11.8973	11.8843	11.7329	11.7838	11.8009	11.7856
Usp31	ENSMUSG00000063317	ENSMUSG00000063317	0.154349	0.0578983	1.23733	12.1311	12.2216	12.2804	12.1212	12.0499	12.0913	11.9411	12.0562
Appl2	ENSMUSG00000020263	ENSMUSG00000020263	-0.279848	0.0580568	1.23615	11.589	12.1559	11.7876	11.7787	12.1092	11.985	12.1675	12.2177
Gm11847	ENSMUSG00000060989	ENSMUSG00000060989	0.244299	0.0580948	1.23586	9.38128	9.17146	9.18593	9.06497	8.9904	8.89623	8.97089	8.99282
Nus1	ENSMUSG00000023068	ENSMUSG00000023068	0.125542	0.058175	1.23526	11.5908	11.612	11.671	11.6544	11.5273	11.5339	11.4606	11.5046
Lamtor1	ENSMUSG00000030842	ENSMUSG00000030842	-0.157618	0.0581759	1.23526	10.9438	10.8958	10.936	10.7758	11.0126	11.0985	11.0123	11.0605
1700086L19Rik	ENSMUSG00000071265	ENSMUSG00000071265	0.288279	0.0581759	1.23526	9.24712	8.8245	9.04713	8.9926	8.69191	8.89014	8.70075	8.7065
Txnl4b	ENSMUSG00000031723	ENSMUSG00000031723	-0.21891	0.0585814	1.23224	8.76095	8.76137	8.76656	8.735	9.02161	8.92032	8.98257	8.96538
Trappc1	ENSMUSG00000049299	ENSMUSG00000049299	-0.211607	0.0585814	1.23224	9.49067	9.77082	9.58569	9.68622	9.87091	9.8326	9.7867	9.89966
Cntnap3	ENSMUSG00000033063	ENSMUSG00000033063	0.322693	0.0586293	1.23188	8.5602	8.2148	8.29116	8.44075	7.86758	8.14397	8.16776	8.06282
Aaas	ENSMUSG00000036678	ENSMUSG00000036678	-0.240153	0.0587981	1.23064	8.70592	8.88498	8.67886	8.76324	9.01599	9.04062	9.04798	8.88306
Fcgr2b	ENSMUSG00000026656	ENSMUSG00000026656	0.53846	0.0588314	1.23039	6.75638	6.2259	6.77903	6.66295	6.10263	6.13351	6.093	6.10954
Pikfyve	ENSMUSG00000025949	ENSMUSG00000025949	0.168964	0.0588939	1.22993	10.7997	10.9751	11.0205	10.936	10.7659	10.8166	10.7479	10.7327
Lrfn5	ENSMUSG00000035653	ENSMUSG00000035653	0.177727	0.0589538	1.22949	11.1937	11.1306	11.2386	11.1231	10.9312	11.1254	10.8857	11.0247
Mthfsd	ENSMUSG00000031816	ENSMUSG00000031816	-0.164424	0.0591873	1.22777	10.2638	10.3664	10.3115	10.2787	10.4724	10.4711	10.5442	10.3847
8030462N17Rik	ENSMUSG00000047466	ENSMUSG00000047466	0.197109	0.0591873	1.22777	9.92984	9.84425	9.91382	9.72343	9.66349	9.62101	9.62465	9.72343
Ndufs7	ENSMUSG00000020153	ENSMUSG00000020153	-0.12577	0.0592061	1.22763	11.3969	11.4061	11.4189	11.3869	11.5411	11.4593	11.5502	11.5587
Tafa1	ENSMUSG00000059187	ENSMUSG00000059187	0.246113	0.0592238	1.2275	10.0608	9.88776	9.86538	9.62939	9.60662	9.65012	9.64317	9.59405
Dapk1	ENSMUSG00000021559	ENSMUSG00000021559	0.217376	0.0592865	1.22704	11.7907	11.4493	11.5576	11.6619	11.3244	11.5003	11.4705	11.3081
Def6	ENSMUSG00000002257	ENSMUSG00000002257	-0.536171	0.0593881	1.2263	5.9823	6.02555	5.70841	6.1192	6.42475	6.41366	6.62735	6.42811
Babam1	ENSMUSG00000031820	ENSMUSG00000031820	-0.145556	0.0593881	1.2263	10.9598	10.8765	10.9047	10.9165	11.124	11.0906	11.0314	10.9896
Mast2	ENSMUSG00000003810	ENSMUSG00000003810	0.124917	0.0593881	1.2263	12.0173	12.05	12.0152	12.0299	11.8462	11.9215	11.9729	11.8694
Mecp2	ENSMUSG00000031393	ENSMUSG00000031393	0.124361	0.0593987	1.22622	12.2779	12.3409	12.3072	12.2735	12.1823	12.1835	12.1027	12.2322
St3gal3	ENSMUSG00000028538	ENSMUSG00000028538	-0.148759	0.0594345	1.22596	10.478	10.5698	10.4911	10.4802	10.6929	10.6053	10.6688	10.6461
Sdk2	ENSMUSG00000041592	ENSMUSG00000041592	0.196515	0.0594345	1.22596	10.3263	10.1942	10.4041	10.2311	10.0955	10.2066	10.0369	10.0334
Tmem240	ENSMUSG00000084845	ENSMUSG00000084845	-0.17405	0.0595204	1.22533	10.8212	10.895	10.8765	10.7391	10.9948	10.8863	11.0804	11.0619
Adar	ENSMUSG00000027951	ENSMUSG00000027951	0.15117	0.059703	1.224	12.4496	12.272	12.337	12.3112	12.1492	12.2497	12.1299	12.2392
Rybp	ENSMUSG00000072872	ENSMUSG00000072872	0.18631	0.0597953	1.22333	9.79674	9.8848	9.96366	9.84586	9.71821	9.74255	9.64685	9.64105
Man1a	ENSMUSG00000003746	ENSMUSG00000003746	0.193502	0.059916	1.22246	10.5422	10.4518	10.5751	10.641	10.2328	10.4139	10.3208	10.4675
Dido1	ENSMUSG00000038914	ENSMUSG00000038914	0.138083	0.0600898	1.2212	11.5912	11.4936	11.4626	11.4857	11.3442	11.4011	11.3312	11.4077
Kmt2c	ENSMUSG00000038056	ENSMUSG00000038056	0.177358	0.0600898	1.2212	11.8192	12.0457	11.9578	11.9027	11.7453	11.7366	11.6643	11.8723
Mtor	ENSMUSG00000028991	ENSMUSG00000028991	0.121521	0.0601456	1.2208	12.0638	12.0091	11.963	11.9763	11.8938	11.9125	11.8488	11.8731
Uhrf1bp1l	ENSMUSG00000019951	ENSMUSG00000019951	0.126421	0.0601456	1.2208	11.55	11.608	11.6426	11.605	11.4811	11.4469	11.4496	11.523
Sobp	ENSMUSG00000038248	ENSMUSG00000038248	0.133043	0.0601523	1.22075	11.5056	11.4498	11.4377	11.3949	11.2764	11.3179	11.3651	11.2977
Nkain1	ENSMUSG00000078532	ENSMUSG00000078532	-0.216511	0.0602155	1.22029	9.57077	9.6713	9.73056	9.71863	10.0329	9.77099	9.80655	9.93309
Aatk	ENSMUSG00000025375	ENSMUSG00000025375	-0.130416	0.0602155	1.22029	13.4532	13.4194	13.5051	13.5827	13.6608	13.583	13.6369	13.6054
Spin1	ENSMUSG00000021395	ENSMUSG00000021395	0.125492	0.0603861	1.21906	12.7045	12.6348	12.7105	12.6666	12.5426	12.6302	12.4903	12.5493
Tango2	ENSMUSG00000013539	ENSMUSG00000013539	-0.152227	0.0604587	1.21854	11.0411	10.9986	11.1337	11.0512	11.2858	11.1719	11.2301	11.1424
Yif1a	ENSMUSG00000024875	ENSMUSG00000024875	-0.212549	0.0606679	1.21704	9.06872	9.03932	8.98706	9.02406	9.32435	9.17937	9.28816	9.16618
Hspb1	ENSMUSG00000004951	ENSMUSG00000004951	0.304778	0.0608527	1.21572	8.20147	8.09702	7.99839	8.09064	7.71624	7.9113	7.70753	7.8526
Gm42742	ENSMUSG00000107068	ENSMUSG00000107068	-0.461082	0.0609867	1.21477	6.277	6.75284	6.68132	6.62242	6.87354	6.99302	7.08304	7.18811
Rnf122	ENSMUSG00000039328	ENSMUSG00000039328	-0.381337	0.0610678	1.21419	7.15479	7.69913	7.44749	7.39043	7.72316	7.77258	7.77627	7.95535
Npepl1	ENSMUSG00000039263	ENSMUSG00000039263	-0.239675	0.0610678	1.21419	8.90302	9.0552	8.99869	8.94682	9.25202	9.02404	9.26443	9.30399
Pcdhb19	ENSMUSG00000043313	ENSMUSG00000043313	0.263287	0.0610729	1.21415	8.56749	8.58664	8.71458	8.83004	8.44219	8.43906	8.36811	8.4225
Mpst	ENSMUSG00000071711	ENSMUSG00000071711	-0.21868	0.0616674	1.20994	9.52475	9.49041	9.51654	9.75346	9.77259	9.7187	9.88179	9.79618
Dhx9	ENSMUSG00000042699	ENSMUSG00000042699	0.160907	0.0616674	1.20994	12.1433	12.1685	12.0294	12.2194	12.0693	12.0097	11.8939	11.9455
Pfdn1	ENSMUSG00000024346	ENSMUSG00000024346	-0.168312	0.0618923	1.20836	10.4047	10.3123	10.3518	10.4224	10.5601	10.53	10.6275	10.4412
Ecpas	ENSMUSG00000050812	ENSMUSG00000050812	0.135656	0.0620766	1.20707	11.8594	11.9381	11.9334	11.8441	11.7529	11.7589	11.6921	11.8282
Tmem25	ENSMUSG00000002032	ENSMUSG00000002032	-0.177579	0.0621305	1.2067	10.8288	11.0933	10.9162	10.9887	11.1778	11.0712	11.1436	11.1546
Igsf21	ENSMUSG00000040972	ENSMUSG00000040972	-0.156658	0.0621305	1.2067	10.5067	10.5475	10.4323	10.4621	10.5907	10.6265	10.7229	10.6336
Zfp457	ENSMUSG00000055341	ENSMUSG00000055341	0.532732	0.0623808	1.20495	6.53651	6.2259	6.49668	6.44781	5.92193	5.88682	5.85951	6.0411
Tpm2	ENSMUSG00000028464	ENSMUSG00000028464	-0.254396	0.0627998	1.20204	8.4224	8.60474	8.39168	8.45236	8.69191	8.63379	8.74601	8.81295
Mex3c	ENSMUSG00000037253	ENSMUSG00000037253	0.183726	0.0627998	1.20204	10.2559	10.2868	10.4215	10.2289	10.1947	10.1208	10.0341	10.1119
Them4	ENSMUSG00000028145	ENSMUSG00000028145	-0.228501	0.0638667	1.19473	9.33295	9.58642	9.55843	9.47479	9.67959	9.76435	9.58496	9.83375
Ctif	ENSMUSG00000052928	ENSMUSG00000052928	0.133491	0.0641507	1.1928	11.5746	11.6284	11.6747	11.7155	11.5411	11.4787	11.5104	11.5329
Lypd1	ENSMUSG00000026344	ENSMUSG00000026344	0.24503	0.0644018	1.1911	10.0685	9.71026	9.87804	10.0583	9.79576	9.61179	9.6831	9.67344
Tm9sf2	ENSMUSG00000025544	ENSMUSG00000025544	0.141037	0.064613	1.18968	12.017	12.07	12.0087	12.012	11.8752	11.9579	11.7759	11.9294
Ppt2	ENSMUSG00000015474	ENSMUSG00000015474	-0.245216	0.064992	1.18714	9.12903	9.42266	9.08856	9.19966	9.39972	9.38166	9.53624	9.51635
Gpr37l1	ENSMUSG00000026424	ENSMUSG00000026424	-0.172245	0.064992	1.18714	12.5504	12.7356	12.6426	12.5111	12.8335	12.7049	12.7201	12.873
Adarb2	ENSMUSG00000052551	ENSMUSG00000052551	0.158112	0.064992	1.18714	10.3199	10.3568	10.3472	10.2852	10.1389	10.2309	10.1959	10.1092
Pdxk	ENSMUSG00000032788	ENSMUSG00000032788	0.163854	0.0651144	1.18632	11.9611	11.7485	11.9254	11.9509	11.7461	11.7286	11.6638	11.8
Itpr2	ENSMUSG00000030287	ENSMUSG00000030287	0.202741	0.0652572	1.18537	9.64149	9.79624	9.64798	9.65809	9.57827	9.52998	9.41861	9.40729
Dnaja1	ENSMUSG00000028410	ENSMUSG00000028410	0.100092	0.0658577	1.18139	13.0148	13.0475	13.0309	12.9727	12.9198	12.9354	12.9026	12.9084
Chd5	ENSMUSG00000005045	ENSMUSG00000005045	0.155613	0.0658616	1.18137	13.3982	13.1827	13.2364	13.3059	13.1112	13.1789	13.1701	13.0459
Pou3f1	ENSMUSG00000090125	ENSMUSG00000090125	0.217245	0.0658616	1.18137	10.3665	10.0564	10.1656	10.3257	10.0356	10.0296	10.0756	9.9252
Gm14303	ENSMUSG00000081344	ENSMUSG00000081344	-0.43949	0.0663366	1.17825	7.32774	7.69238	7.41311	7.37425	7.48335	7.76595	8.0616	8.15745
Gad1	ENSMUSG00000070880	ENSMUSG00000070880	0.112024	0.0669276	1.1744	13.8572	13.8527	13.758	13.89	13.7263	13.7452	13.7351	13.7066
Dlg2	ENSMUSG00000052572	ENSMUSG00000052572	0.120683	0.0669276	1.1744	13.4066	13.4011	13.4468	13.3557	13.3015	13.3041	13.196	13.3239
Asap1	ENSMUSG00000022377	ENSMUSG00000022377	0.167614	0.0669276	1.1744	12.012	11.9965	12.1144	11.8481	11.8255	11.8921	11.7717	11.8209
Laptm4b	ENSMUSG00000022257	ENSMUSG00000022257	-0.139867	0.0671459	1.17298	11.1972	11.3465	11.3168	11.3465	11.4637	11.4644	11.4182	11.4235
Pi4ka	ENSMUSG00000041720	ENSMUSG00000041720	0.117822	0.0671459	1.17298	13.3306	13.3243	13.2859	13.2075	13.1341	13.1943	13.1556	13.1955
Dcaf5	ENSMUSG00000049106	ENSMUSG00000049106	0.125514	0.0671459	1.17298	11.5983	11.6008	11.5096	11.5937	11.4518	11.451	11.488	11.4117
Serpinb8	ENSMUSG00000026315	ENSMUSG00000026315	0.467412	0.0671459	1.17298	7.24839	7.52762	7.39561	6.82654	6.80995	6.84981	6.8605	6.74735
Anks1b	ENSMUSG00000058589	ENSMUSG00000058589	0.10569	0.0678267	1.1686	13.2415	13.271	13.282	13.2814	13.1355	13.1774	13.1212	13.2178
Itsn2	ENSMUSG00000020640	ENSMUSG00000020640	0.152321	0.0678267	1.1686	11.1978	11.1325	11.2672	11.1969	11.0019	11.1383	10.9827	11.0605
Kcna1	ENSMUSG00000047976	ENSMUSG00000047976	0.268323	0.0679498	1.16781	11.2609	11.584	11.6169	11.4227	11.3819	11.1862	10.9399	11.2947
Ccnd1	ENSMUSG00000070348	ENSMUSG00000070348	0.200291	0.0680662	1.16707	9.85444	9.72523	9.7323	9.85318	9.65989	9.47613	9.55788	9.67344
D430040D24Rik	ENSMUSG00000087589	ENSMUSG00000087589	-0.629597	0.0681515	1.16652	5.5244	5.54545	5.42765	5.49759	6.35517	5.73206	6.02683	6.15342
Nsd3	ENSMUSG00000054823	ENSMUSG00000054823	0.120765	0.0685913	1.16373	11.5966	11.6827	11.637	11.6183	11.5229	11.5063	11.4772	11.5464
Gpr137	ENSMUSG00000024958	ENSMUSG00000024958	-0.124317	0.0688144	1.16232	11.4177	11.4086	11.4145	11.4099	11.5654	11.5562	11.5634	11.4589
Smcr8	ENSMUSG00000049323	ENSMUSG00000049323	0.158778	0.0688218	1.16227	10.6746	10.6258	10.7254	10.6819	10.5435	10.5876	10.409	10.5292
Cpne4	ENSMUSG00000032564	ENSMUSG00000032564	0.1958	0.0688218	1.16227	10.8932	10.5999	10.6989	10.7351	10.4755	10.6366	10.5063	10.5385
Ddn	ENSMUSG00000059213	ENSMUSG00000059213	0.232835	0.068855	1.16206	15.0602	14.5757	14.7428	14.8078	14.5465	14.6058	14.6568	14.4831
Cntnap5c	ENSMUSG00000038048	ENSMUSG00000038048	0.312659	0.0691635	1.16012	8.29657	8.10212	8.06632	8.34018	7.89236	8.05969	7.79627	7.83249
Atp8a1	ENSMUSG00000037685	ENSMUSG00000037685	0.130157	0.0694007	1.15864	12.9149	12.9069	12.9338	12.8343	12.8089	12.7946	12.667	12.7961
Pdpk1	ENSMUSG00000024122	ENSMUSG00000024122	0.14557	0.0694403	1.15839	12.2239	12.2359	12.3744	12.1879	12.1026	12.1498	12.0485	12.1435
Naa25	ENSMUSG00000042719	ENSMUSG00000042719	0.181395	0.0694599	1.15827	10.3338	10.2991	10.3529	10.2334	10.2046	10.1918	9.99283	10.098
Tox3	ENSMUSG00000043668	ENSMUSG00000043668	0.28396	0.0694624	1.15825	9.17743	8.82141	8.92132	8.75076	8.582	8.67686	8.69721	8.62311
Zfp518b	ENSMUSG00000046572	ENSMUSG00000046572	0.2292	0.0694827	1.15812	9.32867	9.36861	9.42679	9.34999	9.21567	9.28057	8.96795	9.07784
Kremen1	ENSMUSG00000020393	ENSMUSG00000020393	0.190359	0.070437	1.1522	9.58699	9.65576	9.48999	9.66808	9.39105	9.42231	9.41645	9.42306
Rims3	ENSMUSG00000032890	ENSMUSG00000032890	0.144173	0.0709186	1.14924	13.3014	13.3017	13.2127	13.1671	13.1163	13.0004	13.1114	13.1776
Rtel1	ENSMUSG00000038685	ENSMUSG00000038685	-0.2423	0.071006	1.14871	9.51348	9.6383	9.4029	9.79205	9.76087	9.78254	9.94138	9.85218
Rasgrf2	ENSMUSG00000021708	ENSMUSG00000021708	0.209542	0.0711536	1.1478	12.1874	11.9198	12.0442	11.9632	11.8028	11.9903	11.6684	11.812
Rpl3-ps2	ENSMUSG00000084131	ENSMUSG00000084131	-0.499128	0.0716026	1.14507	6.53651	6.36829	6.5765	6.98415	6.78371	7.20403	7.11524	7.31913
Itga9	ENSMUSG00000039115	ENSMUSG00000039115	0.28165	0.0716147	1.145	8.62795	8.42901	8.58548	8.83004	8.33784	8.32184	8.4033	8.32513
Daam2	ENSMUSG00000040260	ENSMUSG00000040260	-0.148306	0.0716518	1.14477	11.7197	11.7965	11.8047	11.9133	11.9844	11.991	11.9791	11.8756
Traf7	ENSMUSG00000052752	ENSMUSG00000052752	-0.150642	0.0719531	1.14295	10.6037	10.6107	10.5096	10.6025	10.6725	10.7127	10.8091	10.7336
Cfap300	ENSMUSG00000053070	ENSMUSG00000053070	0.312898	0.0722369	1.14124	8.11465	8.26574	7.94525	8.05047	7.63784	7.85615	7.80288	7.85924
Ndst1	ENSMUSG00000054008	ENSMUSG00000054008	0.140566	0.0723731	1.14042	11.7017	11.6337	11.763	11.8122	11.6141	11.5824	11.5492	11.6088
Plppr5	ENSMUSG00000033342	ENSMUSG00000033342	0.161264	0.0723731	1.14042	10.6318	10.5827	10.6397	10.6206	10.46	10.5762	10.3872	10.3996
Hhatl	ENSMUSG00000032523	ENSMUSG00000032523	-0.245976	0.0727298	1.13829	9.14615	9.25404	9.14725	8.908	9.46103	9.26184	9.42075	9.29911
Nat9	ENSMUSG00000015542	ENSMUSG00000015542	-0.229542	0.0727298	1.13829	8.85025	8.80271	8.86203	8.93859	9.08477	9.04884	9.23787	8.98373
Emg1	ENSMUSG00000004268	ENSMUSG00000004268	-0.182623	0.0727298	1.13829	9.67391	9.81657	9.8169	9.70414	9.93043	9.84995	9.97686	9.98259
Epha8	ENSMUSG00000028661	ENSMUSG00000028661	-0.284044	0.0729627	1.1369	8.95114	9.36649	9.21366	8.93031	9.37796	9.29447	9.43783	9.51635
Tmem204	ENSMUSG00000024168	ENSMUSG00000024168	-0.302786	0.0730077	1.13663	7.64246	7.59435	7.73174	7.64098	8.08196	7.91729	7.87986	7.91129
Fibp	ENSMUSG00000024911	ENSMUSG00000024911	-0.19203	0.0730077	1.13663	10.1459	10.0603	10.0075	10.0198	10.2461	10.2078	10.397	10.1395
Nfkb2	ENSMUSG00000025225	ENSMUSG00000025225	0.441021	0.0730077	1.13663	7.25743	6.90078	7.53	7.35788	6.82289	6.8245	6.95841	6.78969
Tlcd3b	ENSMUSG00000058966	ENSMUSG00000058966	-0.18503	0.0736033	1.1331	11.2036	11.4667	11.2145	11.365	11.5189	11.4038	11.5433	11.536
Gm15912	ENSMUSG00000085881	ENSMUSG00000085881	-0.354388	0.0738086	1.13189	7.10561	7.08738	7.04904	7.09694	7.56266	7.41376	7.36776	7.36651
Csrp1	ENSMUSG00000026421	ENSMUSG00000026421	-0.185833	0.0738086	1.13189	12.6683	12.6805	12.8121	12.9572	13.0252	12.9384	13.0289	12.8826
Slc45a1	ENSMUSG00000039838	ENSMUSG00000039838	-0.137679	0.0738086	1.13189	10.8765	10.9053	10.8341	10.884	11.068	11.04	10.9972	10.9419
Tesk1	ENSMUSG00000028458	ENSMUSG00000028458	0.158573	0.0738086	1.13189	10.479	10.3255	10.403	10.3331	10.2096	10.2261	10.2355	10.2421
Vps13b	ENSMUSG00000037646	ENSMUSG00000037646	0.178236	0.0738703	1.13153	11.3155	11.3492	11.2647	11.183	10.9898	11.1376	11.0335	11.2334
Mpp2	ENSMUSG00000017314	ENSMUSG00000017314	0.157256	0.0741628	1.12981	12.5368	12.3287	12.4294	12.3885	12.17	12.2913	12.3403	12.256
Rorc	ENSMUSG00000028150	ENSMUSG00000028150	-0.663608	0.0742011	1.12959	6.31211	7.44164	7.10394	6.26678	7.79061	7.18426	7.38547	7.62214
Glcci1	ENSMUSG00000029638	ENSMUSG00000029638	0.385217	0.0742011	1.12959	7.14509	7.21538	7.20786	7.18308	6.9581	6.79873	6.72796	6.7616
Atp5j2	ENSMUSG00000038690	ENSMUSG00000038690	-0.14582	0.0742777	1.12914	12.0144	11.9789	12.039	12.1453	12.2581	12.113	12.2261	12.1644
Ttc3	ENSMUSG00000040785	ENSMUSG00000040785	0.124049	0.0743336	1.12881	15.0018	14.9664	14.9682	14.9445	14.8268	14.9226	14.747	14.8829
Ep300	ENSMUSG00000055024	ENSMUSG00000055024	0.141357	0.0743336	1.12881	11.4457	11.5489	11.4194	11.4227	11.3061	11.3037	11.2705	11.3935
Bphl	ENSMUSG00000038286	ENSMUSG00000038286	-0.213149	0.0743553	1.12869	9.39567	9.45294	9.30319	9.51225	9.60099	9.74593	9.66146	9.50157
Cacng8	ENSMUSG00000053395	ENSMUSG00000053395	0.214521	0.0743553	1.12869	11.3449	10.9356	11.1057	11.1268	10.9207	10.8601	10.9893	10.9135
Smarca1	ENSMUSG00000031099	ENSMUSG00000031099	0.202066	0.0746152	1.12717	10.3965	10.1017	10.2544	10.2863	10.0146	10.1618	9.99572	10.0711
Lingo1	ENSMUSG00000049556	ENSMUSG00000049556	0.215252	0.0746152	1.12717	13.3679	13.1556	13.2445	12.916	12.9551	12.9715	13.0132	12.919
Nsg1	ENSMUSG00000029126	ENSMUSG00000029126	-0.148088	0.0746804	1.12679	13.2249	13.445	13.2928	13.3479	13.5432	13.4148	13.4683	13.4826
Psd3	ENSMUSG00000030465	ENSMUSG00000030465	0.132924	0.0746804	1.12679	13.8955	13.893	13.9954	13.8322	13.8065	13.7756	13.6886	13.8152
Atp6v0c	ENSMUSG00000024121	ENSMUSG00000024121	0.243853	0.0751587	1.12402	10.0268	9.83661	9.90302	9.96007	9.93937	9.63745	9.60021	9.55163
Strn	ENSMUSG00000024077	ENSMUSG00000024077	0.135549	0.0751737	1.12393	11.8709	11.7854	11.9247	11.94	11.7706	11.7569	11.7667	11.6883
P2rx5	ENSMUSG00000005950	ENSMUSG00000005950	-0.510244	0.0756714	1.12107	5.96034	6.36829	6.26577	6.59474	6.94632	6.92319	6.55094	6.7616
Cdkl5	ENSMUSG00000031292	ENSMUSG00000031292	0.175984	0.0756714	1.12107	12.3491	12.4076	12.5017	12.2188	12.2201	12.263	12.092	12.207
Alas2	ENSMUSG00000025270	ENSMUSG00000025270	0.568848	0.0756714	1.12107	6.85491	6.80386	7.45595	6.64957	6.61536	6.39658	6.093	6.54805
Sh3rf3	ENSMUSG00000037990	ENSMUSG00000037990	0.266082	0.0757217	1.12078	9.92701	9.46488	9.79705	9.72662	9.37796	9.55904	9.56178	9.38445
Npas2	ENSMUSG00000026077	ENSMUSG00000026077	0.203078	0.0760782	1.11874	10.2716	10.0863	10.1487	10.1924	9.89716	10.1104	10.0285	9.84383
Mtus1	ENSMUSG00000045636	ENSMUSG00000045636	-0.280801	0.0760846	1.1187	10.4741	11.0862	10.7685	10.695	11.1544	10.9484	11.0384	11.0633
Gemin7	ENSMUSG00000044709	ENSMUSG00000044709	-0.197094	0.0760846	1.1187	9.37091	9.27453	9.3172	9.32705	9.42965	9.45566	9.61717	9.5659
Ndufc1	ENSMUSG00000037152	ENSMUSG00000037152	-0.150442	0.0760846	1.1187	10.556	10.6746	10.6314	10.6172	10.7226	10.7161	10.7951	10.8449
1700096K18Rik	ENSMUSG00000101856	ENSMUSG00000101856	-0.522267	0.0761529	1.11831	5.89237	5.98191	6.22672	6.28421	6.31908	6.57415	6.65682	6.81723
Plp1	ENSMUSG00000031425	ENSMUSG00000031425	-0.366624	0.0761529	1.11831	15.4254	15.6739	15.8006	16.0049	16.2457	16.1049	16.0792	15.9903
Izumo4	ENSMUSG00000055862	ENSMUSG00000055862	-0.202839	0.0761529	1.11831	9.83797	9.79309	9.61434	9.93546	9.99333	9.9846	10.0605	9.97037
Map1lc3a	ENSMUSG00000027602	ENSMUSG00000027602	-0.133383	0.0761529	1.11831	11.8946	11.8407	11.9829	11.8456	12.044	11.9601	12.0551	12.0395
Srp14	ENSMUSG00000009549	ENSMUSG00000009549	-0.123673	0.0761529	1.11831	11.4437	11.3858	11.353	11.3727	11.4832	11.5586	11.4834	11.5246
Nav3	ENSMUSG00000020181	ENSMUSG00000020181	0.148907	0.0761529	1.11831	11.4643	11.2917	11.3496	11.2709	11.1778	11.2303	11.1916	11.1893
Ssh2	ENSMUSG00000037926	ENSMUSG00000037926	0.149854	0.0761529	1.11831	10.5199	10.4756	10.4963	10.4859	10.3095	10.4307	10.2894	10.3463
Slc41a3	ENSMUSG00000030089	ENSMUSG00000030089	-0.429836	0.0766812	1.11531	7.74237	8.37099	7.99258	7.78261	8.73364	8.11816	8.40764	8.34419
2010320M18Rik	ENSMUSG00000100691	ENSMUSG00000100691	-0.370722	0.0766812	1.11531	7.31048	7.42544	7.79318	7.40644	7.65965	7.90527	7.84828	7.9981
Bmp1	ENSMUSG00000022098	ENSMUSG00000022098	-0.27332	0.0766812	1.11531	10.9639	11.2664	10.936	10.7781	11.1703	11.1163	11.2912	11.4757
Napa	ENSMUSG00000006024	ENSMUSG00000006024	-0.125282	0.0766812	1.11531	12.7951	12.7337	12.6907	12.7158	12.845	12.8488	12.9426	12.7981
Mical2	ENSMUSG00000038244	ENSMUSG00000038244	0.167812	0.0766812	1.11531	13.3597	13.2962	13.2699	13.1259	12.9875	13.056	13.1681	13.1708
Crybb1	ENSMUSG00000029343	ENSMUSG00000029343	0.499297	0.0766812	1.11531	6.84295	6.43454	6.79246	6.56653	6.39038	6.19406	6.1144	6.0411
Kalrn	ENSMUSG00000061751	ENSMUSG00000061751	0.196847	0.077044	1.11326	14.0483	13.7654	13.8057	13.7729	13.5531	13.752	13.7364	13.5714
Triap1	ENSMUSG00000029535	ENSMUSG00000029535	-0.227039	0.0773438	1.11157	8.59981	8.63323	8.76996	8.59537	8.88325	8.82142	8.85172	8.94368
Ranbp17	ENSMUSG00000040594	ENSMUSG00000040594	-0.285697	0.077525	1.11056	7.80533	7.94622	7.78648	7.83677	8.14	8.1337	8.22298	7.9981
Btrc	ENSMUSG00000025217	ENSMUSG00000025217	0.145206	0.077722	1.10946	11.4521	11.2912	11.3243	11.3392	11.2616	11.2351	11.1507	11.182
Gpr62	ENSMUSG00000091735	ENSMUSG00000091735	-0.255701	0.0777882	1.10909	9.14372	9.1145	9.23596	9.32915	9.62151	9.26889	9.35486	9.57602
Nabp2	ENSMUSG00000025374	ENSMUSG00000025374	-0.171245	0.0777882	1.10909	10.0863	10.0471	9.96514	10.0302	10.2592	10.2224	10.2428	10.0825
Fmod	ENSMUSG00000041559	ENSMUSG00000041559	0.250485	0.0777882	1.10909	9.50592	9.60272	9.35843	9.36645	9.00183	9.34875	9.28345	9.19534
Emilin1	ENSMUSG00000029163	ENSMUSG00000029163	0.489934	0.0778832	1.10856	7.07528	7.05615	6.5765	6.7904	6.50725	6.61901	6.25591	6.25763
Nacad	ENSMUSG00000041073	ENSMUSG00000041073	-0.127547	0.0779448	1.10821	10.9735	10.9723	10.96	11.0261	11.1246	11.0753	11.1565	11.0848
Txlnb	ENSMUSG00000039891	ENSMUSG00000039891	-0.615779	0.0779517	1.10817	5.49415	5.38718	5.73648	5.33984	6.33724	5.98147	5.85951	6.0411
Pdzd8	ENSMUSG00000074746	ENSMUSG00000074746	0.142793	0.0782338	1.10661	11.4207	11.4326	11.4615	11.3994	11.3453	11.3281	11.1636	11.3002
Pou3f3	ENSMUSG00000045515	ENSMUSG00000045515	0.132984	0.0783326	1.10606	12.0463	11.8675	12.0044	12.0042	11.8667	11.85	11.8371	11.8433
Mapk4	ENSMUSG00000024558	ENSMUSG00000024558	0.175656	0.078458	1.10536	11.0339	10.8312	10.8071	10.7727	10.6911	10.676	10.7185	10.6727
Nrxn1	ENSMUSG00000024109	ENSMUSG00000024109	0.106843	0.0785414	1.1049	13.3354	13.3635	13.3658	13.2933	13.2509	13.2508	13.1696	13.2587
ENSMUSG00000109836	ENSMUSG00000109836	ENSMUSG00000109836	0.272009	0.0785414	1.1049	11.0509	11.1547	11.3682	11.082	10.9891	10.8985	10.5725	11.0819
Dok6	ENSMUSG00000073514	ENSMUSG00000073514	0.359085	0.0787514	1.10374	9.41599	9.01516	9.38306	9.08749	8.88325	9.01007	8.46291	9.08635
Adamtsl5	ENSMUSG00000043822	ENSMUSG00000043822	-0.284418	0.0789651	1.10256	7.75518	7.94622	7.97501	7.77029	8.13482	8.17434	8.18303	8.07997
Sema4g	ENSMUSG00000025207	ENSMUSG00000025207	-0.207211	0.0789651	1.10256	10.6593	10.9626	10.636	10.825	10.9919	10.8909	11.0675	10.9797
Zfp780b	ENSMUSG00000063047	ENSMUSG00000063047	0.246745	0.0789672	1.10255	8.85323	8.91139	9.02169	8.76635	8.68838	8.58939	8.53609	8.76071
Kif21b	ENSMUSG00000041642	ENSMUSG00000041642	0.158892	0.0790407	1.10215	12.021	11.8188	11.8395	11.8921	11.6482	11.7581	11.8116	11.7229
Pm20d2	ENSMUSG00000054659	ENSMUSG00000054659	0.415373	0.0790982	1.10183	6.92462	6.84097	7.04904	7.06704	6.50725	6.63365	6.50307	6.64347
S100a10	ENSMUSG00000041959	ENSMUSG00000041959	-0.21881	0.0792062	1.10124	8.9896	9.11954	9.20866	8.94682	9.33794	9.29907	9.22317	9.28191
Echdc2	ENSMUSG00000028601	ENSMUSG00000028601	-0.327504	0.0794393	1.09996	8.35245	8.46908	8.16773	8.00389	8.45055	8.42649	8.70075	8.72843
Sox4	ENSMUSG00000076431	ENSMUSG00000076431	0.273776	0.0794393	1.09996	9.09667	8.74514	9.08583	8.80006	8.69544	8.68392	8.57905	8.71384
Epha3	ENSMUSG00000052504	ENSMUSG00000052504	0.33034	0.0797683	1.09817	8.4224	8.57568	8.63479	8.14889	7.95837	8.27121	8.105	8.16819
Atrnl1	ENSMUSG00000054843	ENSMUSG00000054843	0.152056	0.0798064	1.09796	11.9611	11.9851	11.9597	11.7722	11.7639	11.7871	11.7181	11.8094
Heca	ENSMUSG00000039879	ENSMUSG00000039879	0.151453	0.0798791	1.09757	10.4168	10.3695	10.4777	10.4331	10.3153	10.2736	10.3023	10.1996
Sphk2	ENSMUSG00000057342	ENSMUSG00000057342	-0.163981	0.0805974	1.09368	9.74468	9.68497	9.72005	9.71382	9.88178	9.86555	9.93988	9.82699
R3hcc1l	ENSMUSG00000025184	ENSMUSG00000025184	-0.261755	0.0810005	1.09151	8.23388	8.35824	8.17801	8.15837	8.39962	8.49628	8.62077	8.44475
Zfp637	ENSMUSG00000059689	ENSMUSG00000059689	-0.186293	0.0810005	1.09151	9.61538	9.60092	9.5953	9.59489	9.8072	9.63563	9.83422	9.86213
Pnpo	ENSMUSG00000018659	ENSMUSG00000018659	-0.176255	0.0810005	1.09151	10.4741	10.3493	10.5906	10.4467	10.6418	10.5772	10.7368	10.6121
Vps37a	ENSMUSG00000031600	ENSMUSG00000031600	0.133832	0.0810005	1.09151	11.1937	11.2388	11.266	11.3292	11.1595	11.0753	11.12	11.141
Atp2a2	ENSMUSG00000029467	ENSMUSG00000029467	0.136769	0.0810005	1.09151	14.9054	15.076	15.0051	14.9546	14.8656	14.8377	14.7665	14.9253
Helz	ENSMUSG00000020721	ENSMUSG00000020721	0.142535	0.0810005	1.09151	11.1942	11.2817	11.2349	11.1256	11.0741	11.0206	11.0454	11.1294
Gng4	ENSMUSG00000021303	ENSMUSG00000021303	0.183063	0.0810005	1.09151	10.6847	10.4864	10.5916	10.6436	10.3857	10.5003	10.2941	10.4944
Fbln1	ENSMUSG00000006369	ENSMUSG00000006369	0.276258	0.0810005	1.09151	8.55288	8.27932	8.43515	8.3192	8.15031	8.14397	8.00544	8.20515
Pde2a	ENSMUSG00000110195	ENSMUSG00000110195	0.397045	0.0810005	1.09151	7.72294	7.31546	7.42178	7.39846	6.93444	7.28049	6.94653	7.15611
Crtc2	ENSMUSG00000027936	ENSMUSG00000027936	-0.161499	0.0810228	1.09139	9.78741	9.85638	9.7323	9.77981	9.95268	9.92332	9.95033	9.97649
Ap5m1	ENSMUSG00000036291	ENSMUSG00000036291	0.160443	0.0812451	1.0902	10.2739	10.4061	10.3765	10.3383	10.2096	10.2559	10.1107	10.1772
Rnf187	ENSMUSG00000020496	ENSMUSG00000020496	-0.138336	0.0814286	1.08922	13.4562	13.401	13.5676	13.3893	13.6161	13.5125	13.6107	13.6315
Ecrg4	ENSMUSG00000026051	ENSMUSG00000026051	-0.339983	0.0815738	1.08845	7.90068	8.05024	7.55386	7.83677	8.20077	8.35315	7.9997	8.15205
Fam189a1	ENSMUSG00000030518	ENSMUSG00000030518	0.203003	0.0819408	1.0865	11.0906	10.8165	10.8153	10.8566	10.6572	10.7669	10.7759	10.5783
Dgkh	ENSMUSG00000034731	ENSMUSG00000034731	0.114165	0.0820059	1.08615	11.8245	11.7902	11.8786	11.7749	11.696	11.7027	11.7023	11.7124
1810030O07Rik	ENSMUSG00000044148	ENSMUSG00000044148	-0.186709	0.0820544	1.0859	9.44197	9.30141	9.37192	9.50111	9.58018	9.59691	9.61905	9.57198
Wscd1	ENSMUSG00000020811	ENSMUSG00000020811	-0.184872	0.0820544	1.0859	11.3079	11.3051	11.2275	11.5035	11.5836	11.4302	11.6107	11.4654
Man2a1	ENSMUSG00000024085	ENSMUSG00000024085	0.190539	0.0820544	1.0859	9.72038	9.54766	9.68447	9.75503	9.48566	9.48827	9.43145	9.55163
Adrb1	ENSMUSG00000035283	ENSMUSG00000035283	0.269539	0.0820544	1.0859	9.98255	9.59188	9.75478	9.53062	9.33568	9.42441	9.57728	9.48234
Gm11263	ENSMUSG00000083496	ENSMUSG00000083496	-1.04559	0.0821027	1.08564	6.36322	6.29886	6.68132	5.63977	6.2247	7.44732	7.51983	7.62214
Cdc42	ENSMUSG00000006699	ENSMUSG00000006699	-0.104634	0.0821027	1.08564	12.8501	12.9386	12.9417	12.9185	12.9864	13.0195	13.0482	13.0141
Slc25a1	ENSMUSG00000003528	ENSMUSG00000003528	-0.175824	0.0822445	1.08489	10.4731	10.3664	10.4493	10.5876	10.6626	10.7451	10.5628	10.6101
Wasl	ENSMUSG00000029684	ENSMUSG00000029684	0.105203	0.0822451	1.08489	12.0893	12.1265	12.0834	12.059	11.9564	12.0048	11.9773	11.9995
Kptn	ENSMUSG00000006021	ENSMUSG00000006021	-0.152234	0.0825392	1.08334	9.83042	9.84577	9.81196	9.83555	9.98327	9.97313	9.97832	9.99621
Ablim3	ENSMUSG00000032735	ENSMUSG00000032735	-0.236471	0.0826185	1.08292	9.82436	10.2308	10.0061	10.1251	10.3107	10.1376	10.3323	10.3697
Btbd2	ENSMUSG00000003344	ENSMUSG00000003344	-0.162873	0.0826185	1.08292	11.4243	11.3034	11.2557	11.4471	11.5387	11.4963	11.6126	11.4374
Tle5	ENSMUSG00000054452	ENSMUSG00000054452	-0.122186	0.0826185	1.08292	13.9145	13.7976	13.8628	13.8792	14.0303	13.9055	14.0381	13.9674
Ttc7b	ENSMUSG00000033530	ENSMUSG00000033530	0.117795	0.0826185	1.08292	12.1633	12.09	12.1859	12.0622	11.9948	12.0108	12.0116	12.0163
Fbxl17	ENSMUSG00000023965	ENSMUSG00000023965	0.142491	0.0826185	1.08292	10.9048	10.9184	10.9563	10.8581	10.845	10.7459	10.6965	10.7781
Ankrd17	ENSMUSG00000055204	ENSMUSG00000055204	0.144759	0.0826185	1.08292	12.3411	12.3702	12.3281	12.2111	12.1531	12.1998	12.0733	12.2452
Lhx2	ENSMUSG00000000247	ENSMUSG00000000247	0.248834	0.0826185	1.08292	10.6073	10.1493	10.3821	10.2601	10.0969	10.2333	10.0851	10.0231
Maml3	ENSMUSG00000061143	ENSMUSG00000061143	0.304549	0.0830028	1.08091	8.66915	8.87905	8.84279	8.70296	8.53164	8.23804	8.34113	8.73927
Wwc1	ENSMUSG00000018849	ENSMUSG00000018849	0.157987	0.083042	1.0807	11.8008	11.6026	11.6592	11.7054	11.5421	11.4624	11.6368	11.4972
Rnf213	ENSMUSG00000070327	ENSMUSG00000070327	0.20451	0.083042	1.0807	9.20804	9.15436	9.27954	9.20882	8.89862	9.0866	9.01707	9.03155
Fbxo5	ENSMUSG00000019773	ENSMUSG00000019773	-0.513403	0.0831159	1.08032	5.9823	5.95958	5.76401	5.84161	6.2247	6.39658	6.33095	6.53151
Atp5d	ENSMUSG00000003072	ENSMUSG00000003072	-0.120348	0.0831159	1.08032	12.7786	12.6541	12.779	12.6823	12.8365	12.8096	12.8823	12.8498
Irf2bpl	ENSMUSG00000034168	ENSMUSG00000034168	0.169835	0.0831159	1.08032	11.8456	11.6988	11.655	11.5529	11.547	11.4588	11.5433	11.5386
Usp33	ENSMUSG00000025437	ENSMUSG00000025437	0.197838	0.0831159	1.08032	11.3496	11.4163	11.3381	11.2969	11.1709	11.2072	10.918	11.2916
Mmel1	ENSMUSG00000058183	ENSMUSG00000058183	-0.484237	0.0832475	1.07963	5.9823	6.41827	6.37695	6.53776	6.77041	7.03777	6.69992	6.68891
Kcnj2	ENSMUSG00000041695	ENSMUSG00000041695	0.221818	0.0832475	1.07963	9.30926	9.1069	9.31488	9.41473	9.03558	9.13373	9.06731	9.04326
Uqcrq	ENSMUSG00000044894	ENSMUSG00000044894	-0.15915	0.0833429	1.07913	11.8415	11.7122	11.9586	11.7578	11.9615	11.9192	12.0197	12.0148
Foxm1	ENSMUSG00000001517	ENSMUSG00000001517	-0.596338	0.0835641	1.07798	5.29795	5.84245	6.26577	6.05972	6.5232	6.60421	6.47025	6.25763
Ankrd13a	ENSMUSG00000041870	ENSMUSG00000041870	-0.132612	0.0835641	1.07798	10.7629	10.8265	10.7489	10.8205	10.9401	10.9091	10.9644	10.8747
Mgat4b	ENSMUSG00000036620	ENSMUSG00000036620	-0.129594	0.0835641	1.07798	10.8181	10.7538	10.7367	10.7224	10.8803	10.9129	10.8756	10.8812
Large1	ENSMUSG00000004383	ENSMUSG00000004383	0.131258	0.0835641	1.07798	12.1621	12.0745	12.0449	12.0012	11.8991	11.911	11.9835	11.968
Tnrc18	ENSMUSG00000039477	ENSMUSG00000039477	0.13257	0.0835641	1.07798	12.2569	12.112	12.2551	12.1539	12.0108	12.087	12.0534	12.1007
Fam205c	ENSMUSG00000050141	ENSMUSG00000050141	0.351554	0.0838019	1.07675	7.90643	7.78416	8.00417	7.62054	7.47518	7.70483	7.40296	7.34774
R3hcc1	ENSMUSG00000034194	ENSMUSG00000034194	-0.205317	0.0838516	1.07649	9.47913	9.29027	9.42679	9.47099	9.66169	9.50629	9.73237	9.58205
Abcf3	ENSMUSG00000003234	ENSMUSG00000003234	-0.119696	0.0839841	1.0758	11.0227	11.0965	11.0778	11.0454	11.2028	11.1744	11.1687	11.1747
Ntn1	ENSMUSG00000020902	ENSMUSG00000020902	-0.267718	0.0841401	1.075	9.4675	9.91267	9.61245	9.65976	9.93491	9.79887	9.86611	10.134
B230209E15Rik	ENSMUSG00000109006	ENSMUSG00000109006	0.241946	0.0841401	1.075	9.4636	9.43485	9.51452	9.74562	9.36031	9.43491	9.2207	9.18744
Tmx4	ENSMUSG00000034723	ENSMUSG00000034723	0.125288	0.0844414	1.07344	13.128	13.1087	13.1049	13.2087	13.0748	13.0422	12.9251	13.0055
Pacsin3	ENSMUSG00000027257	ENSMUSG00000027257	-0.208849	0.0845981	1.07264	10.0001	10.2868	10.1063	9.97221	10.3323	10.2005	10.3828	10.297
Tmem147	ENSMUSG00000006315	ENSMUSG00000006315	-0.129403	0.0846179	1.07254	10.6474	10.6329	10.7096	10.647	10.7826	10.7981	10.7641	10.8085
Slc24a2	ENSMUSG00000037996	ENSMUSG00000037996	0.142286	0.0848464	1.07137	13.9482	14.0422	14.1052	13.9358	13.9297	13.9082	13.7749	13.8513
Glmp	ENSMUSG00000001418	ENSMUSG00000001418	-0.163603	0.0848677	1.07126	10.1127	9.99318	9.96514	9.99356	10.144	10.158	10.2561	10.1611
Slc2a1	ENSMUSG00000028645	ENSMUSG00000028645	0.159915	0.0850966	1.07009	11.196	11.1268	11.2545	11.3266	11.0405	11.0985	11.1462	10.982
Mpzl1	ENSMUSG00000026566	ENSMUSG00000026566	-0.186206	0.0851902	1.06961	9.30054	9.44894	9.42248	9.50855	9.64174	9.62468	9.56761	9.59405
Snrnp200	ENSMUSG00000003660	ENSMUSG00000003660	0.136742	0.0855924	1.06756	12.1372	12.1893	12.0959	12.1143	12.0488	11.9731	11.8928	12.071
Mmp16	ENSMUSG00000028226	ENSMUSG00000028226	0.224832	0.0856511	1.06727	9.59948	9.37706	9.44817	9.62939	9.26156	9.38816	9.15769	9.35891
H3f3a	ENSMUSG00000060743	ENSMUSG00000060743	-0.13134	0.0857356	1.06684	10.9155	10.8464	10.939	10.8603	11.0238	11.031	10.9689	11.0619
Naxd	ENSMUSG00000031505	ENSMUSG00000031505	-0.145232	0.0857573	1.06673	10.2649	10.1737	10.2963	10.2412	10.4137	10.3642	10.3828	10.3962
Asxl1	ENSMUSG00000042548	ENSMUSG00000042548	0.127951	0.0857573	1.06673	10.8401	10.8009	10.8535	10.8183	10.677	10.7136	10.7376	10.6727
Flt3	ENSMUSG00000042817	ENSMUSG00000042817	-0.30537	0.0858198	1.06641	8.40218	8.95437	8.68967	8.79094	9.0328	9.00162	8.87385	9.17951
Adamts16	ENSMUSG00000049538	ENSMUSG00000049538	-0.279581	0.0862092	1.06445	7.96275	7.75205	7.75937	7.90595	8.09269	8.06511	8.14194	8.19469
Robo2	ENSMUSG00000052516	ENSMUSG00000052516	0.161029	0.0862092	1.06445	11.7604	11.5913	11.6131	11.5475	11.4771	11.5494	11.3712	11.4747
Gm7353	ENSMUSG00000055452	ENSMUSG00000055452	-0.419934	0.0866215	1.06237	6.6778	7.00256	6.65214	6.71529	6.92247	7.28049	7.34078	7.12338
Smim19	ENSMUSG00000031534	ENSMUSG00000031534	-0.171657	0.0866531	1.06222	9.72528	9.77722	9.78534	9.8561	10.0329	9.99315	9.92179	9.87693
Fam149a	ENSMUSG00000070044	ENSMUSG00000070044	0.167272	0.0866531	1.06222	10.0876	10.0655	10.1873	10.1142	9.98903	9.85777	9.91875	10.0201
Crabp2	ENSMUSG00000004885	ENSMUSG00000004885	0.5589	0.0866531	1.06222	6.85491	6.75284	6.81896	6.28421	5.92193	6.09168	5.95748	6.58056
Gna12	ENSMUSG00000000149	ENSMUSG00000000149	-0.161791	0.0869134	1.06091	11.3095	11.304	11.4499	11.4979	11.5504	11.5509	11.6382	11.473
Kantr	ENSMUSG00000087403	ENSMUSG00000087403	0.151563	0.0869134	1.06091	10.6508	10.5981	10.4952	10.6283	10.4019	10.4505	10.4165	10.504
Ddr1	ENSMUSG00000003534	ENSMUSG00000003534	-0.174016	0.0869591	1.06068	11.399	11.4245	11.408	11.6519	11.6631	11.5619	11.7089	11.6572
Mrpl23	ENSMUSG00000037772	ENSMUSG00000037772	-0.168802	0.0869803	1.06058	9.62239	9.59188	9.66452	9.63958	9.78918	9.72727	9.79666	9.87529
Trbc2	ENSMUSG00000076498	ENSMUSG00000076498	-0.34602	0.0874311	1.05833	7.45099	7.44967	7.63812	7.14543	7.68822	7.69788	7.80945	7.87243
Uba6	ENSMUSG00000035898	ENSMUSG00000035898	0.158622	0.0878222	1.0564	9.86778	9.91847	9.8733	9.85464	9.70952	9.73408	9.67952	9.75937
Tbata	ENSMUSG00000020096	ENSMUSG00000020096	-0.604968	0.088022	1.05541	6.78165	7.65813	7.07125	6.41654	7.68822	7.23318	7.64274	7.93034
Kat2b	ENSMUSG00000000708	ENSMUSG00000000708	-0.288164	0.0880573	1.05523	9.72365	10.2857	10.1861	9.90902	10.3791	10.2212	10.244	10.462
Foxd1	ENSMUSG00000078302	ENSMUSG00000078302	0.507941	0.0882182	1.05444	6.5947	6.82871	6.62236	6.63606	5.79631	6.43054	6.02683	6.41014
Gm17552	ENSMUSG00000097233	ENSMUSG00000097233	-0.469937	0.0882695	1.05419	6.10749	6.24449	6.34083	6.07982	6.63017	6.67673	6.80894	6.42811
Micall1	ENSMUSG00000033039	ENSMUSG00000033039	-0.185305	0.0883189	1.05395	10.2716	10.3557	10.3438	10.523	10.6363	10.5192	10.6238	10.4588
Gm5559	ENSMUSG00000096617	ENSMUSG00000096617	-0.524087	0.0886746	1.0522	7.27533	7.95753	7.29538	7.59283	7.40805	8.14397	8.36365	8.20515
Marchf6	ENSMUSG00000039100	ENSMUSG00000039100	0.105429	0.0886786	1.05218	13.2179	13.2179	13.222	13.1806	13.0842	13.1691	13.0478	13.1133
Cdh9	ENSMUSG00000025370	ENSMUSG00000025370	0.247811	0.0888945	1.05113	9.15343	8.9906	9.13675	9.30801	8.74728	9.04062	8.87385	8.9468
H1f0	ENSMUSG00000096210	ENSMUSG00000096210	-0.210064	0.089572	1.04783	11.4813	11.8532	11.6733	11.5384	11.876	11.726	11.8543	11.949
Secisbp2l	ENSMUSG00000035093	ENSMUSG00000035093	0.134812	0.089572	1.04783	12.1228	12.1063	12.2211	12.2205	12.0999	12.0726	11.9951	11.9634
Med12	ENSMUSG00000079487	ENSMUSG00000079487	-0.174943	0.0896093	1.04765	10.1677	10.3101	10.1759	10.259	10.3301	10.4286	10.5234	10.3236
Ephb3	ENSMUSG00000005958	ENSMUSG00000005958	0.263093	0.0896093	1.04765	9.88099	9.62948	9.66269	9.43827	9.30603	9.32412	9.58688	9.36359
Sipa1l2	ENSMUSG00000001995	ENSMUSG00000001995	0.137356	0.0896391	1.0475	11	10.9442	11.0262	11.0131	10.9025	10.9203	10.7959	10.8127
Dhrs1	ENSMUSG00000002332	ENSMUSG00000002332	-0.131542	0.0904823	1.04344	10.7104	10.7284	10.8104	10.7383	10.8934	10.8381	10.8654	10.9159
Hsd11b1	ENSMUSG00000016194	ENSMUSG00000016194	-0.334007	0.0908178	1.04183	8.37753	8.90264	8.63106	8.4904	9.08477	9.06514	8.65037	8.93741
Atg10	ENSMUSG00000021619	ENSMUSG00000021619	-0.298728	0.090849	1.04168	7.57902	7.69913	7.56955	7.50636	7.79718	7.85615	8.01115	7.85924
Zc3h12b	ENSMUSG00000035045	ENSMUSG00000035045	0.190216	0.0914493	1.03882	9.82436	9.83047	9.91842	9.82815	9.5513	9.75768	9.56567	9.7576
Simc1	ENSMUSG00000043183	ENSMUSG00000043183	0.204165	0.0914493	1.03882	9.39157	9.30805	9.24086	9.33753	9.06856	9.08925	9.05076	9.25698
Zbed6	ENSMUSG00000094410	ENSMUSG00000094410	0.348096	0.0915297	1.03844	7.36165	7.48917	7.29538	7.38236	7.14494	6.94685	6.99348	7.0899
Pcdhga1	ENSMUSG00000103144	ENSMUSG00000103144	0.406337	0.0915297	1.03844	7.04429	6.93551	6.95659	6.85014	6.71593	6.49613	6.48675	6.51479
Tecr	ENSMUSG00000031708	ENSMUSG00000031708	-0.142931	0.0919057	1.03666	13.415	13.4702	13.311	13.5046	13.5978	13.5239	13.6513	13.5021
Ptpn6	ENSMUSG00000004266	ENSMUSG00000004266	0.489231	0.0919057	1.03666	6.71763	6.57334	7.13591	6.86179	6.2632	6.63365	6.34912	6.17488
Slc29a4	ENSMUSG00000050822	ENSMUSG00000050822	-0.28932	0.0922952	1.03482	9.15343	9.7547	9.39412	9.55775	9.75244	9.66624	9.75128	9.89966
Gm11702	ENSMUSG00000084277	ENSMUSG00000084277	-0.232238	0.0922952	1.03482	8.79548	8.65075	8.57386	8.60926	8.93186	8.86242	8.98257	8.77482
Slc26a7	ENSMUSG00000040569	ENSMUSG00000040569	0.681097	0.0922952	1.03482	6.90176	7.26173	6.79246	5.93285	5.89767	6.46371	5.93361	6.21685
Nova2	ENSMUSG00000030411	ENSMUSG00000030411	0.156119	0.0926015	1.03338	11.5934	11.4066	11.3866	11.4514	11.2334	11.2759	11.3516	11.3599
Lfng	ENSMUSG00000029570	ENSMUSG00000029570	0.20767	0.0929426	1.03179	9.17505	9.20269	9.21366	9.16715	9.1008	8.94402	8.84534	9.03155
Cdc27	ENSMUSG00000020687	ENSMUSG00000020687	0.129575	0.0930557	1.03126	10.9899	10.9242	10.9116	10.9927	10.8545	10.8578	10.7893	10.8007
Tob1	ENSMUSG00000037573	ENSMUSG00000037573	0.166377	0.0932082	1.03055	10.2344	10.4082	10.2568	10.2131	10.153	10.1012	10.0619	10.1395
Map4k2	ENSMUSG00000024948	ENSMUSG00000024948	-0.139785	0.0936172	1.02864	11.6871	11.6681	11.5423	11.7613	11.8251	11.8042	11.8262	11.7708
Smap1	ENSMUSG00000026155	ENSMUSG00000026155	0.166927	0.0944621	1.02474	10.3655	10.3024	10.1975	10.1785	10.153	10.1051	10.0811	10.0451
Snrpf	ENSMUSG00000020018	ENSMUSG00000020018	0.393676	0.0944621	1.02474	7.57902	7.22477	7.20786	7.16438	7.08172	6.84981	6.898	6.84426
Slc4a11	ENSMUSG00000074796	ENSMUSG00000074796	0.555386	0.0944621	1.02474	7.31048	6.64504	6.5765	6.81459	6.2247	6.28965	6.68569	6.06427
Mindy1	ENSMUSG00000038712	ENSMUSG00000038712	-0.240477	0.0944744	1.02469	9.55803	10.0055	9.84779	9.68458	10.0259	9.91735	10.0453	10.098
Slc2a6	ENSMUSG00000036067	ENSMUSG00000036067	-0.186185	0.0944744	1.02469	9.67896	9.62417	9.63499	9.80418	9.83781	9.79725	9.98704	9.86378
Smim12	ENSMUSG00000042380	ENSMUSG00000042380	-0.181756	0.0953339	1.02075	10.053	9.79624	9.9945	9.93131	10.0995	10.1453	10.1947	10.0682
Cntn2	ENSMUSG00000053024	ENSMUSG00000053024	-0.16045	0.0953339	1.02075	12.7134	12.9804	12.8564	12.9076	13.0819	12.9291	13.0689	13.0276
Guk1	ENSMUSG00000020444	ENSMUSG00000020444	-0.133085	0.0953339	1.02075	11.147	11.051	11.1656	11.1934	11.3107	11.2176	11.3006	11.2618
Ndufb9	ENSMUSG00000022354	ENSMUSG00000022354	-0.144983	0.0953696	1.02059	11.0664	11.0778	11.1798	11.1122	11.2274	11.25	11.3595	11.1734
Afdn	ENSMUSG00000068036	ENSMUSG00000068036	0.126331	0.0953696	1.02059	12.0342	11.9169	11.9182	11.9234	11.7888	11.8671	11.7717	11.8616
Lrrc20	ENSMUSG00000037151	ENSMUSG00000037151	-0.169007	0.0954372	1.02028	9.5977	9.64531	9.59913	9.65306	9.84893	9.77925	9.83905	9.69587
Car7	ENSMUSG00000031883	ENSMUSG00000031883	-0.257807	0.0956622	1.01926	8.90876	9.27	9.0583	8.9926	9.16575	9.22362	9.43995	9.42977
Gjb1	ENSMUSG00000047797	ENSMUSG00000047797	-0.315574	0.0963397	1.01619	9.15343	9.41036	9.73056	9.80267	10.0062	9.78746	9.77667	9.86213
Ly6g6f	ENSMUSG00000034923	ENSMUSG00000034923	-0.619407	0.0963417	1.01619	5.11124	5.81784	5.94332	5.55615	6.50725	6.19406	6.093	6.01754
3830406C13Rik	ENSMUSG00000033111	ENSMUSG00000033111	-0.199194	0.0964721	1.0156	8.97324	9.16171	9.04713	9.17184	9.31979	9.32638	9.2403	9.26701
Bag1	ENSMUSG00000028416	ENSMUSG00000028416	-0.129641	0.0964721	1.0156	11.7025	11.6258	11.7021	11.7366	11.8968	11.8009	11.8416	11.7432
mt-Cytb	ENSMUSG00000064370	ENSMUSG00000064370	-0.101834	0.0964721	1.0156	17.7721	17.7853	17.6993	17.7388	17.8786	17.8962	17.835	17.7922
Eif4g3	ENSMUSG00000028760	ENSMUSG00000028760	0.10551	0.0964721	1.0156	12.8908	12.9841	12.9434	12.9401	12.8878	12.8386	12.7976	12.8123
Sacs	ENSMUSG00000048279	ENSMUSG00000048279	0.136748	0.0964721	1.0156	11.7911	11.9593	11.9756	11.8481	11.7764	11.771	11.7561	11.731
Wars2	ENSMUSG00000004233	ENSMUSG00000004233	0.26837	0.0964721	1.0156	8.50438	8.29723	8.40486	8.49789	8.31512	8.12336	8.00544	8.19469
Bptf	ENSMUSG00000040481	ENSMUSG00000040481	0.114565	0.0965605	1.0152	12.0401	12.1234	12.1101	12.0351	11.967	11.9731	11.9105	12.0006
Disp3	ENSMUSG00000041544	ENSMUSG00000041544	0.194642	0.0969558	1.01343	10.5161	10.2957	10.2532	10.2233	10.1847	10.0652	10.0946	10.1838
Mark1	ENSMUSG00000026620	ENSMUSG00000026620	0.113798	0.0971366	1.01262	11.7981	11.7189	11.7783	11.7042	11.6062	11.6546	11.6271	11.6582
Zfp182	ENSMUSG00000054737	ENSMUSG00000054737	-0.329684	0.0972491	1.01211	7.94608	7.84023	7.49756	7.52114	8.11391	7.96441	7.97651	8.09693
Txnrd2	ENSMUSG00000075704	ENSMUSG00000075704	-0.215833	0.0974465	1.01123	8.65555	8.60474	8.50209	8.68339	8.85202	8.81179	8.78657	8.86006
Ubqln2	ENSMUSG00000050148	ENSMUSG00000050148	0.115065	0.0974465	1.01123	13.0097	12.9448	12.8935	13.021	12.8301	12.8193	12.9001	12.8623
Pgm2l1	ENSMUSG00000030729	ENSMUSG00000030729	0.116481	0.09788	1.00931	13.3033	13.309	13.3176	13.2082	13.1393	13.1561	13.1309	13.2459
Cntnap5b	ENSMUSG00000067028	ENSMUSG00000067028	0.292225	0.098004	1.00876	8.93152	8.75814	8.95456	8.82409	8.69544	8.63379	8.21309	8.72115
Ubl5	ENSMUSG00000084786	ENSMUSG00000084786	-0.11851	0.0981296	1.0082	11.2871	11.3023	11.2738	11.2078	11.4234	11.3499	11.39	11.3814
Tjp1	ENSMUSG00000030516	ENSMUSG00000030516	0.159193	0.0983141	1.00738	11.6456	11.6513	11.6963	11.5845	11.4507	11.5615	11.3346	11.5834
Rps6ka2	ENSMUSG00000023809	ENSMUSG00000023809	0.207246	0.0983378	1.00728	10.8363	10.5211	10.6527	10.652	10.3615	10.6192	10.3795	10.4783
Zfp831	ENSMUSG00000050600	ENSMUSG00000050600	0.223169	0.0984196	1.00692	9.90418	9.5644	9.72707	9.72821	9.43387	9.60623	9.59831	9.40502
Acot7	ENSMUSG00000028937	ENSMUSG00000028937	-0.106915	0.09846	1.00674	12.99	12.9034	12.9664	12.9727	13.0827	13.0227	13.1202	13.0337
Mob2	ENSMUSG00000025147	ENSMUSG00000025147	-0.168902	0.0984643	1.00672	9.74789	9.88035	9.91228	9.77674	10.0104	10.0171	10.0411	9.92203
2310010J17Rik	ENSMUSG00000097162	ENSMUSG00000097162	-0.521841	0.0984955	1.00658	5.84521	6.29886	6.10279	5.69294	6.67369	6.36181	6.56655	6.35482
Akr1a1	ENSMUSG00000028692	ENSMUSG00000028692	-0.0934424	0.0984955	1.00658	13.0013	12.9329	13.0062	12.9707	13.0939	13.0623	13.072	13.0572
Elfn2	ENSMUSG00000043460	ENSMUSG00000043460	0.177743	0.0984955	1.00658	12.4769	12.1538	12.2438	12.3006	12.1396	12.1571	12.1646	12.0182
Zfhx3	ENSMUSG00000038872	ENSMUSG00000038872	0.259356	0.0984955	1.00658	9.418	9.42877	9.72532	9.58964	9.50185	9.16432	9.13692	9.31852
Zfp688	ENSMUSG00000045251	ENSMUSG00000045251	-0.275615	0.0985127	1.00651	7.83581	8.0019	7.93317	8.19569	8.30593	8.30363	8.23279	8.23609
Syt10	ENSMUSG00000063260	ENSMUSG00000063260	0.33102	0.0988197	1.00516	7.78673	7.53519	7.74562	7.80089	7.37327	7.439	7.19774	7.55828
Pmp22	ENSMUSG00000018217	ENSMUSG00000018217	-0.278625	0.0992206	1.0034	9.48492	9.80878	9.99304	9.75815	10.1337	10.2297	9.85979	9.94406
Camk2n2	ENSMUSG00000051146	ENSMUSG00000051146	-0.124394	0.0992206	1.0034	11.9834	11.8261	11.9466	11.8825	12.0737	12.0083	12.0447	12.0126
Snx27	ENSMUSG00000028136	ENSMUSG00000028136	0.117448	0.0992206	1.0034	12.3884	12.4316	12.318	12.4615	12.3165	12.3	12.2478	12.2694
Clint1	ENSMUSG00000006169	ENSMUSG00000006169	0.1312	0.0992206	1.0034	10.8408	10.8426	10.9077	10.8595	10.755	10.7801	10.7272	10.6614
Vgll4	ENSMUSG00000030315	ENSMUSG00000030315	0.210466	0.0992206	1.0034	9.8663	9.69683	9.9681	9.68294	9.59157	9.64831	9.48992	9.65828
Syn3	ENSMUSG00000059602	ENSMUSG00000059602	0.22629	0.0993678	1.00275	8.90013	8.91139	8.88416	8.94408	8.7164	8.76599	8.48361	8.76071
Il1r1	ENSMUSG00000026072	ENSMUSG00000026072	0.3372	0.0997877	1.00092	7.35324	7.42544	7.52196	7.49892	7.09245	7.11287	7.00499	7.27013
Arl2	ENSMUSG00000024944	ENSMUSG00000024944	-0.153563	0.0998869	1.00049	10.8012	10.6806	10.7736	10.874	10.9695	10.8397	10.982	10.9544
Nbea	ENSMUSG00000027799	ENSMUSG00000027799	0.123997	0.0998994	1.00044	13.1361	13.0708	13.0495	13.0219	12.931	13.0162	12.8565	12.9764
Ahdc1	ENSMUSG00000037692	ENSMUSG00000037692	0.128625	0.0998994	1.00044	11.4496	11.3476	11.3203	11.3303	11.2646	11.1819	11.2313	11.2593
Atp10a	ENSMUSG00000025324	ENSMUSG00000025324	0.345145	0.0998994	1.00044	8.33549	7.92909	8.2769	8.16779	7.99314	8.04333	7.70048	7.59056
Ndufa10	ENSMUSG00000026260	ENSMUSG00000026260	-0.109227	0.09999	1.00004	12.0705	12.0713	12.0248	12.0853	12.2298	12.1517	12.1847	12.1209
Zfp423	ENSMUSG00000045333	ENSMUSG00000045333	-0.188076	0.100216	0.999064	9.65009	9.73512	9.61055	9.75971	9.86153	9.73578	9.97832	9.9252
Zeb2	ENSMUSG00000026872	ENSMUSG00000026872	0.151375	0.100235	0.998979	12.02	12.0193	12.183	12.1039	11.9674	11.9796	11.8005	11.9722
Zbtb41	ENSMUSG00000033964	ENSMUSG00000033964	0.167883	0.100309	0.998661	9.79828	9.90831	9.98283	9.90057	9.74396	9.71526	9.68489	9.78052
Gabarap	ENSMUSG00000018567	ENSMUSG00000018567	-0.140037	0.100469	0.99797	11.6959	11.7209	11.6036	11.7303	11.8647	11.7354	11.9143	11.7935
Pebp1	ENSMUSG00000032959	ENSMUSG00000032959	-0.0985371	0.100469	0.99797	13.2512	13.2353	13.2754	13.25	13.3087	13.367	13.4087	13.3195
Hcfc1	ENSMUSG00000031386	ENSMUSG00000031386	0.118801	0.101379	0.994052	12.2141	12.2104	12.1439	12.1164	12.0488	12.0743	11.985	12.1021
Gnal	ENSMUSG00000024524	ENSMUSG00000024524	0.137314	0.101618	0.993029	13.1258	12.9404	13.0042	13.0884	12.9024	12.931	12.9599	12.8201
Fndc3a	ENSMUSG00000033487	ENSMUSG00000033487	0.185967	0.101618	0.993029	11.0561	10.9349	11.0069	11.1394	10.9162	10.8955	10.6506	10.9238
Nmral1	ENSMUSG00000063445	ENSMUSG00000063445	-0.203021	0.101732	0.992542	9.1241	9.0552	8.89354	9.13869	9.26156	9.22845	9.23298	9.31127
Polrmt	ENSMUSG00000020329	ENSMUSG00000020329	-0.161221	0.101878	0.991918	10.062	10.0177	9.95173	9.96413	10.1259	10.0732	10.238	10.1996
Ak1	ENSMUSG00000026817	ENSMUSG00000026817	-0.111562	0.101894	0.991852	11.623	11.5642	11.6454	11.5805	11.6973	11.6862	11.7173	11.7584
Chmp5	ENSMUSG00000028419	ENSMUSG00000028419	-0.154858	0.102583	0.988926	10.8498	10.9716	11.0543	10.927	11.1389	11.1862	11.0384	11.0583
Tpp2	ENSMUSG00000041763	ENSMUSG00000041763	0.153974	0.102583	0.988926	11.0141	11.148	11.0403	10.9714	10.9342	10.8302	10.8213	10.9736
Rab4a	ENSMUSG00000019478	ENSMUSG00000019478	-0.164565	0.103059	0.986912	10.4218	10.5019	10.3563	10.5413	10.5878	10.6025	10.7342	10.555
Dtd1	ENSMUSG00000027430	ENSMUSG00000027430	-0.152096	0.104041	0.982797	10.4358	10.4568	10.3266	10.5449	10.6335	10.5904	10.5793	10.5773
Itga8	ENSMUSG00000026768	ENSMUSG00000026768	0.371864	0.104054	0.982741	8.15872	7.67192	7.78648	7.81894	7.3011	7.64825	7.69338	7.33827
Dgcr2	ENSMUSG00000003166	ENSMUSG00000003166	-0.122932	0.104099	0.982554	11.4117	11.5076	11.4563	11.3833	11.5883	11.5128	11.6008	11.5489
Irs2	ENSMUSG00000038894	ENSMUSG00000038894	0.125248	0.104099	0.982554	11.4056	11.424	11.3513	11.4123	11.3598	11.2518	11.2556	11.2231
Abl2	ENSMUSG00000026596	ENSMUSG00000026596	0.148668	0.104099	0.982554	11.1753	11.106	11.3051	11.1507	11.1055	11.053	10.982	11.0062
D430041D05Rik	ENSMUSG00000068373	ENSMUSG00000068373	0.162147	0.104099	0.982554	12.5782	12.6028	12.6936	12.4118	12.4098	12.4062	12.3312	12.4999
Col2a1	ENSMUSG00000022483	ENSMUSG00000022483	-0.395086	0.104309	0.981677	6.60889	6.87715	6.83203	6.77815	7.39076	7.19418	6.99348	7.02049
Mrpl55	ENSMUSG00000036860	ENSMUSG00000036860	-0.211545	0.104311	0.981668	8.62097	8.61191	8.53842	8.69321	8.89249	8.82142	8.77318	8.81978
Smarcc1	ENSMUSG00000032481	ENSMUSG00000032481	0.123342	0.104562	0.980627	11.0529	10.9979	11.041	10.998	10.8458	10.9293	10.8834	10.938
Thsd4	ENSMUSG00000032289	ENSMUSG00000032289	0.251317	0.104562	0.980627	8.83222	8.6297	8.72513	8.75389	8.39962	8.62282	8.59436	8.31067
Ccn2	ENSMUSG00000019997	ENSMUSG00000019997	0.268731	0.104824	0.97954	9.23345	9.01516	9.04713	8.94955	8.66341	8.79234	9.04798	8.654
Pex5l	ENSMUSG00000027674	ENSMUSG00000027674	0.142707	0.104977	0.978908	12.2175	12.2027	12.3794	12.3428	12.2145	12.1688	12.0794	12.1133
Sla	ENSMUSG00000022372	ENSMUSG00000022372	-0.361003	0.105062	0.978553	7.82369	8.26118	7.8521	7.53576	8.2399	8.11294	8.26185	8.363
Rbfox1	ENSMUSG00000008658	ENSMUSG00000008658	0.0974131	0.105062	0.978553	12.8806	12.8433	12.8764	12.8448	12.8093	12.7838	12.7297	12.7313
Jak2	ENSMUSG00000024789	ENSMUSG00000024789	0.152112	0.105062	0.978553	10.6695	10.5513	10.6342	10.7232	10.4223	10.5378	10.4621	10.5519
Hint3	ENSMUSG00000019791	ENSMUSG00000019791	0.273348	0.105062	0.978553	8.6349	8.66117	8.92132	8.83596	8.51976	8.3838	8.35468	8.7065
Glra3	ENSMUSG00000038257	ENSMUSG00000038257	0.258224	0.105561	0.976496	9.33722	9.16659	9.29849	9.54876	9.07127	9.21877	8.87385	9.16618
Atp13a2	ENSMUSG00000036622	ENSMUSG00000036622	-0.11041	0.105923	0.975011	12.5836	12.5103	12.6195	12.5901	12.6794	12.6997	12.7353	12.6301
Gm9828	ENSMUSG00000048603	ENSMUSG00000048603	0.416526	0.105923	0.975011	7.13532	6.94691	6.77903	6.7904	6.57002	6.61901	6.50307	6.37349
Ufsp1	ENSMUSG00000051502	ENSMUSG00000051502	-0.266186	0.106061	0.974446	8.38167	8.16201	8.13119	8.41725	8.69544	8.50826	8.47122	8.48395
Epb41l1	ENSMUSG00000027624	ENSMUSG00000027624	0.0775475	0.106454	0.972837	14.2168	14.2187	14.2194	14.2288	14.1698	14.1323	14.1449	14.1261
Sgta	ENSMUSG00000004937	ENSMUSG00000004937	-0.108457	0.106991	0.970652	11.924	11.8828	11.9563	11.8649	11.9779	12.0006	12.0419	12.0413
Anxa11	ENSMUSG00000021866	ENSMUSG00000021866	0.268486	0.106991	0.970652	8.96775	8.54601	8.66066	8.74762	8.45887	8.48824	8.57133	8.36767
Mrps24	ENSMUSG00000020477	ENSMUSG00000020477	-0.180022	0.107054	0.970396	9.5798	9.55326	9.69881	9.55236	9.71126	9.72556	9.76657	9.89482
Setbp1	ENSMUSG00000024548	ENSMUSG00000024548	0.179389	0.107054	0.970396	10.2183	10.2389	10.2998	10.0983	9.90935	10.0919	10.0058	10.1299
Ccdc153	ENSMUSG00000070306	ENSMUSG00000070306	0.406919	0.107306	0.969375	7.17401	7.00256	7.13591	7.53576	6.80995	6.7592	6.75546	6.9966
Atm	ENSMUSG00000034218	ENSMUSG00000034218	0.211679	0.107434	0.968857	9.39976	9.43485	9.38528	9.30374	9.30603	9.17688	8.97382	9.2084
Plxna1	ENSMUSG00000030084	ENSMUSG00000030084	0.128577	0.107483	0.968662	11.8539	11.728	11.6738	11.7652	11.6267	11.6537	11.5884	11.6443
Zfp36l2	ENSMUSG00000045817	ENSMUSG00000045817	0.197243	0.107685	0.967843	9.97709	9.94854	9.82346	9.90057	9.79247	9.85465	9.56955	9.63332
Klk6	ENSMUSG00000050063	ENSMUSG00000050063	-0.617034	0.107833	0.967247	7.64246	8.50421	8.58548	8.25877	9.12713	9.04336	8.62823	8.75003
Tcf7l2	ENSMUSG00000024985	ENSMUSG00000024985	0.240482	0.108154	0.965959	10.3529	10.1381	10.2175	10.5267	10.2243	10.0999	10.0892	9.87201
Rpa2	ENSMUSG00000028884	ENSMUSG00000028884	-0.219143	0.10823	0.965654	8.51948	8.49647	8.50617	8.42119	8.79404	8.72211	8.66495	8.62311
Atmin	ENSMUSG00000047388	ENSMUSG00000047388	0.106223	0.108557	0.964343	11.6443	11.5656	11.623	11.5928	11.5119	11.4948	11.4946	11.5009
Zfp579	ENSMUSG00000051550	ENSMUSG00000051550	-0.181509	0.109077	0.962268	9.29397	9.38127	9.32877	9.43438	9.59723	9.53778	9.58879	9.43423
Aldh1l1	ENSMUSG00000030088	ENSMUSG00000030088	-0.146746	0.109132	0.962049	10.5514	10.6116	10.7289	10.63	10.8032	10.7426	10.722	10.8415
Ak5	ENSMUSG00000039058	ENSMUSG00000039058	0.173922	0.109132	0.962049	12.1915	11.9331	11.9902	11.8967	11.763	11.9177	11.8603	11.7887
Gm45869	ENSMUSG00000110390	ENSMUSG00000110390	-0.440615	0.109798	0.959406	6.66428	7.59435	7.41311	7.45342	7.60824	7.81818	7.86731	7.70558
Add2	ENSMUSG00000030000	ENSMUSG00000030000	0.108873	0.109798	0.959406	13.2961	13.1771	13.2222	13.2234	13.0986	13.1819	13.1223	13.081
Nlgn1	ENSMUSG00000063887	ENSMUSG00000063887	0.148671	0.109798	0.959406	11.1281	11.0351	11.137	11.1061	10.9652	11.0645	10.8383	10.9372
Ppp1r12b	ENSMUSG00000073557	ENSMUSG00000073557	0.118285	0.110219	0.957742	12.0763	11.9495	11.9961	11.9465	11.869	11.9174	11.8383	11.8736
Chmp2a	ENSMUSG00000033916	ENSMUSG00000033916	-0.136647	0.110695	0.955874	10.8867	10.9965	10.9858	10.8427	11.0196	11.1032	11.0709	11.0669
Thrsp	ENSMUSG00000035686	ENSMUSG00000035686	-0.258305	0.111017	0.954611	9.19869	9.65576	9.47341	9.28438	9.75244	9.49831	9.6669	9.75047
Tpi1	ENSMUSG00000023456	ENSMUSG00000023456	-0.099839	0.111152	0.954083	14.0775	14.0205	14.1147	13.9922	14.1347	14.1456	14.1725	14.1541
Mfsd8	ENSMUSG00000025759	ENSMUSG00000025759	0.196798	0.111152	0.954083	9.08657	9.10436	9.06107	9.05231	8.77751	8.90229	8.86125	8.97764
Sox11	ENSMUSG00000063632	ENSMUSG00000063632	0.25856	0.11165	0.95214	9.62588	9.1519	9.22361	9.46336	9.13753	9.1363	9.14214	9.07213
Srd5a1	ENSMUSG00000021594	ENSMUSG00000021594	-0.315487	0.112075	0.950493	7.35324	7.48136	7.59277	7.39043	7.94659	7.6191	7.78963	7.6833
Krt222	ENSMUSG00000035849	ENSMUSG00000035849	-0.150314	0.112169	0.950127	10.2816	10.3461	10.308	10.3824	10.5377	10.4731	10.5324	10.3697
Abi2	ENSMUSG00000026782	ENSMUSG00000026782	0.11989	0.112346	0.949443	12.482	12.4809	12.4835	12.4028	12.2431	12.3973	12.3578	12.3685
Phc2	ENSMUSG00000028796	ENSMUSG00000028796	-0.1194	0.112704	0.948059	11.5231	11.5329	11.5243	11.552	11.6925	11.5591	11.7019	11.652
Atrx	ENSMUSG00000031229	ENSMUSG00000031229	0.0934198	0.112855	0.947479	12.6605	12.7354	12.6896	12.6704	12.6027	12.6069	12.5738	12.5997
Slc2a8	ENSMUSG00000026791	ENSMUSG00000026791	-0.197121	0.112892	0.947338	9.51159	9.59731	9.40728	9.49364	9.72856	9.58188	9.84546	9.63138
Abcg1	ENSMUSG00000024030	ENSMUSG00000024030	0.141737	0.112892	0.947338	11.2036	11.2984	11.0895	11.2544	11.0245	11.086	11.0919	11.0862
Cd9	ENSMUSG00000030342	ENSMUSG00000030342	-0.153926	0.113327	0.945666	10.0569	10.0927	10.1395	10.2457	10.3107	10.3196	10.2633	10.2611
Slc52a3	ENSMUSG00000027463	ENSMUSG00000027463	0.524307	0.113327	0.945666	6.70448	6.64504	6.62236	6.17632	5.84788	5.78551	6.13549	6.37349
Stard4	ENSMUSG00000024378	ENSMUSG00000024378	-0.187926	0.113384	0.945448	10.1065	10.4113	10.3472	10.155	10.4652	10.4526	10.3894	10.4815
Msmo1	ENSMUSG00000031604	ENSMUSG00000031604	-0.201058	0.113893	0.943504	10.8932	11.2178	11.2839	11.266	11.347	11.408	11.3116	11.4274
Ccdc85a	ENSMUSG00000032878	ENSMUSG00000032878	0.129351	0.113893	0.943504	11.1878	11.1054	11.1003	11.1778	10.9695	11.0906	10.9755	11.0188
Cacna2d1	ENSMUSG00000040118	ENSMUSG00000040118	0.137075	0.113893	0.943504	12.7138	12.628	12.6617	12.524	12.4562	12.585	12.4337	12.5063
Gprasp1	ENSMUSG00000043384	ENSMUSG00000043384	0.155868	0.113911	0.943436	14.548	14.4392	14.334	14.607	14.343	14.3999	14.2441	14.3288
Npr1	ENSMUSG00000027931	ENSMUSG00000027931	-0.396541	0.11406	0.942867	7.06502	7.70585	7.21785	7.12623	7.46696	7.77258	7.76278	7.73476
Rwdd2a	ENSMUSG00000032417	ENSMUSG00000032417	-0.21504	0.114068	0.942838	9.38128	9.21687	9.38084	9.53609	9.60099	9.68041	9.44207	9.65447
R3hdm2	ENSMUSG00000025404	ENSMUSG00000025404	0.118329	0.114128	0.942607	12.8321	12.8201	12.7487	12.722	12.5895	12.6818	12.7264	12.6518
Peg3	ENSMUSG00000002265	ENSMUSG00000002265	0.147524	0.114166	0.942462	14.0709	13.9853	13.9432	14.2071	13.9651	13.9033	13.8894	13.8715
Gjc3	ENSMUSG00000056966	ENSMUSG00000056966	-0.194406	0.114331	0.941834	10.9134	11.0641	11.1104	11.3102	11.3526	11.2899	11.3443	11.2115
Ank2	ENSMUSG00000032826	ENSMUSG00000032826	0.0820685	0.114331	0.941834	14.3845	14.4392	14.4036	14.4048	14.3176	14.3216	14.3061	14.3586
Zbtb11	ENSMUSG00000022601	ENSMUSG00000022601	0.124672	0.114331	0.941834	10.7557	10.7683	10.798	10.7827	10.7026	10.6627	10.5984	10.6413
Diaph2	ENSMUSG00000034480	ENSMUSG00000034480	0.20578	0.114331	0.941834	9.82891	9.80878	9.93062	9.75815	9.60099	9.82144	9.47346	9.59205
Atg4d	ENSMUSG00000002820	ENSMUSG00000002820	-0.159429	0.114417	0.94151	9.72365	9.86991	9.87172	9.81021	9.93043	9.9499	10.0299	10.0022
Srgap3	ENSMUSG00000030257	ENSMUSG00000030257	0.107686	0.114417	0.94151	13.4595	13.4639	13.4709	13.3391	13.2954	13.3365	13.3242	13.3499
Tmem81	ENSMUSG00000048174	ENSMUSG00000048174	-0.316723	0.114442	0.941413	7.33629	7.54272	7.32342	7.21069	7.73005	7.52794	7.72155	7.6833
Gm10288	ENSMUSG00000070343	ENSMUSG00000070343	-0.611728	0.114451	0.94138	5.84521	6.08863	5.86919	5.84161	5.71532	6.61901	6.5192	6.88388
Tmprss5	ENSMUSG00000032268	ENSMUSG00000032268	-0.428072	0.114451	0.94138	6.53651	6.71335	6.75178	6.53776	7.2445	7.21381	7.00499	6.65877
Acsbg1	ENSMUSG00000032281	ENSMUSG00000032281	-0.141875	0.114451	0.94138	12.1166	12.2797	12.3336	12.2304	12.4266	12.3368	12.3244	12.4441
Mlec	ENSMUSG00000048578	ENSMUSG00000048578	0.0927165	0.114451	0.94138	12.2328	12.2113	12.1938	12.2278	12.137	12.1176	12.1031	12.138
Wdr47	ENSMUSG00000040389	ENSMUSG00000040389	0.122653	0.114451	0.94138	12.1314	12.05	12.1218	12.0546	11.9155	12.0513	11.9108	11.987
Ccn3	ENSMUSG00000037362	ENSMUSG00000037362	0.27042	0.114451	0.94138	11.5867	11.3433	11.4855	11.0294	10.8733	11.2701	11.1233	11.1294
Gspt1	ENSMUSG00000062203	ENSMUSG00000062203	0.157399	0.115039	0.939154	11.1057	11.1767	11.3399	11.1334	11.0357	11.0959	10.9571	11.0453
Ipo5	ENSMUSG00000030662	ENSMUSG00000030662	0.118835	0.115761	0.936437	12.1588	12.1334	12.1051	12.012	11.9379	11.996	11.9777	12.0256
Gm43667	ENSMUSG00000105135	ENSMUSG00000105135	-0.528473	0.116144	0.935002	5.91538	6.28096	6.32243	5.93285	6.98138	6.51208	6.21688	6.68891
Cercam	ENSMUSG00000039787	ENSMUSG00000039787	-0.268909	0.116144	0.935002	8.48912	8.47302	8.18821	8.66687	8.65257	8.7858	8.82601	8.654
Nol3	ENSMUSG00000014776	ENSMUSG00000014776	-0.202304	0.116144	0.935002	9.1092	8.90848	9.08037	9.14347	9.18342	9.26184	9.35935	9.24689
Abcb8	ENSMUSG00000028973	ENSMUSG00000028973	-0.167379	0.116144	0.935002	10.5966	10.5135	10.4993	10.6077	10.8072	10.6883	10.8115	10.5672
Rps26	ENSMUSG00000025362	ENSMUSG00000025362	-0.118115	0.116144	0.935002	12.1636	12.0135	12.0748	12.1285	12.1794	12.1946	12.2598	12.2222
Idh3b	ENSMUSG00000027406	ENSMUSG00000027406	-0.106393	0.116144	0.935002	12.4121	12.4285	12.3223	12.3657	12.5049	12.4718	12.4512	12.5278
Trim37	ENSMUSG00000018548	ENSMUSG00000018548	0.096908	0.116144	0.935002	13.6322	13.6608	13.6374	13.5978	13.575	13.555	13.4693	13.5398
Sf3b3	ENSMUSG00000033732	ENSMUSG00000033732	0.113416	0.116144	0.935002	11.5458	11.512	11.4345	11.4687	11.4046	11.3768	11.3656	11.3634
Jmjd4	ENSMUSG00000036819	ENSMUSG00000036819	0.138337	0.116144	0.935002	10.3434	10.3068	10.3138	10.239	10.1721	10.1893	10.1642	10.1258
Tmtc1	ENSMUSG00000030306	ENSMUSG00000030306	0.140156	0.116144	0.935002	11.7332	11.5405	11.6398	11.7026	11.4999	11.5913	11.4606	11.5088
Cyp2s1	ENSMUSG00000040703	ENSMUSG00000040703	-0.29361	0.116195	0.934812	7.48984	7.55021	7.58507	7.6342	8.03823	7.7923	7.82251	7.74197
Txndc17	ENSMUSG00000020803	ENSMUSG00000020803	-0.187839	0.116195	0.934812	9.1117	9.01787	9.02454	9.1835	9.28279	9.2139	9.26682	9.32812
Them6	ENSMUSG00000056665	ENSMUSG00000056665	-0.191223	0.116311	0.934378	10.717	10.6478	10.7087	10.6419	11.068	10.7434	10.9142	10.7264
Arhgap35	ENSMUSG00000058230	ENSMUSG00000058230	0.0924773	0.116311	0.934378	12.7146	12.7296	12.78	12.7362	12.664	12.6696	12.6164	12.6405
Csf1r	ENSMUSG00000024621	ENSMUSG00000024621	0.166083	0.116311	0.934378	11.4516	11.1773	11.4313	11.3118	11.1537	11.2577	11.1462	11.164
Slc22a4	ENSMUSG00000020334	ENSMUSG00000020334	-0.351319	0.116764	0.932689	8.19678	8.97677	8.55428	8.45621	9.07398	8.74927	8.90181	8.94368
Sort1	ENSMUSG00000068747	ENSMUSG00000068747	0.108293	0.116809	0.932523	13.9569	13.832	13.8647	13.8698	13.7512	13.8238	13.7949	13.7212
Sra1	ENSMUSG00000006050	ENSMUSG00000006050	-0.13162	0.116865	0.932316	11.1711	11.07	11.1422	11.1298	11.2604	11.1763	11.346	11.253
Fis1	ENSMUSG00000019054	ENSMUSG00000019054	-0.148926	0.117087	0.931491	11.7739	11.8071	11.9848	11.7251	11.9431	11.9645	12.0201	11.9695
Gm15501	ENSMUSG00000087412	ENSMUSG00000087412	-0.437125	0.117631	0.929478	7.95722	7.70585	7.12533	7.80089	8.37786	7.79881	7.93502	8.25636
Nudt14	ENSMUSG00000002804	ENSMUSG00000002804	-0.289189	0.117631	0.929478	7.66979	7.57245	7.75251	7.66778	7.81024	8.1077	7.84828	8.01604
Enpp6	ENSMUSG00000038173	ENSMUSG00000038173	-0.274071	0.117631	0.929478	8.52323	8.72873	8.88102	8.90236	9.20583	9.13115	8.94425	8.84006
Cep131	ENSMUSG00000039781	ENSMUSG00000039781	-0.179714	0.117631	0.929478	10.0028	10.0759	9.90302	10.1166	10.1363	10.1605	10.3471	10.1719
Ctsl	ENSMUSG00000021477	ENSMUSG00000021477	-0.125321	0.117631	0.929478	11.2065	11.3406	11.3081	11.2344	11.3906	11.4557	11.3695	11.3756
Skp1	ENSMUSG00000036309	ENSMUSG00000036309	-0.10483	0.117631	0.929478	13.1503	13.2641	13.2645	13.231	13.3757	13.3071	13.3442	13.3035
Cfl1	ENSMUSG00000056201	ENSMUSG00000056201	-0.0924817	0.117631	0.929478	14.3404	14.2913	14.2897	14.3212	14.4026	14.391	14.4604	14.3573
Med1	ENSMUSG00000018160	ENSMUSG00000018160	0.127859	0.117631	0.929478	10.5931	10.6152	10.5771	10.5539	10.459	10.4107	10.5012	10.4577
Ncan	ENSMUSG00000002341	ENSMUSG00000002341	0.140883	0.117631	0.929478	12.1338	11.9274	12.1188	12.0577	11.876	11.9846	11.9433	11.8764
Dgkg	ENSMUSG00000022861	ENSMUSG00000022861	0.156155	0.117631	0.929478	10.8838	10.9435	10.7971	10.8302	10.7182	10.6492	10.6247	10.8356
Gramd4	ENSMUSG00000035900	ENSMUSG00000035900	0.133428	0.117991	0.928153	10.7235	10.6925	10.7289	10.6042	10.561	10.5696	10.5063	10.5813
Vcpip1	ENSMUSG00000045210	ENSMUSG00000045210	0.142165	0.118182	0.927449	11.323	11.3647	11.4382	11.3198	11.261	11.2713	11.0886	11.2518
Abca7	ENSMUSG00000035722	ENSMUSG00000035722	-0.214217	0.11837	0.926758	10.2217	10.6152	10.2665	10.2863	10.5668	10.467	10.606	10.6345
Gm43272	ENSMUSG00000105632	ENSMUSG00000105632	-0.38594	0.118465	0.92641	6.79412	6.71335	6.60724	6.92982	7.04904	7.26175	7.29466	6.92244
Gpr17	ENSMUSG00000052229	ENSMUSG00000052229	-0.199137	0.118465	0.92641	10.5189	10.3664	10.5237	10.7152	10.6903	10.7801	10.8511	10.6072
Celf4	ENSMUSG00000024268	ENSMUSG00000024268	0.106946	0.118465	0.92641	14.0182	13.982	13.9827	14.0996	13.9636	13.8955	13.9294	13.8679
Sstr4	ENSMUSG00000037014	ENSMUSG00000037014	0.280742	0.118465	0.92641	8.50438	8.15711	8.40048	8.40136	7.92273	8.22842	8.01684	8.18942
Tubb2b	ENSMUSG00000045136	ENSMUSG00000045136	0.138871	0.118849	0.925003	11.5264	11.5885	11.428	11.4758	11.3976	11.2985	11.3174	11.4512
Gadd45b	ENSMUSG00000015312	ENSMUSG00000015312	0.317249	0.118849	0.925003	8.96223	8.85808	8.59318	8.40933	8.20572	8.38813	8.47122	8.54701
Efcab15	ENSMUSG00000020940	ENSMUSG00000020940	-0.415622	0.118898	0.924827	6.71763	7.02424	6.76547	7.05694	7.52355	7.16423	7.48739	6.96
Cmtr2	ENSMUSG00000046441	ENSMUSG00000046441	0.269867	0.118898	0.924827	7.93487	7.8883	7.89632	8.05047	7.70929	7.73232	7.65008	7.62214
Gm7694	ENSMUSG00000102752	ENSMUSG00000102752	-0.317533	0.118925	0.924727	7.15479	7.32423	7.14641	7.2467	7.50761	7.43064	7.67909	7.49146
Ackr1	ENSMUSG00000037872	ENSMUSG00000037872	-0.255231	0.118925	0.924727	9.81521	10.0603	9.82999	9.5233	9.9919	9.9846	10.2416	10.061
Fam91a1	ENSMUSG00000037119	ENSMUSG00000037119	0.117382	0.118925	0.924727	11.3396	11.3062	11.3399	11.2736	11.261	11.206	11.1578	11.1633
Gli1	ENSMUSG00000025407	ENSMUSG00000025407	-0.358857	0.119337	0.923224	7.58621	8.08159	7.53	7.62054	7.85504	7.9874	8.21309	8.21554
Pja1	ENSMUSG00000034403	ENSMUSG00000034403	0.110288	0.119337	0.923224	12.9285	12.8253	12.8864	12.7932	12.7094	12.7625	12.7375	12.7859
Nol11	ENSMUSG00000018433	ENSMUSG00000018433	0.188492	0.119575	0.92236	9.69899	9.66786	9.76333	9.53972	9.55906	9.52409	9.35486	9.48019
Chd3	ENSMUSG00000018474	ENSMUSG00000018474	0.148457	0.119756	0.921702	14.5481	14.2869	14.3621	14.4969	14.2466	14.302	14.3318	14.2327
Csk	ENSMUSG00000032312	ENSMUSG00000032312	-0.149445	0.120125	0.920368	10.0149	10.0991	10.0473	10.0172	10.1997	10.1943	10.2705	10.105
Zfp638	ENSMUSG00000030016	ENSMUSG00000030016	0.110774	0.120125	0.920368	11.7441	11.7787	11.7601	11.7726	11.6667	11.6501	11.5803	11.7133
Pitpnm2	ENSMUSG00000029406	ENSMUSG00000029406	0.191561	0.120125	0.920368	13.1409	12.7682	12.8423	12.835	12.6232	12.7689	12.7879	12.6637
Nap1l1	ENSMUSG00000058799	ENSMUSG00000058799	0.105228	0.120431	0.919262	12.6637	12.5953	12.5769	12.5716	12.5087	12.4926	12.5428	12.4427
Ndufb7	ENSMUSG00000033938	ENSMUSG00000033938	-0.163063	0.12052	0.918942	10.8005	10.7562	10.7411	10.7911	10.979	10.8445	11.0838	10.817
Gda	ENSMUSG00000058624	ENSMUSG00000058624	0.164452	0.12052	0.918942	12.7618	12.4748	12.5593	12.5497	12.3835	12.5028	12.4754	12.3361
Tasor2	ENSMUSG00000033799	ENSMUSG00000033799	0.17266	0.12052	0.918942	10.0109	9.95278	9.97548	9.90198	9.75919	9.80859	9.65964	9.91727
Scn5a	ENSMUSG00000032511	ENSMUSG00000032511	0.332589	0.12052	0.918942	8.53442	8.07642	8.00417	8.50905	8.01586	8.01003	7.97651	7.89199
Hoxb5	ENSMUSG00000038700	ENSMUSG00000038700	-1.94667	0.120865	0.9177	4.03712	6.33399	5.16388	4.173	7.18559	7.38808	5.11273	7.55828
Slmap	ENSMUSG00000021870	ENSMUSG00000021870	0.110835	0.120865	0.9177	11.9587	11.9438	12.0755	12.0032	11.8822	11.9016	11.8674	11.8899
Kcnn3	ENSMUSG00000000794	ENSMUSG00000000794	0.225353	0.120865	0.9177	10.1973	9.93716	10.0584	10.3435	9.96733	10.0045	9.75979	9.92836
Prkag1	ENSMUSG00000067713	ENSMUSG00000067713	-0.182414	0.121243	0.916343	9.0891	8.99335	9.04152	9.06497	9.28513	9.22362	9.25964	9.14187
Adgrf5	ENSMUSG00000056492	ENSMUSG00000056492	0.180315	0.121279	0.916213	10.0685	10.0338	10.1143	10.1239	9.9364	9.92779	10.0257	9.7143
Nosip	ENSMUSG00000003421	ENSMUSG00000003421	-0.150299	0.121341	0.915993	10.4644	10.32	10.3619	10.2446	10.5308	10.4751	10.4808	10.5113
Slain1	ENSMUSG00000055717	ENSMUSG00000055717	-0.214337	0.121522	0.915345	10.7613	10.7827	10.9077	10.842	10.9071	10.9455	10.9467	11.3153
Faim	ENSMUSG00000032463	ENSMUSG00000032463	-0.17738	0.121901	0.913993	9.32438	9.41242	9.43109	9.33125	9.64174	9.46798	9.49605	9.59405
mt-Rnr1	ENSMUSG00000064337	ENSMUSG00000064337	0.116292	0.122472	0.911964	16.3997	16.4531	16.5789	16.5312	16.3448	16.3624	16.4234	16.3725
Ldlrap1	ENSMUSG00000037295	ENSMUSG00000037295	-0.334175	0.122711	0.911116	7.98468	8.64727	8.46062	8.21854	8.78745	8.60435	8.49589	8.80609
Hipk2	ENSMUSG00000061436	ENSMUSG00000061436	0.216554	0.122711	0.911116	11.2297	11.3957	11.623	11.3006	11.2261	11.1974	10.9878	11.2861
9930012K11Rik	ENSMUSG00000044551	ENSMUSG00000044551	-0.45313	0.122737	0.911025	5.82104	6.28096	6.18658	6.31845	6.53898	6.70475	6.50307	6.628
Miip	ENSMUSG00000029022	ENSMUSG00000029022	-0.264609	0.122737	0.911025	9.0297	9.09415	8.92742	9.20882	9.25202	9.362	9.58496	9.08068
Faap100	ENSMUSG00000025384	ENSMUSG00000025384	-0.202049	0.122737	0.911025	9.07384	9.01516	8.90904	8.90236	9.21322	9.03787	9.2207	9.23162
Snap25	ENSMUSG00000027273	ENSMUSG00000027273	-0.140105	0.122737	0.911025	15.6903	15.8159	15.7129	15.7132	15.961	15.8241	15.9554	15.744
Ckmt1	ENSMUSG00000000308	ENSMUSG00000000308	-0.101342	0.122737	0.911025	12.8254	12.8679	12.9209	12.876	13.005	13.0096	12.9196	12.9605
Dlgap4	ENSMUSG00000061689	ENSMUSG00000061689	0.127049	0.122737	0.911025	13.0918	12.9649	12.9472	12.9841	12.8222	12.8517	12.9728	12.8329
Gucy1b1	ENSMUSG00000028005	ENSMUSG00000028005	0.133044	0.122737	0.911025	12.56	12.3789	12.5468	12.4332	12.3349	12.3814	12.2818	12.3941
Myo10	ENSMUSG00000022272	ENSMUSG00000022272	0.135073	0.122737	0.911025	10.7581	10.7675	10.6882	10.7819	10.6472	10.5192	10.6624	10.6268
Slc4a10	ENSMUSG00000026904	ENSMUSG00000026904	0.13814	0.122737	0.911025	12.9097	13.0551	13.0109	12.8832	12.8024	12.8723	12.7305	12.902
Abr	ENSMUSG00000017631	ENSMUSG00000017631	0.147534	0.122737	0.911025	14.1716	13.9108	13.9438	14.012	13.8336	13.921	13.8956	13.8094
Zbtb20	ENSMUSG00000022708	ENSMUSG00000022708	0.14977	0.122737	0.911025	12.4491	12.578	12.7101	12.5454	12.4452	12.4056	12.3423	12.498
Plagl1	ENSMUSG00000019817	ENSMUSG00000019817	0.194027	0.122737	0.911025	9.60125	9.46686	9.34025	9.47668	9.28279	9.3664	9.18575	9.28685
Npy1r	ENSMUSG00000036437	ENSMUSG00000036437	0.200089	0.122737	0.911025	9.4772	9.20506	9.35617	9.31862	9.12974	9.22845	9.06181	9.15002
Osbpl9	ENSMUSG00000028559	ENSMUSG00000028559	-0.136211	0.122752	0.910972	10.7485	10.8847	10.8195	10.7734	11.0252	10.9455	10.8958	10.9023
Fam32a	ENSMUSG00000003039	ENSMUSG00000003039	-0.110084	0.122752	0.910972	11.4091	11.4138	11.3478	11.3418	11.5254	11.4736	11.4559	11.4982
Smim43	ENSMUSG00000085007	ENSMUSG00000085007	0.284484	0.122752	0.910972	9.70726	9.5155	9.43109	9.14824	9.29213	9.22845	9.23787	8.94055
Mir421	ENSMUSG00000065509	ENSMUSG00000065509	0.637287	0.122752	0.910972	6.10749	6.10906	5.86919	6.71529	5.68728	5.95839	5.67019	5.12617
Cttnbp2	ENSMUSG00000000416	ENSMUSG00000000416	0.165761	0.122771	0.910904	11.951	11.7699	11.7796	11.9355	11.5509	11.7294	11.8091	11.6827
Mdn1	ENSMUSG00000058006	ENSMUSG00000058006	0.149003	0.122827	0.910707	11.5375	11.5582	11.3364	11.5307	11.3346	11.417	11.2824	11.3423
Mypop	ENSMUSG00000048481	ENSMUSG00000048481	-0.161121	0.123006	0.910075	9.66545	9.6224	9.69524	9.8072	9.82017	9.8671	9.89731	9.85384
Aebp1	ENSMUSG00000020473	ENSMUSG00000020473	0.214784	0.123006	0.910075	9.51536	9.46686	9.46714	9.44604	9.12713	9.48827	9.14475	9.25195
Nr2c2ap	ENSMUSG00000071078	ENSMUSG00000071078	-0.47357	0.123194	0.909412	5.82104	6.02555	5.91903	6.13849	6.40767	6.32618	6.65682	6.2973
Gmeb1	ENSMUSG00000028901	ENSMUSG00000028901	0.159762	0.123194	0.909412	9.69068	9.68837	9.68086	9.59314	9.48566	9.46798	9.55788	9.50581
Kcnb2	ENSMUSG00000092083	ENSMUSG00000092083	0.195953	0.123194	0.909412	9.72202	9.62948	9.83162	9.62084	9.60474	9.53389	9.34584	9.53513
Atraid	ENSMUSG00000013622	ENSMUSG00000013622	-0.126652	0.123198	0.909396	10.6275	10.5717	10.5887	10.5331	10.7208	10.7501	10.6956	10.6585
Atf6	ENSMUSG00000026663	ENSMUSG00000026663	0.145615	0.123198	0.909396	11.3332	11.3957	11.5142	11.2877	11.2587	11.18	11.2264	11.291
Sfrp1	ENSMUSG00000031548	ENSMUSG00000031548	0.264087	0.12353	0.908226	9.63284	9.37706	9.26516	9.13148	9.22789	9.144	8.97674	9.04326
Rnf144a	ENSMUSG00000020642	ENSMUSG00000020642	0.165353	0.123694	0.907652	10.2861	10.2366	10.2568	10.3393	10.2182	10.0773	9.97393	10.1812
Arfgef2	ENSMUSG00000074582	ENSMUSG00000074582	0.108673	0.123832	0.907166	11.6028	11.6478	11.6356	11.6456	11.5745	11.5246	11.4611	11.5355
D630045J12Rik	ENSMUSG00000063455	ENSMUSG00000063455	0.134672	0.123832	0.907166	11.1699	11.0798	11.1337	11.0229	10.932	10.9411	11.0537	10.9419
Bend3	ENSMUSG00000038214	ENSMUSG00000038214	0.287397	0.123832	0.907166	7.94608	8.21008	8.07184	8.3772	7.82961	7.91729	7.929	7.83249
Plk5	ENSMUSG00000035486	ENSMUSG00000035486	-0.255071	0.124193	0.905901	9.89698	10.1579	9.6718	9.7519	10.0982	9.95429	10.2693	10.2035
Slc25a33	ENSMUSG00000028982	ENSMUSG00000028982	-0.176552	0.124231	0.905771	9.77959	9.74494	9.81855	9.66309	9.91691	9.94844	9.79169	10.0451
Rev3l	ENSMUSG00000019841	ENSMUSG00000019841	0.144539	0.124231	0.905771	10.9297	10.9399	10.8961	10.8912	10.7966	10.74	10.6506	10.8845
Rnf24	ENSMUSG00000048911	ENSMUSG00000048911	0.145111	0.124231	0.905771	10.3873	10.2901	10.225	10.359	10.1415	10.1542	10.1972	10.197
Nubp2	ENSMUSG00000039183	ENSMUSG00000039183	-0.167446	0.124289	0.905566	9.52848	9.42673	9.63686	9.52513	9.713	9.6857	9.72891	9.66019
Pten	ENSMUSG00000013663	ENSMUSG00000013663	0.109553	0.124289	0.905566	12.3659	12.4515	12.4868	12.4076	12.3665	12.3083	12.2697	12.3301
Fhod1	ENSMUSG00000014778	ENSMUSG00000014778	-0.232667	0.124329	0.905429	8.22929	8.26574	8.32391	8.47531	8.50377	8.49628	8.59816	8.62701
Dnajc6	ENSMUSG00000028528	ENSMUSG00000028528	0.119497	0.12475	0.903959	13.3052	13.3474	13.3892	13.2922	13.2013	13.2669	13.1101	13.274
Gm45235	ENSMUSG00000108957	ENSMUSG00000108957	0.645796	0.125462	0.901489	5.93803	6.10906	5.86919	6.31845	5.01411	5.21345	5.41822	6.0411
Hmgn2-ps1	ENSMUSG00000079067	ENSMUSG00000079067	-0.334186	0.12547	0.90146	6.99113	6.84097	7.12533	7.11653	7.39076	7.30815	7.25667	7.43034
Gm15721	ENSMUSG00000085565	ENSMUSG00000085565	0.401976	0.12547	0.90146	7.30177	7.09764	7.04904	6.82654	6.47481	6.64816	6.72796	6.88388
Tspan13	ENSMUSG00000020577	ENSMUSG00000020577	0.105066	0.12549	0.901393	12.1573	12.1791	12.1868	12.0872	12.0235	12.0202	12.0599	12.0877
Cyp3a13	ENSMUSG00000029727	ENSMUSG00000029727	-0.672973	0.125522	0.901281	4.8011	5.66065	5.42765	6.09964	6.10263	5.93492	6.48675	6.21685
Tfeb	ENSMUSG00000023990	ENSMUSG00000023990	-0.231185	0.125627	0.900917	8.45418	8.69196	8.5424	8.80006	8.87084	8.79885	8.83892	8.92164
Get3	ENSMUSG00000052456	ENSMUSG00000052456	-0.134899	0.125968	0.899739	11.2887	11.2934	11.3535	11.1655	11.3375	11.4075	11.4585	11.4391
Gsr	ENSMUSG00000031584	ENSMUSG00000031584	-0.16873	0.126157	0.89909	9.83647	9.766	9.64243	9.71703	9.96441	9.83735	9.8582	9.97802
Eno1b	ENSMUSG00000059040	ENSMUSG00000059040	-0.114751	0.12652	0.897842	12.0037	11.9629	11.999	12.0114	12.0319	12.0863	12.1954	12.1178
Sema3a	ENSMUSG00000028883	ENSMUSG00000028883	0.244266	0.126915	0.896487	9.37299	9.54391	9.52663	9.17651	9.17335	9.25948	8.96501	9.2595
Sspn	ENSMUSG00000030255	ENSMUSG00000030255	-0.210596	0.127372	0.894927	8.72558	8.92298	8.96646	9.04977	9.1984	9.12079	9.09179	9.10603
Csnk1a1	ENSMUSG00000024576	ENSMUSG00000024576	0.0942921	0.127372	0.894927	13.1409	13.1965	13.1777	13.1328	13.1222	13.0472	13.0353	13.0655
Flt1	ENSMUSG00000029648	ENSMUSG00000029648	0.129128	0.127372	0.894927	10.8954	11.0129	10.9645	11.0235	10.8857	10.8833	10.7942	10.8187
A830018L16Rik	ENSMUSG00000057715	ENSMUSG00000057715	0.165513	0.127372	0.894927	10.9946	11.0013	11.135	10.9727	10.8137	10.9433	10.7142	10.9629
Btg3	ENSMUSG00000022863	ENSMUSG00000022863	0.214503	0.127372	0.894927	8.92018	8.7806	8.87155	8.97929	8.54341	8.65549	8.75285	8.75003
Rtf2	ENSMUSG00000027502	ENSMUSG00000027502	-0.114112	0.127387	0.894874	11.0671	11.0304	10.9931	10.9914	11.1207	11.1176	11.1802	11.1197
Gnl3l	ENSMUSG00000025266	ENSMUSG00000025266	0.104951	0.127387	0.894874	12.9611	12.9698	13.0502	13.0038	12.9094	12.9337	12.8169	12.904
Pcgf5	ENSMUSG00000024805	ENSMUSG00000024805	0.166613	0.127387	0.894874	9.77802	9.80722	9.72707	9.87922	9.70603	9.6857	9.57149	9.56387
Desi1	ENSMUSG00000022472	ENSMUSG00000022472	-0.143826	0.127754	0.893625	11.8423	12.0183	11.9855	12.0719	12.1151	12.1587	12.1872	12.037
Icam5	ENSMUSG00000032174	ENSMUSG00000032174	0.243576	0.127777	0.893546	12.2809	11.6946	11.9818	12.0225	11.6581	11.761	11.9215	11.7119
Gm6793	ENSMUSG00000092086	ENSMUSG00000092086	0.184005	0.127969	0.892894	10.2514	10.4123	10.2336	10.2334	10.264	10.0972	10.0536	9.97344
Mtres1	ENSMUSG00000019797	ENSMUSG00000019797	-0.183557	0.128106	0.892431	8.9705	9.03665	9.00159	9.01104	9.2568	9.12339	9.24516	9.11715
Eif4g1	ENSMUSG00000045983	ENSMUSG00000045983	0.0929184	0.128323	0.891696	13.33	13.2582	13.2856	13.3136	13.2222	13.2367	13.1534	13.2033
Scnn1a	ENSMUSG00000030340	ENSMUSG00000030340	0.382861	0.128323	0.891696	7.18352	6.93551	7.1978	6.9187	6.75698	6.86231	6.58199	6.54805
Ssr1	ENSMUSG00000021427	ENSMUSG00000021427	0.0911919	0.128658	0.890562	12.4956	12.4968	12.4589	12.4485	12.3955	12.3992	12.3474	12.3933
Amigo1	ENSMUSG00000050947	ENSMUSG00000050947	0.104845	0.128658	0.890562	12.024	11.9452	11.9586	11.9445	11.8872	11.8086	11.8834	11.8744
Xpo1	ENSMUSG00000020290	ENSMUSG00000020290	0.154416	0.128658	0.890562	11.5509	11.653	11.5527	11.6375	11.4523	11.4234	11.3029	11.5884
Zfp758	ENSMUSG00000044501	ENSMUSG00000044501	0.342699	0.128658	0.890562	7.16443	7.48136	7.48106	7.25556	6.92247	7.00434	7.0164	7.12338
Pgap1	ENSMUSG00000073678	ENSMUSG00000073678	0.163584	0.128955	0.889562	10.8735	10.711	10.8071	10.9165	10.6956	10.7442	10.5214	10.6933
Oprd1	ENSMUSG00000050511	ENSMUSG00000050511	0.212971	0.128955	0.889562	9.60656	9.34081	9.43324	9.3807	9.17587	9.4032	9.15511	9.17951
Dgat1	ENSMUSG00000022555	ENSMUSG00000022555	-0.163238	0.128977	0.889488	9.56533	9.66269	9.67543	9.61741	9.74055	9.76767	9.90193	9.75582
Lrrc8a	ENSMUSG00000007476	ENSMUSG00000007476	-0.22803	0.129004	0.889395	8.79858	8.85203	8.69326	8.93583	9.15299	8.86553	9.16026	8.99885
Asb8	ENSMUSG00000048175	ENSMUSG00000048175	-0.140569	0.129004	0.889395	10.4299	10.4952	10.308	10.3965	10.5659	10.5667	10.5628	10.5008
Ccdc17	ENSMUSG00000034035	ENSMUSG00000034035	-0.436248	0.129236	0.888616	6.25912	6.61679	6.059	6.15753	6.64482	6.71855	6.68569	6.77571
A430103D13Rik	ENSMUSG00000112096	ENSMUSG00000112096	-0.407903	0.129285	0.888453	6.41258	6.71335	6.48017	6.88483	7.06002	6.78568	7.07214	7.17752
Pum2	ENSMUSG00000020594	ENSMUSG00000020594	0.117176	0.129297	0.888413	12.6278	12.5681	12.6031	12.5562	12.4735	12.5302	12.3634	12.515
Gtf2f1	ENSMUSG00000002658	ENSMUSG00000002658	-0.124446	0.129305	0.888385	10.8257	10.735	10.7988	10.7964	10.8764	10.881	10.9857	10.9087
Pisd-ps2	ENSMUSG00000023795	ENSMUSG00000023795	0.380018	0.129305	0.888385	7.25743	6.80386	7.08223	7.09694	6.63017	6.81167	6.67133	6.68891
Exosc5	ENSMUSG00000061286	ENSMUSG00000061286	-0.217629	0.129387	0.888109	8.79548	8.90848	9.00736	9.15299	9.14012	9.13373	9.25724	9.21877
Bscl2	ENSMUSG00000071657	ENSMUSG00000071657	-0.125721	0.129387	0.888109	11.381	11.3194	11.2435	11.3722	11.4637	11.3876	11.5149	11.4545
Mios	ENSMUSG00000042447	ENSMUSG00000042447	0.235505	0.129387	0.888109	9.53778	9.60632	9.78366	9.80871	9.48159	9.40533	9.24273	9.65828
Nwd1	ENSMUSG00000048148	ENSMUSG00000048148	0.134655	0.129607	0.887371	11.3073	11.244	11.3575	11.4178	11.2188	11.2405	11.1107	11.2212
Ntng1	ENSMUSG00000059857	ENSMUSG00000059857	0.137912	0.129607	0.887371	10.6855	10.6214	10.6536	10.7781	10.4867	10.5932	10.5764	10.5354
Map3k9	ENSMUSG00000042724	ENSMUSG00000042724	0.162134	0.129607	0.887371	10.3231	10.2025	10.443	10.2244	10.1259	10.1453	10.1757	10.1092
Timp3	ENSMUSG00000020044	ENSMUSG00000020044	0.182063	0.129607	0.887371	10.8565	10.7168	10.7753	10.9914	10.726	10.6848	10.4931	10.7136
Prps1l3	ENSMUSG00000079104	ENSMUSG00000079104	0.247975	0.129607	0.887371	8.33975	8.26574	8.32853	8.26317	8.23021	8.04333	7.92295	8.0041
H1f2	ENSMUSG00000036181	ENSMUSG00000036181	-0.226639	0.129715	0.887011	8.75139	8.69196	8.87155	8.833	8.99326	8.80534	9.08638	9.14731
Thnsl1	ENSMUSG00000048550	ENSMUSG00000048550	0.177297	0.129982	0.886115	9.63976	9.5059	9.60485	9.65306	9.37796	9.45566	9.32992	9.53306
Gm8116	ENSMUSG00000059422	ENSMUSG00000059422	0.364181	0.129985	0.886106	7.39478	7.22477	7.55386	7.21069	7.11368	7.00434	6.71401	7.12338
Edem3	ENSMUSG00000043019	ENSMUSG00000043019	0.163685	0.130247	0.885233	10.9255	11.0264	10.939	10.8855	10.7542	10.9144	10.6238	10.8187
Myh7b	ENSMUSG00000074652	ENSMUSG00000074652	-0.199523	0.130478	0.884464	9.46556	9.65402	9.61434	9.36235	9.81532	9.60623	9.72717	9.75047
Gpsm1	ENSMUSG00000026930	ENSMUSG00000026930	-0.118526	0.13053	0.88429	11.0779	11.1645	11.0908	11.0287	11.1916	11.2399	11.1821	11.2238
Zdhhc21	ENSMUSG00000028403	ENSMUSG00000028403	0.131006	0.13053	0.88429	11.0372	11.1621	11.1861	11.1358	11.0632	11.0164	10.9362	10.9828
Gpr135	ENSMUSG00000043398	ENSMUSG00000043398	0.179176	0.13053	0.88429	9.19164	9.33865	9.37861	9.33544	9.11139	9.10773	9.16026	9.15812
Nptxr	ENSMUSG00000022421	ENSMUSG00000022421	0.18672	0.13053	0.88429	14.4897	14.2586	14.2324	14.0656	14.0016	14.1037	14.1702	14.0505
Ogn	ENSMUSG00000021390	ENSMUSG00000021390	0.39628	0.13053	0.88429	8.00628	8.43307	8.27211	7.77029	7.49148	7.98169	7.51983	7.9429
Ddx6	ENSMUSG00000032097	ENSMUSG00000032097	0.110924	0.130758	0.883532	12.5412	12.6427	12.6894	12.6097	12.5002	12.48	12.497	12.5648
AI504432	ENSMUSG00000056145	ENSMUSG00000056145	0.176212	0.130758	0.883532	10.5496	10.5936	10.6453	10.6662	10.3425	10.6118	10.3058	10.474
Adamtsl3	ENSMUSG00000070469	ENSMUSG00000070469	0.488898	0.130758	0.883532	6.93592	6.63099	6.83203	6.55222	6.28207	6.70475	6.00409	5.9936
Acsf3	ENSMUSG00000015016	ENSMUSG00000015016	-0.192447	0.13079	0.883427	9.01112	9.18836	9.00736	9.23818	9.29678	9.29216	9.35036	9.28685
Mib1	ENSMUSG00000024294	ENSMUSG00000024294	0.150023	0.131125	0.882315	12.601	12.6829	12.7624	12.5055	12.4916	12.4931	12.396	12.578
Ets2	ENSMUSG00000022895	ENSMUSG00000022895	0.131831	0.131291	0.881764	11.4253	11.3319	11.2496	11.2533	11.1891	11.1376	11.2016	11.2121
Hexb	ENSMUSG00000021665	ENSMUSG00000021665	0.223119	0.131291	0.881764	10.7771	10.4893	10.9345	10.7176	10.4683	10.6062	10.3493	10.6219
Pip5kl1	ENSMUSG00000046854	ENSMUSG00000046854	-0.286562	0.131323	0.881658	7.74237	7.57978	7.75937	8.03511	8.10863	8.09188	8.09427	7.98601
Mrpl48	ENSMUSG00000030706	ENSMUSG00000030706	-0.137679	0.131347	0.88158	10.3728	10.5	10.4008	10.3955	10.6289	10.561	10.5103	10.5177
Rxfp3	ENSMUSG00000060735	ENSMUSG00000060735	0.3795	0.131347	0.88158	7.56453	7.04559	7.29538	7.29048	6.9581	7.1541	6.79575	6.83081
Zfp687	ENSMUSG00000019338	ENSMUSG00000019338	-0.169915	0.131558	0.880884	10.2102	10.4327	10.1899	10.3518	10.4877	10.3914	10.439	10.555
Cadm4	ENSMUSG00000054793	ENSMUSG00000054793	-0.109291	0.131558	0.880884	12.914	12.9012	13.0471	12.9552	13.0867	13.0294	13.0959	13.0454
Mrc2	ENSMUSG00000020695	ENSMUSG00000020695	0.269411	0.132394	0.878131	8.44235	8.50421	8.7004	8.3853	8.03267	8.26181	8.23279	8.43144
Il11ra1	ENSMUSG00000073889	ENSMUSG00000073889	-0.229058	0.132468	0.877887	9.64322	9.95137	9.79204	9.64128	9.96003	9.77925	10.0383	10.1598
Nanos1	ENSMUSG00000072437	ENSMUSG00000072437	0.154224	0.13247	0.877883	9.80446	9.71527	9.7565	9.81771	9.60849	9.61917	9.56955	9.6847
Dpcd	ENSMUSG00000041035	ENSMUSG00000041035	-0.141114	0.132597	0.877466	9.97298	10.0537	10.1117	10.0405	10.1885	10.1669	10.2331	10.1531
Hs2st1	ENSMUSG00000040151	ENSMUSG00000040151	0.154918	0.132793	0.876826	11.2564	11.1375	11.2038	10.9847	11.0461	11.0108	10.96	10.9582
Shox2	ENSMUSG00000027833	ENSMUSG00000027833	0.269348	0.132793	0.876826	9.01112	8.8152	8.94857	9.31226	8.88634	8.60806	8.80313	8.75715
Dnaja4	ENSMUSG00000032285	ENSMUSG00000032285	0.172246	0.132833	0.876695	10.0095	9.85185	10.0584	9.94645	9.67781	9.84838	9.86769	9.78576
Larp1	ENSMUSG00000037331	ENSMUSG00000037331	0.108499	0.13312	0.875757	12.2334	12.3229	12.1734	12.2557	12.1425	12.1479	12.1074	12.158
Fuz	ENSMUSG00000011658	ENSMUSG00000011658	-0.219252	0.133169	0.875597	8.50817	8.4887	8.42224	8.62645	8.61957	8.70834	8.84853	8.73927
Parl	ENSMUSG00000033918	ENSMUSG00000033918	-0.153499	0.133195	0.875512	9.65864	9.6224	9.61245	9.61569	9.87091	9.75097	9.75299	9.74151
Hepacam	ENSMUSG00000046240	ENSMUSG00000046240	-0.137255	0.133195	0.875512	11.4918	11.5272	11.4814	11.681	11.7333	11.6555	11.7168	11.6313
Park7	ENSMUSG00000028964	ENSMUSG00000028964	-0.124812	0.133195	0.875512	11.5403	11.4647	11.5591	11.5403	11.6354	11.5918	11.7565	11.6152
Dad1	ENSMUSG00000022174	ENSMUSG00000022174	-0.121064	0.133195	0.875512	10.7629	10.8032	10.7489	10.7987	10.8655	10.9226	10.9585	10.8482
Sdc1	ENSMUSG00000020592	ENSMUSG00000020592	-0.523113	0.133616	0.874142	5.91538	6.67276	6.01384	6.03933	6.96979	6.54345	6.41957	6.77571
Zdhhc17	ENSMUSG00000035798	ENSMUSG00000035798	0.109933	0.134135	0.872458	11.9314	12.0602	12.0008	12.0038	11.8949	11.9087	11.8343	11.9203
Stmn2	ENSMUSG00000027500	ENSMUSG00000027500	-0.150037	0.134166	0.872358	13.2213	13.4869	13.3779	13.2292	13.4884	13.454	13.4445	13.5431
Col12a1	ENSMUSG00000032332	ENSMUSG00000032332	0.250673	0.134708	0.870607	8.82312	8.7484	8.83632	8.5384	8.30593	8.52013	8.46707	8.65781
Tmbim1	ENSMUSG00000006301	ENSMUSG00000006301	-0.174879	0.13539	0.868413	10.4378	10.5707	10.5497	10.7501	10.8226	10.7768	10.7759	10.6422
H2-T22	ENSMUSG00000056116	ENSMUSG00000056116	0.224703	0.135744	0.86728	8.37338	8.39198	8.46482	8.47531	8.22535	8.29904	8.15748	8.13026
Hs6st3	ENSMUSG00000053465	ENSMUSG00000053465	0.22898	0.135744	0.86728	9.06872	8.87607	9.04713	8.88533	8.87706	8.82781	8.55578	8.69541
Kcnt2	ENSMUSG00000052726	ENSMUSG00000052726	0.167535	0.136066	0.866249	9.52662	9.58095	9.65903	9.50669	9.39105	9.48019	9.37273	9.36125
Pxn	ENSMUSG00000029528	ENSMUSG00000029528	-0.260628	0.136184	0.865874	10.2412	10.7961	10.3092	10.3528	10.6178	10.5762	10.7918	10.8085
Ctsf	ENSMUSG00000083282	ENSMUSG00000083282	-0.119224	0.136184	0.865874	10.9382	10.9399	10.8686	10.9186	11.009	11.0913	10.9791	11.0612
Flot2	ENSMUSG00000061981	ENSMUSG00000061981	-0.104668	0.136184	0.865874	11.7392	11.6925	11.6592	11.7668	11.7991	11.8441	11.8323	11.803
Cebpz	ENSMUSG00000024081	ENSMUSG00000024081	0.152139	0.136184	0.865874	9.97161	10.1357	10.0417	9.97624	9.90631	9.83101	9.88335	9.90288
Ppdpf	ENSMUSG00000016344	ENSMUSG00000016344	-0.137556	0.136304	0.865491	10.1831	10.2014	10.2568	10.1515	10.4116	10.2887	10.3243	10.314
Prpf8	ENSMUSG00000020850	ENSMUSG00000020850	0.125842	0.136304	0.865491	12.9657	13.0105	12.8794	12.9334	12.8206	12.8987	12.7059	12.8569
Sft2d1	ENSMUSG00000073468	ENSMUSG00000073468	0.170137	0.136304	0.865491	9.69567	9.7547	9.91382	9.72821	9.60287	9.5686	9.67412	9.574
Cyp2j12	ENSMUSG00000081225	ENSMUSG00000081225	-0.423171	0.136417	0.865132	6.32935	6.77857	6.75178	6.81459	6.88593	7.37069	7.16735	6.87079
Lamc1	ENSMUSG00000026478	ENSMUSG00000026478	0.128172	0.136417	0.865132	10.3274	10.3546	10.3208	10.3215	10.1897	10.198	10.1706	10.2548
Lsamp	ENSMUSG00000061080	ENSMUSG00000061080	0.105985	0.136591	0.864579	13.2719	13.3513	13.3502	13.3987	13.2133	13.2915	13.1833	13.2607
Col6a2	ENSMUSG00000020241	ENSMUSG00000020241	0.224438	0.136636	0.864436	9.66545	9.38546	9.56039	9.77211	9.31751	9.46798	9.47553	9.24436
Thsd7a	ENSMUSG00000032625	ENSMUSG00000032625	0.149993	0.136672	0.864319	10.9639	10.9016	11.084	11.131	10.9409	10.8702	10.8455	10.834
4933416I08Rik	ENSMUSG00000079593	ENSMUSG00000079593	-0.185099	0.13675	0.864072	10.3832	10.1042	10.1784	10.2938	10.4444	10.4711	10.5144	10.2723
Virma	ENSMUSG00000040720	ENSMUSG00000040720	0.144155	0.13675	0.864072	10.6231	10.7143	10.5536	10.6163	10.5059	10.4933	10.3817	10.5519
Usp27x	ENSMUSG00000046269	ENSMUSG00000046269	0.244688	0.13675	0.864072	9.24712	8.94303	8.81344	9.00842	8.84252	8.80534	8.78657	8.63477
Cdyl2	ENSMUSG00000031758	ENSMUSG00000031758	0.354873	0.137075	0.863042	7.52018	7.61592	7.84567	7.53576	7.31032	7.12329	7.06116	7.59852
Papolg	ENSMUSG00000020273	ENSMUSG00000020273	0.191882	0.137205	0.862631	9.31576	9.34297	9.43752	9.28222	9.09013	9.27124	9.02838	9.21618
Pip4k2c	ENSMUSG00000025417	ENSMUSG00000025417	0.152669	0.13729	0.862361	11.9423	11.7374	11.7888	11.6341	11.6322	11.6411	11.641	11.5949
Spg7	ENSMUSG00000000738	ENSMUSG00000000738	-0.130202	0.1373	0.86233	10.7873	10.716	10.826	10.8769	10.9207	10.9076	10.9965	10.9039
Hspa12a	ENSMUSG00000025092	ENSMUSG00000025092	0.101744	0.137831	0.860652	12.8332	12.7917	12.853	12.765	12.6929	12.7706	12.7136	12.6577
Ggt7	ENSMUSG00000027603	ENSMUSG00000027603	-0.119667	0.137934	0.86033	11.9735	11.8464	11.902	11.8507	11.9937	11.9619	12.0953	11.9999
AI593442	ENSMUSG00000078307	ENSMUSG00000078307	0.107958	0.137934	0.86033	12.7652	12.6679	12.7646	12.6905	12.5608	12.68	12.6189	12.5965
Ext1	ENSMUSG00000061731	ENSMUSG00000061731	0.158935	0.137934	0.86033	10.285	10.32	10.2422	10.1203	10.0754	10.1491	9.98849	10.123
Spint1	ENSMUSG00000027315	ENSMUSG00000027315	0.544867	0.137934	0.86033	6.36322	5.74139	6.01384	6.21319	5.65869	5.43033	5.51794	5.75807
Scn8a	ENSMUSG00000023033	ENSMUSG00000023033	0.128171	0.137968	0.860221	13.3492	13.5291	13.4982	13.3622	13.3716	13.3037	13.2502	13.3067
Sugp1	ENSMUSG00000011306	ENSMUSG00000011306	-0.15589	0.13823	0.859399	10.8728	10.8165	10.6619	10.889	10.8888	10.9189	11.044	11.0181
Arid2	ENSMUSG00000033237	ENSMUSG00000033237	0.13813	0.13823	0.859399	10.6687	10.7268	10.6891	10.6034	10.5639	10.4761	10.4735	10.6209
Fam135b	ENSMUSG00000036800	ENSMUSG00000036800	0.185828	0.13823	0.859399	10.924	11.1881	11.2478	10.9927	11.0012	10.9308	10.8042	10.891
Junb	ENSMUSG00000052837	ENSMUSG00000052837	0.916881	0.13823	0.859399	11.815	11.051	10.7184	10.3703	9.96587	9.97457	10.7281	9.86213
Plcb1	ENSMUSG00000051177	ENSMUSG00000051177	0.124168	0.139129	0.856582	12.7045	12.5899	12.6702	12.6133	12.488	12.6318	12.5119	12.4455
Bckdhb	ENSMUSG00000032263	ENSMUSG00000032263	-0.174266	0.139385	0.855785	9.52475	9.70692	9.49205	9.56133	9.77426	9.78418	9.78836	9.63525
Icam2	ENSMUSG00000001029	ENSMUSG00000001029	0.479194	0.139385	0.855785	6.74358	6.20708	6.81896	6.43226	6.08124	6.32618	5.98097	6.0411
Dph6	ENSMUSG00000057147	ENSMUSG00000057147	-0.190096	0.139864	0.854294	8.89725	8.80897	8.84279	9.02924	9.06856	9.08393	9.06731	9.12544
Card10	ENSMUSG00000033170	ENSMUSG00000033170	-0.175856	0.139864	0.854294	9.19634	9.24484	9.17828	9.29302	9.44018	9.49229	9.37273	9.30155
Bcat1	ENSMUSG00000030268	ENSMUSG00000030268	-0.133755	0.139864	0.854294	11.8687	11.9342	11.9615	11.9982	12.1916	12.0943	12.0144	11.9908
Mfap1b	ENSMUSG00000048222	ENSMUSG00000048222	-0.419408	0.139909	0.854153	7.33629	7.40079	7.14641	7.05694	7.23485	7.37941	7.91687	7.9429
Lyrm4	ENSMUSG00000046573	ENSMUSG00000046573	-0.204854	0.139909	0.854153	8.74498	8.8245	8.95157	8.97929	9.10611	9.07859	8.96501	9.16885
5330434G04Rik	ENSMUSG00000087620	ENSMUSG00000087620	0.219962	0.139909	0.854153	8.79858	8.71547	8.79019	8.68994	8.60466	8.66977	8.41197	8.41801
Slc27a4	ENSMUSG00000059316	ENSMUSG00000059316	-0.103843	0.139918	0.854126	11.6451	11.6517	11.7272	11.676	11.8077	11.7379	11.8095	11.7593
Kcnip2	ENSMUSG00000025221	ENSMUSG00000025221	0.209253	0.139918	0.854126	12.3538	11.9071	12.0463	12.2253	11.8462	11.9652	12.062	11.8521
Frmd8	ENSMUSG00000024816	ENSMUSG00000024816	-0.16638	0.140026	0.853791	9.53593	9.60272	9.69881	9.76282	9.77092	9.82942	9.86453	9.80652
Tubg2	ENSMUSG00000045007	ENSMUSG00000045007	-0.147776	0.140026	0.853791	10.4915	10.4215	10.3277	10.4812	10.639	10.5172	10.6442	10.5124
Cmc2	ENSMUSG00000014633	ENSMUSG00000014633	0.228468	0.140026	0.853791	8.44235	8.60114	8.54637	8.50905	8.45055	8.19424	8.30901	8.23098
Ufc1	ENSMUSG00000062963	ENSMUSG00000062963	-0.141097	0.140069	0.853658	10.5841	10.5211	10.5407	10.4085	10.5783	10.7179	10.667	10.6557
Slc25a26	ENSMUSG00000045100	ENSMUSG00000045100	-0.208354	0.140179	0.853318	8.81702	8.57568	8.67161	8.63666	8.97308	8.90229	8.79984	8.85675
Kdm7a	ENSMUSG00000042599	ENSMUSG00000042599	0.125603	0.140179	0.853318	11.06	11.1725	11.1231	11.0397	10.9409	10.9241	11.0201	11.0099
Pam	ENSMUSG00000026335	ENSMUSG00000026335	0.14487	0.140179	0.853318	12.7558	12.4831	12.661	12.6332	12.4132	12.5571	12.4936	12.4996
Tnni1	ENSMUSG00000026418	ENSMUSG00000026418	-0.364926	0.140345	0.852804	6.78165	6.85313	7.11468	7.11653	7.43359	7.10238	7.51983	7.21942
Nxph4	ENSMUSG00000040258	ENSMUSG00000040258	-0.241624	0.14042	0.85257	8.85323	9.21452	9.09399	9.08997	9.45689	9.33984	9.07005	9.34004
Dst	ENSMUSG00000026131	ENSMUSG00000026131	0.122861	0.140447	0.852488	13.8705	14.0307	14.008	13.9539	13.8612	13.8746	13.7396	13.8963
Barhl1	ENSMUSG00000026805	ENSMUSG00000026805	-0.390423	0.140992	0.850805	6.87852	7.60158	7.07125	7.03652	7.61569	7.36192	7.63535	7.59056
Gm10222	ENSMUSG00000067736	ENSMUSG00000067736	-0.321693	0.140992	0.850805	8.5307	8.94303	8.28167	8.4791	8.82654	8.96734	9.08909	8.67673
Pcp4	ENSMUSG00000090223	ENSMUSG00000090223	-0.187406	0.140992	0.850805	11.2581	11.1995	11.0219	11.072	11.3659	11.2242	11.5083	11.1919
Tspan17	ENSMUSG00000025875	ENSMUSG00000025875	-0.176482	0.140992	0.850805	9.99746	10.1603	10.0996	9.90198	10.2473	10.1104	10.3208	10.1878
Galt	ENSMUSG00000036073	ENSMUSG00000036073	-0.166212	0.140992	0.850805	9.94669	10.0564	9.91995	9.83111	10.1035	10.042	10.2159	10.0567
Coprs	ENSMUSG00000031458	ENSMUSG00000031458	-0.158021	0.140992	0.850805	9.60656	9.68327	9.71124	9.57555	9.88178	9.74086	9.77331	9.80824
Trim3	ENSMUSG00000036989	ENSMUSG00000036989	-0.136792	0.140992	0.850805	12.0193	12.1374	11.9862	11.9999	12.0989	12.0919	12.2547	12.2414
Mcoln1	ENSMUSG00000004567	ENSMUSG00000004567	-0.134966	0.140992	0.850805	11.0087	11.0431	10.9246	11.0409	11.0828	11.0591	11.1941	11.2186
2310061I04Rik	ENSMUSG00000050705	ENSMUSG00000050705	-0.12132	0.140992	0.850805	10.4683	10.568	10.5217	10.5148	10.6752	10.621	10.621	10.6403
Aldh6a1	ENSMUSG00000021238	ENSMUSG00000021238	0.124326	0.140992	0.850805	10.9639	10.9349	10.8969	11.0409	10.845	10.8578	10.7826	10.859
Zbtb43	ENSMUSG00000026788	ENSMUSG00000026788	0.143407	0.140992	0.850805	10.0095	9.9863	9.92301	9.92716	9.80231	9.81503	9.87711	9.78052
Ccsap	ENSMUSG00000031971	ENSMUSG00000031971	0.165096	0.140992	0.850805	10.4507	10.199	10.2904	10.2199	10.1167	10.1893	10.0729	10.134
Galnt14	ENSMUSG00000024064	ENSMUSG00000024064	0.174595	0.140992	0.850805	9.55437	9.41447	9.51046	9.57909	9.28513	9.45154	9.33221	9.29422
Mettl4	ENSMUSG00000055660	ENSMUSG00000055660	0.332736	0.140992	0.850805	7.97923	7.79681	7.79984	7.77646	7.68113	7.59684	7.08304	7.62214
Map3k19	ENSMUSG00000051590	ENSMUSG00000051590	0.350248	0.14101	0.85075	7.38657	7.26173	7.09313	7.10677	6.83572	7.02671	6.92247	6.70374
Irx3	ENSMUSG00000031734	ENSMUSG00000031734	-0.471403	0.141211	0.850131	6.1853	6.91245	6.83203	6.85014	7.442	6.79873	7.02772	7.35716
Fntb	ENSMUSG00000033373	ENSMUSG00000033373	-0.157283	0.141211	0.850131	9.72528	9.96404	9.83649	9.82368	9.98759	10.0199	9.9754	10.0022
Cnpy2	ENSMUSG00000025381	ENSMUSG00000025381	-0.147994	0.141458	0.849371	9.7089	9.65923	9.65719	9.72503	9.88178	9.83893	9.76149	9.85716
Nabp1	ENSMUSG00000026107	ENSMUSG00000026107	0.222793	0.141614	0.848894	8.81702	8.63675	8.95456	8.7787	8.63433	8.46795	8.63565	8.57552
Ssr4	ENSMUSG00000002014	ENSMUSG00000002014	-0.146913	0.141618	0.848883	10.176	10.2539	10.3887	10.1982	10.4307	10.4032	10.3937	10.3813
Tmem259	ENSMUSG00000013858	ENSMUSG00000013858	-0.122997	0.141618	0.848883	11.7802	11.6638	11.6605	11.7488	11.7764	11.8551	11.9177	11.7956
Arhgef28	ENSMUSG00000021662	ENSMUSG00000021662	0.168311	0.141618	0.848883	10.2321	9.96684	10.1197	10.1479	9.86466	10.0031	9.98849	9.94874
Prrg3	ENSMUSG00000033361	ENSMUSG00000033361	0.144029	0.141637	0.848822	10.7525	10.5763	10.5896	10.6206	10.4244	10.5638	10.4849	10.4955
Gcnt2	ENSMUSG00000021360	ENSMUSG00000021360	0.231201	0.141637	0.848822	9.73663	9.46884	9.54857	9.4441	9.31063	9.41172	9.46515	9.07784
Wdr7	ENSMUSG00000040560	ENSMUSG00000040560	0.0962181	0.141715	0.848584	12.6628	12.6297	12.7143	12.6335	12.5916	12.5958	12.5264	12.5415
Hspb8	ENSMUSG00000041548	ENSMUSG00000041548	-0.284703	0.141996	0.847724	8.44235	8.77101	8.87787	8.6058	9.21322	8.98172	8.73569	8.88631
Nbdy	ENSMUSG00000086316	ENSMUSG00000086316	-0.174775	0.142119	0.847349	8.91448	8.98785	8.95755	9.00579	9.1427	9.1363	9.1908	9.08918
Mrpl4	ENSMUSG00000003299	ENSMUSG00000003299	-0.130517	0.142229	0.847011	10.4546	10.4598	10.3358	10.4554	10.5878	10.5202	10.5898	10.5323
Pgls	ENSMUSG00000031807	ENSMUSG00000031807	-0.167152	0.142557	0.846012	9.60303	9.52693	9.69702	9.47289	9.78422	9.70836	9.69735	9.78052
Thbs4	ENSMUSG00000021702	ENSMUSG00000021702	-0.412808	0.142776	0.845346	6.49128	6.41827	6.359	6.58071	7.02684	6.66251	7.08304	6.61236
C530005A16Rik	ENSMUSG00000085408	ENSMUSG00000085408	-0.368157	0.142776	0.845346	6.58037	6.46656	6.76547	6.89621	6.99288	7.13363	6.98189	7.05561
2310015A10Rik	ENSMUSG00000097729	ENSMUSG00000097729	-0.290558	0.142776	0.845346	7.82369	7.90592	7.81966	8.13934	8.24952	7.9586	8.3902	8.23098
Eno3	ENSMUSG00000060600	ENSMUSG00000060600	-0.255251	0.142776	0.845346	8.22929	8.06077	7.96318	8.20944	8.30131	8.22359	8.43766	8.51372
Ppara	ENSMUSG00000022383	ENSMUSG00000022383	0.516113	0.142776	0.845346	6.16623	6.1292	6.62236	6.1192	5.71532	5.88682	5.51794	5.9936
Mea1	ENSMUSG00000002768	ENSMUSG00000002768	-0.144319	0.142801	0.845269	10.5	10.379	10.5925	10.4477	10.6761	10.5847	10.6542	10.5843
Lsm6	ENSMUSG00000031683	ENSMUSG00000031683	-0.129831	0.142801	0.845269	10.2102	10.3156	10.3068	10.2534	10.4233	10.4139	10.3538	10.4132
Pcm1	ENSMUSG00000031592	ENSMUSG00000031592	0.13874	0.142876	0.845039	11.6694	11.7489	11.7202	11.7235	11.6062	11.6187	11.4133	11.6586
Gm12251	ENSMUSG00000084384	ENSMUSG00000084384	-0.331959	0.142888	0.845005	6.84295	6.88902	7.24741	7.08704	7.31949	7.3263	7.40296	7.33827
Odf2	ENSMUSG00000026790	ENSMUSG00000026790	-0.169871	0.142888	0.845005	11.4387	11.6612	11.3197	11.4567	11.6188	11.5691	11.742	11.6414
Tprkb	ENSMUSG00000054226	ENSMUSG00000054226	-0.122876	0.142888	0.845005	11.0457	10.9835	11.0396	11.128	11.231	11.1254	11.1884	11.1444
C4a	ENSMUSG00000015451	ENSMUSG00000015451	0.442977	0.142888	0.845005	6.99113	6.76576	6.46348	6.55222	6.10263	6.49613	6.23653	6.2776
Cnih1	ENSMUSG00000015759	ENSMUSG00000015759	-0.116102	0.143591	0.842872	10.7284	10.8016	10.7592	10.7493	10.8849	10.8215	10.8803	10.9151
Ubfd1	ENSMUSG00000030870	ENSMUSG00000030870	0.120393	0.143652	0.842688	11.281	11.3319	11.2417	11.3044	11.2268	11.1574	11.0818	11.2102
Mtmr9	ENSMUSG00000035078	ENSMUSG00000035078	0.141138	0.143652	0.842688	11.3974	11.3051	11.3788	11.3558	11.3055	11.2411	11.0613	11.2556
Tafa2	ENSMUSG00000044071	ENSMUSG00000044071	0.155394	0.143884	0.841988	10.9403	10.7643	10.8121	10.6868	10.6626	10.7179	10.5628	10.6471
Ddo	ENSMUSG00000063428	ENSMUSG00000063428	-0.308651	0.144002	0.841631	7.82976	8.11228	7.89632	7.87178	8.5395	8.24759	8.0616	8.03376
Denr	ENSMUSG00000023106	ENSMUSG00000023106	-0.125042	0.144002	0.841631	10.5588	10.5202	10.4536	10.5548	10.6662	10.6866	10.6386	10.5963
Klf7	ENSMUSG00000025959	ENSMUSG00000025959	0.171772	0.144002	0.841631	9.8589	10.0445	10.0914	10.0081	9.86466	9.90985	9.71146	9.83375
Pde7b	ENSMUSG00000019990	ENSMUSG00000019990	0.229523	0.144002	0.841631	10.8896	10.5429	10.6536	11.0461	10.4611	10.5543	10.6579	10.5913
Lncppara	ENSMUSG00000116305	ENSMUSG00000116305	0.861897	0.144002	0.841631	8.07942	8.44918	7.27639	7.7641	7.65241	6.79873	6.48675	7.23992
Cox6c	ENSMUSG00000014313	ENSMUSG00000014313	-0.129983	0.144534	0.84003	12.4384	12.6547	12.667	12.5454	12.7144	12.6908	12.705	12.7261
Pdyn	ENSMUSG00000027400	ENSMUSG00000027400	0.214704	0.144534	0.84003	10.4269	9.91992	10.2088	10.2108	9.98903	9.9846	9.98414	9.99772
Blmh	ENSMUSG00000020840	ENSMUSG00000020840	-0.125398	0.14466	0.839653	10.8867	10.8016	10.7514	10.8661	11.0168	10.9396	10.9369	10.9159
Spen	ENSMUSG00000040761	ENSMUSG00000040761	0.124356	0.14466	0.839653	11.5564	11.5688	11.4788	11.4291	11.3021	11.4234	11.4182	11.3941
Zmiz1	ENSMUSG00000007817	ENSMUSG00000007817	0.136879	0.14466	0.839653	12.2276	12.3951	12.1871	12.1483	12.1363	12.1074	12.0596	12.1191
Chrna7	ENSMUSG00000030525	ENSMUSG00000030525	0.218269	0.14466	0.839653	8.82919	8.70879	8.93955	8.88248	8.71986	8.49227	8.72182	8.55521
Gm6166	ENSMUSG00000074280	ENSMUSG00000074280	-0.192451	0.14515	0.838182	9.4675	9.38755	9.67724	9.61052	9.77259	9.79399	9.75299	9.59603
Rab10	ENSMUSG00000020671	ENSMUSG00000020671	0.0931364	0.14515	0.838182	12.1983	12.2178	12.2054	12.2123	12.1249	12.1498	12.0568	12.1284
Bub3	ENSMUSG00000066979	ENSMUSG00000066979	-0.120443	0.145492	0.83716	10.9134	10.8728	10.8828	10.8175	11.035	11.0073	10.9127	11.0106
Cox6a1	ENSMUSG00000041697	ENSMUSG00000041697	-0.118029	0.145492	0.83716	13.4219	13.3537	13.5186	13.4457	13.5377	13.4725	13.5796	13.6227
Unc119	ENSMUSG00000002058	ENSMUSG00000002058	-0.16366	0.145497	0.837147	9.50592	9.5514	9.68267	9.55236	9.74566	9.82464	9.68131	9.69029
Dpysl4	ENSMUSG00000025478	ENSMUSG00000025478	-0.191807	0.145556	0.83697	10.8968	11.17	10.8398	10.7979	11.1115	11.0087	11.1815	11.1919
Lig4	ENSMUSG00000049717	ENSMUSG00000049717	0.217851	0.145556	0.83697	8.71578	8.77101	8.55033	8.5384	8.3953	8.44322	8.48361	8.40446
Edf1	ENSMUSG00000015092	ENSMUSG00000015092	-0.122956	0.145594	0.836855	11.5912	11.5503	11.6281	11.4867	11.6707	11.6049	11.7497	11.7215
Herc1	ENSMUSG00000038664	ENSMUSG00000038664	0.0939426	0.145602	0.836832	13.0103	13.0052	12.9782	12.9665	12.8999	12.9474	12.8293	12.906
Gm43517	ENSMUSG00000089922	ENSMUSG00000089922	0.454982	0.145602	0.836832	6.89019	6.45064	6.88315	6.4632	6.12371	6.49613	6.04923	6.2973
Lmcd1	ENSMUSG00000057604	ENSMUSG00000057604	-0.286351	0.145763	0.836351	7.33629	7.22477	7.26679	7.41438	7.56266	7.53576	7.67909	7.59056
Erg28	ENSMUSG00000021252	ENSMUSG00000021252	-0.165338	0.146015	0.835602	9.82891	10.0759	10.0017	9.85901	10.0995	10.0529	10.1409	10.1422
Nlgn3	ENSMUSG00000031302	ENSMUSG00000031302	-0.152925	0.146015	0.835602	10.8219	10.753	10.6323	10.8324	10.9033	10.9106	11.0236	10.8144
Sil1	ENSMUSG00000024357	ENSMUSG00000024357	-0.202513	0.146034	0.835546	9.3049	9.23092	9.0831	9.25596	9.4631	9.42652	9.55005	9.23162
Lgmn	ENSMUSG00000021190	ENSMUSG00000021190	-0.127422	0.146034	0.835546	11.6085	11.6899	11.7728	11.6916	11.8682	11.8829	11.7351	11.7843
Plec	ENSMUSG00000022565	ENSMUSG00000022565	0.111459	0.146275	0.834831	12.9928	12.8607	12.9012	12.8949	12.7901	12.761	12.8848	12.7682
Ptn	ENSMUSG00000029838	ENSMUSG00000029838	-0.105957	0.146756	0.833405	12.9016	12.914	12.9884	12.8625	12.9873	13.0949	13.0178	12.9897
Ubxn1	ENSMUSG00000071655	ENSMUSG00000071655	-0.132803	0.146771	0.83336	10.9452	10.898	10.9008	11.0274	11.0747	11.1383	11.1134	10.9736
Cox7c	ENSMUSG00000017778	ENSMUSG00000017778	-0.120041	0.146771	0.83336	12.2743	12.307	12.3586	12.3946	12.512	12.3457	12.4611	12.493
Creg2	ENSMUSG00000050967	ENSMUSG00000050967	0.132034	0.146844	0.833143	11.9952	11.7878	11.8195	11.799	11.729	11.7644	11.6979	11.6916
9030407P20Rik	ENSMUSG00000097343	ENSMUSG00000097343	-0.346046	0.146877	0.833047	6.65063	6.71335	6.93253	6.80255	7.18559	7.18426	7.10458	6.96
Proz	ENSMUSG00000031445	ENSMUSG00000031445	0.222296	0.146877	0.833047	8.6487	8.67836	8.52641	8.62645	8.2399	8.49227	8.50402	8.35363
Sytl1	ENSMUSG00000028860	ENSMUSG00000028860	0.420416	0.146877	0.833047	7.50509	7.29778	7.55386	6.88483	6.87354	7.23318	6.75546	6.77571
As3mt	ENSMUSG00000003559	ENSMUSG00000003559	-0.19051	0.147098	0.832393	9.04804	9.06045	8.9635	9.04466	9.37357	9.12079	9.14475	9.22392
Rnf214	ENSMUSG00000042790	ENSMUSG00000042790	0.126494	0.147098	0.832393	10.6292	10.5717	10.5217	10.6025	10.5209	10.437	10.4379	10.4256
Ddah2	ENSMUSG00000007039	ENSMUSG00000007039	-0.22906	0.14712	0.832327	8.22008	8.44918	8.50209	8.28498	8.6084	8.49628	8.58289	8.68423
Gcsh	ENSMUSG00000034424	ENSMUSG00000034424	-0.125217	0.14712	0.832327	10.3434	10.4041	10.462	10.3631	10.5219	10.5475	10.5022	10.5008
Map4	ENSMUSG00000032479	ENSMUSG00000032479	-0.104863	0.14712	0.832327	14.0555	14.1988	14.1704	14.1888	14.2969	14.2552	14.2768	14.2068
N4bp1	ENSMUSG00000031652	ENSMUSG00000031652	0.11739	0.14712	0.832327	11.2587	11.1174	11.1494	11.1466	11.0842	11.04	11.0356	11.0474
Epm2aip1	ENSMUSG00000046785	ENSMUSG00000046785	0.120291	0.14712	0.832327	12.5985	12.6466	12.6711	12.6114	12.5372	12.5441	12.3801	12.5785
A230006K03Rik	ENSMUSG00000068151	ENSMUSG00000068151	0.361347	0.14712	0.832327	8.08451	7.44967	7.83921	7.95575	7.48335	7.71175	7.51983	7.22971
Rnf208	ENSMUSG00000044628	ENSMUSG00000044628	-0.152699	0.147158	0.832216	11.909	11.8055	11.7699	11.8532	12.0818	11.8844	12.1014	11.8678
Fktn	ENSMUSG00000028414	ENSMUSG00000028414	0.118711	0.147158	0.832216	10.8386	10.8676	10.9585	10.9442	10.7643	10.7924	10.7909	10.7903
Mrps6	ENSMUSG00000039680	ENSMUSG00000039680	-0.204082	0.147358	0.831625	8.67591	8.8368	8.76656	8.72865	8.8646	8.89926	9.11321	8.93112
Lpl	ENSMUSG00000015568	ENSMUSG00000015568	0.227828	0.147703	0.83061	10.3349	10.2284	10.0941	10.4812	9.99762	10.0786	10.2753	9.87857
Vwf	ENSMUSG00000001930	ENSMUSG00000001930	0.338222	0.147888	0.830067	9.22656	8.75814	9.48172	8.81213	8.64166	8.92331	8.80971	8.66541
C730002L08Rik	ENSMUSG00000114469	ENSMUSG00000114469	-0.353775	0.148194	0.829169	7.07528	7.28885	7.29538	6.88483	7.41661	7.55897	7.23729	7.70558
Cox6b2	ENSMUSG00000051811	ENSMUSG00000051811	-0.361435	0.148863	0.827214	6.71763	6.63099	6.6668	6.53776	7.02684	6.83721	7.16735	6.89685
Kndc1	ENSMUSG00000066129	ENSMUSG00000066129	-0.156984	0.148863	0.827214	12.2653	12.5933	12.3827	12.4836	12.5914	12.5612	12.5495	12.6679
Foxp1	ENSMUSG00000030067	ENSMUSG00000030067	0.139195	0.148863	0.827214	11.7715	11.5971	11.6669	11.8012	11.5318	11.561	11.6679	11.5251
Rasgef1a	ENSMUSG00000030134	ENSMUSG00000030134	0.141741	0.148863	0.827214	13.0264	12.7862	12.8514	12.8675	12.6427	12.7852	12.8153	12.7268
Pcdh9	ENSMUSG00000055421	ENSMUSG00000055421	0.146732	0.148863	0.827214	11.9748	12.1636	12.1916	12.0785	12.003	11.9463	11.8359	12.0384
Gpank1	ENSMUSG00000092417	ENSMUSG00000092417	-0.248432	0.148925	0.827032	8.50058	8.24281	8.55033	8.50905	8.86772	8.53581	8.77318	8.60347
Inafm1	ENSMUSG00000091811	ENSMUSG00000091811	-0.167191	0.148925	0.827032	9.92701	9.87738	9.76674	10.012	10.1363	9.95283	10.0824	10.0853
Enah	ENSMUSG00000022995	ENSMUSG00000022995	0.0921696	0.148925	0.827032	12.6225	12.6151	12.6551	12.6583	12.6053	12.5339	12.5341	12.5076
Nlk	ENSMUSG00000017376	ENSMUSG00000017376	0.16825	0.148925	0.827032	11.5983	11.6451	11.6792	11.3407	11.3998	11.4234	11.3352	11.4534
Bckdk	ENSMUSG00000030802	ENSMUSG00000030802	-0.129063	0.149579	0.82513	10.1604	10.1846	10.1949	10.1703	10.3758	10.2583	10.2812	10.3067
Pfkm	ENSMUSG00000033065	ENSMUSG00000033065	-0.0877302	0.149579	0.82513	13.6316	13.6819	13.6478	13.5735	13.7434	13.7	13.7176	13.7262
Pik3cb	ENSMUSG00000032462	ENSMUSG00000032462	0.152287	0.149579	0.82513	10.2194	10.4448	10.3254	10.3445	10.1885	10.2607	10.1591	10.123
Smarca2	ENSMUSG00000024921	ENSMUSG00000024921	0.0998163	0.149623	0.825	13.0617	13.0275	12.9595	12.9839	12.9217	12.9207	12.8428	12.9487
Ppp1r2	ENSMUSG00000047714	ENSMUSG00000047714	0.105107	0.149623	0.825	12.2374	12.2066	12.2411	12.2673	12.1544	12.1934	12.1338	12.0468
Tet3	ENSMUSG00000034832	ENSMUSG00000034832	0.123957	0.149623	0.825	11.3449	11.3227	11.2398	11.1865	11.1582	11.1123	11.1305	11.2024
Ifit3	ENSMUSG00000074896	ENSMUSG00000074896	0.553025	0.149931	0.824109	6.73066	6.55856	6.89566	6.70238	5.74282	6.8245	6.15627	5.78622
Mrps21	ENSMUSG00000054312	ENSMUSG00000054312	-0.157367	0.149949	0.824056	9.95227	9.96123	10.0017	10.1203	10.181	10.0759	10.2705	10.1354
Mgst3	ENSMUSG00000026688	ENSMUSG00000026688	-0.21276	0.149954	0.824041	10.9521	11.0457	11.3156	10.8324	11.2699	11.2393	11.1475	11.3733
Frmpd4	ENSMUSG00000049176	ENSMUSG00000049176	0.145308	0.149954	0.824041	11.2405	11.3884	11.451	11.2769	11.169	11.2565	11.1047	11.2499
Tcf25	ENSMUSG00000001472	ENSMUSG00000001472	-0.0875372	0.15008	0.823677	14.2607	14.1815	14.1751	14.2179	14.2975	14.3072	14.3289	14.2523
Timm44	ENSMUSG00000002949	ENSMUSG00000002949	-0.142101	0.150759	0.821718	10.7739	10.7803	10.7025	10.8368	10.8363	10.9492	11.03	10.8398
Ldhd	ENSMUSG00000031958	ENSMUSG00000031958	-0.171142	0.150797	0.821608	9.72528	9.59731	9.52462	9.64128	9.70078	9.73068	9.84546	9.89482
Nudt18	ENSMUSG00000045211	ENSMUSG00000045211	-0.130362	0.150802	0.821593	10.3069	10.2957	10.2963	10.3141	10.5119	10.3488	10.4379	10.43
Fbxw7	ENSMUSG00000028086	ENSMUSG00000028086	0.102592	0.150802	0.821593	12.3425	12.2618	12.3408	12.2376	12.2259	12.1974	12.1501	12.2008
Rab15	ENSMUSG00000021062	ENSMUSG00000021062	0.136463	0.150802	0.821593	12.9545	12.712	12.8061	12.7381	12.6509	12.6622	12.7375	12.6245
Cnbp	ENSMUSG00000030057	ENSMUSG00000030057	-0.079352	0.15094	0.821194	12.8161	12.8345	12.8255	12.7951	12.8764	12.8907	12.9122	12.909
Ncor1	ENSMUSG00000018501	ENSMUSG00000018501	0.109339	0.151191	0.820474	12.8588	12.9425	12.9256	12.7938	12.7662	12.7809	12.721	12.8184
Elapor2	ENSMUSG00000056004	ENSMUSG00000056004	0.148474	0.151302	0.820154	11.0881	11.1603	11.2702	11.159	10.9394	11.1357	10.9347	11.0698
Ikzf2	ENSMUSG00000025997	ENSMUSG00000025997	0.309292	0.152172	0.817666	7.30177	7.58709	7.42178	7.53576	7.14494	7.03777	7.17755	7.28993
Pkp2	ENSMUSG00000041957	ENSMUSG00000041957	0.294516	0.152624	0.816376	8.1393	7.80935	7.92099	8.10052	7.73005	7.8053	7.829	7.43923
Camsap1	ENSMUSG00000026933	ENSMUSG00000026933	0.113819	0.152655	0.81629	12.0696	11.9484	11.9197	11.93	11.843	11.8706	11.8916	11.8116
Zfp712	ENSMUSG00000090641	ENSMUSG00000090641	0.3406	0.152655	0.81629	7.83581	7.8942	8.05522	7.53576	7.66684	7.64825	7.19774	7.46558
Serpinb1b	ENSMUSG00000051029	ENSMUSG00000051029	-0.641127	0.152761	0.815988	5.66683	7.12799	6.2849	6.24913	7.23485	7.18426	6.41957	7.19862
Gm45605	ENSMUSG00000109829	ENSMUSG00000109829	-0.29392	0.152761	0.815988	7.2842	7.59435	7.4304	7.62054	7.81024	7.59684	7.80288	7.8855
Hoxc4	ENSMUSG00000075394	ENSMUSG00000075394	-1.55091	0.152891	0.815618	3.76039	5.84245	5.12193	4.173	6.50725	6.57415	4.97914	6.83081
Polr2i	ENSMUSG00000019738	ENSMUSG00000019738	-0.199757	0.152891	0.815618	8.85621	8.72873	8.84923	8.76013	8.89556	8.89623	9.09179	9.09482
Ankzf1	ENSMUSG00000026199	ENSMUSG00000026199	-0.194381	0.152891	0.815618	9.43801	9.60092	9.41598	9.678	9.70952	9.63927	9.88179	9.68283
Mbd6	ENSMUSG00000025409	ENSMUSG00000025409	-0.191365	0.152891	0.815618	10.861	10.7723	10.5925	10.9633	10.8895	10.981	11.1481	10.9482
Ndufv1	ENSMUSG00000037916	ENSMUSG00000037916	-0.105693	0.152891	0.815618	12.1989	12.1532	12.0871	12.1853	12.2922	12.2279	12.3117	12.2158
Actb	ENSMUSG00000029580	ENSMUSG00000029580	-0.0826419	0.152891	0.815618	14.8264	14.7642	14.8219	14.8315	14.8694	14.8728	14.9406	14.8916
Tmed8	ENSMUSG00000034111	ENSMUSG00000034111	0.113514	0.152891	0.815618	11.0887	11.0926	11.0895	11.125	10.9615	10.9739	10.9377	11.0677
Plcl2	ENSMUSG00000038910	ENSMUSG00000038910	0.131991	0.152891	0.815618	11.2141	11.0862	11.2368	11.0569	11.0474	11.0192	11.0363	10.9698
Ptprj	ENSMUSG00000025314	ENSMUSG00000025314	0.14487	0.152891	0.815618	11.4332	11.3183	11.3665	11.1819	11.2219	11.1555	11.1127	11.2391
Gprasp2	ENSMUSG00000072966	ENSMUSG00000072966	0.170439	0.152891	0.815618	12.6887	12.4994	12.4542	12.7603	12.4489	12.5187	12.3065	12.462
Phf24	ENSMUSG00000036062	ENSMUSG00000036062	0.13056	0.153311	0.814427	13.5609	13.3529	13.4424	13.4028	13.2319	13.3712	13.3709	13.2657
Ndufaf2	ENSMUSG00000068184	ENSMUSG00000068184	-0.224767	0.153386	0.814213	8.82919	8.73203	8.60084	8.79703	9.06311	8.72895	9.00852	9.04034
Srarp	ENSMUSG00000070637	ENSMUSG00000070637	0.518516	0.153386	0.814213	6.42867	6.04688	6.18658	6.09964	5.74282	5.25194	5.98097	5.78622
mt-Nd5	ENSMUSG00000064367	ENSMUSG00000064367	0.16012	0.153476	0.81396	16.8572	16.8346	16.6554	16.8498	16.8034	16.6825	16.5301	16.5318
Cisd1	ENSMUSG00000037710	ENSMUSG00000037710	-0.113689	0.154039	0.81237	11.1942	11.2084	11.2026	11.1543	11.3736	11.2512	11.3341	11.2505
Cspg4	ENSMUSG00000032911	ENSMUSG00000032911	0.176463	0.15414	0.812086	9.66205	9.43889	9.67724	9.6328	9.39972	9.49028	9.47139	9.35421
Slc38a5	ENSMUSG00000031170	ENSMUSG00000031170	0.400736	0.15429	0.811661	7.56453	7.20592	7.93317	7.34132	6.9581	7.05963	7.38547	7.14528
Pigz	ENSMUSG00000045625	ENSMUSG00000045625	-0.21619	0.154505	0.811057	8.59625	8.5385	8.66797	8.62645	8.94967	8.92925	8.69721	8.68797
Retreg3	ENSMUSG00000017802	ENSMUSG00000017802	-0.127421	0.154505	0.811057	11.0464	11.0371	10.9924	10.9277	11.1318	11.031	11.2004	11.1471
Mtch2	ENSMUSG00000027282	ENSMUSG00000027282	-0.119719	0.154505	0.811057	11.3208	11.479	11.3788	11.3155	11.4765	11.47	11.4916	11.5391
Itm2b	ENSMUSG00000022108	ENSMUSG00000022108	-0.107698	0.154505	0.811057	14.1805	14.3101	14.23	14.1342	14.3255	14.306	14.2898	14.3687
Ndufs2	ENSMUSG00000013593	ENSMUSG00000013593	-0.0973683	0.154505	0.811057	12.5352	12.5091	12.5919	12.4824	12.6366	12.5854	12.6173	12.6691
Hdgfl3	ENSMUSG00000025104	ENSMUSG00000025104	0.110572	0.154505	0.811057	11.9932	11.9234	11.9178	11.9314	11.8295	11.8675	11.7389	11.8854
Pdk1	ENSMUSG00000006494	ENSMUSG00000006494	0.154069	0.154505	0.811057	10.378	10.1942	10.2568	10.1762	10.009	10.1286	10.0986	10.1598
Glis2	ENSMUSG00000014303	ENSMUSG00000014303	0.210185	0.154505	0.811057	8.88272	8.93161	8.85884	9.1194	8.79075	8.67332	8.84534	8.65781
Gm34220	ENSMUSG00000114045	ENSMUSG00000114045	-0.359671	0.154507	0.811051	7.07528	7.70585	7.16718	7.11653	7.49957	7.70483	7.71456	7.63768
9330188P03Rik	ENSMUSG00000115149	ENSMUSG00000115149	-0.352137	0.154507	0.811051	6.84295	7.32423	7.38679	7.21069	7.60074	7.38808	7.41163	7.76337
Pdk2	ENSMUSG00000038967	ENSMUSG00000038967	-0.142976	0.154507	0.811051	11.7553	11.8983	11.7007	11.7046	11.8865	11.9084	12.0205	11.8163
Arf5	ENSMUSG00000020440	ENSMUSG00000020440	-0.125808	0.154507	0.811051	11.6975	11.6878	11.8495	11.6727	11.8267	11.8098	11.9279	11.8492
Ndufa7	ENSMUSG00000041881	ENSMUSG00000041881	-0.125552	0.154507	0.811051	10.7818	10.7946	10.8543	10.7407	10.8498	10.9023	10.9127	11.0054
Rab3gap2	ENSMUSG00000039318	ENSMUSG00000039318	0.116723	0.154507	0.811051	11.4268	11.2664	11.4091	11.3676	11.2298	11.2695	11.2423	11.2668
Setd2	ENSMUSG00000044791	ENSMUSG00000044791	0.128919	0.154507	0.811051	11.4248	11.4518	11.4398	11.3282	11.2557	11.2677	11.2085	11.3946
Npy2r	ENSMUSG00000028004	ENSMUSG00000028004	0.301125	0.154507	0.811051	8.7736	8.27481	8.60084	8.81812	8.47126	8.46386	8.26185	8.10812
Trappc2l	ENSMUSG00000015013	ENSMUSG00000015013	-0.137833	0.154646	0.810662	10.6551	10.7193	10.7471	10.5806	10.8186	10.7264	10.8124	10.895
Ptdss2	ENSMUSG00000025495	ENSMUSG00000025495	-0.111299	0.154646	0.810662	10.5264	10.5541	10.5317	10.5449	10.6581	10.6356	10.6624	10.6451
Nat8l	ENSMUSG00000048142	ENSMUSG00000048142	-0.0980849	0.154784	0.810273	13.8491	13.841	13.8525	13.826	14.0279	13.9091	13.9459	13.8733
Ebf1	ENSMUSG00000057098	ENSMUSG00000057098	-0.308727	0.154795	0.810244	8.30095	8.96	8.63852	8.75702	9.1632	8.97023	8.71833	9.06927
Prkn	ENSMUSG00000023826	ENSMUSG00000023826	-0.285688	0.154795	0.810244	7.93487	7.80935	7.79318	7.87178	8.23021	7.99876	8.37255	7.8855
Myt1	ENSMUSG00000010505	ENSMUSG00000010505	-0.275559	0.154795	0.810244	9.1241	9.70524	9.36744	9.29946	9.63442	9.47613	9.62465	9.88996
Tbccd1	ENSMUSG00000004462	ENSMUSG00000004462	-0.236863	0.154795	0.810244	8.80783	8.67151	8.75288	8.78789	9.24001	8.98458	8.76981	8.92797
Frs2	ENSMUSG00000020170	ENSMUSG00000020170	0.132979	0.154795	0.810244	11.0161	11	11.1618	11.1513	11.0111	10.9211	10.9074	10.9636
B3galt1	ENSMUSG00000034780	ENSMUSG00000034780	0.146964	0.154795	0.810244	10.6318	10.5661	10.7157	10.6844	10.4339	10.5329	10.4208	10.6199
Zfp507	ENSMUSG00000044452	ENSMUSG00000044452	0.202969	0.154795	0.810244	9.53407	9.38546	9.35164	9.5141	9.41476	9.28057	9.06181	9.2084
Zfp871	ENSMUSG00000024298	ENSMUSG00000024298	0.195428	0.15501	0.809639	10.5615	10.6487	10.8487	10.5964	10.4683	10.6127	10.2657	10.5229
Jup	ENSMUSG00000001552	ENSMUSG00000001552	-0.208573	0.155763	0.807536	10.8097	11.263	11.0689	10.9366	11.2047	11.0886	11.3064	11.3375
Tanc1	ENSMUSG00000035168	ENSMUSG00000035168	0.154793	0.155763	0.807536	10.7055	10.9569	10.8726	10.8919	10.8145	10.651	10.6965	10.6518
Gpr146	ENSMUSG00000044197	ENSMUSG00000044197	0.155745	0.155763	0.807536	9.59057	9.59006	9.57601	9.50483	9.4775	9.34653	9.37495	9.44088
Rps6kb2	ENSMUSG00000024830	ENSMUSG00000024830	-0.214177	0.156247	0.806189	9.91707	9.86692	9.69881	9.97892	9.91238	10.0489	10.3208	10.0171
Por	ENSMUSG00000005514	ENSMUSG00000005514	0.130802	0.156247	0.806189	11.3111	11.1615	11.1559	11.2494	11.0659	11.0753	11.1802	11.0365
Atp5l	ENSMUSG00000038717	ENSMUSG00000038717	-0.162325	0.156275	0.806112	11.6107	11.6759	11.9116	11.6739	11.8647	11.8441	11.8206	12.0025
Spats1	ENSMUSG00000023935	ENSMUSG00000023935	-0.370325	0.156472	0.805564	6.55128	6.54363	6.32243	6.59474	6.86104	6.69081	6.98189	6.9097
Mn1	ENSMUSG00000070576	ENSMUSG00000070576	0.217081	0.156953	0.804229	10.678	10.3156	10.3289	10.4612	10.234	10.2261	10.4155	10.0494
Stim2	ENSMUSG00000039156	ENSMUSG00000039156	0.108246	0.157065	0.80392	11.1537	11.1547	11.1823	11.2055	11.0828	11.0999	11.0811	10.9979
Ptbp1	ENSMUSG00000006498	ENSMUSG00000006498	0.15358	0.157075	0.803892	9.90418	9.93858	9.7565	9.88637	9.64174	9.75265	9.75469	9.73069
Hcrtr2	ENSMUSG00000032360	ENSMUSG00000032360	0.344506	0.157075	0.803892	6.87852	7.01344	7.01506	7.06704	6.71593	6.57415	6.75546	6.59655
Ralgapb	ENSMUSG00000027652	ENSMUSG00000027652	0.0902083	0.157108	0.803801	12.3802	12.3284	12.3281	12.3024	12.2494	12.2786	12.2292	12.2216
Adh5	ENSMUSG00000028138	ENSMUSG00000028138	-0.124467	0.157304	0.803259	10.3466	10.3632	10.4714	10.4214	10.5513	10.528	10.491	10.5302
Trabd	ENSMUSG00000015363	ENSMUSG00000015363	-0.16957	0.157753	0.802021	9.62239	9.75794	9.63499	9.65139	9.92143	9.71698	9.75979	9.93623
Gid4	ENSMUSG00000018415	ENSMUSG00000018415	0.104941	0.157753	0.802021	11.3867	11.3863	11.3255	11.347	11.3015	11.2248	11.28	11.2192
Syt16	ENSMUSG00000044912	ENSMUSG00000044912	0.157536	0.157753	0.802021	11.2001	10.9413	11.1064	11.0358	10.8275	11.0365	10.8989	10.8958
Tspyl1	ENSMUSG00000047514	ENSMUSG00000047514	0.0830814	0.15805	0.801206	12.6647	12.6155	12.6686	12.6712	12.576	12.5899	12.5738	12.5485
St8sia3	ENSMUSG00000056812	ENSMUSG00000056812	0.127701	0.15805	0.801206	12.3208	12.173	12.1795	12.3756	12.1243	12.175	12.1407	12.1091
Zfp142	ENSMUSG00000026135	ENSMUSG00000026135	0.151594	0.15805	0.801206	10.3603	10.2585	10.1707	10.1657	10.0713	10.0227	10.1	10.1638
Fam124a	ENSMUSG00000035184	ENSMUSG00000035184	0.204641	0.15805	0.801206	9.56896	9.4247	9.34937	9.60706	9.38452	9.33537	9.32992	9.08352
Snx15	ENSMUSG00000024787	ENSMUSG00000024787	-0.144419	0.15863	0.799616	10.062	9.99181	9.89837	10.0671	10.1759	10.0946	10.2022	10.1285
Hmbox1	ENSMUSG00000021972	ENSMUSG00000021972	0.130433	0.15863	0.799616	11.1051	11.1168	11.1566	11.2321	11.1148	11.057	10.9526	10.9621
Dclre1b	ENSMUSG00000027845	ENSMUSG00000027845	0.264534	0.15863	0.799616	8.03283	7.92909	7.86487	8.07571	7.88002	7.55897	7.74917	7.66825
Fgfbp1	ENSMUSG00000048373	ENSMUSG00000048373	0.496536	0.15863	0.799616	6.74358	6.64504	6.52914	6.01865	5.71532	6.23306	6.17676	5.96925
Lancl3	ENSMUSG00000047344	ENSMUSG00000047344	0.3099	0.158933	0.798786	7.97923	8.0182	8.18312	8.06566	7.75052	7.9113	7.34078	7.95535
Lhx6	ENSMUSG00000026890	ENSMUSG00000026890	0.24304	0.158964	0.798702	9.2763	8.8368	8.97827	9.24264	8.84886	8.92628	8.89255	8.74286
Tlcd3a	ENSMUSG00000069808	ENSMUSG00000069808	-0.192243	0.159192	0.798079	8.74177	8.69535	8.82982	8.86231	8.89249	8.94989	9.09179	8.95612
Gjc2	ENSMUSG00000043448	ENSMUSG00000043448	-0.209902	0.15938	0.797565	9.57258	9.67473	9.82836	9.95327	10.1324	9.89472	9.97686	9.87529
Zfp385a	ENSMUSG00000000552	ENSMUSG00000000552	-0.146366	0.15938	0.797565	11.4793	11.6681	11.5373	11.5479	11.6788	11.6164	11.8531	11.6643
Stum	ENSMUSG00000053963	ENSMUSG00000053963	0.191192	0.159384	0.797556	13.2776	12.8524	13.0395	13.0544	12.7444	12.922	13.0066	12.8037
Rpl7a-ps5	ENSMUSG00000071052	ENSMUSG00000071052	-0.236355	0.159432	0.797426	8.38579	8.45717	8.43515	8.12491	8.47945	8.52013	8.66495	8.68423
9330159F19Rik	ENSMUSG00000004360	ENSMUSG00000004360	0.112539	0.159693	0.796713	11.107	11.1098	11.0453	11.1322	10.9327	11.0108	11.0391	10.9621
BC029722	ENSMUSG00000074649	ENSMUSG00000074649	-0.14657	0.15978	0.796477	10.3728	10.2354	10.4849	10.4125	10.5639	10.528	10.4663	10.5406
Trim8	ENSMUSG00000025034	ENSMUSG00000025034	0.140565	0.15978	0.796477	11.4555	11.3084	11.322	11.3949	11.2425	11.1781	11.3578	11.1362
Src	ENSMUSG00000027646	ENSMUSG00000027646	0.12232	0.16041	0.794768	11.9604	11.7452	11.8631	11.8204	11.6885	11.7379	11.748	11.7337
Reep3	ENSMUSG00000019873	ENSMUSG00000019873	-0.180532	0.161161	0.792739	10.1665	10.5211	10.4118	10.4812	10.6823	10.5231	10.5754	10.5395
Gprc5b	ENSMUSG00000008734	ENSMUSG00000008734	-0.124462	0.161161	0.792739	12.4369	12.5894	12.6017	12.6337	12.7508	12.6842	12.6121	12.7163
Pcdh15	ENSMUSG00000052613	ENSMUSG00000052613	0.162164	0.161161	0.792739	9.77173	9.63478	9.69524	9.87203	9.55906	9.60994	9.55983	9.61185
Jcad	ENSMUSG00000033960	ENSMUSG00000033960	0.163905	0.161161	0.792739	12.0316	11.7378	12.0491	11.9241	11.7655	11.8714	11.7855	11.679
Aspa	ENSMUSG00000020774	ENSMUSG00000020774	-0.21111	0.161447	0.79197	9.60125	9.75632	10.029	9.7752	10.0942	10.0866	9.85503	9.98411
Gm44509	ENSMUSG00000108358	ENSMUSG00000108358	-0.147649	0.162115	0.790178	9.81061	9.96123	9.98575	9.93546	9.98903	10.1247	10.0797	10.0895
Mcrip1	ENSMUSG00000061111	ENSMUSG00000061111	-0.126449	0.162766	0.788436	10.7533	10.6626	10.7069	10.7493	10.8949	10.7793	10.9142	10.7851
A830036E02Rik	ENSMUSG00000084890	ENSMUSG00000084890	0.241898	0.162787	0.788379	10.3402	9.95701	9.91842	10.012	9.68846	9.95429	9.97978	9.65065
Spsb1	ENSMUSG00000039911	ENSMUSG00000039911	-0.196288	0.164066	0.784981	8.92586	9.23325	9.18848	9.12666	9.35809	9.23086	9.26443	9.41181
Rasa2	ENSMUSG00000032413	ENSMUSG00000032413	0.132255	0.164072	0.784966	10.1288	10.2097	10.215	10.1081	10.0481	10.0379	9.99283	10.0567
Epn3	ENSMUSG00000010080	ENSMUSG00000010080	-0.305411	0.164146	0.78477	7.79296	8.46115	8.32391	8.27193	8.6562	8.34872	8.5121	8.60347
Adnp	ENSMUSG00000051149	ENSMUSG00000051149	0.300725	0.164146	0.78477	7.82976	7.60158	7.68929	7.64098	7.61569	7.3531	7.43733	7.14528
Lhpp	ENSMUSG00000030946	ENSMUSG00000030946	-0.224989	0.164186	0.784664	8.54553	8.40029	8.47318	8.25435	8.63066	8.74927	8.6901	8.49252
Cltb	ENSMUSG00000047547	ENSMUSG00000047547	-0.103744	0.164345	0.784243	12.4222	12.4929	12.4775	12.416	12.575	12.4782	12.6217	12.5459
Acvr1	ENSMUSG00000026836	ENSMUSG00000026836	0.148578	0.164345	0.784243	9.95366	9.88035	9.8037	9.90761	9.82822	9.71698	9.69202	9.71796
Casq2	ENSMUSG00000027861	ENSMUSG00000027861	-0.463403	0.164801	0.783039	6.75638	8.00735	7.64554	7.27313	7.94659	7.75928	8.00544	8.05705
Lmo7	ENSMUSG00000033060	ENSMUSG00000033060	0.214947	0.166123	0.779571	11.575	11.1694	11.2593	11.4711	11.0076	11.302	11.2741	11.0453
S100a1	ENSMUSG00000044080	ENSMUSG00000044080	-0.170004	0.166363	0.778943	10.624	10.7218	10.9443	10.6958	10.9468	10.9367	10.7984	10.9941
Ltn1	ENSMUSG00000052299	ENSMUSG00000052299	0.11753	0.166363	0.778943	11.03	11.1393	11.1461	11.1643	11.0076	11.0255	10.9422	11.0372
Lrp12	ENSMUSG00000022305	ENSMUSG00000022305	0.142196	0.166363	0.778943	10.7747	10.8502	10.8284	10.7031	10.6938	10.7273	10.5154	10.6471
Golm2	ENSMUSG00000060227	ENSMUSG00000060227	0.103112	0.166616	0.778284	11.5651	11.532	11.5111	11.5654	11.5044	11.45	11.4041	11.4015
Gfra1	ENSMUSG00000025089	ENSMUSG00000025089	0.193028	0.166627	0.778255	10.3188	10.0668	10.3346	10.512	10.1128	10.1869	10.112	10.0839
Zfp462	ENSMUSG00000060206	ENSMUSG00000060206	0.114394	0.166921	0.777489	10.8647	10.9046	10.8647	10.9639	10.8032	10.7899	10.735	10.8153
Pnpla7	ENSMUSG00000036833	ENSMUSG00000036833	-0.286093	0.167009	0.777259	8.43838	8.29278	8.30059	8.72227	8.94079	8.72554	8.77653	8.44475
Hsp90ab1	ENSMUSG00000023944	ENSMUSG00000023944	0.104236	0.167009	0.777259	15.7855	15.6889	15.6314	15.752	15.5915	15.6641	15.6305	15.5575
Mme	ENSMUSG00000027820	ENSMUSG00000027820	0.238463	0.167291	0.776527	9.33081	9.03932	9.33108	9.39881	9.17082	9.17187	9.00279	8.7992
Wnt2b	ENSMUSG00000027840	ENSMUSG00000027840	0.264221	0.167323	0.776444	7.95722	7.84023	7.69645	7.7641	7.49957	7.64825	7.58259	7.49998
Sowaha	ENSMUSG00000044352	ENSMUSG00000044352	0.190599	0.167659	0.775574	11.5573	11.1779	11.188	11.4059	11.1088	11.151	11.261	11.0762
Ctsa	ENSMUSG00000017760	ENSMUSG00000017760	-0.116557	0.167833	0.775121	11.4243	11.304	11.3433	11.4403	11.5064	11.4802	11.5551	11.438
Hrk	ENSMUSG00000046607	ENSMUSG00000046607	0.18399	0.167833	0.775121	10.8089	10.3958	10.6755	10.6728	10.4041	10.5339	10.4379	10.4707
Chsy1	ENSMUSG00000032640	ENSMUSG00000032640	0.194701	0.167833	0.775121	8.9705	8.89384	8.94557	8.90236	8.88942	8.60435	8.69366	8.73927
Erf	ENSMUSG00000040857	ENSMUSG00000040857	0.184109	0.16871	0.77286	10.8204	10.4215	10.6379	10.5762	10.3447	10.4307	10.5184	10.4511
Adgre1	ENSMUSG00000004730	ENSMUSG00000004730	0.425746	0.16871	0.77286	7.27533	6.88902	7.30479	6.72808	6.39038	6.95853	6.68569	6.53151
Ap3b1	ENSMUSG00000021686	ENSMUSG00000021686	0.129437	0.168938	0.772272	10.712	10.6205	10.6267	10.6163	10.4837	10.5894	10.4294	10.5539
Cdk14	ENSMUSG00000028926	ENSMUSG00000028926	0.106686	0.169004	0.772103	12.6917	12.5839	12.6833	12.6493	12.5671	12.6213	12.4901	12.5015
Nin	ENSMUSG00000021068	ENSMUSG00000021068	0.183427	0.169127	0.771786	11.1537	10.8056	10.9533	11.103	10.7165	10.9241	10.8974	10.7605
Pcdh18	ENSMUSG00000037892	ENSMUSG00000037892	0.311234	0.169208	0.771579	8.11465	8.01278	8.47735	8.35263	7.8862	8.23804	7.78963	7.8121
Itpk1	ENSMUSG00000057963	ENSMUSG00000057963	-0.115053	0.169368	0.771168	10.6805	10.7001	10.6846	10.7136	10.8032	10.7434	10.8787	10.8102
Dhrs7b	ENSMUSG00000042569	ENSMUSG00000042569	-0.172859	0.169481	0.770878	9.21733	9.34297	9.27237	9.20425	9.31522	9.38166	9.5203	9.50157
Tnrc6c	ENSMUSG00000025571	ENSMUSG00000025571	0.0948044	0.169481	0.770878	12.1249	12.0287	12.053	12.0915	11.9703	11.9554	11.9784	12.0171
Celf2	ENSMUSG00000002107	ENSMUSG00000002107	0.0994816	0.169481	0.770878	13.4817	13.4174	13.4427	13.4629	13.2625	13.42	13.3736	13.3471
Dock8	ENSMUSG00000052085	ENSMUSG00000052085	0.364097	0.169481	0.770878	7.18352	6.86519	7.10394	7.32457	6.63017	6.97012	6.8605	6.61236
Mettl27	ENSMUSG00000040557	ENSMUSG00000040557	-0.254525	0.169595	0.770586	7.76789	7.57245	7.84567	7.9503	8.08734	8.05969	8.01684	7.9981
Otud1	ENSMUSG00000043415	ENSMUSG00000043415	0.179577	0.169595	0.770586	9.61889	9.45494	9.52663	9.33753	9.25441	9.3598	9.36382	9.25447
Slc7a2	ENSMUSG00000031596	ENSMUSG00000031596	0.186621	0.169595	0.770586	9.75747	9.95419	10.0046	9.91602	9.74905	9.80374	9.5223	9.80652
Atp1b3	ENSMUSG00000032412	ENSMUSG00000032412	-0.149618	0.169798	0.770068	11.5343	11.7886	11.7433	11.8707	11.8957	11.8974	11.8897	11.8727
Pmch	ENSMUSG00000035383	ENSMUSG00000035383	0.338674	0.169798	0.770068	8.3981	8.05024	8.5424	8.52747	8.31053	8.21874	7.95295	7.66067
Klf8	ENSMUSG00000041649	ENSMUSG00000041649	0.344968	0.169798	0.770068	7.68326	7.20592	7.66758	7.59981	7.14494	7.48819	7.10458	7.07856
Zfp551	ENSMUSG00000034071	ENSMUSG00000034071	0.340749	0.169983	0.769595	7.44309	7.15771	7.09313	7.19235	6.70199	7.08116	6.83495	6.94759
Lrp8os3	ENSMUSG00000087200	ENSMUSG00000087200	-0.41261	0.170083	0.769338	6.10749	6.10906	5.86919	6.01865	6.39038	6.49613	6.41957	6.37349
Nkx2-2	ENSMUSG00000027434	ENSMUSG00000027434	-0.354446	0.170083	0.769338	6.70448	7.2341	7.24741	7.0158	7.53146	7.37069	7.17755	7.53358
Per3	ENSMUSG00000028957	ENSMUSG00000028957	0.15984	0.170097	0.769302	10.661	10.5689	10.4258	10.5709	10.3335	10.5456	10.3717	10.338
Hdac9	ENSMUSG00000004698	ENSMUSG00000004698	0.153784	0.17049	0.7683	10.532	10.3706	10.5742	10.3341	10.3233	10.351	10.2764	10.2573
Rpa1	ENSMUSG00000000751	ENSMUSG00000000751	-0.108738	0.170657	0.767877	10.6636	10.7051	10.7113	10.6687	10.8023	10.7594	10.7926	10.828
Masp1	ENSMUSG00000022887	ENSMUSG00000022887	-0.197448	0.170779	0.767565	8.43041	8.47302	8.53043	8.57427	8.73706	8.7858	8.6245	8.63864
Iscu	ENSMUSG00000025825	ENSMUSG00000025825	-0.133579	0.170779	0.767565	10.8794	10.989	11.1077	10.974	11.162	11.1421	11.0468	11.1376
mt-Nd1	ENSMUSG00000064341	ENSMUSG00000064341	-0.0930015	0.170779	0.767565	17.3462	17.4099	17.4116	17.4187	17.5605	17.5126	17.4443	17.4385
Cntn1	ENSMUSG00000055022	ENSMUSG00000055022	0.112243	0.170779	0.767565	13.5139	13.6216	13.6479	13.5834	13.5105	13.5146	13.3704	13.5205
Wdr35	ENSMUSG00000066643	ENSMUSG00000066643	0.134522	0.170779	0.767565	10.5751	10.6035	10.4693	10.6137	10.39	10.5212	10.3728	10.4423
Ptpn9	ENSMUSG00000032290	ENSMUSG00000032290	0.136557	0.170779	0.767565	10.3582	10.1954	10.205	10.2754	10.1492	10.1504	10.1213	10.0739
Wdr36	ENSMUSG00000038299	ENSMUSG00000038299	0.154233	0.170779	0.767565	9.90992	10.0082	9.91382	9.80116	9.77759	9.8102	9.66327	9.76998
Tmem131l	ENSMUSG00000033767	ENSMUSG00000033767	0.17673	0.170779	0.767565	9.42202	9.35798	9.26516	9.35825	9.1219	9.12339	9.32763	9.12268
Snx7	ENSMUSG00000028007	ENSMUSG00000028007	0.218579	0.170779	0.767565	8.63836	8.62616	8.75288	8.47151	8.49571	8.48016	8.35917	8.28623
C1qc	ENSMUSG00000036896	ENSMUSG00000036896	0.242093	0.170779	0.767565	9.43403	9.12958	9.33338	8.93583	8.96143	9.10248	8.93826	8.90889
Cers2	ENSMUSG00000015714	ENSMUSG00000015714	-0.145639	0.17133	0.766166	10.9162	11.021	10.9909	11.1322	11.2916	11.1228	11.1384	11.089
Trappc10	ENSMUSG00000000374	ENSMUSG00000000374	0.0982369	0.171345	0.766129	11.8631	11.7521	11.8471	11.7898	11.7061	11.7174	11.7085	11.7301
Gm44645	ENSMUSG00000108601	ENSMUSG00000108601	0.461225	0.171345	0.766129	7.09557	6.5133	6.69569	6.67622	6.37288	6.25217	6.65682	5.89363
Atp6v1e1	ENSMUSG00000019210	ENSMUSG00000019210	-0.0827859	0.171347	0.766124	13.3146	13.2366	13.2357	13.2386	13.3625	13.3364	13.3411	13.3179
Zfp518a	ENSMUSG00000049164	ENSMUSG00000049164	0.217312	0.171751	0.765102	8.93152	9.2379	9.07488	8.98196	8.95262	8.75933	8.70429	8.94991
Sec14l5	ENSMUSG00000091712	ENSMUSG00000091712	-0.247965	0.172156	0.764077	9.88391	9.74331	9.92758	10.259	10.3107	10.2139	10.3437	9.9534
Nop10	ENSMUSG00000027133	ENSMUSG00000027133	-0.190095	0.172156	0.764077	9.61186	9.77082	9.92758	9.7752	10.0062	9.92481	9.80984	10.1022
Thoc2	ENSMUSG00000037475	ENSMUSG00000037475	0.134711	0.172156	0.764077	10.8852	11.0371	10.8631	11.055	10.8686	10.8238	10.7918	10.8289
Ripply2	ENSMUSG00000047897	ENSMUSG00000047897	-0.32788	0.172276	0.763774	6.62294	7.00256	6.87054	6.88483	7.09245	7.11287	7.25667	7.20906
Fez1	ENSMUSG00000032118	ENSMUSG00000032118	-0.0938193	0.172276	0.763774	12.6827	12.7209	12.7909	12.7628	12.8725	12.8486	12.7908	12.8212
Clstn2	ENSMUSG00000032452	ENSMUSG00000032452	0.102509	0.172276	0.763774	11.5569	11.6456	11.6117	11.6502	11.5436	11.4746	11.487	11.5505
Pdgfc	ENSMUSG00000028019	ENSMUSG00000028019	0.243404	0.172316	0.763675	7.83581	7.8942	7.90253	7.88326	7.65965	7.65544	7.55155	7.69076
Tnfaip3	ENSMUSG00000019850	ENSMUSG00000019850	0.304228	0.172539	0.763112	7.72294	7.61592	7.54595	7.56458	7.25409	7.16423	7.60544	7.19862
Trrap	ENSMUSG00000045482	ENSMUSG00000045482	0.101189	0.172639	0.762861	12.5293	12.4235	12.5529	12.5183	12.3476	12.4284	12.4343	12.4109
Dusp18	ENSMUSG00000047205	ENSMUSG00000047205	0.209549	0.172639	0.762861	9.81215	9.50782	9.53863	9.66142	9.34244	9.57621	9.5062	9.2595
Tbc1d17	ENSMUSG00000038520	ENSMUSG00000038520	-0.117166	0.173292	0.761221	10.7637	10.721	10.6962	10.8168	10.8834	10.8671	10.9089	10.8076
Cacng7	ENSMUSG00000069806	ENSMUSG00000069806	-0.0874359	0.17337	0.761025	12.4754	12.4728	12.4634	12.4453	12.6137	12.5329	12.5287	12.5294
Uqcrc1	ENSMUSG00000025651	ENSMUSG00000025651	-0.11003	0.173547	0.760582	13.0301	12.9397	13.1273	12.9722	13.1617	13.0934	13.1152	13.1446
Mypn	ENSMUSG00000020067	ENSMUSG00000020067	-0.408433	0.173896	0.75971	6.62294	6.38514	6.01384	6.15753	6.80995	6.66251	6.71401	6.628
Tubg1	ENSMUSG00000035198	ENSMUSG00000035198	-0.128034	0.173896	0.75971	10.1843	10.2812	10.2773	10.2096	10.3233	10.3286	10.3761	10.4345
Pcca	ENSMUSG00000041650	ENSMUSG00000041650	-0.173279	0.173987	0.759482	9.73824	9.9457	9.71653	9.69602	9.96295	9.82783	9.9533	10.0494
Rpl19	ENSMUSG00000017404	ENSMUSG00000017404	0.136332	0.173987	0.759482	12.823	12.7395	12.9842	12.7852	12.7795	12.6591	12.6236	12.7311
Kcng1	ENSMUSG00000074575	ENSMUSG00000074575	0.203879	0.173987	0.759482	9.85741	9.45094	9.5953	9.75346	9.45896	9.51027	9.53228	9.3729
Mex3b	ENSMUSG00000057706	ENSMUSG00000057706	0.271643	0.173987	0.759482	9.44395	9.38127	9.31022	9.03182	9.04113	9.16935	8.66132	9.19008
Rtp4	ENSMUSG00000033355	ENSMUSG00000033355	0.524475	0.173987	0.759482	6.16623	6.04688	6.39468	6.31845	5.14356	6.0042	6.02683	5.63963
Lims2	ENSMUSG00000024395	ENSMUSG00000024395	-0.266067	0.174406	0.758438	7.99011	7.95753	8.24793	8.05555	8.40824	8.12336	8.53609	8.21035
Phb	ENSMUSG00000038845	ENSMUSG00000038845	-0.11224	0.174406	0.758438	11.0067	10.9716	11.0126	11.0626	11.1791	11.1005	11.1604	11.0598
Azi2	ENSMUSG00000039285	ENSMUSG00000039285	0.11753	0.174406	0.758438	11.2042	11.2732	11.2201	11.1719	11.0882	11.0719	11.0405	11.1971
Grik3	ENSMUSG00000001985	ENSMUSG00000001985	0.099907	0.174751	0.757579	12.1259	12.022	12.0421	12.1197	11.9919	11.9974	11.9936	11.9294
Cald1	ENSMUSG00000029761	ENSMUSG00000029761	0.138463	0.174751	0.757579	10.0042	10.1042	10.1526	10.1372	9.99619	10.0101	9.9233	9.91727
Rpl35a-ps2	ENSMUSG00000081214	ENSMUSG00000081214	0.309969	0.174751	0.757579	7.21168	7.22477	7.10394	7.16438	6.84844	6.79873	6.88561	6.9723
B4galt6	ENSMUSG00000056124	ENSMUSG00000056124	0.0811082	0.174959	0.757063	12.4071	12.4389	12.3982	12.4083	12.323	12.3421	12.3533	12.3097
Tyk2	ENSMUSG00000032175	ENSMUSG00000032175	-0.156056	0.175113	0.756682	9.28074	9.33649	9.27237	9.3807	9.44647	9.48423	9.55005	9.40955
Lonp1	ENSMUSG00000041168	ENSMUSG00000041168	-0.118442	0.175113	0.756682	11.3079	11.2435	11.1785	11.3313	11.4132	11.3702	11.4358	11.3178
Pkp4	ENSMUSG00000026991	ENSMUSG00000026991	-0.112208	0.175113	0.756682	12.7907	12.9894	12.9417	12.8792	13.0294	12.978	13.0501	12.9984
Tent4b	ENSMUSG00000036779	ENSMUSG00000036779	0.10663	0.175113	0.756682	10.7055	10.7293	10.7025	10.6909	10.5973	10.6183	10.5936	10.5933
Rtl5	ENSMUSG00000049191	ENSMUSG00000049191	0.180711	0.175113	0.756682	10.5339	10.345	10.21	10.5735	10.212	10.2571	10.2034	10.2994
Stx5a	ENSMUSG00000010110	ENSMUSG00000010110	-0.120502	0.175132	0.756634	10.8772	10.7954	10.7677	10.768	10.8857	10.871	11.0001	10.9325
Gm49326	ENSMUSG00000113294	ENSMUSG00000113294	0.406801	0.175168	0.756545	7.0547	6.86519	6.73796	7.18308	6.58529	6.21369	6.55094	6.89685
Adgrl4	ENSMUSG00000039167	ENSMUSG00000039167	0.221824	0.175426	0.755906	8.61746	8.72543	8.97238	8.68667	8.59714	8.47203	8.60574	8.46231
Tepsin	ENSMUSG00000025377	ENSMUSG00000025377	-0.17696	0.176007	0.754471	8.85323	9.04728	8.91826	9.07752	9.16066	9.13373	9.17815	9.13915
Epha7	ENSMUSG00000028289	ENSMUSG00000028289	0.113724	0.176017	0.754444	11.1176	11.0602	11.0011	11.0689	10.9192	11.0178	10.9474	10.9095
Cnksr2	ENSMUSG00000025658	ENSMUSG00000025658	0.131741	0.176017	0.754444	12.5479	12.5141	12.5258	12.3096	12.3064	12.4043	12.3033	12.3664
Znrd2	ENSMUSG00000079478	ENSMUSG00000079478	0.185798	0.176017	0.754444	9.25164	9.19075	9.30788	9.1648	9.06311	8.88708	9.18575	9.02861
Pcdhb2	ENSMUSG00000051599	ENSMUSG00000051599	0.470683	0.176017	0.754444	6.60889	6.98056	6.93253	7.11653	6.61536	6.64816	5.75439	6.67392
Smad3	ENSMUSG00000032402	ENSMUSG00000032402	0.132342	0.176336	0.753659	11.0041	10.8884	10.8742	10.8272	10.6734	10.8215	10.8115	10.7605
AV356131	ENSMUSG00000108461	ENSMUSG00000108461	-0.410269	0.176381	0.753549	6.16623	6.10906	6.1242	6.24913	6.64482	6.23306	6.71401	6.58056
Cd274	ENSMUSG00000016496	ENSMUSG00000016496	0.627815	0.176393	0.753518	7.07528	6.29886	6.96848	5.71881	6.33724	5.78551	5.93361	5.94448
Arpc5	ENSMUSG00000008475	ENSMUSG00000008475	0.110142	0.176399	0.753503	11.455	11.3067	11.3496	11.334	11.2503	11.2777	11.255	11.2263
Pafah1b3	ENSMUSG00000005447	ENSMUSG00000005447	0.22184	0.176452	0.753374	8.53442	8.8368	8.657	8.64005	8.48354	8.40103	8.32287	8.58756
Sp3	ENSMUSG00000027109	ENSMUSG00000027109	0.144923	0.176755	0.752628	10.5984	10.7009	10.6564	10.6343	10.418	10.5407	10.4025	10.6403
Abhd14b	ENSMUSG00000042073	ENSMUSG00000042073	-0.207229	0.177289	0.751317	8.46592	8.60833	8.33772	8.3853	8.62697	8.58563	8.69721	8.72115
Uqcrh	ENSMUSG00000063882	ENSMUSG00000063882	-0.148443	0.177289	0.751317	11.9179	12.1371	12.1261	11.9283	12.0788	12.2057	12.1533	12.2725
Camk2n1	ENSMUSG00000046447	ENSMUSG00000046447	0.14216	0.177422	0.750992	15.5891	15.3023	15.3494	15.332	15.2945	15.2263	15.3043	15.1949
Camta1	ENSMUSG00000014592	ENSMUSG00000014592	0.101125	0.177499	0.750804	13.3551	13.4376	13.3993	13.4455	13.3976	13.2886	13.2481	13.2965
Slc43a2	ENSMUSG00000038178	ENSMUSG00000038178	-0.136208	0.177681	0.750358	11.3241	11.5362	11.4031	11.3449	11.6006	11.4644	11.5998	11.4913
St3gal1	ENSMUSG00000013846	ENSMUSG00000013846	0.174357	0.177681	0.750358	9.89842	9.69176	9.73752	9.8949	9.49782	9.73578	9.67592	9.62165
Naa60	ENSMUSG00000005982	ENSMUSG00000005982	-0.117455	0.178148	0.74922	10.883	10.8487	10.7341	10.7773	10.9237	10.9521	10.9511	10.8894
Spty2d1	ENSMUSG00000049516	ENSMUSG00000049516	0.162701	0.178148	0.74922	9.4018	9.47672	9.38306	9.30374	9.2781	9.23086	9.26443	9.1446
G6pdx	ENSMUSG00000031400	ENSMUSG00000031400	-0.1329	0.178394	0.74862	10.1002	10.2596	10.0928	10.1947	10.3176	10.3071	10.2835	10.276
Dstn	ENSMUSG00000015932	ENSMUSG00000015932	-0.0928404	0.178394	0.74862	11.7876	11.8284	11.8631	11.8129	11.9409	11.8982	11.8776	11.9459
Tfap4	ENSMUSG00000005718	ENSMUSG00000005718	-0.332857	0.178421	0.748553	6.94713	7.45766	6.96848	7.35788	7.55493	7.55897	7.36776	7.61431
Rps6-ps4	ENSMUSG00000081406	ENSMUSG00000081406	-0.260877	0.178421	0.748553	7.76155	7.67877	7.82621	7.62738	7.81672	8.00441	8.17286	7.90489
Ccs	ENSMUSG00000034108	ENSMUSG00000034108	-0.195235	0.178421	0.748553	9.00845	8.77741	8.81014	8.79703	8.97018	9.11297	9.13692	8.94991
Ndrg3	ENSMUSG00000027634	ENSMUSG00000027634	-0.100955	0.178421	0.748553	13.7648	13.8339	13.7695	13.6543	13.8821	13.8323	13.8709	13.8459
Ogfod1	ENSMUSG00000033009	ENSMUSG00000033009	0.104546	0.178421	0.748553	12.2569	12.1501	12.1973	12.2011	12.0959	12.1747	12.0314	12.0838
Xiap	ENSMUSG00000025860	ENSMUSG00000025860	0.107524	0.178421	0.748553	11.8035	11.8307	11.8137	11.8982	11.7735	11.7045	11.6538	11.7835
Fam234b	ENSMUSG00000030207	ENSMUSG00000030207	0.108814	0.178421	0.748553	12.3549	12.1788	12.2651	12.3265	12.1972	12.1606	12.1925	12.1459
Itga6	ENSMUSG00000027111	ENSMUSG00000027111	0.172998	0.178421	0.748553	9.62064	9.5955	9.65903	9.62769	9.44647	9.63563	9.32534	9.38675
Fzd2	ENSMUSG00000050288	ENSMUSG00000050288	0.25045	0.178421	0.748553	8.84726	8.35397	8.47735	8.64005	8.31969	8.33534	8.31364	8.40899
Bola1	ENSMUSG00000015943	ENSMUSG00000015943	-0.219254	0.178532	0.748284	8.29657	8.45318	8.56215	8.33601	8.57053	8.53191	8.63194	8.78183
Peds1	ENSMUSG00000090213	ENSMUSG00000090213	-0.143548	0.178532	0.748284	9.88537	9.90393	10.0061	9.96548	10.1389	10.0073	10.1604	10.0216
Xist	ENSMUSG00000086503	ENSMUSG00000086503	0.0933117	0.178532	0.748284	14.8274	14.728	14.7779	14.8357	14.7171	14.7365	14.6312	14.7115
Mapk8ip3	ENSMUSG00000024163	ENSMUSG00000024163	0.0962499	0.178532	0.748284	14.1653	14.069	14.0128	14.1096	13.9975	13.9927	14.029	13.956
Brsk1	ENSMUSG00000035390	ENSMUSG00000035390	0.0981205	0.178532	0.748284	12.9255	12.816	12.8719	12.9427	12.7758	12.7797	12.8474	12.7631
Smug1	ENSMUSG00000036061	ENSMUSG00000036061	0.168908	0.178532	0.748284	9.25841	9.16903	9.21116	9.31014	9.10875	8.99597	9.15252	9.01974
Scg2	ENSMUSG00000050711	ENSMUSG00000050711	0.129517	0.178638	0.748025	13.3074	13.1513	13.2159	13.3097	13.1545	13.1711	12.9737	13.1643
Hpcal4	ENSMUSG00000046093	ENSMUSG00000046093	0.153058	0.178638	0.748025	14.7624	14.4572	14.5293	14.5748	14.3506	14.5091	14.5134	14.3473
Pcdhga4	ENSMUSG00000103677	ENSMUSG00000103677	0.239757	0.178652	0.747993	8.84426	8.64026	8.56606	8.43296	8.36021	8.31276	8.33659	8.54701
Ldb2	ENSMUSG00000039706	ENSMUSG00000039706	0.133576	0.178802	0.747628	10.2008	10.0707	10.1886	10.1621	10.0329	10.0759	10.0228	9.95805
Gm13716	ENSMUSG00000086905	ENSMUSG00000086905	0.290247	0.178875	0.747451	7.62162	7.3502	7.36896	7.51377	7.17553	7.28049	7.14673	7.13437
Efcab6	ENSMUSG00000022441	ENSMUSG00000022441	0.33046	0.178883	0.74743	8.25658	7.69913	7.98675	7.72634	7.33764	7.72549	7.65008	7.69819
Hrh2	ENSMUSG00000034987	ENSMUSG00000034987	0.234908	0.178901	0.747386	8.75139	8.46908	8.657	8.58486	8.31969	8.25235	8.60574	8.34419
Prkci	ENSMUSG00000037643	ENSMUSG00000037643	0.103411	0.17943	0.746104	11.0366	11.0687	11.0319	10.9987	10.9601	10.8886	10.9377	10.9364
Kmt2e	ENSMUSG00000029004	ENSMUSG00000029004	0.108862	0.179467	0.746016	11.8415	11.8156	11.7255	11.7247	11.6482	11.7366	11.6502	11.639
Vamp5	ENSMUSG00000073002	ENSMUSG00000073002	-0.477273	0.179532	0.745858	5.58307	5.71497	5.84361	5.93285	6.44163	5.98147	6.40228	5.9936
Mxra8	ENSMUSG00000029070	ENSMUSG00000029070	-0.264473	0.179532	0.745858	7.92922	8.1522	8.18821	7.9503	8.06026	8.48824	8.27141	8.4225
Tinf2	ENSMUSG00000007589	ENSMUSG00000007589	-0.221654	0.179532	0.745858	8.55655	8.7806	8.79019	8.50162	8.84569	8.72211	8.95911	8.98677
Vps72	ENSMUSG00000008958	ENSMUSG00000008958	-0.15169	0.179532	0.745858	9.63976	9.63125	9.60104	9.79053	9.79412	9.76268	9.831	9.88672
Dchs2	ENSMUSG00000102692	ENSMUSG00000102692	0.306684	0.179532	0.745858	7.99011	7.4656	7.81966	7.83085	7.53146	7.64825	7.33167	7.42139
Ndufa3	ENSMUSG00000035674	ENSMUSG00000035674	-0.107277	0.179651	0.745571	11.1848	11.2161	11.1753	11.0919	11.2794	11.2273	11.3064	11.2848
Kif1a	ENSMUSG00000014602	ENSMUSG00000014602	0.110048	0.179651	0.745571	15.4671	15.3365	15.3522	15.4917	15.337	15.2982	15.3464	15.2293
Lrfn1	ENSMUSG00000030600	ENSMUSG00000030600	0.111054	0.179651	0.745571	11.292	11.1959	11.1823	11.1789	11.0639	11.0906	11.1623	11.0904
Vcam1	ENSMUSG00000027962	ENSMUSG00000027962	0.209316	0.179651	0.745571	9.47333	9.57362	9.65719	9.66642	9.30372	9.58566	9.15769	9.46285
Tmem74	ENSMUSG00000054409	ENSMUSG00000054409	0.258053	0.179651	0.745571	8.54921	8.66117	8.79687	8.51275	8.51179	8.57049	8.26664	8.11369
Dio3	ENSMUSG00000075707	ENSMUSG00000075707	0.440387	0.179651	0.745571	6.8309	6.20708	6.48017	6.4632	6.10263	5.88682	6.13549	6.23738
Crlf1	ENSMUSG00000007888	ENSMUSG00000007888	0.335924	0.179878	0.745022	7.46665	7.11794	7.22777	7.05694	6.89821	6.92319	7.03895	6.71843
Rpl7	ENSMUSG00000043716	ENSMUSG00000043716	-0.0841743	0.17992	0.74492	12.644	12.616	12.6107	12.5611	12.6783	12.689	12.6751	12.7266
Aak1	ENSMUSG00000057230	ENSMUSG00000057230	0.0790823	0.17992	0.74492	13.9265	13.9563	13.9179	13.8679	13.8333	13.831	13.82	13.869
Nr1d2	ENSMUSG00000021775	ENSMUSG00000021775	0.0992727	0.17992	0.74492	11.8617	11.9129	11.8722	11.7929	11.7634	11.8017	11.7552	11.7233
Rnpc3	ENSMUSG00000027981	ENSMUSG00000027981	0.180529	0.17992	0.74492	10.0952	9.97243	9.87804	10.2074	9.83302	9.97169	9.76657	9.87857
Stmn1	ENSMUSG00000028832	ENSMUSG00000028832	-0.12174	0.180003	0.744721	12.9891	12.7902	12.9099	12.8773	13.0179	12.9751	13.1111	12.9508
Padi2	ENSMUSG00000028927	ENSMUSG00000028927	-0.206624	0.180045	0.744619	9.0891	9.03398	9.35391	9.28871	9.53959	9.386	9.4143	9.25447
Wdr45	ENSMUSG00000039382	ENSMUSG00000039382	-0.189958	0.180103	0.74448	9.1117	8.98509	9.05551	9.15772	9.37136	9.06784	9.32075	9.29422
Nipbl	ENSMUSG00000022141	ENSMUSG00000022141	0.112726	0.180353	0.743876	10.8371	10.8987	10.8891	10.785	10.7516	10.7735	10.729	10.7063
Gtf3a	ENSMUSG00000016503	ENSMUSG00000016503	0.3582	0.18118	0.74189	7.53512	7.18683	7.18766	7.05694	7.15521	6.92319	6.80894	6.68891
Kcnn2	ENSMUSG00000054477	ENSMUSG00000054477	0.135577	0.181222	0.74179	9.90562	9.88924	9.90302	9.96683	9.84735	9.72556	9.79997	9.75047
Slc25a39	ENSMUSG00000018677	ENSMUSG00000018677	-0.111189	0.18128	0.74165	10.8135	10.7546	10.8293	10.8559	10.9855	10.8917	10.9074	10.9127
Tincr	ENSMUSG00000110218	ENSMUSG00000110218	-0.48424	0.18182	0.740358	6.08737	6.24449	5.62075	5.99768	6.20506	6.21369	6.83495	6.51479
Myadml2	ENSMUSG00000025141	ENSMUSG00000025141	-0.404774	0.18182	0.740358	6.92462	6.49789	6.63733	6.70238	7.42513	6.70475	6.94653	7.18811
Slc35b2	ENSMUSG00000037089	ENSMUSG00000037089	-0.190267	0.18182	0.740358	9.67391	9.86692	9.89992	9.6362	9.98615	9.86865	9.85344	10.1272
Zcchc2	ENSMUSG00000038866	ENSMUSG00000038866	0.140861	0.18182	0.740358	10.0569	9.98768	9.94272	9.86626	9.81045	9.80374	9.83422	9.85051
Dexi	ENSMUSG00000038055	ENSMUSG00000038055	-0.140174	0.18187	0.740238	10.3338	10.4776	10.5257	10.3404	10.5149	10.5349	10.556	10.6365
Fads2	ENSMUSG00000024665	ENSMUSG00000024665	0.118118	0.182174	0.739514	11.6032	11.5414	11.5383	11.7107	11.4933	11.5285	11.4294	11.4763
Dcxr	ENSMUSG00000039450	ENSMUSG00000039450	-0.285972	0.182211	0.739426	7.30177	7.37572	7.60805	7.40644	7.77737	7.46381	7.76954	7.79142
Traf3	ENSMUSG00000021277	ENSMUSG00000021277	0.120238	0.183763	0.735741	11.0824	11.0984	11.1157	11.2477	11.0147	11.0665	11.0201	10.9675
Phf2os1	ENSMUSG00000086889	ENSMUSG00000086889	-0.343577	0.1838	0.735654	6.42867	6.72663	6.513	6.66295	6.86104	7.01557	6.94653	6.84426
Tm7sf2	ENSMUSG00000024799	ENSMUSG00000024799	-0.164084	0.184133	0.734869	9.16308	9.28355	9.35164	9.37054	9.37357	9.47206	9.47965	9.50157
Gspt2	ENSMUSG00000071723	ENSMUSG00000071723	0.161544	0.184133	0.734869	10.2367	10.0837	10.0819	10.2255	9.94826	9.94257	10.1578	9.93152
Alg1	ENSMUSG00000039427	ENSMUSG00000039427	-0.177852	0.184478	0.734055	9.26962	9.32124	9.39632	9.28871	9.32207	9.4536	9.58496	9.60791
Zbtb1	ENSMUSG00000033454	ENSMUSG00000033454	0.151845	0.184478	0.734055	9.5562	9.54953	9.43109	9.45761	9.39756	9.29907	9.34584	9.35186
Hebp2	ENSMUSG00000019853	ENSMUSG00000019853	-0.359399	0.184743	0.733432	6.80649	7.25258	6.83203	7.21978	7.56266	7.48011	7.06116	7.42139
Fstl5	ENSMUSG00000034098	ENSMUSG00000034098	0.160795	0.184743	0.733432	10.0082	9.93716	9.97106	10.0697	9.84735	9.94404	9.65964	9.88346
Fmnl3	ENSMUSG00000023008	ENSMUSG00000023008	-0.168619	0.18491	0.73304	9.05583	8.90264	8.91826	8.93307	9.11403	9.10773	9.18575	9.07499
Lsm7	ENSMUSG00000035215	ENSMUSG00000035215	-0.164389	0.18491	0.73304	9.55254	9.34942	9.35391	9.47668	9.64539	9.58188	9.65782	9.50792
Dennd11	ENSMUSG00000037172	ENSMUSG00000037172	-0.121015	0.185064	0.732679	11.6147	11.8176	11.622	11.6981	11.7991	11.7706	11.8363	11.8387
Fxn	ENSMUSG00000059363	ENSMUSG00000059363	-0.222326	0.185327	0.732061	7.92356	7.91175	7.89632	7.90031	8.20077	8.17434	8.01684	8.10812
Olig1	ENSMUSG00000046160	ENSMUSG00000046160	-0.149609	0.185351	0.732005	11.914	11.9212	12.1057	12.21	12.1823	12.2512	12.1736	12.1621
Fbln5	ENSMUSG00000021186	ENSMUSG00000021186	-0.254997	0.185539	0.731565	7.72294	7.57245	7.44749	7.6342	7.74373	7.86859	7.82251	7.95535
Mcee	ENSMUSG00000033429	ENSMUSG00000033429	-0.184046	0.185539	0.731565	8.62446	8.68177	8.72863	8.61616	8.9585	8.77593	8.80971	8.82995
Nectin3	ENSMUSG00000022656	ENSMUSG00000022656	0.161306	0.185539	0.731565	9.92134	9.8848	9.9092	9.75346	9.72856	9.74929	9.55201	9.79098
Coa3	ENSMUSG00000017188	ENSMUSG00000017188	-0.125721	0.185629	0.731355	10.7349	10.6417	10.8013	10.7063	10.8032	10.7899	10.8646	10.9286
Ranbp9	ENSMUSG00000038546	ENSMUSG00000038546	0.106222	0.185707	0.731173	11.3268	11.3363	11.3478	11.222	11.2071	11.2297	11.17	11.2037
Cacul1	ENSMUSG00000033417	ENSMUSG00000033417	0.138166	0.185707	0.731173	10.5615	10.5494	10.5467	10.562	10.4989	10.468	10.2525	10.4367
Gm3362	ENSMUSG00000085442	ENSMUSG00000085442	0.249989	0.185789	0.730981	7.76155	7.76498	7.82621	7.95575	7.66684	7.58935	7.57489	7.49998
Arhgdib	ENSMUSG00000030220	ENSMUSG00000030220	-0.272288	0.185868	0.730796	7.37	7.21538	7.35997	7.38236	7.54715	7.61172	7.74231	7.48288
Gchfr	ENSMUSG00000046814	ENSMUSG00000046814	-0.609203	0.186157	0.730121	4.98639	6.04688	5.67978	5.23619	6.14448	5.78551	5.90933	6.49786
Aldoc	ENSMUSG00000017390	ENSMUSG00000017390	-0.121998	0.186157	0.730121	14.5554	14.7329	14.5959	14.6436	14.8764	14.6816	14.7191	14.737
Pdap1	ENSMUSG00000029623	ENSMUSG00000029623	-0.121954	0.186157	0.730121	11.6147	11.5072	11.5408	11.5197	11.6622	11.6357	11.7868	11.5789
Rps24	ENSMUSG00000025290	ENSMUSG00000025290	-0.106153	0.186157	0.730121	12.9163	12.7596	12.8411	12.8919	12.9426	12.9123	13.0282	12.9528
Hspa4	ENSMUSG00000020361	ENSMUSG00000020361	0.0933583	0.186157	0.730121	12.9905	13.0392	12.9995	13.0069	12.9155	12.9486	12.8295	12.9661
Prrc2a	ENSMUSG00000024393	ENSMUSG00000024393	0.095859	0.186157	0.730121	13.9253	13.7898	13.7991	13.8621	13.7105	13.736	13.79	13.7597
Ubr2	ENSMUSG00000023977	ENSMUSG00000023977	0.0986621	0.186157	0.730121	11.6863	11.6342	11.6323	11.6278	11.5184	11.6141	11.5058	11.5464
Mtdh	ENSMUSG00000022255	ENSMUSG00000022255	0.11051	0.186157	0.730121	11.5683	11.5409	11.6546	11.497	11.4862	11.4761	11.3949	11.4638
Tnpo3	ENSMUSG00000012535	ENSMUSG00000012535	0.113478	0.186157	0.730121	11.0619	11.0169	10.9608	11.0209	10.8872	10.9731	10.8335	10.9127
Inafm2	ENSMUSG00000074918	ENSMUSG00000074918	0.133703	0.186157	0.730121	10.1748	10.1737	10.3021	10.2916	10.1645	10.057	10.0797	10.1106
Fzd3	ENSMUSG00000007989	ENSMUSG00000007989	0.148911	0.186157	0.730121	11.887	11.9782	12.1061	11.7902	11.7731	11.8114	11.7255	11.8707
Hunk	ENSMUSG00000053414	ENSMUSG00000053414	0.158593	0.186157	0.730121	9.90992	10.0418	9.95621	9.79964	9.85525	9.69096	9.72717	9.80652
mt-Rnr2	ENSMUSG00000064339	ENSMUSG00000064339	0.164726	0.186157	0.730121	16.728	16.9383	17.1141	16.851	16.7087	16.7581	16.6596	16.8655
Gm42517	ENSMUSG00000105867	ENSMUSG00000105867	0.168117	0.186157	0.730121	10.7268	10.4568	10.681	10.466	10.4673	10.3968	10.3139	10.4955
Eef2-ps2	ENSMUSG00000082575	ENSMUSG00000082575	0.29085	0.186157	0.730121	7.5499	7.35876	7.55386	7.32457	7.27308	7.02671	7.15708	7.19862
Anpep	ENSMUSG00000039062	ENSMUSG00000039062	0.352057	0.186157	0.730121	7.31913	7.17719	7.44749	6.87335	6.68791	6.97012	6.91029	6.92244
Capza1-ps1	ENSMUSG00000067017	ENSMUSG00000067017	0.366411	0.186157	0.730121	6.95826	7.03496	7.06018	7.17376	6.67369	6.69081	6.34912	7.0323
Ncf2	ENSMUSG00000026480	ENSMUSG00000026480	0.395988	0.186157	0.730121	6.79412	6.85313	7.13591	6.89621	6.49112	6.91122	6.23653	6.44587
Stxbp2	ENSMUSG00000004626	ENSMUSG00000004626	-0.181856	0.18617	0.73009	10.2559	10.1567	10.0681	10.3774	10.3736	10.3903	10.5638	10.2586
Klhdc8a	ENSMUSG00000042115	ENSMUSG00000042115	-0.168654	0.18617	0.73009	9.88099	9.87887	10.0737	9.80871	10.1935	10.1012	9.95182	10.0682
Kcnq2	ENSMUSG00000016346	ENSMUSG00000016346	0.130663	0.18617	0.73009	14.0291	13.7762	13.8576	13.9254	13.7407	13.7697	13.8622	13.7002
Chrm3	ENSMUSG00000046159	ENSMUSG00000046159	0.143892	0.186178	0.730072	10.4487	10.3035	10.3765	10.2754	10.1088	10.3002	10.1808	10.2396
Dusp1	ENSMUSG00000024190	ENSMUSG00000024190	0.725099	0.186178	0.730072	10.7873	10.2935	9.86379	9.74247	9.2568	9.33537	10.0811	9.16885
Stmn3	ENSMUSG00000027581	ENSMUSG00000027581	-0.147899	0.186196	0.73003	13.8839	13.9784	14.1458	13.829	14.0949	14.1137	14.034	14.2011
Arhgef9	ENSMUSG00000025656	ENSMUSG00000025656	0.0990615	0.186196	0.73003	13.6166	13.4664	13.5589	13.5851	13.4271	13.5123	13.4666	13.4275
Cpeb4	ENSMUSG00000020300	ENSMUSG00000020300	0.125895	0.186196	0.73003	11.8899	12.0706	12.0442	11.9393	11.8303	11.8507	11.8005	11.9618
Dgcr8	ENSMUSG00000022718	ENSMUSG00000022718	0.142079	0.186196	0.73003	10.0122	10.1616	10.0374	9.97758	9.85839	9.93963	9.86926	9.9596
Pclo	ENSMUSG00000061601	ENSMUSG00000061601	0.154326	0.186196	0.73003	13.0939	13.2869	13.2513	12.9864	12.9641	13.0322	12.9089	13.1086
Farp2	ENSMUSG00000034066	ENSMUSG00000034066	0.246555	0.186336	0.729703	7.94049	7.99094	8.1259	7.87753	7.88002	7.73232	7.62793	7.72025
Kyat1	ENSMUSG00000039648	ENSMUSG00000039648	-0.22715	0.186419	0.72951	8.66576	9.03131	8.81344	9.07001	9.06311	9.0461	9.09986	9.29911
Sipa1l3	ENSMUSG00000030583	ENSMUSG00000030583	0.0987967	0.186419	0.72951	11.3176	11.267	11.2599	11.3303	11.1972	11.19	11.2307	11.1633
Klf13	ENSMUSG00000052040	ENSMUSG00000052040	0.0995064	0.186419	0.72951	12.3425	12.3644	12.2875	12.2563	12.2038	12.1495	12.249	12.2512
Ern1	ENSMUSG00000020715	ENSMUSG00000020715	0.181196	0.186419	0.72951	9.09415	9.11954	9.11553	9.07752	8.96435	8.81822	8.81625	9.07499
Mchr1	ENSMUSG00000050164	ENSMUSG00000050164	0.208722	0.186419	0.72951	9.55254	9.20743	9.33338	9.29946	9.05216	9.23567	9.27159	9.00784
Glrx5	ENSMUSG00000021102	ENSMUSG00000021102	-0.130883	0.186453	0.729431	10.4138	10.2991	10.3529	10.358	10.5735	10.4128	10.5284	10.4267
Fam181b	ENSMUSG00000051515	ENSMUSG00000051515	-0.244579	0.186862	0.728479	7.92922	8.29723	8.35593	8.05555	8.3953	8.46795	8.44613	8.32513
E2f1	ENSMUSG00000027490	ENSMUSG00000027490	-0.23562	0.186862	0.728479	8.07432	7.95753	7.95125	8.10543	8.26857	8.38813	8.30436	8.03962
Gm49759	ENSMUSG00000111394	ENSMUSG00000111394	-0.225379	0.186862	0.728479	8.78302	8.76781	8.8002	9.13389	8.99898	9.1918	9.21824	8.9898
Clasrp	ENSMUSG00000061028	ENSMUSG00000061028	-0.165011	0.186862	0.728479	11.2228	11.1461	11.0867	11.4059	11.3084	11.3571	11.5259	11.3405
Arap1	ENSMUSG00000032812	ENSMUSG00000032812	-0.183944	0.187596	0.726777	9.48299	9.8594	9.57795	9.55056	9.76925	9.84681	9.79666	9.8185
A930017K11Rik	ENSMUSG00000025727	ENSMUSG00000025727	-0.466259	0.187645	0.726663	5.89237	6.87715	6.26577	6.24913	6.86104	6.55888	6.98189	6.81723
Zdhhc12	ENSMUSG00000015335	ENSMUSG00000015335	-0.27618	0.187645	0.726663	7.16443	7.14787	7.18766	7.20155	7.47518	7.52008	7.46258	7.30946
Tmem88b	ENSMUSG00000073680	ENSMUSG00000073680	-0.221122	0.187645	0.726663	11.2245	11.5348	11.6837	11.7933	11.9211	11.8009	11.8136	11.6303
Lamtor4	ENSMUSG00000050552	ENSMUSG00000050552	-0.143865	0.187645	0.726663	9.89118	9.92425	10.0515	9.82963	10.0412	10.0475	10.0536	10.1327
Zfand2a	ENSMUSG00000053581	ENSMUSG00000053581	-0.11615	0.187645	0.726663	10.6187	10.5363	10.6192	10.677	10.7592	10.7153	10.7573	10.6849
Pitpnm1	ENSMUSG00000024851	ENSMUSG00000024851	-0.106017	0.187645	0.726663	12.9209	12.9315	12.8944	12.8605	12.9833	12.9038	13.0795	13.0592
Trip12	ENSMUSG00000026219	ENSMUSG00000026219	0.0800665	0.187645	0.726663	12.577	12.6113	12.5716	12.5698	12.507	12.5385	12.4819	12.4817
Fam120b	ENSMUSG00000014763	ENSMUSG00000014763	0.1118	0.187645	0.726663	11.217	11.1067	11.1605	11.1714	11.0364	11.1318	10.9972	11.0423
Rprml	ENSMUSG00000046215	ENSMUSG00000046215	0.208556	0.187645	0.726663	10.5385	10.1713	10.3887	10.1645	9.99762	9.98888	10.2159	10.2447
Pdzrn3	ENSMUSG00000035357	ENSMUSG00000035357	0.244493	0.187645	0.726663	9.52475	9.46091	9.36968	8.94955	9.01034	9.10511	9.12116	9.15812
Zc3hav1	ENSMUSG00000029826	ENSMUSG00000029826	0.292236	0.187645	0.726663	7.55723	7.68559	7.83272	7.55743	7.48335	7.16423	7.27579	7.55009
Btg2	ENSMUSG00000020423	ENSMUSG00000020423	0.900742	0.187645	0.726663	10.1471	9.52122	8.72863	8.5384	8.33332	8.22359	8.79653	8.52629
A330049N07Rik	ENSMUSG00000111994	ENSMUSG00000111994	-0.549065	0.187769	0.726377	5.72009	5.66065	6.37695	5.86497	6.93444	6.48001	6.21688	5.9936
Pcsk6	ENSMUSG00000030513	ENSMUSG00000030513	-0.210516	0.187841	0.72621	9.34572	9.82122	9.56235	9.52513	9.90326	9.67157	9.78836	9.75937
Cope	ENSMUSG00000055681	ENSMUSG00000055681	-0.107419	0.187841	0.72621	11.4457	11.2934	11.3626	11.3376	11.5124	11.466	11.4517	11.4413
Plekhn1	ENSMUSG00000078485	ENSMUSG00000078485	-0.112831	0.187981	0.725886	10.8588	10.7465	10.7938	10.8265	10.9754	10.8632	10.9354	10.9023
[truncated: 12,763 more rows]
